# Supplementary material for: Distinct, dosage-sensitive requirements for the autism-associated factor CHD8 during cortical development
Source: Mol Autism. 2021 Feb 24;12:16. doi: 10.1186/s13229-020-00409-3 (PMC7905672; doi:10.1186/s13229-020-00409-3)
Supplement: Supplementary file 2 — Additional file 2: Table S1. Raw MRI volumetric data, accompanies Fig. 1d, e. [file 13229_2020_409_MOESM2_ESM.xlsx]

## Sheet: Sheet1
	V8	V16	V19	V20	V24	V6	V10	V14	V21	V25	V26	V29	V31	V9	V18	V22	V23	V1	V2	V3	V4	V5	V7	V11	V12	V13	V15	V17	V27	V28	V30
	/hpf/largeprojects/MICe/jacob/Basson_CHD8_New/Basson_CHD8_New_ANTS_11Oct16_processed/Basson_S16.6.sept2014_dist_corr/stats-volumes/Basson_S16.6.sept2014_dist_corr-final-nlin_with_additional_inverted_absolute_log_determinant_fwhm0.2.mnc	/hpf/largeprojects/MICe/jacob/Basson_CHD8_New/Basson_CHD8_New_ANTS_11Oct16_processed/Basson_S37.3.sept2014_dist_corr/stats-volumes/Basson_S37.3.sept2014_dist_corr-final-nlin_with_additional_inverted_absolute_log_determinant_fwhm0.2.mnc	/hpf/largeprojects/MICe/jacob/Basson_CHD8_New/Basson_CHD8_New_ANTS_11Oct16_processed/Basson_S38.1.sept2014_dist_corr/stats-volumes/Basson_S38.1.sept2014_dist_corr-final-nlin_with_additional_inverted_absolute_log_determinant_fwhm0.2.mnc	/hpf/largeprojects/MICe/jacob/Basson_CHD8_New/Basson_CHD8_New_ANTS_11Oct16_processed/Basson_S38.3.sept2014_dist_corr/stats-volumes/Basson_S38.3.sept2014_dist_corr-final-nlin_with_additional_inverted_absolute_log_determinant_fwhm0.2.mnc	/hpf/largeprojects/MICe/jacob/Basson_CHD8_New/Basson_CHD8_New_ANTS_11Oct16_processed/Basson_S41.3.sept2014_dist_corr/stats-volumes/Basson_S41.3.sept2014_dist_corr-final-nlin_with_additional_inverted_absolute_log_determinant_fwhm0.2.mnc	/hpf/largeprojects/MICe/jacob/Basson_CHD8_New/Basson_CHD8_New_ANTS_11Oct16_processed/Basson_S1.4.sept2014_dist_corr/stats-volumes/Basson_S1.4.sept2014_dist_corr-final-nlin_with_additional_inverted_absolute_log_determinant_fwhm0.2.mnc	/hpf/largeprojects/MICe/jacob/Basson_CHD8_New/Basson_CHD8_New_ANTS_11Oct16_processed/Basson_S18.3.sept2014_dist_corr/stats-volumes/Basson_S18.3.sept2014_dist_corr-final-nlin_with_additional_inverted_absolute_log_determinant_fwhm0.2.mnc	/hpf/largeprojects/MICe/jacob/Basson_CHD8_New/Basson_CHD8_New_ANTS_11Oct16_processed/Basson_S32.6.sept2014_dist_corr/stats-volumes/Basson_S32.6.sept2014_dist_corr-final-nlin_with_additional_inverted_absolute_log_determinant_fwhm0.2.mnc	/hpf/largeprojects/MICe/jacob/Basson_CHD8_New/Basson_CHD8_New_ANTS_11Oct16_processed/Basson_S40.1.sept2014_dist_corr/stats-volumes/Basson_S40.1.sept2014_dist_corr-final-nlin_with_additional_inverted_absolute_log_determinant_fwhm0.2.mnc	/hpf/largeprojects/MICe/jacob/Basson_CHD8_New/Basson_CHD8_New_ANTS_11Oct16_processed/Basson_S43.6.sept2014_dist_corr/stats-volumes/Basson_S43.6.sept2014_dist_corr-final-nlin_with_additional_inverted_absolute_log_determinant_fwhm0.2.mnc	/hpf/largeprojects/MICe/jacob/Basson_CHD8_New/Basson_CHD8_New_ANTS_11Oct16_processed/Basson_S4.3.sept2014_dist_corr/stats-volumes/Basson_S4.3.sept2014_dist_corr-final-nlin_with_additional_inverted_absolute_log_determinant_fwhm0.2.mnc	/hpf/largeprojects/MICe/jacob/Basson_CHD8_New/Basson_CHD8_New_ANTS_11Oct16_processed/Basson_S5.2.sept2014_dist_corr/stats-volumes/Basson_S5.2.sept2014_dist_corr-final-nlin_with_additional_inverted_absolute_log_determinant_fwhm0.2.mnc	/hpf/largeprojects/MICe/jacob/Basson_CHD8_New/Basson_CHD8_New_ANTS_11Oct16_processed/Basson_S7.6.sept2014_dist_corr/stats-volumes/Basson_S7.6.sept2014_dist_corr-final-nlin_with_additional_inverted_absolute_log_determinant_fwhm0.2.mnc	/hpf/largeprojects/MICe/jacob/Basson_CHD8_New/Basson_CHD8_New_ANTS_11Oct16_processed/Basson_S17.4.sept2014_dist_corr/stats-volumes/Basson_S17.4.sept2014_dist_corr-final-nlin_with_additional_inverted_absolute_log_determinant_fwhm0.2.mnc	/hpf/largeprojects/MICe/jacob/Basson_CHD8_New/Basson_CHD8_New_ANTS_11Oct16_processed/Basson_S37.7.sept2014_dist_corr/stats-volumes/Basson_S37.7.sept2014_dist_corr-final-nlin_with_additional_inverted_absolute_log_determinant_fwhm0.2.mnc	/hpf/largeprojects/MICe/jacob/Basson_CHD8_New/Basson_CHD8_New_ANTS_11Oct16_processed/Basson_S41.1.sept2014_dist_corr/stats-volumes/Basson_S41.1.sept2014_dist_corr-final-nlin_with_additional_inverted_absolute_log_determinant_fwhm0.2.mnc	/hpf/largeprojects/MICe/jacob/Basson_CHD8_New/Basson_CHD8_New_ANTS_11Oct16_processed/Basson_S41.2.sept2014_dist_corr/stats-volumes/Basson_S41.2.sept2014_dist_corr-final-nlin_with_additional_inverted_absolute_log_determinant_fwhm0.2.mnc	/hpf/largeprojects/MICe/jacob/Basson_CHD8_New/Basson_CHD8_New_ANTS_11Oct16_processed/Basson_S11.4.sept2014_dist_corr/stats-volumes/Basson_S11.4.sept2014_dist_corr-final-nlin_with_additional_inverted_absolute_log_determinant_fwhm0.2.mnc	/hpf/largeprojects/MICe/jacob/Basson_CHD8_New/Basson_CHD8_New_ANTS_11Oct16_processed/Basson_S13.4.sept2014_dist_corr/stats-volumes/Basson_S13.4.sept2014_dist_corr-final-nlin_with_additional_inverted_absolute_log_determinant_fwhm0.2.mnc	/hpf/largeprojects/MICe/jacob/Basson_CHD8_New/Basson_CHD8_New_ANTS_11Oct16_processed/Basson_S13.6.sept2014_dist_corr/stats-volumes/Basson_S13.6.sept2014_dist_corr-final-nlin_with_additional_inverted_absolute_log_determinant_fwhm0.2.mnc	/hpf/largeprojects/MICe/jacob/Basson_CHD8_New/Basson_CHD8_New_ANTS_11Oct16_processed/Basson_S14.1.sept2014_dist_corr/stats-volumes/Basson_S14.1.sept2014_dist_corr-final-nlin_with_additional_inverted_absolute_log_determinant_fwhm0.2.mnc	/hpf/largeprojects/MICe/jacob/Basson_CHD8_New/Basson_CHD8_New_ANTS_11Oct16_processed/Basson_S14.3.sept2014_dist_corr/stats-volumes/Basson_S14.3.sept2014_dist_corr-final-nlin_with_additional_inverted_absolute_log_determinant_fwhm0.2.mnc	/hpf/largeprojects/MICe/jacob/Basson_CHD8_New/Basson_CHD8_New_ANTS_11Oct16_processed/Basson_S16.2.sept2014_dist_corr/stats-volumes/Basson_S16.2.sept2014_dist_corr-final-nlin_with_additional_inverted_absolute_log_determinant_fwhm0.2.mnc	/hpf/largeprojects/MICe/jacob/Basson_CHD8_New/Basson_CHD8_New_ANTS_11Oct16_processed/Basson_S29.3.sept2014_dist_corr/stats-volumes/Basson_S29.3.sept2014_dist_corr-final-nlin_with_additional_inverted_absolute_log_determinant_fwhm0.2.mnc	/hpf/largeprojects/MICe/jacob/Basson_CHD8_New/Basson_CHD8_New_ANTS_11Oct16_processed/Basson_S29.7.sept2014_dist_corr/stats-volumes/Basson_S29.7.sept2014_dist_corr-final-nlin_with_additional_inverted_absolute_log_determinant_fwhm0.2.mnc	/hpf/largeprojects/MICe/jacob/Basson_CHD8_New/Basson_CHD8_New_ANTS_11Oct16_processed/Basson_S31.1.sept2014_dist_corr/stats-volumes/Basson_S31.1.sept2014_dist_corr-final-nlin_with_additional_inverted_absolute_log_determinant_fwhm0.2.mnc	/hpf/largeprojects/MICe/jacob/Basson_CHD8_New/Basson_CHD8_New_ANTS_11Oct16_processed/Basson_S3.5.sept2014_dist_corr/stats-volumes/Basson_S3.5.sept2014_dist_corr-final-nlin_with_additional_inverted_absolute_log_determinant_fwhm0.2.mnc	/hpf/largeprojects/MICe/jacob/Basson_CHD8_New/Basson_CHD8_New_ANTS_11Oct16_processed/Basson_S37.4.sept2014_dist_corr/stats-volumes/Basson_S37.4.sept2014_dist_corr-final-nlin_with_additional_inverted_absolute_log_determinant_fwhm0.2.mnc	/hpf/largeprojects/MICe/jacob/Basson_CHD8_New/Basson_CHD8_New_ANTS_11Oct16_processed/Basson_S4.4.sept2014_dist_corr/stats-volumes/Basson_S4.4.sept2014_dist_corr-final-nlin_with_additional_inverted_absolute_log_determinant_fwhm0.2.mnc	/hpf/largeprojects/MICe/jacob/Basson_CHD8_New/Basson_CHD8_New_ANTS_11Oct16_processed/Basson_S4.5.sept2014_dist_corr/stats-volumes/Basson_S4.5.sept2014_dist_corr-final-nlin_with_additional_inverted_absolute_log_determinant_fwhm0.2.mnc	/hpf/largeprojects/MICe/jacob/Basson_CHD8_New/Basson_CHD8_New_ANTS_11Oct16_processed/Basson_S5.3.sept2014_dist_corr/stats-volumes/Basson_S5.3.sept2014_dist_corr-final-nlin_with_additional_inverted_absolute_log_determinant_fwhm0.2.mnc	.		Full Group
Absolute Volume	Neo	Neo	Neo	Neo	Neo	Neo	Neo	Neo	Neo	Neo	Neo	Neo	Neo	WT	WT	WT	WT	WT	WT	WT	WT	WT	WT	WT	WT	WT	WT	WT	WT	WT	WT		Absolute Volume	Neo		WT
	F	F	F	F	F	M	M	M	M	M	M	M	M	F	F	F	F	M	M	M	M	M	M	M	M	M	M	M	M	M	M			Mean	SD	Mean	SD	% Diff	Effect	P-value	FDR
amygdala	12.3033	10.5962	11.2868	9.90411	12.263	11.5692	11.6293	11.0576	10.8373	11.7362	11.1201	11.5708	11.3525	11.0966	11.3878	11.4948	10.7423	10.9981	10.3324	10.4182	10.1936	10.4958	10.8385	10.9866	10.2729	10.9474	10.7076	11.4011	10.8748	10.6655	10.9557		amygdala	11.3251	0.653337	10.8228	0.385609	4.64144	1.3027	0.0118078	0.0205456	*
anterior commissure: pars anterior	1.52215	1.45453	1.5031	1.3515	1.51692	1.40505	1.56208	1.43354	1.43942	1.53199	1.47561	1.53683	1.48545	1.41793	1.41699	1.39466	1.39294	1.45552	1.35354	1.38448	1.37379	1.37025	1.35001	1.37907	1.35664	1.42215	1.45432	1.43651	1.40857	1.39517	1.45015		anterior commissure: pars anterior	1.47832	0.0598177	1.4007	0.0342456	5.54106	2.26639	8.14704e-05	0.000442995	**
anterior commissure: pars posterior	0.472023	0.451558	0.44687	0.412865	0.511112	0.465896	0.497366	0.448398	0.456717	0.471795	0.472421	0.481149	0.48067	0.476598	0.502113	0.502492	0.468858	0.487644	0.445933	0.449648	0.44414	0.492009	0.449208	0.462935	0.43505	0.447346	0.494669	0.488557	0.457345	0.480514	0.515088		anterior commissure: pars posterior	0.466834	0.0247648	0.47223	0.0242215	-1.14278	-0.222799	0.548927	0.578869
basal forebrain	6.14885	5.39286	5.43706	4.9413	5.94552	5.63854	5.66979	5.59767	5.24298	5.78717	5.68353	5.95815	5.70222	5.59761	5.43331	5.65795	5.50019	5.58444	5.42501	5.37878	5.33104	5.44528	5.52181	5.22964	5.10007	5.61454	5.65547	5.68673	5.77758	5.50779	5.75118		basal forebrain	5.62659	0.320068	5.51102	0.178491	2.09699	0.647459	0.209011	0.256112
bed nucleus of stria terminalis	1.38063	1.39801	1.35048	1.25633	1.48472	1.45131	1.51428	1.51227	1.42369	1.56114	1.49575	1.5692	1.48087	1.43339	1.40482	1.39903	1.46264	1.50957	1.4497	1.40466	1.47715	1.45024	1.40258	1.45732	1.3617	1.5042	1.51373	1.48808	1.47373	1.453	1.55949		bed nucleus of stria terminalis	1.45221	0.0886832	1.45584	0.0496534	-0.249303	-0.0730956	0.885356	0.895651
cerebellar peduncle: inferior	0.950801	0.987454	1.00527	0.8926	0.960666	0.964126	0.895645	0.906308	0.843816	0.942682	0.940357	0.979243	0.954277	0.866366	0.885617	0.895329	0.973236	0.898816	0.904489	0.946011	0.837537	0.887633	0.951961	0.802844	0.778872	0.988779	0.886824	0.834204	0.982276	0.88845	0.95931		cerebellar peduncle: inferior	0.940249	0.0447104	0.898253	0.0606231	4.67532	0.692743	0.0433203	0.0644251	-
cerebellar peduncle: middle	1.38774	1.40013	1.29201	1.20675	1.33781	1.38471	1.22568	1.18881	1.14826	1.2089	1.28483	1.33878	1.26739	1.19074	1.22614	1.26338	1.3542	1.34599	1.30356	1.28432	1.16134	1.16468	1.30551	1.13049	1.13537	1.3311	1.23534	1.15712	1.2718	1.20462	1.35632		cerebellar peduncle: middle	1.28245	0.0832124	1.24567	0.0778165	2.95245	0.472621	0.217153	0.262394
cerebellar peduncle: superior	1.12658	1.29737	1.09877	0.97651	1.21729	1.14568	1.23765	1.11896	1.09724	1.18351	1.16701	1.14585	1.16932	1.07285	1.10448	1.05899	1.13009	1.12895	1.05581	1.04587	1.06112	1.05792	1.03062	1.06523	1.05117	1.11155	1.08539	1.09148	1.09208	1.07691	1.12758		cerebellar peduncle: superior	1.15244	0.0778303	1.08045	0.0303424	6.66299	2.3726	0.00122288	0.00354636	**
cerebral aqueduct	0.499312	0.493512	0.436753	0.435769	0.524893	0.499527	0.528469	0.506662	0.462192	0.540139	0.475371	0.474446	0.45367	0.460085	0.465378	0.445305	0.471445	0.442938	0.436158	0.4432	0.438008	0.445326	0.449126	0.487967	0.460802	0.443383	0.438105	0.485962	0.476391	0.438949	0.453186		cerebral aqueduct	0.486978	0.0340164	0.45454	0.0167486	7.13654	1.93678	0.00146945	0.00387401	**
cerebral peduncle	2.48042	2.39413	2.31214	2.12588	2.44615	2.44955	2.3865	2.30124	2.20535	2.37038	2.38734	2.46712	2.47973	2.30963	2.32383	2.37244	2.46368	2.47611	2.33302	2.29293	2.1919	2.25512	2.40055	2.21908	2.11787	2.47001	2.38722	2.25576	2.34241	2.33767	2.45311		cerebral peduncle	2.36969	0.108676	2.33346	0.100983	1.55236	0.358711	0.347577	0.392717
colliculus: inferior	5.85928	6.40491	5.87195	5.48608	6.80675	6.48821	6.55276	6.28071	5.85966	6.59054	6.17796	6.24792	6.39086	5.95653	6.11282	5.92406	6.0197	6.00979	5.74827	5.63837	5.6725	5.50123	5.64938	6.19034	5.522	5.73628	5.69879	5.96332	5.70796	5.66989	6.0016		colliculus: inferior	6.23212	0.370999	5.81794	0.205499	7.11917	2.01552	0.00042129	0.00174535	**
colliculus: superior	8.94144	9.73659	8.64912	8.2991	9.85529	9.86269	10.1044	9.72688	9.06767	9.85748	9.63367	9.74251	9.64723	9.34215	8.84302	8.84533	9.07622	9.40204	8.94994	8.96523	8.8101	8.52588	8.81934	8.899	8.62686	9.23253	9.13323	9.24428	9.47086	8.98835	9.25207		colliculus: superior	9.47108	0.548543	9.02369	0.264185	4.95794	1.69347	0.00520335	0.0107784	*
corpus callosum	15.1418	15.1256	15.2424	14.3985	15.7156	15.4831	15.3596	15.3655	14.9555	15.9678	14.6237	15.471	15.7055	14.6553	15.2335	15.3809	15.3377	15.674	14.6622	14.0296	14.479	14.4114	14.7428	14.6895	13.6543	14.7283	14.9353	14.7404	14.4724	14.6192	15.6449		corpus callosum	15.2735	0.437038	14.7828	0.524103	3.31938	0.93626	0.0101164	0.017962	*
corticospinal tract/pyramids	1.71021	1.37894	1.58838	1.53518	1.65572	1.64898	1.54915	1.64214	1.51091	1.58493	1.42142	1.54278	1.49846	1.60271	1.47526	1.56683	1.52924	1.4937	1.53575	1.54027	1.46322	1.48412	1.61082	1.41642	1.44092	1.60073	1.52661	1.4916	1.49469	1.479	1.4155		corticospinal tract/pyramids	1.55901	0.0944372	1.5093	0.0597853	3.29396	0.831571	0.082962	0.115483
cuneate nucleus	0.256252	0.2882	0.316287	0.296841	0.268605	0.283274	0.288213	0.278254	0.243763	0.267236	0.29151	0.281034	0.266978	0.228689	0.230894	0.243777	0.326601	0.241539	0.266999	0.280272	0.228001	0.246854	0.323691	0.23108	0.212925	0.298494	0.25047	0.223567	0.315445	0.251554	0.243498		cuneate nucleus	0.278957	0.0187254	0.258019	0.0358756	8.1149	0.583628	0.0650089	0.0934839	-
dentate gyrus of hippocampus	3.7698	4.00537	3.86315	3.53098	3.9606	4.07926	3.902	3.93967	3.77317	4.09604	3.89933	4.13849	3.93191	3.45674	3.56232	3.50136	3.86238	3.6626	3.76126	3.48613	3.55234	3.47019	3.73567	3.5463	3.45344	3.81844	3.7236	3.61163	3.82644	3.65303	3.80513		dentate gyrus of hippocampus	3.9146	0.161404	3.63828	0.14105	7.59475	1.959	2.10218e-05	0.000159034	**
facial nerve (cranial nerve 7)	0.274247	0.270304	0.244994	0.237757	0.236549	0.264613	0.248532	0.238903	0.214305	0.23855	0.246699	0.263536	0.23876	0.214567	0.211065	0.218832	0.260365	0.234141	0.240928	0.257835	0.213655	0.224688	0.255058	0.208818	0.205881	0.26397	0.236602	0.216145	0.26424	0.243912	0.247151		facial nerve (cranial nerve 7)	0.247519	0.0166848	0.234325	0.0206103	5.63063	0.640163	0.0674912	0.096258	-
fasciculus retroflexus	0.235969	0.25698	0.238279	0.231323	0.271415	0.2576	0.261683	0.26584	0.244414	0.26816	0.261575	0.268577	0.260342	0.262975	0.257221	0.253002	0.262796	0.271911	0.258107	0.253091	0.248662	0.238845	0.227775	0.248555	0.240939	0.255424	0.264849	0.256666	0.256486	0.255921	0.270871		fasciculus retroflexus	0.255551	0.0134848	0.254672	0.0110271	0.344969	0.0796707	0.843339	0.863182
fimbria	3.54584	3.53627	3.52119	3.24261	3.55473	3.76245	3.50778	3.74815	3.52757	3.76596	3.57023	3.77713	3.74642	3.41245	3.39732	3.41325	3.75114	3.7796	3.56095	3.28232	3.44403	3.34681	3.5378	3.39449	3.21527	3.70213	3.69772	3.48565	3.55617	3.56838	3.68458		fimbria	3.60049	0.154465	3.51278	0.164035	2.49676	0.534676	0.143223	0.181903
fornix	0.696837	0.664712	0.668447	0.606626	0.690913	0.687258	0.672973	0.694692	0.641121	0.725068	0.674512	0.715162	0.691248	0.664443	0.656615	0.665407	0.703044	0.710133	0.659294	0.642046	0.65011	0.647125	0.668642	0.654963	0.621444	0.70642	0.702393	0.673799	0.696897	0.670994	0.712763		fornix	0.679198	0.0308204	0.672585	0.0267419	0.983148	0.247271	0.528837	0.564526
fourth ventricle	0.990758	0.860186	0.859055	0.916549	0.891156	0.881153	0.89141	0.893487	0.811846	0.948956	0.88238	0.888899	0.824347	0.78125	0.846146	0.82234	0.853621	0.824118	0.797253	0.849476	0.796083	0.826808	0.922864	0.833838	0.818965	0.876966	0.810987	0.873076	0.937062	0.770047	0.802338		fourth ventricle	0.887706	0.0471543	0.835735	0.0449271	6.21858	1.15678	0.00413561	0.00899494	**
fundus of striatum	0.183636	0.164112	0.172827	0.158276	0.192568	0.176608	0.18423	0.167029	0.164448	0.174598	0.172935	0.178074	0.179408	0.178366	0.176554	0.188196	0.167719	0.175562	0.163271	0.164609	0.165601	0.181929	0.167226	0.167198	0.158893	0.165061	0.177147	0.185799	0.162902	0.168607	0.181697		fundus of striatum	0.174519	0.00948305	0.172019	0.00873113	1.45358	0.286381	0.453917	0.493635
globus pallidus	3.53736	3.38607	3.4295	3.0877	3.72096	3.48536	3.66406	3.35259	3.3868	3.59108	3.46442	3.60184	3.67409	3.4774	3.63604	3.6801	3.49245	3.62777	3.224	3.28862	3.3153	3.38403	3.32039	3.52488	3.18902	3.39615	3.49717	3.62109	3.35426	3.37768	3.67483		globus pallidus	3.49091	0.170536	3.44895	0.155518	1.21652	0.269789	0.482153	0.517868
habenular commissure	0.028546	0.024411	0.028448	0.027992	0.023659	0.02518	0.025583	0.027857	0.023344	0.02925	0.023346	0.026454	0.023445	0.026157	0.025041	0.026178	0.03183	0.024603	0.02587	0.025798	0.024342	0.024269	0.031514	0.024713	0.024337	0.033764	0.02669	0.024675	0.032061	0.023756	0.025385		habenular commissure	0.0259627	0.00223829	0.0267213	0.0031886	-2.83888	-0.237905	0.468038	0.50583
hippocampus	20.6354	21.1982	20.8307	19.499	21.5059	21.9792	21.1203	21.5953	21.0343	21.6541	21.1202	21.8481	21.1881	19.6389	20.2914	19.9884	20.3414	20.4692	20.0694	19.2205	19.4583	19.7922	20.5708	19.4081	18.7254	20.7449	20.1554	19.9657	20.3984	19.9671	20.839		hippocampus	21.1699	0.636416	20.0025	0.555494	5.83648	2.10163	7.61014e-06	8.37984e-05	**
hypothalamus	11.7098	11.0406	10.8696	9.91247	11.4388	11.2871	11.2929	11.1229	10.5946	11.6897	11.2449	11.7338	11.2469	10.9613	10.7313	11.1038	11.2881	11.384	11.0561	10.6064	10.656	10.6329	10.9577	10.5868	10.3748	11.4918	11.2836	11.1143	11.2078	10.9636	11.3825		hypothalamus	11.168	0.501132	10.9879	0.326583	1.63889	0.551408	0.235019	0.278185
inferior olivary complex	0.304164	0.241814	0.302965	0.292145	0.300392	0.298462	0.290566	0.307759	0.286896	0.312362	0.247147	0.27326	0.2745	0.325295	0.268735	0.283461	0.277209	0.265793	0.290466	0.271722	0.260642	0.276705	0.292974	0.269025	0.266642	0.301123	0.292834	0.292508	0.25789	0.276794	0.258086		inferior olivary complex	0.28711	0.0222645	0.279328	0.0174383	2.78603	0.446269	0.283835	0.331458
internal capsule	3.11477	3.00861	3.12635	2.78609	3.2662	3.05037	3.18635	3.00082	3.09106	3.25826	3.01063	3.21786	3.24067	2.99287	3.09258	3.13889	3.1505	3.16328	2.91524	2.88698	2.98375	2.87453	2.93508	3.13112	2.77617	3.11559	3.03158	3.03174	3.04427	2.93157	3.21924		internal capsule	3.10446	0.135928	3.02305	0.120099	2.69299	0.677859	0.0884843	0.122193
interpedunclar nucleus	0.309522	0.313308	0.293547	0.246828	0.29841	0.280281	0.289015	0.27574	0.268124	0.280891	0.277505	0.28003	0.268567	0.285755	0.276581	0.273289	0.296572	0.28786	0.29001	0.270272	0.276485	0.272777	0.275982	0.277104	0.258166	0.286888	0.285483	0.282776	0.258403	0.279974	0.2812		interpedunclar nucleus	0.283213	0.0179069	0.278643	0.01002	1.64	0.456062	0.371793	0.414693
lateral olfactory tract	0.912086	0.857233	0.921432	0.834967	0.866404	0.901016	0.963245	0.868595	0.824551	0.868238	0.918259	0.942665	0.898418	0.824867	0.765519	0.841514	0.820143	0.902151	0.871817	0.865362	0.834775	0.794877	0.8819	0.751847	0.769955	0.859635	0.928451	0.77117	0.877987	0.844166	0.859299		lateral olfactory tract	0.890547	0.0413073	0.836969	0.0501771	6.40146	1.06778	0.00375671	0.00838035	**
lateral septum	3.28514	3.34136	3.2373	3.06133	3.35328	3.28079	3.27065	3.48371	3.13962	3.54104	3.2259	3.53748	3.32259	3.21738	3.18174	3.2207	3.48361	3.39284	3.22772	3.10404	3.29027	3.16008	3.23034	3.17103	3.08678	3.51336	3.31488	3.29348	3.19751	3.2562	3.42822		lateral septum	3.31386	0.142703	3.26501	0.121822	1.49613	0.400985	0.31359	0.358978
lateral ventricle	4.32538	4.00221	4.37328	3.81929	4.13779	4.03795	4.17106	4.23561	3.91697	4.90239	3.82593	4.706	4.11834	3.9135	3.92041	4.12469	4.70892	4.02141	3.753	3.68884	3.90873	3.77555	4.47594	4.14393	3.86829	4.74085	4.09546	3.86879	4.14757	3.90521	4.22508		lateral ventricle	4.19786	0.321205	4.07145	0.304691	3.10476	0.414876	0.274233	0.322409
mammillary bodies	0.535	0.512817	0.504388	0.475883	0.501303	0.507815	0.470609	0.480823	0.460789	0.497609	0.482261	0.502492	0.47831	0.481273	0.439077	0.459294	0.490316	0.493142	0.475711	0.459351	0.463155	0.430611	0.498687	0.434291	0.43097	0.490403	0.463641	0.462152	0.470804	0.471702	0.465214		mammillary bodies	0.493085	0.020407	0.465544	0.0212816	5.91575	1.2941	0.00112168	0.00336503	**
mammilothalamic tract	0.246402	0.252529	0.247469	0.233263	0.264668	0.261842	0.266363	0.258982	0.24724	0.267585	0.25607	0.264303	0.259688	0.260442	0.261176	0.259315	0.262554	0.265826	0.24909	0.243856	0.244033	0.243602	0.241024	0.247147	0.233953	0.253965	0.256023	0.251874	0.241196	0.251012	0.258936		mammilothalamic tract	0.255877	0.0100531	0.25139	0.00897451	1.78488	0.499973	0.201652	0.248848
medial lemniscus/medial longitudinal fasciculus	2.69853	2.45485	2.6355	2.43839	2.75064	2.75468	2.62667	2.6905	2.56453	2.76459	2.40244	2.48889	2.57443	2.68584	2.62235	2.69996	2.69844	2.57363	2.64433	2.61042	2.49982	2.60779	2.70872	2.51106	2.45938	2.67402	2.67955	2.53766	2.4738	2.60448	2.64133		medial lemniscus/medial longitudinal fasciculus	2.60343	0.127115	2.60737	0.0812728	-0.150758	-0.0483658	0.917018	0.922318
medial septum	1.3354	1.26561	1.24272	1.13928	1.31533	1.26652	1.22735	1.32596	1.1767	1.30068	1.28499	1.38539	1.24358	1.22013	1.2062	1.24258	1.27428	1.26393	1.20215	1.19522	1.17841	1.19139	1.21239	1.0992	1.13828	1.29846	1.26364	1.21439	1.2564	1.24359	1.28621		medial septum	1.26996	0.0664778	1.22149	0.0512798	3.96811	0.945209	0.0292302	0.0462369	*
medulla	28.5869	27.1079	28.4363	26.5242	27.8717	27.8778	28.2069	28.6235	26.1263	28.6146	26.5511	27.7569	27.3209	26.7338	25.7619	26.399	29.5591	26.7969	27.9571	28.454	25.0874	26.7903	28.845	25.3887	24.1074	28.7605	27.5936	25.1714	28.3542	27.8513	27.0911		medulla	27.6619	0.865718	27.039	1.51444	2.30364	0.411296	0.19375	0.240805
midbrain	14.4741	15.4351	14.1679	13.0492	15.8822	15.5581	15.7395	15.0302	14.3105	15.5798	15.1243	15.3628	15.6356	14.608	14.8894	14.6912	15.0904	15.4213	14.7317	14.0892	14.1534	14.2496	14.2653	14.3037	13.8261	14.7416	15.0633	14.8047	14.2983	14.6603	15.532		midbrain	15.0269	0.814186	14.6344	0.461766	2.68174	0.849903	0.0986309	0.135132
nucleus accumbens	4.69466	4.37043	4.21846	4.05763	4.75036	4.38656	4.53237	4.59335	4.21175	4.46505	4.48657	4.84204	4.35933	4.3757	4.45964	4.42157	4.61243	4.27879	4.30432	4.17842	4.2617	4.4445	4.23927	4.26615	4.2063	4.41983	4.4652	4.50721	4.32608	4.25747	4.47876		nucleus accumbens	4.45912	0.226293	4.3613	0.120346	2.24295	0.812836	0.129602	0.169081
olfactory bulbs	27.7135	26.2508	28.582	24.9635	28.1394	27.1127	28.5373	27.4878	27.4009	28.5742	27.5009	28.6476	27.4594	26.4235	26.562	27.0083	26.1405	27.8574	26.7743	26.6404	25.9725	26.5805	26.6948	25.2342	26.0657	27.217	27.3618	27.4905	27.0194	26.9862	27.7346		olfactory bulbs	27.5669	1.05158	26.7646	0.662245	2.99756	1.21147	0.0142648	0.0243341	*
olfactory tubercle	3.31439	3.13067	3.31616	2.97211	3.42799	3.21638	3.1115	3.1096	2.96162	3.11628	3.15823	3.40302	3.08285	3.19416	2.98944	3.15238	3.16924	2.99387	3.03701	3.05413	2.94555	3.02826	3.2093	2.89708	2.88903	3.18983	3.15087	3.15688	3.23318	2.97969	3.1146		olfactory tubercle	3.17852	0.148911	3.07692	0.110964	3.3022	0.915664	0.0374985	0.0567368	-
optic tract	1.93808	1.81096	1.74668	1.54955	1.79837	1.82936	1.76165	1.77136	1.63599	1.84374	1.76037	1.84362	1.83212	1.65182	1.68462	1.74121	1.7944	1.78599	1.73457	1.69016	1.63812	1.66916	1.86312	1.6876	1.57519	1.83132	1.76013	1.66362	1.86342	1.74714	1.84793		optic tract	1.7786	0.098013	1.73497	0.084	2.51474	0.519406	0.193572	0.240805
periaqueductal grey	3.76338	4.04782	3.55086	3.51588	4.18008	4.06164	4.43445	4.11344	3.93617	4.34687	4.1184	4.13646	4.03083	4.00303	3.88328	3.84217	3.96646	4.03037	3.94603	3.90286	3.88431	3.75309	3.62055	3.85643	3.83983	4.04162	3.94492	4.10538	4.0103	3.97866	4.07475		periaqueductal grey	4.01818	0.271708	3.92689	0.119644	2.32462	0.762976	0.213845	0.260203
pons	20.3591	20.2932	18.2567	17.1006	18.6165	19.607	18.9605	17.7304	16.5916	18.2205	18.8045	19.2639	18.2244	16.7834	17.1258	17.2101	18.6983	18.2004	18.0054	18.1005	16.4921	17.0269	18.3025	16.0327	16.219	18.8866	17.6374	17.0686	18.6968	17.9173	18.3185		pons	18.6176	1.11897	17.5957	0.881066	5.8079	1.15989	0.00804149	0.0157217	*
pontine nucleus	0.928748	0.866762	0.775995	0.777111	0.776964	0.78695	0.718268	0.694533	0.640656	0.642121	0.73684	0.789248	0.721529	0.732164	0.686515	0.710094	0.812202	0.756046	0.735488	0.771182	0.684912	0.656464	0.790176	0.620303	0.651163	0.781753	0.707549	0.655361	0.774612	0.71143	0.720331		pontine nucleus	0.758133	0.0808441	0.719875	0.0542871	5.31453	0.704735	0.125213	0.165053
posterior commissure	0.136599	0.144762	0.134462	0.128589	0.138921	0.150214	0.158565	0.151158	0.136785	0.153154	0.151065	0.15023	0.140041	0.140144	0.128194	0.135295	0.142547	0.143078	0.135973	0.135239	0.134224	0.123345	0.1374	0.122631	0.12545	0.14497	0.142122	0.141936	0.156848	0.139645	0.140115		posterior commissure	0.144196	0.00890397	0.137175	0.00847352	5.11786	0.828515	0.0337426	0.0524216	-
pre-para subiculum	2.16025	2.2223	2.14951	2.02111	2.27996	2.30298	2.20288	2.16641	2.06165	2.22629	2.0515	2.07092	2.18208	2.00711	2.15516	2.07733	2.00047	2.09441	2.02822	1.89031	2.09973	1.93666	2.04694	2.06178	1.91125	1.87769	1.98409	2.1073	2.02451	2.0121	2.02732		pre-para subiculum	2.16137	0.0886153	2.01902	0.0772349	7.05047	1.84308	4.91884e-05	0.000313461	**
stratum granulosum of hippocampus	1.01068	1.03416	1.00222	0.935152	1.03608	1.06338	1.01658	1.02159	0.983579	1.03788	1.03724	1.11644	1.05014	0.883848	0.92858	0.904493	1.00534	0.966848	0.987285	0.908857	0.9143	0.891704	0.99246	0.922369	0.89007	1.00893	0.975095	0.943397	1.0041	0.966352	1.00038		stratum granulosum of hippocampus	1.02655	0.0423803	0.949689	0.0447495	8.0931	1.71755	4.15023e-05	0.000288856	**
stria medullaris	0.705982	0.709603	0.686165	0.650884	0.714364	0.732827	0.718071	0.763888	0.670611	0.736377	0.715618	0.74201	0.704145	0.693188	0.674991	0.674401	0.755748	0.735917	0.704841	0.681562	0.668537	0.653276	0.683291	0.671442	0.642248	0.748506	0.728534	0.697885	0.730406	0.692427	0.719461		stria medullaris	0.71158	0.0301296	0.697592	0.0326472	2.0052	0.428463	0.234152	0.278185
stria terminalis	0.988786	0.954199	0.988922	0.873731	1.01036	0.956868	0.993272	0.974279	0.9698	1.01672	0.949405	0.989276	1.01924	0.914568	0.929684	0.953621	0.966349	0.992606	0.934927	0.892401	0.94021	0.881843	0.927684	1.00444	0.856153	0.978101	0.956456	0.928259	0.980872	0.94095	0.989486		stria terminalis	0.975759	0.0382557	0.942701	0.0400429	3.50672	0.825561	0.0281858	0.0449938	*
striatum	21.4887	21.6113	21.7544	19.8497	22.2318	20.3228	22.1922	21.8373	20.7313	22.2172	20.6734	21.702	21.5516	20.9071	21.006	21.2686	21.8739	21.117	20.6472	19.7087	20.5237	19.7322	20.0965	21.7717	19.839	21.2568	20.7022	21.0984	20.8444	20.7256	21.3028		striatum	21.3972	0.764289	20.8012	0.636555	2.86513	0.936263	0.0249195	0.0405229	*
subependymale zone / rhinocele	0.064327	0.066025	0.068465	0.061937	0.06552	0.06414	0.066898	0.063216	0.063998	0.066152	0.065146	0.067649	0.065	0.061536	0.061229	0.059747	0.058668	0.064959	0.060511	0.060069	0.058898	0.060065	0.05894	0.058052	0.058915	0.061298	0.064885	0.060629	0.063108	0.061457	0.061571		subependymale zone / rhinocele	0.0652672	0.00180575	0.0608076	0.00197534	7.33386	2.2576	4.99942e-07	1.44983e-05	**
superior olivary complex	0.952169	0.750978	0.797155	0.76677	0.785875	0.861809	0.753116	0.748917	0.731541	0.760886	0.833905	0.901564	0.806631	0.745504	0.711999	0.72337	0.771799	0.799586	0.818072	0.821982	0.720573	0.703788	0.787751	0.664393	0.711652	0.804042	0.793775	0.736068	0.853406	0.795789	0.768009		superior olivary complex	0.803947	0.0664712	0.762864	0.0504767	5.38537	0.813902	0.0598669	0.0875364	-
thalamus	17.1319	18.6483	17.6938	16.7475	18.7294	18.411	18.6865	18.7082	17.823	18.4723	18.2629	18.3922	18.3093	18.2611	18.3124	17.8653	19.1103	18.3519	17.9374	17.0903	17.2846	17.0977	16.801	17.5641	16.8952	17.9365	17.991	17.8435	17.9493	17.7299	18.5019		thalamus	18.1551	0.630516	17.8069	0.605399	1.9556	0.57521	0.131183	0.169081
third ventricle	1.34169	1.20638	1.24975	1.14748	1.21339	1.24778	1.21792	1.32956	1.13427	1.31298	1.17799	1.27923	1.16355	1.17236	1.12903	1.19221	1.28339	1.18686	1.14451	1.11087	1.1415	1.14462	1.23829	1.16487	1.12619	1.28988	1.18104	1.18319	1.27974	1.15837	1.17894		third ventricle	1.23246	0.0685553	1.18366	0.0548249	4.12288	0.89012	0.0357553	0.0550569	-
ventral tegmental decussation	0.130986	0.13939	0.133125	0.119347	0.148636	0.147644	0.151865	0.153546	0.132148	0.146506	0.141759	0.140094	0.143583	0.135446	0.139324	0.144211	0.140541	0.144473	0.13911	0.129345	0.129019	0.1357	0.133775	0.139805	0.124144	0.141191	0.145522	0.142986	0.125264	0.139412	0.145734		ventral tegmental decussation	0.140664	0.0096907	0.1375	0.00678031	2.30084	0.466595	0.2928	0.339648
lobules 1-2: lingula and central lobule (ventral)	2.12494	1.65038	1.67562	1.64695	2.02446	1.7612	1.90798	1.96256	1.69841	1.94674	1.66173	1.81245	1.73783	1.54625	1.81172	1.57311	1.75308	1.55527	1.5725	1.64906	1.48158	1.56821	1.54925	1.77522	1.67725	1.623	1.5954	1.66055	1.77091	1.68886	1.80558		lobules 1-2: lingula and central lobule (ventral)	1.81625	0.160312	1.6476	0.101204	10.2361	1.66645	0.00119536	0.00352531	**
lobule 3: central lobule (dorsal)	2.51299	2.38724	2.02697	2.12659	2.29751	2.30721	2.25705	2.10797	2.03619	2.16955	2.36212	2.1964	2.24207	2.06579	2.14623	2.01766	2.0604	2.21773	1.85501	1.86734	1.89923	1.85527	1.85912	1.96004	1.87487	1.98114	1.96605	2.08624	1.83478	1.87487	2.07568		lobule 3: central lobule (dorsal)	2.23307	0.142212	1.97208	0.115681	13.234	2.25608	4.3991e-06	6.95857e-05	**
lobules 4-5: culmen (ventral and dorsal)	4.30981	4.08026	3.96711	4.04214	4.51732	4.28542	4.41265	4.29948	4.30562	4.27566	4.32316	4.20902	4.30582	4.08185	4.11849	4.2373	4.10759	3.96459	3.96662	3.83823	3.86479	3.71823	3.91808	3.82327	3.68848	4.14081	3.9182	4.17935	3.89135	3.72221	4.05982		lobules 4-5: culmen (ventral and dorsal)	4.25642	0.150167	3.95774	0.166082	7.54686	1.79842	1.72443e-05	0.000142881	**
lobule 6: declive	2.49095	2.55274	2.72361	2.51913	2.79779	2.80955	2.79994	2.70513	2.78712	2.71957	2.76245	2.76836	2.74952	2.53049	2.60974	2.78951	2.60443	2.49572	2.63049	2.47859	2.38352	2.34954	2.56125	2.47884	2.41879	2.54538	2.54847	2.69027	2.59206	2.55406	2.4934		lobule 6: declive	2.7066	0.111306	2.54192	0.106445	6.47879	1.54715	0.000251124	0.00118096	**
lobule 7: tuber (or folium)	0.941321	1.03422	1.10441	0.933689	1.03728	1.09139	1.0671	1.04084	1.01602	1.04276	1.09024	1.02721	1.01553	0.878077	0.920922	1.01541	0.9487	1.00123	0.986183	0.97027	0.875815	0.855302	0.997662	0.820348	0.812401	0.918229	0.979344	0.976918	1.01496	0.93008	0.921356		lobule 7: tuber (or folium)	1.034	0.051645	0.934622	0.0645817	10.6331	1.53882	8.06016e-05	0.000442995	**
lobule 8: pyramis	1.59968	1.60377	1.72327	1.63136	1.65017	1.70956	1.65657	1.58467	1.57664	1.54636	1.65463	1.68028	1.57953	1.40333	1.50547	1.56289	1.50843	1.61676	1.5692	1.80895	1.44929	1.36808	1.55397	1.40832	1.33344	1.5457	1.6117	1.56024	1.7265	1.47855	1.56309		lobule 8: pyramis	1.6305	0.0542591	1.53188	0.1193	6.43758	0.826625	0.00965649	0.017322	*
lobule 9: uvula	2.74282	2.82433	2.97677	2.79446	2.96183	3.00729	2.9309	2.84257	2.92364	2.99159	2.82354	3.01595	2.77039	2.54396	2.72242	2.86239	2.8146	2.71935	2.81156	3.10138	2.64635	2.51064	2.73201	2.81024	2.48882	2.90361	2.79633	2.78656	2.97913	2.67709	2.71516		lobule 9: uvula	2.89277	0.0963534	2.75676	0.155998	4.934	0.871921	0.00951099	0.017322	*
lobule 10: nodulus	1.37502	1.36246	1.29195	1.36528	1.2554	1.38649	1.35273	1.3596	1.26092	1.34955	1.40549	1.41616	1.28661	1.09345	1.23602	1.14303	1.28838	1.20886	1.2271	1.32156	1.1734	1.20232	1.3454	1.08582	1.06606	1.41831	1.23672	1.18526	1.38529	1.15942	1.24763		lobule 10: nodulus	1.34367	0.0529557	1.22356	0.0998859	9.81625	1.20245	0.000468781	0.00189693	**
anterior lobule (lobules 4-5)	2.099	1.97431	1.7291	1.63988	2.09565	2.04292	1.86573	1.91731	1.73551	1.87244	1.86664	1.87319	1.87469	1.67639	1.70252	1.64236	1.74494	1.80853	1.75199	1.69797	1.61011	1.4787	1.68967	1.63848	1.56514	1.71948	1.74064	1.7242	1.6889	1.67721	1.87439		anterior lobule (lobules 4-5)	1.89126	0.138885	1.69064	0.0879903	11.8662	2.27997	3.11701e-05	0.000225983	**
simple lobule (lobule 6)	5.2449	4.86974	4.70073	4.59668	5.31441	5.24747	5.07784	5.0968	4.72503	4.88309	5.01481	5.09256	5.18857	4.45304	4.63348	4.55472	4.63553	4.52357	4.43993	4.46254	4.33331	4.33214	4.59453	4.24462	4.25663	4.66876	4.55216	4.5664	4.66922	4.48281	4.90811		simple lobule (lobule 6)	5.00405	0.230598	4.51731	0.164854	10.7751	2.95258	1.52753e-07	1.22392e-05	**
crus 1: ansiform lobule (lobule 6)	4.58326	4.35217	4.33556	4.29164	4.70493	4.61114	4.61577	4.50169	4.37396	4.71247	4.58724	4.63534	4.52982	4.13487	4.37477	4.40857	4.47956	4.3234	4.2071	4.27801	4.10295	4.03991	4.352	4.06878	4.00239	4.35083	4.41223	4.45354	4.42259	4.2208	4.56512		crus 1: ansiform lobule (lobule 6)	4.52577	0.143239	4.28875	0.165534	5.52663	1.43187	0.000261585	0.00119778	**
crus 2: ansiform lobule (lobule 7)	3.90997	3.5873	3.84895	3.74187	4.04623	3.8758	3.75207	3.77975	3.63406	3.9333	3.77563	3.80792	3.85417	3.63159	3.86586	3.98958	3.98937	3.93236	3.72611	3.81895	3.6537	3.66148	3.76338	3.57918	3.39774	3.78205	3.7505	3.92254	3.7459	3.6592	3.97282		crus 2: ansiform lobule (lobule 7)	3.81131	0.122279	3.76902	0.159682	1.12211	0.264854	0.430631	0.474239
paramedian lobule (lobule 7)	4.12961	3.97254	4.13672	3.9201	4.25332	4.23208	3.87136	3.90474	4.00982	4.16343	3.9758	4.06624	4.33533	3.57561	3.75245	3.8754	3.95296	3.89164	3.84287	4.13645	3.49578	3.65722	3.7592	3.58764	3.45783	3.86271	3.64566	3.90689	3.90697	3.49827	4.01943		paramedian lobule (lobule 7)	4.0747	0.14662	3.76805	0.196041	8.138	1.56418	5.04421e-05	0.000313461	**
copula: pyramis (lobule 8)	2.43514	2.26425	2.42296	2.40902	2.50594	2.3945	2.27324	2.25989	2.2651	2.32442	2.36161	2.39109	2.46549	2.14538	2.35112	2.3567	2.32905	2.29163	2.40538	2.65263	2.15328	2.13791	2.30232	2.06228	2.15446	2.44713	2.312	2.33301	2.525	2.14317	2.45985		copula: pyramis (lobule 8)	2.36713	0.08313	2.30902	0.156015	2.51668	0.372467	0.23233	0.278185
flocculus (FL)	0.923415	0.989035	0.932276	0.91152	1.03625	1.09823	0.993963	0.960829	0.939474	0.972978	0.983061	1.03883	1.06292	0.927666	0.938495	0.990565	1.05327	0.97408	0.97596	1.05649	0.882945	0.871778	0.989782	0.891969	0.827807	0.978426	0.980705	0.924195	0.981896	0.90738	1.0599		flocculus (FL)	0.987906	0.0571407	0.956295	0.065371	3.30558	0.483564	0.17254	0.21755
paraflocculus (PFL)	4.27447	4.34227	3.87074	3.6151	4.71138	4.64975	4.12916	4.27103	4.25868	4.20734	4.289	4.46079	4.00801	3.95927	3.70118	3.88906	3.74851	3.69806	3.51535	3.6687	3.78915	3.15627	3.73544	3.41314	3.54743	3.70047	4.22207	3.93709	3.85652	3.80524	3.79874		paraflocculus (PFL)	4.23752	0.295543	3.73009	0.231187	13.6035	2.19486	9.1504e-06	8.37984e-05	**
trunk of arbor vita	5.18396	4.55666	4.50482	4.45257	5.00546	4.78357	4.78536	4.56468	4.38312	4.64616	4.70501	4.74227	4.8237	4.3787	4.64415	4.48238	4.65768	4.91739	4.57454	4.57908	4.39142	4.4349	4.56557	4.14914	4.16221	4.71914	4.67114	4.48716	4.62485	4.46636	4.88625		trunk of arbor vita	4.70287	0.22366	4.544	0.204761	3.49626	0.77588	0.0493676	0.0727963	-
lobule 1-2 white matter	0.115754	0.079291	0.091657	0.087395	0.11131	0.091454	0.097988	0.098513	0.094785	0.105266	0.085049	0.098045	0.089286	0.080066	0.097651	0.083197	0.089118	0.082722	0.085948	0.09072	0.069899	0.078058	0.078384	0.097662	0.085954	0.080473	0.084468	0.086493	0.087127	0.092498	0.10004		lobule 1-2 white matter	0.0958302	0.0103432	0.0861377	0.00771287	11.2524	1.25667	0.00559049	0.0114441	*
lobule 3 white matter	0.371257	0.299089	0.27824	0.270124	0.303518	0.31307	0.283649	0.264666	0.266693	0.291504	0.294631	0.286637	0.29347	0.267931	0.286616	0.28545	0.270174	0.298517	0.274882	0.257361	0.251831	0.249676	0.258757	0.273075	0.254092	0.256518	0.269908	0.281843	0.23349	0.253896	0.27578		lobule 3 white matter	0.293581	0.027446	0.266655	0.0160778	10.0974	1.67469	0.00179794	0.00460061	**
trunk of lobules 1-3 white matter	0.200471	0.149824	0.167698	0.159222	0.196857	0.169077	0.174415	0.165848	0.173706	0.181723	0.162345	0.180663	0.169912	0.161992	0.178736	0.170498	0.162344	0.175184	0.174886	0.162921	0.152533	0.156052	0.160178	0.173427	0.156937	0.165694	0.170167	0.16786	0.157098	0.166446	0.181582		trunk of lobules 1-3 white matter	0.173212	0.0141575	0.166363	0.00832063	4.1171	0.823174	0.10114	0.137488
lobules 4-5 white matter	0.871089	0.724539	0.737252	0.712326	0.793488	0.797999	0.769214	0.730981	0.727796	0.782035	0.729391	0.710417	0.767418	0.744069	0.736851	0.795352	0.713408	0.735242	0.731438	0.671336	0.707545	0.661093	0.680582	0.694488	0.686214	0.714333	0.705753	0.774261	0.668754	0.646114	0.674109		lobules 4-5 white matter	0.757996	0.0454622	0.70783	0.0398468	7.08725	1.25896	0.00283583	0.00666803	**
lobules 6-7 white matter	0.77469	0.738407	0.82696	0.741512	0.831327	0.816264	0.822732	0.76971	0.79608	0.802829	0.810656	0.779158	0.79839	0.75389	0.765713	0.842053	0.734374	0.736284	0.75696	0.727589	0.697189	0.679025	0.733166	0.72449	0.730543	0.744735	0.743869	0.806216	0.736351	0.743638	0.709482		lobules 6-7 white matter	0.792978	0.0305437	0.742532	0.0367407	6.79386	1.37304	0.000359524	0.00152578	**
lobule 8 white matter	0.209374	0.173336	0.190203	0.194404	0.185793	0.192665	0.191896	0.179558	0.175037	0.172521	0.195533	0.189367	0.184496	0.16025	0.171056	0.172774	0.178691	0.185748	0.175314	0.195339	0.160995	0.156842	0.18427	0.158675	0.150081	0.177834	0.190107	0.171068	0.197151	0.164933	0.183385		lobule 8 white matter	0.187245	0.0104161	0.17414	0.013679	7.52571	0.958057	0.00711685	0.0143992	*
trunk of lobules 6-8 white matter	0.142705	0.107661	0.122758	0.119792	0.129964	0.12342	0.126997	0.120206	0.11815	0.128156	0.11953	0.127799	0.12402	0.108039	0.116314	0.12144	0.11984	0.132663	0.117191	0.116903	0.110196	0.109257	0.111906	0.114466	0.110325	0.115028	0.119182	0.120704	0.117558	0.110739	0.119244		trunk of lobules 6-8 white matter	0.123935	0.00806859	0.116166	0.00589869	6.68768	1.31705	0.00425297	0.00913601	**
lobule 9 white matter	0.385501	0.372622	0.386607	0.374711	0.384137	0.404012	0.39904	0.379226	0.363358	0.374498	0.369956	0.390504	0.372235	0.338744	0.353846	0.352991	0.389691	0.35514	0.366949	0.408367	0.350313	0.330524	0.363625	0.355669	0.318531	0.394367	0.381178	0.338021	0.406883	0.354233	0.370505		lobule 9 white matter	0.381262	0.011801	0.362754	0.0252792	5.10202	0.732135	0.020757	0.034728	*
lobule 10 white matter	0.11895	0.123852	0.099597	0.113743	0.089897	0.117035	0.11496	0.107121	0.096059	0.103291	0.120511	0.107654	0.100856	0.082254	0.097106	0.08445	0.103331	0.093985	0.096246	0.10653	0.094048	0.093246	0.107422	0.081941	0.080653	0.118005	0.099235	0.087911	0.115113	0.095539	0.101542		lobule 10 white matter	0.108733	0.0104036	0.0965865	0.0108939	12.5755	1.11496	0.00406088	0.00894422	**
anterior lobule white matter	0.145297	0.127039	0.11647	0.109203	0.139143	0.133224	0.122642	0.125545	0.112047	0.12449	0.120931	0.120957	0.12136	0.112824	0.117143	0.112582	0.118417	0.120444	0.116335	0.116258	0.105067	0.099645	0.111094	0.111313	0.106312	0.112263	0.119411	0.116753	0.109802	0.11542	0.12367		anterior lobule white matter	0.124488	0.0100943	0.113597	0.00591905	9.5873	1.83998	0.000726884	0.00243226	**
simple lobule white matter	0.58546	0.506922	0.501319	0.484691	0.567601	0.554815	0.532438	0.515231	0.478658	0.510614	0.506714	0.5206	0.537249	0.459768	0.480593	0.479508	0.465159	0.46396	0.451618	0.451328	0.436224	0.430823	0.482591	0.439658	0.427691	0.467777	0.472991	0.490173	0.466801	0.456853	0.496457		simple lobule white matter	0.523255	0.0314127	0.462221	0.0200194	13.2045	3.04874	3.0197e-07	1.22392e-05	**
crus 1 white matter	0.486084	0.411059	0.434511	0.419221	0.47154	0.454656	0.445831	0.415891	0.411546	0.475015	0.422745	0.448847	0.43498	0.405105	0.423462	0.436656	0.429595	0.419298	0.396459	0.410576	0.38482	0.386853	0.421641	0.390914	0.380269	0.422313	0.427065	0.432229	0.431799	0.400707	0.434739		crus 1 white matter	0.440917	0.0252883	0.413028	0.0188943	6.75248	1.47609	0.00144671	0.00387273	**
trunk of simple and crus 1 white matter	0.186902	0.16261	0.182233	0.164144	0.183411	0.185674	0.176913	0.167169	0.162155	0.173076	0.168426	0.171347	0.177925	0.162785	0.171278	0.181176	0.170354	0.162501	0.16054	0.161255	0.153752	0.158466	0.167647	0.158198	0.162818	0.169525	0.164142	0.183948	0.160813	0.163722	0.169954		trunk of simple and crus 1 white matter	0.173999	0.00883075	0.165715	0.00773378	4.99871	1.0711	0.00959301	0.017322	*
crus 2 white matter	0.32806	0.267361	0.302234	0.280911	0.322047	0.311096	0.290581	0.285209	0.274534	0.299126	0.287938	0.291648	0.304599	0.279783	0.288852	0.307167	0.288996	0.315652	0.275771	0.301631	0.27145	0.270951	0.279006	0.275025	0.249896	0.282362	0.285595	0.305851	0.2832	0.269372	0.305361		crus 2 white matter	0.295796	0.0177825	0.285329	0.0166302	3.66831	0.629382	0.103688	0.138782
paramedian lobule	0.201674	0.168966	0.196205	0.180378	0.193825	0.196782	0.183258	0.17383	0.17883	0.191681	0.195487	0.190284	0.200269	0.160079	0.165233	0.173332	0.179078	0.182832	0.177619	0.198854	0.1583	0.178026	0.179289	0.162471	0.152165	0.174688	0.178858	0.165723	0.180225	0.160472	0.185363		paramedian lobule	0.188575	0.0104649	0.172923	0.0117038	9.05141	1.33734	0.000621875	0.00224453	**
trunk of crus 2 and paramedian white matter	0.389985	0.323386	0.337012	0.338231	0.37793	0.350065	0.341323	0.321425	0.320672	0.337221	0.343904	0.355479	0.369723	0.319769	0.349946	0.355951	0.360283	0.377351	0.356393	0.372143	0.315376	0.33792	0.35118	0.318398	0.328377	0.36901	0.36181	0.358419	0.363625	0.344163	0.386263		trunk of crus 2 and paramedian white matter	0.346643	0.0216397	0.351465	0.0206006	-1.37215	-0.234101	0.53373	0.566274
copula white matter	0.098045	0.081891	0.092662	0.091611	0.093954	0.08658	0.08485	0.084606	0.083048	0.084718	0.087262	0.086814	0.084024	0.081059	0.086717	0.089267	0.088476	0.08595	0.08622	0.09787	0.080821	0.082364	0.082347	0.07962	0.07794	0.086438	0.08845	0.083655	0.097209	0.080556	0.087849		copula white matter	0.0876973	0.00486284	0.0857116	0.00548059	2.31678	0.362324	0.30584	0.352425
paraflocculus white matter	0.334642	0.324635	0.308283	0.295028	0.356215	0.370263	0.331808	0.327173	0.328899	0.327182	0.328592	0.359195	0.341148	0.313423	0.307601	0.343202	0.320774	0.319018	0.298855	0.316195	0.301384	0.272147	0.320779	0.279178	0.290214	0.301031	0.343534	0.313807	0.336141	0.326825	0.335634		paraflocculus white matter	0.333313	0.0202273	0.313319	0.020421	6.38121	0.979067	0.0114366	0.0201007	*
flocculus white matter	0.065917	0.073685	0.072982	0.071873	0.076571	0.082118	0.071952	0.071156	0.067298	0.073051	0.072362	0.077686	0.080173	0.068388	0.073628	0.076661	0.084946	0.073703	0.078519	0.086678	0.068978	0.06887	0.078519	0.071024	0.062297	0.076356	0.07246	0.070635	0.077649	0.068727	0.081713		flocculus white matter	0.0736018	0.00460001	0.0744306	0.00629689	-1.11347	-0.131615	0.690253	0.719186
dentate nucleus	0.387158	0.354798	0.354454	0.357477	0.406426	0.374219	0.371889	0.361377	0.340246	0.354751	0.363756	0.373778	0.380309	0.343889	0.388234	0.346819	0.378515	0.390034	0.374896	0.379575	0.363181	0.386824	0.37357	0.336579	0.340993	0.374565	0.366311	0.366752	0.385051	0.365126	0.403845		dentate nucleus	0.367741	0.0172183	0.370264	0.0186	-0.681406	-0.135645	0.703617	0.728746
nucleus interpositus	0.495279	0.443974	0.433472	0.43817	0.503851	0.47234	0.490122	0.475514	0.445831	0.46179	0.47105	0.471637	0.497728	0.452958	0.477103	0.4455	0.468346	0.509127	0.459759	0.454233	0.456034	0.464588	0.461548	0.415107	0.41862	0.464461	0.464467	0.471649	0.466059	0.457956	0.497932		nucleus interpositus	0.469289	0.0235727	0.461414	0.0223013	1.70679	0.353134	0.351216	0.394268
fastigial nucleus	0.551017	0.487678	0.488359	0.487791	0.552302	0.522722	0.57437	0.520264	0.518758	0.541703	0.538267	0.521944	0.549954	0.509088	0.552102	0.492093	0.495263	0.567235	0.494662	0.473766	0.510391	0.503022	0.48118	0.463954	0.470917	0.502053	0.514737	0.51635	0.493188	0.489668	0.539585		fastigial nucleus	0.527318	0.0274825	0.503847	0.027309	4.65819	0.859431	0.025501	0.041085	*
Cingulate cortex: area 24a	1.78103	1.94559	1.8589	1.7661	2.00734	1.87848	1.91103	1.82856	1.91478	1.84578	1.85765	1.90766	1.88925	1.72748	1.86947	1.90341	1.84756	1.77831	1.77382	1.68645	1.76435	1.7729	1.83509	1.75411	1.71588	1.70931	1.74166	1.75325	1.65014	1.73126	1.79975		Cingulate cortex: area 24a	1.87632	0.0651273	1.76746	0.064826	6.15934	1.67932	7.59486e-05	0.000440502	**
Cingulate cortex: area 24a'	0.879795	0.915041	0.924118	0.898042	0.894668	0.891378	0.882251	0.864747	0.866283	0.879632	0.873473	0.880241	0.87298	0.853437	0.877214	0.883666	0.865839	0.908577	0.862505	0.826766	0.824848	0.855031	0.875056	0.783728	0.850058	0.82014	0.845163	0.793751	0.815874	0.831629	0.878786		Cingulate cortex: area 24a'	0.886358	0.0178814	0.847337	0.0327413	4.60507	1.19178	0.000543349	0.00209346	**
Cingulate cortex: area 24b	1.73332	1.81399	1.84801	1.78067	1.79628	1.71279	1.83509	1.76923	1.77097	1.77266	1.7702	1.72275	1.75141	1.68954	1.7167	1.63598	1.71156	1.63447	1.73087	1.52386	1.63993	1.55728	1.58576	1.58578	1.74769	1.68512	1.65963	1.56634	1.59926	1.62892	1.6662		Cingulate cortex: area 24b	1.77518	0.0407402	1.64249	0.0640669	8.07848	2.07109	3.517e-07	1.22392e-05	**
Cingulate cortex: area 24b'	0.712506	0.747517	0.764598	0.72724	0.746008	0.70808	0.729875	0.699769	0.685789	0.743867	0.720576	0.703927	0.72525	0.695792	0.729401	0.691313	0.715758	0.734948	0.710909	0.671586	0.695441	0.661845	0.684456	0.676036	0.680864	0.707137	0.707361	0.662027	0.698014	0.694723	0.736752		Cingulate cortex: area 24b'	0.724231	0.0223114	0.697465	0.0227856	3.83766	1.1747	0.00288029	0.00668228	**
Cingulate cortex: area 25	0.494071	0.541634	0.514822	0.492617	0.578478	0.541829	0.53704	0.517513	0.550504	0.541072	0.514383	0.536565	0.533609	0.484633	0.524325	0.516697	0.529908	0.510706	0.492796	0.471521	0.513027	0.515052	0.48928	0.495454	0.450473	0.48199	0.497971	0.508185	0.480847	0.487561	0.517251		Cingulate cortex: area 25	0.530318	0.0234367	0.498204	0.0204653	6.44594	1.56919	0.000341979	0.00152043	**
Cingulate cortex: area 29a	0.780873	0.739143	0.67802	0.753866	0.760089	0.817296	0.764286	0.831526	0.725942	0.731188	0.768141	0.768645	0.774774	0.744026	0.757563	0.768919	0.751743	0.786189	0.773941	0.755212	0.706824	0.771753	0.777138	0.685076	0.661462	0.779401	0.752108	0.734368	0.75192	0.760715	0.791408		Cingulate cortex: area 29a	0.761061	0.0391375	0.750543	0.0346689	1.4014	0.303389	0.435998	0.47713
Cingulate cortex: area 29b	0.365763	0.384746	0.356533	0.355201	0.416891	0.389672	0.381143	0.393425	0.373709	0.392588	0.358354	0.36358	0.367097	0.365354	0.38693	0.389537	0.386033	0.380429	0.363392	0.375217	0.376631	0.372965	0.379027	0.38737	0.319138	0.367149	0.366591	0.358191	0.38364	0.370176	0.388556		Cingulate cortex: area 29b	0.376823	0.0182538	0.373129	0.0165616	0.990008	0.223047	0.561572	0.588636
Cingulate cortex: area 29c	1.77126	1.77673	1.67956	1.83174	1.80263	1.79233	1.72835	1.74566	1.64818	1.78681	1.76601	1.68403	1.7522	1.69469	1.81234	1.7445	1.74256	1.80232	1.74116	1.66525	1.64036	1.68298	1.7446	1.61184	1.6011	1.78015	1.7359	1.62757	1.73033	1.65944	1.84944		Cingulate cortex: area 29c	1.75119	0.0533661	1.71481	0.0715841	2.12179	0.508277	0.133014	0.170179
Cingulate cortex: area 30	2.81092	2.76127	2.71213	2.77059	3.00031	2.81255	2.77576	2.86997	2.67469	2.92269	2.6395	2.64002	2.78428	2.68123	2.8327	2.7945	2.76225	2.76746	2.59742	2.57823	2.63799	2.62505	2.6963	2.7022	2.42347	2.64342	2.67717	2.64277	2.69208	2.60856	2.7421		Cingulate cortex: area 30	2.78267	0.105838	2.67249	0.0939939	4.12245	1.17212	0.00478663	0.010157	*
Cingulate cortex: area 32	2.26166	2.35368	2.27223	2.25421	2.49093	2.27519	2.35374	2.36513	2.28668	2.27328	2.30087	2.25877	2.25004	2.2148	2.34485	2.20517	2.40164	2.15033	2.16502	1.96013	2.16438	2.12801	2.06177	2.22821	2.18508	2.15587	2.11493	2.22787	2.04447	2.14027	2.20958		Cingulate cortex: area 32	2.30741	0.0681858	2.17235	0.101095	6.21729	1.33599	0.000251046	0.00118096	**
Amygdalopiriform transition area	1.15901	0.962525	1.0803	1.00226	1.16753	1.12144	1.10817	0.953113	0.982134	1.12322	1.04026	1.06593	1.00219	1.02802	1.05472	1.03671	1.05433	0.985654	0.983015	0.991115	0.967963	0.984258	1.04477	1.01081	0.911617	1.03059	0.985779	1.03752	0.988586	0.961862	0.986442		Amygdalopiriform transition area	1.05908	0.0741337	1.00243	0.0376261	5.65157	1.50569	0.00913587	0.0171249	*
Primary auditory cortex	1.47203	1.52952	1.55798	1.41087	1.58794	1.5292	1.54028	1.50102	1.47506	1.58678	1.39897	1.46475	1.43467	1.39526	1.51233	1.50439	1.43903	1.41223	1.36205	1.30982	1.39543	1.45061	1.41853	1.5022	1.27872	1.37822	1.35882	1.44943	1.39639	1.3619	1.47622		Primary auditory cortex	1.49916	0.0626042	1.4112	0.0653019	6.233	1.34697	0.000755738	0.0024811	**
Secondary auditory cortex: dorsal area	1.50193	1.5225	1.55361	1.44916	1.57178	1.52708	1.55978	1.50252	1.48944	1.56857	1.43345	1.48755	1.48374	1.39779	1.5323	1.49419	1.44646	1.46003	1.40043	1.35278	1.42756	1.48066	1.40755	1.51099	1.3002	1.39047	1.4012	1.46053	1.44312	1.40301	1.4935		Secondary auditory cortex: dorsal area	1.51162	0.0441006	1.43349	0.0584886	5.45083	1.33594	0.000349523	0.00152043	**
Secondary auditory cortex: ventral area	1.961	2.0255	2.03883	1.77794	2.11978	1.99628	2.02934	2.04407	1.95509	2.02146	1.81514	1.90964	1.90375	1.85682	2.02955	1.99549	1.87478	1.79982	1.71707	1.70236	1.75409	1.84142	1.85837	1.91002	1.65894	1.80366	1.76065	1.92755	1.84717	1.73581	1.87491		Secondary auditory cortex: ventral area	1.96906	0.0965188	1.83047	0.0995415	7.57137	1.3923	0.000563442	0.00209346	**
Caudomedial entorhinal cortex	5.84227	5.84851	6.17291	5.51918	5.83286	6.1403	5.69884	5.61337	5.45744	5.82061	5.59947	5.56672	5.50893	5.35852	5.45863	5.59524	5.41267	5.26194	5.31199	5.2274	5.21535	5.26778	5.56522	5.34438	4.873	5.4079	5.42394	5.48172	5.25942	5.0504	5.36184		Caudomedial entorhinal cortex	5.74011	0.229946	5.32652	0.173763	7.76467	2.38017	3.52304e-06	6.13009e-05	**
Cingulum	0.930067	0.937198	0.938642	0.935617	0.978712	0.959819	0.942101	0.95174	0.940988	1.00162	0.916204	0.966668	0.979093	0.920877	0.986584	0.9959	0.971541	1.00008	0.916232	0.886533	0.908426	0.929054	0.931892	0.888306	0.889946	0.920234	0.936341	0.921202	0.894505	0.901918	0.994539		Cingulum	0.95219	0.0238637	0.933006	0.0394227	2.05616	0.486625	0.130441	0.169081
Claustrum	0.327722	0.343689	0.331737	0.305362	0.351625	0.333915	0.35023	0.346108	0.333157	0.342386	0.329424	0.342915	0.329695	0.337265	0.339249	0.341095	0.349128	0.336155	0.334557	0.309959	0.324349	0.337135	0.322516	0.347391	0.324334	0.342936	0.343551	0.35906	0.317427	0.346911	0.340979		Claustrum	0.335997	0.0123063	0.336333	0.0123648	-0.099859	-0.0271626	0.940908	0.940908
Cortex-amygdala transition zones	0.934459	0.795988	0.874211	0.811624	0.944008	0.961178	0.881328	0.930424	0.870973	0.846694	0.846291	0.851879	0.859782	0.944941	0.860668	0.969941	0.921946	0.824864	0.835054	0.861332	0.795509	0.89433	0.880782	0.859617	0.830487	0.897524	0.876571	0.901656	0.810849	0.845507	0.869618		Cortex-amygdala transition zones	0.877603	0.0511662	0.871178	0.0457142	0.737559	0.140557	0.715963	0.737146
Claustrum: dorsal part	0.358753	0.338689	0.377575	0.317281	0.37649	0.352717	0.373753	0.349331	0.337397	0.354062	0.35208	0.355083	0.359383	0.338311	0.332161	0.351224	0.313243	0.347256	0.319233	0.313847	0.331903	0.319882	0.335798	0.348422	0.291298	0.324124	0.323856	0.345574	0.347611	0.345047	0.324412		Claustrum: dorsal part	0.354046	0.0168077	0.330733	0.0159583	7.04865	1.46082	0.000489284	0.0019349	**
Dorsal nucleus of the endopiriform	1.80553	1.72709	1.83439	1.60979	1.9065	1.8148	1.89943	1.77939	1.7568	1.80555	1.80604	1.83243	1.82786	1.77212	1.77867	1.85109	1.73924	1.7663	1.61704	1.63193	1.67977	1.75483	1.67022	1.78432	1.62191	1.70048	1.73691	1.87584	1.66453	1.74203	1.78269		Dorsal nucleus of the endopiriform	1.80043	0.0754662	1.73166	0.0740742	3.97122	0.928367	0.0170615	0.0288224	*
Dorsal intermediate entorhinal cortex	2.11705	1.96601	2.09556	1.98408	2.19542	2.20279	2.15375	1.89962	1.94138	2.15185	2.0427	2.07721	1.971	1.97623	2.06769	2.06091	2.04248	1.87969	1.8913	1.89206	1.90843	1.90196	2.05216	2.0182	1.75127	2.0382	1.89897	1.99356	1.95482	1.85164	1.93067		Dorsal intermediate entorhinal cortex	2.06142	0.101389	1.95057	0.086807	5.68276	1.27693	0.00276968	0.0066017	**
Dorsolateral entorhinal cortex	3.15986	3.15564	3.22978	3.04044	3.332	3.37994	3.15697	2.9443	2.90452	3.40944	3.14449	3.11411	2.97916	2.9422	3.12098	3.07092	3.08351	2.79872	2.92153	2.79993	2.87719	2.89584	3.15166	3.08081	2.81336	3.13036	2.82883	3.05036	2.94183	2.69868	2.90714		Dorsolateral entorhinal cortex	3.15005	0.159408	2.95077	0.136118	6.7535	1.46402	0.000796244	0.00256568	**
Dorsolateral orbital cortex	0.83136	0.856311	0.788772	0.786715	0.91334	0.865616	0.902401	0.840838	0.818823	0.809571	0.811452	0.901974	0.804828	0.842098	0.860147	0.908171	0.905669	0.873049	0.804785	0.756949	0.807926	0.844876	0.756363	0.867241	0.843845	0.811175	0.828148	0.932792	0.806032	0.80325	0.839093		Dorsolateral orbital cortex	0.840923	0.0437702	0.838423	0.0481703	0.29823	0.0519081	0.883324	0.895651
Dorsal tenia tecta	0.988322	0.97737	0.99677	0.947827	1.05125	1.02578	1.02027	0.977517	0.964636	0.990901	0.968522	1.02976	0.968693	0.902884	0.944358	0.938194	0.993437	0.901055	0.898204	0.896339	0.908007	0.942715	0.923401	0.887565	0.839894	0.95606	0.94697	0.925108	0.916662	0.889904	0.960471		Dorsal tenia tecta	0.992893	0.0304431	0.920624	0.0349336	7.85003	2.06876	1.63842e-06	3.16762e-05	**
Ectorhinal cortex	2.77461	2.6849	2.99652	2.60114	3.04782	2.88825	2.88322	2.75121	2.59602	2.90655	2.62708	2.61197	2.59387	2.61039	2.84519	2.8229	2.68592	2.56281	2.40853	2.44192	2.44336	2.62696	2.7163	2.73167	2.37523	2.61052	2.44748	2.67979	2.49116	2.39992	2.56826		Ectorhinal cortex	2.7664	0.162428	2.58157	0.146224	7.15935	1.26398	0.00246347	0.00603193	**
Frontal cortex: area 3	0.831072	0.843869	0.8179	0.800338	0.834895	0.827666	0.830186	0.807578	0.809285	0.805727	0.78787	0.824231	0.826851	0.785387	0.784449	0.80438	0.818763	0.823861	0.807512	0.727888	0.759471	0.75111	0.720454	0.757567	0.777067	0.762727	0.798266	0.791702	0.75519	0.811634	0.775706		Frontal cortex: area 3	0.819036	0.0158788	0.778507	0.0299208	5.20593	1.35453	0.000120059	0.000596863	**
Frontal association cortex	6.63332	7.39749	6.51916	6.69429	7.41917	6.92651	6.82062	6.81422	6.61516	6.93347	6.94415	6.87673	6.73284	6.6619	6.70452	6.52006	7.00616	6.76575	6.58052	5.86253	6.56338	6.16652	5.68264	6.76123	6.78855	6.43074	6.19111	6.93236	6.24624	6.18273	6.55445		Frontal association cortex	6.87132	0.272621	6.47786	0.358859	6.07396	1.09643	0.00246006	0.00603193	**
Intermediate nucleus of the endopiriform claustrum	0.723373	0.645487	0.663692	0.612861	0.731434	0.671936	0.709649	0.669218	0.662543	0.658012	0.678239	0.726403	0.674564	0.686186	0.65581	0.699558	0.668285	0.640248	0.608944	0.608045	0.619579	0.674117	0.644638	0.670253	0.608136	0.638962	0.691136	0.688438	0.617367	0.630818	0.692377		Intermediate nucleus of the endopiriform claustrum	0.679032	0.0347775	0.652383	0.0323501	4.08478	0.823752	0.0364266	0.0555984	-
Insular region: not subdivided	7.88516	7.72832	8.33367	7.52383	8.50043	7.9211	8.45239	7.99116	7.81299	7.91238	7.93709	8.05953	7.99466	7.70899	7.68596	8.19815	7.55849	7.98477	7.19308	7.12362	7.62835	7.49536	7.56422	7.75408	7.18804	7.58915	7.5703	8.21866	7.56457	7.77885	7.44965		Insular region: not subdivided	8.00405	0.279347	7.62524	0.302339	4.96792	1.25295	0.00133075	0.00373469	**
Lateral orbital cortex	3.41145	3.48356	3.35172	3.22349	3.69873	3.40769	3.53596	3.44277	3.33667	3.42538	3.27371	3.47978	3.33657	3.42938	3.48799	3.50787	3.56955	3.43794	3.12962	3.02052	3.20578	3.35028	3.06646	3.42226	3.31474	3.26392	3.25588	3.65429	3.01333	3.23719	3.32572		Lateral orbital cortex	3.41596	0.121758	3.31626	0.185665	3.00635	0.53698	0.1022	0.137851
Lateral parietal association cortex	0.21933	0.223683	0.207076	0.224233	0.232974	0.220212	0.224693	0.224421	0.220331	0.233171	0.219618	0.220879	0.228923	0.215968	0.224942	0.223026	0.21948	0.220513	0.207678	0.201763	0.213079	0.20087	0.208726	0.211362	0.200271	0.203395	0.214299	0.21837	0.214973	0.212696	0.223618		Lateral parietal association cortex	0.223042	0.00672518	0.213057	0.00795036	4.68639	1.25588	0.000963432	0.002941	**
Primary motor cortex	7.01847	7.27972	7.37187	7.2078	7.37659	6.96945	7.48616	7.21091	7.25113	7.19529	7.10193	7.13297	7.31049	6.96055	6.87605	6.83013	7.09079	6.9431	6.93305	6.41243	6.64142	6.46336	6.39276	6.60191	6.82009	6.70142	6.87691	6.72269	6.64381	7.0199	6.9555		Primary motor cortex	7.22406	0.146254	6.77144	0.210495	6.68431	2.15028	2.62475e-07	1.22392e-05	**
Secondary motor cortex	6.55014	6.68647	6.87863	6.66063	6.9056	6.40174	6.95805	6.75674	6.70884	6.83359	6.60094	6.5563	6.78601	6.42834	6.48817	6.29189	6.54454	6.48701	6.47743	5.95945	6.2399	6.00334	5.95759	6.20346	6.33587	6.29524	6.38451	6.26592	6.14812	6.26983	6.44655		Secondary motor cortex	6.71413	0.160813	6.2904	0.182429	6.73617	2.32272	2.39467e-07	1.22392e-05	**
Medial entorhinal cortex	0.917695	0.870598	0.918796	0.838392	0.938499	0.942938	0.883182	0.847474	0.838002	0.890693	0.873078	0.841427	0.831236	0.818192	0.865601	0.882931	0.847259	0.789535	0.782826	0.79058	0.777443	0.802434	0.849057	0.834106	0.703899	0.841996	0.806217	0.824071	0.809135	0.756371	0.836145		Medial entorhinal cortex	0.879385	0.0397744	0.8121	0.0424253	8.28537	1.58598	0.000110069	0.000563296	**
Medial orbital cortex	1.79593	1.85536	1.83004	1.75285	2.05846	1.89797	1.85952	1.85904	1.77832	1.88047	1.79276	1.81595	1.77449	1.77169	1.89864	1.81493	1.94071	1.71284	1.66422	1.56825	1.71383	1.77571	1.66193	1.82841	1.72208	1.73198	1.71793	1.90364	1.59786	1.66201	1.7514		Medial orbital cortex	1.8424	0.0786192	1.74656	0.102099	5.4872	0.938667	0.00840426	0.0162482	*
Medial parietal association cortex	0.42426	0.436814	0.403275	0.448584	0.457059	0.432753	0.438238	0.446843	0.434028	0.459012	0.425353	0.427062	0.457264	0.417724	0.446744	0.439175	0.423539	0.435321	0.41192	0.40893	0.418496	0.401536	0.41091	0.419356	0.39404	0.409921	0.425471	0.431704	0.425926	0.415365	0.443189		Medial parietal association cortex	0.437734	0.0160315	0.42107	0.0142778	3.9575	1.16712	0.00489593	0.0102637	*
Piriform cortex	11.5926	10.9943	11.4444	10.4172	11.9833	11.7924	12.0514	11.3706	10.9787	11.3269	11.3566	11.6598	11.3621	11.3232	10.8804	11.6402	11.1688	10.9412	10.389	10.505	10.5288	10.6708	10.8136	10.9916	10.5128	11.0263	10.8698	11.6105	10.4859	10.7342	10.999		Piriform cortex	11.41	0.441712	10.894	0.368163	4.73724	1.40175	0.00136282	0.00374621	**
Posterolateral cortical amygdaloid area	1.19379	1.01628	1.12779	1.02842	1.24678	1.19846	1.14505	1.18167	1.10681	1.15784	1.13381	1.16418	1.0786	1.17527	1.15521	1.2207	1.18679	1.12104	1.04851	1.11838	1.03939	1.15274	1.10977	1.04609	1.02985	1.18823	1.1114	1.13985	0.997752	1.09627	1.09959		Posterolateral cortical amygdaloid area	1.13688	0.0664996	1.11316	0.0620625	2.13131	0.382273	0.316398	0.359825
Posteromedial cortical amygdaloid area	1.48696	1.22592	1.34701	1.21562	1.4228	1.38763	1.31038	1.23117	1.25102	1.41413	1.33222	1.37574	1.2612	1.28764	1.34647	1.34752	1.29834	1.27971	1.2417	1.27772	1.17915	1.24243	1.30949	1.2312	1.11893	1.36159	1.27195	1.33125	1.22859	1.21872	1.25161		Posteromedial cortical amygdaloid area	1.32783	0.0870872	1.268	0.0621106	4.71849	0.96329	0.0331393	0.0519482	-
Perirhinal cortex	2.44499	2.42008	2.64307	2.34491	2.66081	2.55437	2.4898	2.36353	2.27294	2.60099	2.37928	2.35598	2.31037	2.30631	2.50545	2.45132	2.38098	2.27036	2.1991	2.17977	2.1984	2.31456	2.44605	2.40755	2.16899	2.39636	2.18315	2.37422	2.23088	2.12967	2.25447		Perirhinal cortex	2.44932	0.129461	2.29987	0.114308	6.49825	1.30744	0.00198668	0.0050099	**
Parietal cortex: posterior area: rostral part	0.122944	0.125725	0.119109	0.127032	0.127241	0.125935	0.124707	0.124861	0.125387	0.130901	0.124535	0.125393	0.126955	0.12081	0.127366	0.126906	0.126232	0.124222	0.11412	0.113595	0.118404	0.117509	0.120069	0.121052	0.11563	0.115031	0.119142	0.12326	0.120255	0.119351	0.122917		Parietal cortex: posterior area: rostral part	0.12544	0.00268064	0.120326	0.00424932	4.2503	1.20354	0.00065788	0.00224453	**
Rostral amygdalopiriform area	0.566485	0.454324	0.492274	0.44849	0.549084	0.538158	0.530337	0.534674	0.470339	0.525569	0.481072	0.498226	0.481583	0.526354	0.501123	0.538308	0.547262	0.493175	0.458721	0.494911	0.443069	0.526569	0.515826	0.473566	0.469841	0.520296	0.500469	0.487176	0.450049	0.480646	0.489081		Rostral amygdalopiriform area	0.505432	0.0377028	0.495358	0.0298594	2.03369	0.337383	0.413082	0.457811
Primary somatosensory cortex	5.07333	5.03149	4.99444	4.86558	5.04657	5.04192	4.99652	4.91438	4.91551	4.92664	4.7819	5.01069	5.05516	4.76502	4.82369	4.93613	4.90701	4.97499	4.72636	4.4342	4.58945	4.5172	4.51649	4.70963	4.59844	4.55571	4.81099	4.81713	4.54507	4.79235	4.73712		Primary somatosensory cortex	4.97339	0.0864971	4.70872	0.15982	5.62089	1.65606	8.12875e-06	8.37984e-05	**
Primary somatosensory cortex: barrel field	10.9108	10.9202	11.3149	10.9268	10.8752	10.8293	11.0915	10.9466	11.0136	10.9416	10.4844	10.9383	10.9028	10.5782	10.5792	11.0034	10.5724	10.8443	10.4233	10.2271	10.2666	10.1996	10.3431	10.5558	10.0504	10.0327	10.2683	10.4834	10.5724	10.4895	10.8242		Primary somatosensory cortex: barrel field	10.9305	0.181343	10.4619	0.265818	4.47891	1.76278	6.54062e-06	8.1285e-05	**
Primary somatosensory cortex: dysgranular zone	0.410382	0.4206	0.418175	0.42651	0.417149	0.410015	0.428122	0.420771	0.432217	0.413335	0.410366	0.417938	0.422662	0.413209	0.40395	0.413251	0.411129	0.406638	0.391352	0.385357	0.389121	0.37654	0.387921	0.390652	0.39127	0.3825	0.400907	0.398228	0.391045	0.408284	0.40773		Primary somatosensory cortex: dysgranular zone	0.419096	0.00707202	0.397171	0.0113131	5.52009	1.93794	1.03726e-06	2.25605e-05	**
Primary somatosensory cortex: forelimb region	4.24314	4.36278	4.4279	4.41018	4.30731	4.2129	4.52638	4.31194	4.49558	4.29692	4.25892	4.32972	4.34684	4.27613	4.2268	4.33275	4.16503	4.24318	4.20343	4.10534	4.11167	3.93683	3.96898	4.06407	4.13625	3.98659	4.18404	4.15454	4.08841	4.25853	4.28991		Primary somatosensory cortex: forelimb region	4.3485	0.094494	4.15181	0.113548	4.73758	1.73227	1.95135e-05	0.000154334	**
Primary somatosensory cortex: hindlimb region	2.3615	2.44802	2.42987	2.48058	2.4893	2.35455	2.55452	2.4068	2.50179	2.46229	2.40043	2.43658	2.45739	2.39363	2.42714	2.4148	2.36841	2.36648	2.3401	2.26492	2.33083	2.19819	2.21119	2.31678	2.30391	2.26976	2.35817	2.33053	2.33535	2.34939	2.4432		Primary somatosensory cortex: hindlimb region	2.44489	0.0561308	2.3346	0.0674864	4.7243	1.63431	4.33492e-05	0.000290106	**
Primary somatosensory cortex: jaw region	0.687219	0.707645	0.690918	0.692537	0.685069	0.696193	0.697028	0.689952	0.700743	0.651521	0.669269	0.681852	0.693273	0.671661	0.644877	0.661647	0.655774	0.671615	0.655598	0.617622	0.617889	0.592202	0.618856	0.634828	0.63224	0.622517	0.658013	0.6456	0.609637	0.673825	0.662107		Primary somatosensory cortex: jaw region	0.68794	0.0143938	0.641473	0.0242196	7.24384	1.91858	1.02922e-06	2.25605e-05	**
Primary somatosensory cortex: shoulder region	0.218797	0.217899	0.218948	0.228277	0.223165	0.215159	0.224455	0.216867	0.226763	0.226472	0.219671	0.219261	0.218678	0.218107	0.225153	0.223098	0.220594	0.219263	0.209101	0.210033	0.214516	0.208192	0.212025	0.214459	0.207839	0.207453	0.21319	0.212146	0.213535	0.217374	0.220287		Primary somatosensory cortex: shoulder region	0.221109	0.00420953	0.214798	0.00541042	2.9379	1.16637	0.00151119	0.00392458	**
Primary somatosensory cortex: trunk region	0.551756	0.556885	0.536753	0.571097	0.582374	0.554706	0.567625	0.559715	0.563563	0.58514	0.558541	0.556891	0.569135	0.552228	0.569847	0.561325	0.564979	0.554754	0.522033	0.517023	0.535395	0.515974	0.529372	0.540581	0.515992	0.520423	0.543654	0.54898	0.543026	0.537817	0.557745		Primary somatosensory cortex: trunk region	0.562629	0.0128393	0.540619	0.0176148	4.07125	1.24951	0.000644233	0.00224453	**
Primary somatosensory cortex: upper lip region	5.94354	5.97285	6.26946	5.8389	6.26342	6.11604	6.04685	6.09347	5.87474	5.80828	5.77852	5.91249	5.98067	5.80105	5.84539	5.8755	5.70489	5.97882	5.63413	5.42704	5.45663	5.42463	5.5825	5.67379	5.26911	5.33	5.63129	5.81806	5.62395	5.76393	5.71221		Primary somatosensory cortex: upper lip region	5.99225	0.159432	5.64183	0.196836	6.21109	1.78026	1.16045e-05	0.000100959	**
Secondary somatosensory cortex	6.93311	6.71951	7.51225	6.45488	7.72698	7.12186	7.4555	7.0949	6.83805	6.92571	6.78666	6.95787	7.10588	6.88168	6.99207	7.11047	6.49099	6.86849	6.16426	6.20831	6.40306	6.49289	6.68665	6.74414	5.80422	6.17553	6.47079	7.06444	6.76281	6.61944	6.49924		Secondary somatosensory cortex	7.0487	0.34904	6.57997	0.349377	7.12361	1.34162	0.000927939	0.00288324	**
Temporal association area	3.3409	3.28676	3.58516	3.03859	3.67768	3.45658	3.49264	3.4063	3.22884	3.50444	3.11309	3.07044	3.11397	3.11332	3.42969	3.35054	3.20484	3.04722	2.87373	2.88975	2.89719	3.11776	3.17796	3.21422	2.81381	3.02756	2.95696	3.14967	2.98052	2.84558	3.09786		Temporal association area	3.33195	0.208746	3.06601	0.173152	8.67392	1.53589	0.000565474	0.00209346	**
Primary visual cortex	2.5073	2.4166	2.50328	2.46383	2.62321	2.60972	2.5716	2.56108	2.40617	2.59202	2.29485	2.27662	2.28909	2.33303	2.51461	2.51209	2.47466	2.39229	2.20001	2.17398	2.33803	2.2682	2.37387	2.37183	2.07741	2.2199	2.21188	2.2558	2.29328	2.19027	2.29894		Primary visual cortex	2.47041	0.124753	2.30556	0.120616	7.15023	1.36675	0.000892695	0.00282416	**
Primary visual cortex: binocular area	2.34208	2.32169	2.25046	2.27939	2.44122	2.38298	2.36024	2.34242	2.27825	2.42746	2.13291	2.20328	2.2838	2.1395	2.34336	2.39244	2.29813	2.31412	2.12092	2.07068	2.211	2.21658	2.25094	2.26578	1.97214	2.06813	2.14697	2.25082	2.2564	2.14315	2.28653		Primary visual cortex: binocular area	2.31124	0.0865982	2.2082	0.108896	4.66652	0.946282	0.00849996	0.0162527	*
Primary visual cortex: monocular area	1.73514	1.7797	1.64172	1.76704	1.87292	1.77542	1.75316	1.80002	1.704	1.85605	1.62312	1.65303	1.7395	1.66764	1.75207	1.81433	1.71018	1.77987	1.6061	1.58802	1.68856	1.64608	1.68765	1.72441	1.51628	1.57262	1.64516	1.74231	1.6725	1.64123	1.68135		Primary visual cortex: monocular area	1.74622	0.0764712	1.67424	0.0750871	4.29889	0.958538	0.0140611	0.0242242	*
Secondary visual cortex: lateral area	3.21571	3.16204	3.25092	3.03292	3.43901	3.3635	3.30256	3.25311	3.12047	3.31444	2.96088	2.99265	3.0176	2.99572	3.31674	3.20526	3.19169	3.05748	2.90074	2.77585	2.92249	3.05076	3.02455	3.05974	2.69357	2.84776	2.91625	3.02163	2.93454	2.83604	3.03335		Secondary visual cortex: lateral area	3.1866	0.152731	2.98801	0.155228	6.6463	1.27936	0.00137792	0.00374621	**
Secondary visual cortex: mediolateral area	0.883016	0.902467	0.816254	0.902158	0.957966	0.881741	0.877409	0.917417	0.867919	0.966299	0.837663	0.845436	0.887263	0.87427	0.899508	0.922136	0.895284	0.890381	0.831527	0.816962	0.874607	0.833549	0.84286	0.885656	0.775541	0.812351	0.857528	0.890123	0.855162	0.847209	0.878511		Secondary visual cortex: mediolateral area	0.887924	0.0431798	0.860176	0.0369162	3.22584	0.751644	0.0642502	0.0931627	-
Secondary visual cortex: mediomedial area	1.61346	1.60148	1.5782	1.64598	1.74809	1.62661	1.59934	1.66163	1.55029	1.77983	1.47622	1.51925	1.56827	1.58439	1.64666	1.69596	1.64045	1.59835	1.49769	1.49842	1.59613	1.51975	1.5971	1.65453	1.39002	1.5095	1.56141	1.54897	1.56128	1.50134	1.59356		Secondary visual cortex: mediomedial area	1.61297	0.0840035	1.56642	0.0730993	2.97221	0.636904	0.110937	0.147351
Claustrum: ventral part	0.645566	0.620335	0.692457	0.577795	0.696966	0.643673	0.701167	0.651826	0.640652	0.655578	0.65247	0.658466	0.671923	0.631417	0.620755	0.652586	0.588727	0.649724	0.580162	0.584464	0.62145	0.602567	0.611979	0.641049	0.559312	0.593324	0.591847	0.668597	0.625409	0.634519	0.60763		Claustrum: ventral part	0.654529	0.0331579	0.614751	0.0288644	6.47055	1.37809	0.00130766	0.00373005	**
Ventral nucleus of the endopiriform claustrum	0.589023	0.543141	0.60043	0.516177	0.621489	0.594381	0.613045	0.5567	0.552627	0.581882	0.583482	0.589283	0.598136	0.574329	0.563883	0.588547	0.551836	0.549954	0.509794	0.529548	0.512954	0.518282	0.535543	0.559705	0.504822	0.533484	0.537085	0.575863	0.532132	0.540621	0.557719		Ventral nucleus of the endopiriform claustrum	0.579984	0.0298242	0.543117	0.0239532	6.78815	1.53915	0.000656947	0.00224453	**
Ventral intermediate entorhinal cortex	1.27416	1.15769	1.25233	1.16423	1.30639	1.28998	1.24908	1.11972	1.15569	1.24711	1.19652	1.18645	1.14272	1.16	1.21402	1.20838	1.19166	1.12093	1.11815	1.10889	1.10655	1.12671	1.18716	1.17482	1.00498	1.19241	1.13156	1.1593	1.15917	1.0775	1.13994		Ventral intermediate entorhinal cortex	1.21093	0.0616992	1.14345	0.0515897	5.90123	1.30797	0.00249597	0.00603193	**
Ventral orbital cortex	1.54982	1.52081	1.56296	1.47567	1.68666	1.58069	1.65397	1.55404	1.5579	1.58575	1.47455	1.59542	1.54663	1.52384	1.59294	1.60803	1.63024	1.58572	1.44535	1.37744	1.43064	1.54299	1.46222	1.52117	1.47009	1.50901	1.5115	1.59369	1.36114	1.48058	1.52214		Ventral orbital cortex	1.56499	0.0599821	1.50937	0.0767662	3.68467	0.724478	0.0380701	0.0571052	-
Ventral tenia tecta	0.132046	0.123746	0.129295	0.114645	0.140135	0.13073	0.132592	0.124426	0.119969	0.129809	0.12847	0.136696	0.124514	0.118107	0.119163	0.121704	0.12219	0.109244	0.112638	0.108867	0.112177	0.12524	0.124069	0.111018	0.109095	0.127687	0.119139	0.120682	0.120101	0.110197	0.124757		Ventral tenia tecta	0.128236	0.00681975	0.11756	0.00633604	9.08191	1.68507	0.000105871	0.00055823	**
brainvolumes	483.802	476.298	477.473	446.812	498.179	486.401	489.587	479.983	462.644	489.871	471.847	485.911	478.649	458.474	464.773	468.774	474.87	469.942	455.515	447.611	443.973	445.099	458.037	450.452	431.483	466.305	461.414	464.006	461.826	454.875	471.764		brainvolumes	479.035	13.1944	458.289	11.2613	4.52697	1.84229	5.65717e-05	0.00033943	**
Cortex	150.735	150.133	153.623	145.572	158.843	153.024	155.144	150.751	147.739	152.891	146.966	149.374	149.018	145.665	148.961	150.612	147.905	146.358	140.247	136.182	140.224	140.555	141.571	144.766	136.305	141.446	141.911	147.385	140.513	140.966	145.138		Cortex	151.063	3.61715	143.151	4.137	5.5271	1.91252	5.80724e-06	7.77279e-05	**
Cerebellum	61.7917	58.5913	58.0888	56.2058	63.0022	61.9076	60.1073	59.0338	57.5528	59.9887	59.8294	60.5584	60.2005	54.5218	56.937	57.3565	57.7432	57.2965	55.8292	57.2198	53.4469	52.4624	56.0254	52.9712	51.739	57.3064	56.7706	57.1735	57.5341	54.4432	58.6336		Cerebellum	59.7583	1.88085	55.8561	2.06541	6.98616	1.88931	8.7173e-06	8.37984e-05	**
Ventricles	7.15714	6.56229	6.91884	6.31909	6.76723	6.66641	6.80886	6.96532	6.32527	7.70446	6.36168	7.34858	6.55991	6.3272	6.36096	6.58454	7.31737	6.47533	6.13091	6.09238	6.28432	6.1923	7.08622	6.63061	6.27425	7.35108	6.5256	6.41101	6.84077	6.27257	6.65953		Ventricles	6.80501	0.41529	6.54539	0.38113	3.96644	0.681182	0.0817984	0.114782
Brainstem	89.5491	89.73	86.0208	80.6854	90.4343	90.7822	90.9138	88.5354	82.4848	90.2079	87.0092	89.4709	88.0433	84.3828	83.2389	83.7756	89.5231	86.6576	86.2996	86.1036	80.5762	82.456	86.681	81.0088	78.472	88.5513	85.9896	82.9363	87.3561	85.8482	86.9908		Brainstem	87.9898	3.21058	84.8249	2.93095	3.73111	1.07983	0.00794361	0.0157066	*
Olfactory	32.0043	30.3047	32.8881	28.8325	32.4993	31.2942	32.679	31.5293	31.2511	32.6249	31.6426	33.0609	31.5057	30.5041	30.3782	31.0619	30.1885	31.8183	30.7436	30.62	29.8118	30.4637	30.8449	28.9412	29.7836	31.3278	31.506	31.4792	31.1937	30.8715	31.77		Olfactory	31.7013	1.16956	30.7393	0.752781	3.12932	1.27784	0.00925118	0.0171249	*
CerebralWhite	31.2542	30.7889	30.8909	28.6194	31.9234	31.5175	31.3579	31.2057	30.2449	32.4063	30.3319	31.9507	32.0687	29.8785	30.5839	30.911	31.484	31.9663	29.9735	28.8901	29.4648	29.2316	30.1959	29.9377	27.875	30.838	30.838	30.0773	30.2393	30.0543	31.932		CerebralWhite	31.12	0.997154	30.2429	1.0308	2.90043	0.850961	0.024675	0.040505	*
CerebralGray	111.311	110.188	109.043	100.578	114.71	111.208	112.576	111.963	107.046	114.048	109.706	114.147	111.253	107.194	108.312	108.473	110.708	109.37	106.291	102.503	104.165	103.737	105.632	106.197	101.034	109.484	107.873	108.544	108.149	106.419	110.64		CerebralGray	110.598	3.70693	106.929	2.71108	3.43095	1.35322	0.00341935	0.0077273	**
Relative Volume	Neo	Neo	Neo	Neo	Neo	Neo	Neo	Neo	Neo	Neo	Neo	Neo	Neo	WT	WT	WT	WT	WT	WT	WT	WT	WT	WT	WT	WT	WT	WT	WT	WT	WT	WT		Relative Volume	Neo		WT
	F	F	F	F	F	M	M	M	M	M	M	M	M	F	F	F	F	M	M	M	M	M	M	M	M	M	M	M	M	M	M			Mean	SD	Mean	SD	% Diff	Effect	P-value	FDR
amygdala	2.54305	2.22469	2.36386	2.21662	2.46156	2.37854	2.37533	2.30375	2.34248	2.39577	2.35672	2.38125	2.37177	2.42034	2.45018	2.4521	2.26215	2.34031	2.26829	2.32751	2.296	2.35808	2.36629	2.43901	2.38084	2.3477	2.3206	2.45711	2.35474	2.34472	2.32228		amygdala	2.36272	0.085895	2.36157	0.0610075	0.0487403	0.0188671	0.965436	0.970799
anterior commissure: pars anterior	0.314621	0.305383	0.314803	0.302476	0.304493	0.288866	0.31906	0.298665	0.311129	0.312733	0.31273	0.316277	0.310341	0.309272	0.304878	0.297512	0.293331	0.309724	0.297145	0.309304	0.30943	0.307854	0.294738	0.306153	0.314413	0.304982	0.315188	0.309588	0.305	0.306715	0.307388		anterior commissure: pars anterior	0.308583	0.00836418	0.305701	0.00623427	0.942772	0.462293	0.279993	0.448484
anterior commissure: pars posterior	0.0975653	0.0948058	0.0935906	0.0924023	0.102596	0.0957844	0.101589	0.0934195	0.0987189	0.09631	0.100122	0.09902	0.100422	0.103953	0.108034	0.107193	0.0987341	0.103767	0.0978964	0.100455	0.100038	0.110539	0.0980724	0.102771	0.100827	0.0959341	0.107207	0.105291	0.0990296	0.105636	0.109183		anterior commissure: pars posterior	0.0974112	0.00330831	0.103031	0.00436308	-5.45463	-1.28807	0.000526952	0.0100689	*
basal forebrain	1.27094	1.13224	1.13872	1.1059	1.19345	1.15924	1.15808	1.16622	1.13326	1.18137	1.20453	1.22618	1.19132	1.22092	1.16903	1.20697	1.15825	1.18833	1.19096	1.20166	1.20076	1.22339	1.20554	1.16098	1.18199	1.20405	1.22568	1.22557	1.25103	1.21084	1.21908		basal forebrain	1.17396	0.0443495	1.2025	0.0244199	-2.37361	-1.16883	0.0288988	0.120552
bed nucleus of stria terminalis	0.285371	0.293515	0.282839	0.281177	0.298029	0.298378	0.309297	0.315067	0.30773	0.318684	0.316999	0.32294	0.309385	0.312644	0.302261	0.298445	0.308009	0.321226	0.318255	0.313812	0.332712	0.325824	0.306216	0.323525	0.315585	0.322578	0.328064	0.320702	0.319109	0.319428	0.330566		bed nucleus of stria terminalis	0.303032	0.0141934	0.31772	0.0094831	-4.62305	-1.5489	0.00169558	0.0207427	*
cerebellar peduncle: inferior	0.196527	0.207319	0.210538	0.199771	0.192836	0.198216	0.182939	0.188821	0.18239	0.192435	0.199293	0.201527	0.199369	0.188968	0.190548	0.190994	0.204948	0.191261	0.198564	0.211347	0.188646	0.199424	0.207835	0.178231	0.180511	0.212045	0.192197	0.179783	0.212694	0.195317	0.203345		cerebellar peduncle: inferior	0.196306	0.00836908	0.195925	0.0110569	0.194351	0.0344385	0.917665	0.938403
cerebellar peduncle: middle	0.28684	0.293962	0.270593	0.27008	0.26854	0.284684	0.25035	0.247677	0.248195	0.246779	0.272299	0.275519	0.264785	0.259719	0.263815	0.269508	0.285172	0.286417	0.286174	0.286928	0.261578	0.261667	0.285023	0.250967	0.263132	0.285456	0.267729	0.249376	0.275384	0.264825	0.287499		cerebellar peduncle: middle	0.267715	0.0157324	0.271687	0.0131678	-1.46185	-0.301618	0.451116	0.596
cerebellar peduncle: superior	0.232861	0.272386	0.230122	0.21855	0.244348	0.235542	0.252795	0.233126	0.237166	0.241596	0.247327	0.235814	0.244297	0.234006	0.237639	0.225905	0.23798	0.240232	0.231784	0.233656	0.239006	0.237682	0.225008	0.23648	0.243618	0.238374	0.235231	0.23523	0.236471	0.236749	0.239014		cerebellar peduncle: superior	0.240456	0.0129254	0.235781	0.00460463	1.98264	1.01522	0.165652	0.315149
cerebral aqueduct	0.103206	0.103614	0.0914717	0.0975284	0.105362	0.102699	0.107942	0.105558	0.0999023	0.110261	0.100747	0.0976406	0.0947813	0.100351	0.10013	0.0949934	0.0992789	0.0942537	0.0957505	0.0990146	0.0986564	0.100051	0.0980545	0.108328	0.106795	0.0950843	0.0949483	0.104732	0.103154	0.0964988	0.096062		cerebral aqueduct	0.101593	0.00530602	0.0992298	0.00418687	2.3819	0.564516	0.176073	0.319257
cerebral peduncle	0.512694	0.502653	0.484244	0.475789	0.491018	0.503607	0.487451	0.479441	0.476684	0.483878	0.505958	0.50773	0.518069	0.503765	0.499993	0.506095	0.518812	0.526896	0.512171	0.51226	0.4937	0.506656	0.524095	0.492633	0.490835	0.529698	0.517371	0.486148	0.507206	0.513915	0.519988		cerebral peduncle	0.494555	0.0144808	0.509013	0.0128068	-2.84037	-1.12892	0.00643103	0.0401386	*
colliculus: inferior	1.21109	1.34473	1.2298	1.22783	1.36633	1.33392	1.33843	1.30853	1.26656	1.34536	1.30932	1.28582	1.33519	1.29921	1.31523	1.26373	1.26765	1.27884	1.26193	1.25966	1.27767	1.23596	1.23339	1.37425	1.27977	1.23016	1.23507	1.28518	1.23595	1.24647	1.27216		colliculus: inferior	1.30022	0.0515135	1.26957	0.0355356	2.4143	0.86255	0.0591665	0.171028
colliculus: superior	1.84816	2.04422	1.81144	1.8574	1.97827	2.02769	2.06386	2.0265	1.95997	2.01226	2.04169	2.005	2.01551	2.03767	1.90266	1.88691	1.91131	2.00068	1.9648	2.00291	1.98438	1.9155	1.92546	1.97557	1.99935	1.97993	1.9794	1.99228	2.05074	1.976	1.96116		colliculus: superior	1.97631	0.0833559	1.96926	0.0452924	0.35771	0.155528	0.763993	0.843187
corpus callosum	3.12975	3.17567	3.19231	3.22249	3.15461	3.18319	3.13726	3.20126	3.23261	3.25959	3.09926	3.18391	3.2812	3.19654	3.27763	3.28108	3.22987	3.33532	3.21882	3.13433	3.26123	3.23779	3.21868	3.26106	3.16451	3.15851	3.23685	3.17677	3.13373	3.21388	3.31626		corpus callosum	3.1887	0.0519053	3.22516	0.0580688	-1.13039	-0.62782	0.08204	0.20624
corticospinal tract/pyramids	0.353494	0.289512	0.332663	0.343585	0.332354	0.339017	0.31642	0.342124	0.326581	0.323541	0.301245	0.317503	0.31306	0.349575	0.317416	0.334239	0.322034	0.317848	0.337145	0.344108	0.329575	0.333436	0.351679	0.314443	0.333945	0.34328	0.330854	0.321461	0.323648	0.325143	0.300044		corticospinal tract/pyramids	0.325469	0.0179297	0.329437	0.0132085	-1.20457	-0.300435	0.482909	0.628825
cuneate nucleus	0.0529663	0.0605083	0.0662418	0.0664353	0.0539174	0.0582388	0.0588686	0.0579716	0.0526891	0.0545523	0.0617807	0.0578365	0.0557774	0.0498805	0.0496789	0.052003	0.068777	0.0513976	0.0586147	0.0626151	0.0513547	0.0554605	0.0706692	0.0512995	0.0493473	0.0640126	0.0542831	0.0481819	0.0683038	0.0553018	0.0516144		cuneate nucleus	0.0582911	0.00453176	0.0562664	0.00739601	3.59836	0.273752	0.389623	0.550951
dentate gyrus of hippocampus	0.779202	0.840937	0.809082	0.790261	0.795016	0.838663	0.796999	0.820793	0.815566	0.836146	0.826397	0.851697	0.821459	0.753967	0.766465	0.746918	0.813357	0.779373	0.825716	0.77883	0.800126	0.779645	0.815582	0.787275	0.800366	0.818872	0.806996	0.778357	0.828545	0.803084	0.806574		dentate gyrus of hippocampus	0.817094	0.0220358	0.793892	0.0238417	2.92256	0.973167	0.0099568	0.0514908	-
facial nerve (cranial nerve 7)	0.0566858	0.056751	0.0513105	0.0532118	0.0474828	0.0544023	0.0507636	0.0497732	0.0463218	0.0486965	0.0522837	0.0542355	0.049882	0.0468003	0.0454125	0.0466817	0.0548287	0.0498234	0.0528913	0.0576025	0.0481234	0.0504805	0.055685	0.0463574	0.0477148	0.0566088	0.0512776	0.0465823	0.0572163	0.0536218	0.0523887		facial nerve (cranial nerve 7)	0.051677	0.00329771	0.0511165	0.00414311	1.09644	0.135276	0.689531	0.824723
fasciculus retroflexus	0.0487739	0.0539536	0.0499042	0.0517719	0.0544815	0.0529605	0.0534498	0.0553853	0.0528298	0.0547409	0.0554364	0.0552729	0.054391	0.0573588	0.0553434	0.0539709	0.0553407	0.0578605	0.0566627	0.0565427	0.0560083	0.0536612	0.0497285	0.055179	0.0558398	0.0547761	0.0573994	0.0553152	0.0555373	0.0562618	0.0574166		fasciculus retroflexus	0.0533347	0.00209345	0.0555668	0.00186868	-4.01695	-1.19448	0.00405504	0.03194	*
fimbria	0.732911	0.742448	0.737463	0.725721	0.713546	0.773529	0.716477	0.780891	0.762482	0.768766	0.756651	0.777331	0.782708	0.744308	0.730964	0.728123	0.78993	0.804269	0.781741	0.733298	0.77573	0.751926	0.772383	0.753573	0.745168	0.793929	0.801389	0.751208	0.770024	0.784474	0.781021		fimbria	0.751609	0.0248186	0.766303	0.024545	-1.91748	-0.598643	0.112406	0.245125
fornix	0.144034	0.139558	0.139997	0.135768	0.138688	0.141295	0.137457	0.144733	0.138578	0.148012	0.142952	0.14718	0.144416	0.144925	0.141277	0.141946	0.14805	0.151111	0.144736	0.143438	0.14643	0.145389	0.14598	0.145401	0.144025	0.151493	0.152226	0.145213	0.1509	0.147512	0.151085		fornix	0.141743	0.00379803	0.14673	0.00338958	-3.39832	-1.47108	0.000610694	0.0100689	*
fourth ventricle	0.204786	0.180598	0.179917	0.205131	0.178883	0.181158	0.182074	0.18615	0.17548	0.193715	0.187006	0.182935	0.172224	0.170402	0.182056	0.175423	0.179759	0.175366	0.175022	0.18978	0.179309	0.185758	0.201482	0.185111	0.189802	0.188067	0.175761	0.18816	0.202904	0.169288	0.170072		fourth ventricle	0.185389	0.0101659	0.182418	0.00987832	1.6286	0.300746	0.420949	0.568131
fundus of striatum	0.0379569	0.0344557	0.0361962	0.0354234	0.0386544	0.0363092	0.0376297	0.0347989	0.0355453	0.0356416	0.0366507	0.0366475	0.0374821	0.0389043	0.0379872	0.0401464	0.035319	0.0373582	0.0358432	0.036775	0.0372998	0.0408739	0.0365093	0.0371178	0.0368249	0.0353976	0.0383922	0.0400423	0.0352734	0.0370667	0.0385144		fundus of striatum	0.0364147	0.0012571	0.0375359	0.00168205	-2.98682	-0.666525	0.0520996	0.170315
globus pallidus	0.731159	0.710915	0.718261	0.691052	0.746912	0.716562	0.748398	0.698481	0.732054	0.733066	0.734225	0.741255	0.767595	0.758473	0.782326	0.785047	0.735454	0.77196	0.70777	0.734705	0.746734	0.760288	0.724917	0.782521	0.739084	0.72831	0.757924	0.780396	0.726302	0.742552	0.778954		globus pallidus	0.728457	0.0211333	0.752429	0.0239915	-3.18598	-0.999197	0.0073637	0.0420085	*
habenular commissure	0.00590035	0.00512515	0.00595803	0.00626482	0.0047491	0.0051768	0.00522543	0.00580375	0.00504578	0.00597096	0.00494779	0.00544421	0.00489816	0.00570524	0.0053878	0.00558435	0.00670289	0.00523533	0.00567928	0.00576349	0.00548276	0.0054525	0.00688023	0.00548626	0.00564032	0.00724075	0.00578439	0.00531782	0.00694222	0.00522253	0.00538087		habenular commissure	0.00542387	0.000496196	0.00582717	0.000641534	-6.92097	-0.628644	0.0685789	0.182541
hippocampus	4.26526	4.45062	4.3627	4.36403	4.3169	4.51875	4.3139	4.49919	4.54655	4.42037	4.47607	4.49632	4.42664	4.28355	4.36587	4.26396	4.28358	4.3557	4.40586	4.29402	4.38276	4.44671	4.49108	4.30859	4.33979	4.44878	4.36818	4.3029	4.4169	4.38958	4.41725		hippocampus	4.41979	0.0886157	4.36473	0.0659257	1.26166	0.835305	0.0564308	0.171028
hypothalamus	2.42038	2.31801	2.27647	2.21849	2.29611	2.32053	2.30662	2.31736	2.29001	2.38628	2.38318	2.41481	2.34971	2.39082	2.30893	2.36868	2.3771	2.42243	2.42716	2.36956	2.40015	2.38888	2.39231	2.35025	2.40445	2.46444	2.44543	2.39528	2.42684	2.41025	2.41276		hypothalamus	2.33061	0.058257	2.39754	0.0358476	-2.79153	-1.86702	0.000447598	0.0100689	*
inferior olivary complex	0.0628695	0.0507695	0.0634517	0.0653843	0.0602981	0.0613614	0.0593492	0.0641187	0.0620123	0.0637641	0.0523787	0.0562367	0.0573489	0.0709518	0.0578207	0.0604685	0.0583758	0.0565587	0.0637665	0.060705	0.0587067	0.0621671	0.063963	0.0597233	0.0617967	0.0645763	0.0634644	0.0630397	0.0558413	0.0608505	0.0547066		inferior olivary complex	0.0599495	0.00457467	0.0609713	0.00384015	-1.67587	-0.266083	0.505109	0.648403
internal capsule	0.64381	0.631666	0.65477	0.623548	0.655628	0.627131	0.650825	0.625193	0.66813	0.665126	0.638053	0.662232	0.677045	0.652789	0.665397	0.669594	0.663445	0.673122	0.639987	0.644975	0.672057	0.645819	0.640796	0.695105	0.643401	0.668144	0.657019	0.653383	0.659181	0.644478	0.682384		internal capsule	0.647935	0.01778	0.659504	0.0154613	-1.75422	-0.748262	0.0633085	0.171028
interpedunclar nucleus	0.063977	0.0657798	0.0614792	0.055242	0.0599002	0.0576235	0.0590324	0.0574479	0.0579547	0.0573398	0.0588125	0.0576299	0.0561094	0.0623275	0.0595089	0.0582986	0.0624534	0.0612544	0.0636664	0.060381	0.0622752	0.0612846	0.0602532	0.0615168	0.0598323	0.0615236	0.0618713	0.0609423	0.0559524	0.0615496	0.0596061		interpedunclar nucleus	0.0591022	0.00302906	0.0608054	0.00176446	-2.80113	-0.965299	0.0580183	0.171028
lateral olfactory tract	0.188525	0.179978	0.192981	0.186872	0.173914	0.185242	0.196747	0.180964	0.178226	0.177238	0.19461	0.194	0.187699	0.179916	0.164708	0.179514	0.172709	0.191971	0.191391	0.193329	0.188024	0.178585	0.192539	0.166909	0.178444	0.18435	0.201219	0.166198	0.190112	0.185582	0.182146		lateral olfactory tract	0.185923	0.00740357	0.182647	0.0103096	1.79341	0.317724	0.337037	0.508363
lateral septum	0.679025	0.701527	0.678005	0.685148	0.673108	0.674503	0.668044	0.725798	0.678625	0.722851	0.683676	0.72801	0.69416	0.701759	0.684581	0.687046	0.733593	0.72197	0.708586	0.693468	0.741095	0.709973	0.705258	0.703965	0.71539	0.753446	0.718418	0.709793	0.692362	0.715845	0.726682		lateral septum	0.691729	0.021177	0.712402	0.0183899	-2.9018	-1.12412	0.00706279	0.0420085	*
lateral ventricle	0.89404	0.840274	0.915922	0.854787	0.830583	0.830169	0.851956	0.88245	0.846648	1.00075	0.810842	0.968491	0.860409	0.853594	0.843511	0.879887	0.991623	0.855724	0.823902	0.824117	0.880398	0.84825	0.977201	0.919949	0.896511	1.01668	0.88759	0.833779	0.898081	0.858523	0.895591		lateral ventricle	0.875948	0.0561958	0.888051	0.0565755	-1.36286	-0.213925	0.560172	0.699249
mammillary bodies	0.110582	0.107667	0.105637	0.106506	0.100627	0.104403	0.0961237	0.100175	0.0995991	0.10158	0.102207	0.103412	0.0999291	0.104973	0.0944714	0.0979776	0.103253	0.104937	0.104434	0.102623	0.10432	0.0967451	0.108875	0.0964122	0.0998811	0.105168	0.100483	0.0996004	0.101944	0.103699	0.0986116		mammillary bodies	0.102958	0.00392826	0.101578	0.0037842	1.35798	0.364519	0.332389	0.505565
mammilothalamic tract	0.0509303	0.0530191	0.0518289	0.052206	0.0531271	0.0538326	0.0544057	0.0539565	0.0534407	0.0546235	0.0542697	0.0543933	0.0542543	0.0568063	0.0561944	0.0553176	0.0552897	0.0565657	0.0546831	0.0544795	0.0549657	0.0547299	0.0526211	0.0548664	0.0542207	0.0544632	0.0554866	0.0542825	0.0522266	0.0551826	0.0548868		mammilothalamic tract	0.0534068	0.00114354	0.0548482	0.00114837	-2.62813	-1.25524	0.00171682	0.0207427	*
medial lemniscus/medial longitudinal fasciculus	0.557776	0.515403	0.551967	0.545731	0.55214	0.56634	0.536507	0.56054	0.554321	0.564351	0.509158	0.512211	0.537854	0.585823	0.564222	0.575961	0.568249	0.547648	0.580515	0.583189	0.563057	0.585892	0.591376	0.557454	0.569984	0.573447	0.580725	0.546901	0.535655	0.572571	0.559883		medial lemniscus/medial longitudinal fasciculus	0.543408	0.0198904	0.569031	0.01525	-4.50294	-1.6802	0.000336008	0.0100689	*
medial septum	0.276021	0.265717	0.26027	0.254979	0.264029	0.260387	0.250692	0.276251	0.254342	0.265515	0.272333	0.285113	0.259811	0.266128	0.259526	0.265071	0.268344	0.268954	0.263911	0.267022	0.265423	0.26767	0.264693	0.244021	0.263806	0.278457	0.273862	0.261718	0.272051	0.273392	0.272638		medial septum	0.265035	0.0099891	0.266483	0.0073628	-0.543134	-0.196577	0.645263	0.778618
medulla	5.9088	5.69137	5.95557	5.93632	5.59471	5.73145	5.76136	5.96344	5.64717	5.84125	5.62707	5.71234	5.70792	5.83103	5.54291	5.63149	6.22468	5.70216	6.13746	6.35687	5.65067	6.01896	6.29752	5.63627	5.5871	6.16774	5.98023	5.42479	6.13958	6.12285	5.74251		medulla	5.77529	0.130595	5.89971	0.292218	-2.10893	-0.425781	0.163298	0.3148
midbrain	2.99175	3.24063	2.96726	2.9205	3.18806	3.19862	3.21485	3.1314	3.09321	3.18038	3.20533	3.16165	3.26661	3.18622	3.20358	3.13395	3.17779	3.28154	3.23408	3.14765	3.18789	3.20146	3.11445	3.1754	3.20432	3.16136	3.26459	3.19062	3.09602	3.22294	3.29232		midbrain	3.1354	0.11025	3.19312	0.0533914	-1.80752	-1.081	0.0625226	0.171028
nucleus accumbens	0.970368	0.917582	0.883497	0.908128	0.953546	0.901841	0.925753	0.956982	0.910365	0.911474	0.950854	0.996488	0.910756	0.954406	0.959531	0.943219	0.971305	0.910494	0.944935	0.933495	0.959901	0.998543	0.92553	0.947082	0.974847	0.94784	0.967721	0.971368	0.936732	0.935965	0.949365		nucleus accumbens	0.930587	0.032234	0.951793	0.0206354	-2.22801	-1.02765	0.0332862	0.133885
olfactory bulbs	5.72828	5.51142	5.9861	5.58702	5.64845	5.57415	5.82886	5.72683	5.92269	5.833	5.82836	5.89564	5.73686	5.76338	5.71506	5.76146	5.50477	5.92783	5.87781	5.9517	5.85003	5.97182	5.82809	5.60197	6.04095	5.83673	5.92998	5.9246	5.85055	5.93267	5.8789		olfactory bulbs	5.75444	0.144818	5.84157	0.133227	-1.49166	-0.654047	0.0937153	0.226165
olfactory tubercle	0.685072	0.657292	0.694522	0.665181	0.688104	0.661262	0.635537	0.647857	0.64015	0.636143	0.669333	0.700338	0.644072	0.696695	0.643204	0.672473	0.667393	0.637073	0.666721	0.682318	0.663453	0.680357	0.700663	0.64315	0.669557	0.684066	0.682873	0.680352	0.700085	0.655056	0.660203		olfactory tubercle	0.663451	0.0226719	0.671427	0.0190359	-1.18794	-0.419005	0.296628	0.470962
optic tract	0.400593	0.380216	0.365818	0.3468	0.36099	0.376102	0.359824	0.369047	0.353617	0.376372	0.373081	0.379416	0.382769	0.360286	0.362462	0.371439	0.377871	0.380045	0.380794	0.377597	0.368969	0.37501	0.406763	0.374645	0.365063	0.392729	0.381463	0.358535	0.403489	0.384092	0.391706		optic tract	0.371126	0.0140612	0.378498	0.0136875	-1.94752	-0.538544	0.154235	0.306776
periaqueductal grey	0.777877	0.849851	0.743677	0.786881	0.839073	0.83504	0.905754	0.856996	0.8508	0.88735	0.872826	0.85128	0.842126	0.87312	0.835522	0.81962	0.835273	0.857632	0.866279	0.871932	0.874898	0.843204	0.79045	0.856125	0.889914	0.866732	0.854963	0.884768	0.868357	0.87467	0.863727		periaqueductal grey	0.838425	0.0449348	0.857066	0.0245908	-2.17491	-0.758026	0.148437	0.300675
pons	4.20816	4.26061	3.82361	3.82725	3.73692	4.03105	3.87275	3.69397	3.58626	3.71945	3.98531	3.9645	3.80747	3.66072	3.68477	3.6713	3.93756	3.8729	3.95275	4.04382	3.71467	3.82543	3.99586	3.55923	3.75891	4.05026	3.82246	3.67853	4.04844	3.93895	3.88298		pons	3.88595	0.198231	3.83886	0.15355	1.22647	0.306626	0.461778	0.605668
pontine nucleus	0.191969	0.181979	0.162521	0.173923	0.155961	0.161791	0.146709	0.144699	0.138477	0.13108	0.156161	0.162427	0.150743	0.159696	0.14771	0.151479	0.171037	0.160881	0.161463	0.172289	0.154269	0.147487	0.172514	0.137707	0.150913	0.167648	0.153344	0.14124	0.167728	0.156401	0.152689		pontine nucleus	0.158341	0.0170923	0.157027	0.0104231	0.83686	0.126076	0.792313	0.864404
posterior commissure	0.0282345	0.0303932	0.0281612	0.0287792	0.0278858	0.0308828	0.0323875	0.0314924	0.0295659	0.0312641	0.0320157	0.0309172	0.0292575	0.0305675	0.0275821	0.0288614	0.0300181	0.0304459	0.0298504	0.0302135	0.0302325	0.0277118	0.0299976	0.027224	0.0290742	0.0310891	0.0308014	0.0305892	0.0339625	0.0306996	0.0297002		posterior commissure	0.0300951	0.00153959	0.0299234	0.0015327	0.573989	0.112062	0.760804	0.843187
pre-para subiculum	0.446516	0.466578	0.450184	0.45234	0.457659	0.473473	0.449947	0.451352	0.445624	0.454465	0.434781	0.426193	0.455882	0.437782	0.463702	0.44314	0.421268	0.445674	0.445259	0.422311	0.472942	0.435108	0.446894	0.457714	0.44295	0.402673	0.430002	0.454153	0.438371	0.442341	0.429732		pre-para subiculum	0.451153	0.0121063	0.440667	0.016411	2.37954	0.638954	0.0610447	0.171028
stratum granulosum of hippocampus	0.208904	0.217124	0.209902	0.209294	0.207974	0.218622	0.207641	0.212838	0.2126	0.211868	0.219826	0.229763	0.219397	0.192781	0.199792	0.192948	0.211708	0.205738	0.21674	0.203046	0.205936	0.200339	0.216677	0.204765	0.206282	0.216367	0.211327	0.203316	0.21742	0.212443	0.212052		stratum granulosum of hippocampus	0.214289	0.00639735	0.207204	0.00772132	3.41907	0.917519	0.01139	0.0572662	-
stria medullaris	0.145924	0.148983	0.143708	0.145673	0.143395	0.150663	0.146669	0.159149	0.144952	0.150321	0.151663	0.152705	0.147111	0.151195	0.14523	0.143865	0.159149	0.156597	0.154735	0.152267	0.15058	0.146771	0.149178	0.149059	0.148847	0.160518	0.157892	0.150404	0.158156	0.152224	0.152504		stria medullaris	0.148532	0.00438588	0.152176	0.00482529	-2.39478	-0.755246	0.0396937	0.143691
stria terminalis	0.204378	0.200337	0.207116	0.195548	0.202812	0.196724	0.20288	0.202982	0.209621	0.207549	0.20121	0.203592	0.212941	0.199481	0.20003	0.203429	0.203498	0.211219	0.205246	0.19937	0.211772	0.198123	0.202535	0.222986	0.198421	0.209755	0.207288	0.200053	0.21239	0.206859	0.209742		stria terminalis	0.203668	0.00484768	0.205678	0.00651205	-0.976834	-0.308525	0.355665	0.51346
striatum	4.44164	4.53735	4.55614	4.44251	4.46262	4.17819	4.53283	4.5496	4.48104	4.53531	4.38139	4.46625	4.5026	4.56015	4.51964	4.53707	4.60629	4.49354	4.53272	4.40309	4.62274	4.43321	4.38753	4.8333	4.59787	4.55856	4.48668	4.54702	4.51346	4.55633	4.51557		striatum	4.46673	0.100905	4.53915	0.0975706	-1.59556	-0.742283	0.0537417	0.170315
subependymale zone / rhinocele	0.0132961	0.0138621	0.014339	0.013862	0.0131519	0.0131867	0.0136642	0.0131705	0.0138331	0.013504	0.0138066	0.0139221	0.0135799	0.0134219	0.013174	0.0127454	0.0123546	0.0138228	0.0132841	0.0134199	0.0132661	0.0134948	0.012868	0.0128875	0.0136541	0.0131455	0.0140622	0.0130664	0.0136649	0.0135107	0.0130512		subependymale zone / rhinocele	0.0136291	0.00035771	0.0132719	0.000414874	2.69142	0.860991	0.018238	0.0845534	-
superior olivary complex	0.19681	0.15767	0.166953	0.171609	0.15775	0.177181	0.153827	0.15603	0.158122	0.155324	0.176732	0.185541	0.168522	0.162606	0.153193	0.154311	0.162529	0.170146	0.179593	0.183638	0.162301	0.15812	0.171984	0.147495	0.164932	0.172428	0.172031	0.158633	0.184789	0.174947	0.162795		superior olivary complex	0.167852	0.0133121	0.16647	0.0104706	0.829592	0.131895	0.748666	0.843187
thalamus	3.54109	3.91525	3.70572	3.74821	3.75957	3.78514	3.8168	3.89769	3.85242	3.77086	3.87052	3.7851	3.8252	3.98301	3.94008	3.81106	4.02434	3.90515	3.93782	3.81813	3.89316	3.84134	3.66805	3.89921	3.91562	3.84652	3.89909	3.84553	3.88659	3.89776	3.92186		thalamus	3.79027	0.0965082	3.88524	0.0767458	-2.44427	-1.2374	0.00482387	0.0323375	*
third ventricle	0.277322	0.253282	0.261742	0.256814	0.243565	0.256534	0.248765	0.277002	0.245171	0.268026	0.249656	0.263264	0.243091	0.25571	0.242921	0.254325	0.270261	0.252555	0.251255	0.248177	0.257109	0.25716	0.270347	0.258601	0.261005	0.276618	0.255961	0.254994	0.277104	0.254657	0.249899		third ventricle	0.257249	0.0117092	0.258259	0.00949238	-0.391134	-0.106416	0.792768	0.864404
ventral tegmental decussation	0.0270743	0.0292653	0.0278811	0.0267108	0.0298359	0.0303544	0.031019	0.0319899	0.0285637	0.029907	0.0300434	0.0288312	0.0299975	0.0295428	0.0299768	0.0307634	0.0295957	0.0307427	0.030539	0.0288968	0.0290601	0.0304876	0.0292062	0.0310366	0.0287715	0.0302787	0.0315383	0.0308155	0.0271236	0.0306484	0.0308913		ventral tegmental decussation	0.0293441	0.00151124	0.0299953	0.00108322	-2.17085	-0.601126	0.172116	0.318001
lobules 1-2: lingula and central lobule (ventral)	0.439218	0.346502	0.350936	0.368599	0.406373	0.362088	0.389713	0.40888	0.367111	0.397398	0.352177	0.373001	0.36307	0.337261	0.389807	0.335579	0.369172	0.330949	0.345214	0.368415	0.333709	0.352328	0.338237	0.394098	0.388718	0.348054	0.345764	0.357871	0.383458	0.371279	0.38273		lobules 1-2: lingula and central lobule (ventral)	0.378851	0.0275527	0.359591	0.0216545	5.35601	0.889413	0.0374958	0.14139
lobule 3: central lobule (dorsal)	0.519426	0.501208	0.424521	0.475947	0.461183	0.474343	0.461011	0.439177	0.44012	0.442881	0.500611	0.452016	0.468415	0.450581	0.461782	0.430412	0.433887	0.471915	0.407233	0.417179	0.427781	0.416823	0.40589	0.435128	0.434518	0.424858	0.426091	0.449614	0.397288	0.412172	0.439982		lobule 3: central lobule (dorsal)	0.46622	0.0279189	0.430174	0.0197163	8.37936	1.82822	0.000218757	0.00989875	**
lobules 4-5: culmen (ventral and dorsal)	0.890821	0.856662	0.830854	0.904662	0.906767	0.881047	0.901301	0.895755	0.930656	0.872813	0.916221	0.866212	0.899577	0.890312	0.88613	0.90391	0.864994	0.843633	0.870798	0.857494	0.870502	0.835371	0.855406	0.848762	0.854838	0.888004	0.849171	0.90071	0.8426	0.818292	0.86056		lobules 4-5: culmen (ventral and dorsal)	0.888719	0.026801	0.863416	0.0232981	2.93059	1.08606	0.00894792	0.0483083	*
lobule 6: declive	0.51487	0.535953	0.570422	0.5638	0.561603	0.577621	0.571899	0.563589	0.602433	0.555161	0.585454	0.569725	0.574434	0.551938	0.561509	0.595065	0.548452	0.531071	0.577475	0.553738	0.536861	0.527871	0.559179	0.5503	0.560576	0.54586	0.552318	0.579791	0.561262	0.561486	0.528526		lobule 6: declive	0.565151	0.0216706	0.554626	0.0178223	1.89761	0.590533	0.149039	0.300675
lobule 7: tuber (or folium)	0.194567	0.217138	0.231304	0.208967	0.208215	0.22438	0.217959	0.21685	0.219613	0.212864	0.231058	0.211398	0.212165	0.191522	0.198145	0.216609	0.199781	0.213053	0.216498	0.216766	0.197268	0.19216	0.217813	0.182116	0.188281	0.196916	0.212248	0.21054	0.21977	0.204469	0.1953		lobule 7: tuber (or folium)	0.215883	0.00985332	0.203848	0.0117708	5.90416	1.02249	0.00548302	0.0354438	*
lobule 8: pyramis	0.330647	0.336715	0.360915	0.365112	0.331242	0.351472	0.33836	0.330151	0.34079	0.315667	0.350671	0.345801	0.329996	0.306087	0.323915	0.3334	0.317651	0.344034	0.344489	0.404134	0.326435	0.307365	0.339267	0.312645	0.309036	0.331478	0.349296	0.336254	0.373843	0.325045	0.331329		lobule 8: pyramis	0.34058	0.0138752	0.334206	0.0243395	1.90723	0.261882	0.403634	0.563316
lobule 9: uvula	0.56693	0.592975	0.623442	0.625422	0.594532	0.618273	0.598647	0.592222	0.631942	0.610688	0.598402	0.620681	0.578794	0.554877	0.585753	0.610611	0.59271	0.578657	0.617227	0.692874	0.596061	0.564064	0.596461	0.623871	0.576806	0.622684	0.606034	0.600544	0.645077	0.588533	0.575534		lobule 9: uvula	0.604073	0.0195015	0.601576	0.0320646	0.415008	0.0778612	0.805271	0.872778
lobule 10: nodulus	0.284212	0.286051	0.270581	0.30556	0.251999	0.285051	0.2763	0.28326	0.272546	0.27549	0.29787	0.291444	0.268801	0.238498	0.26594	0.243833	0.271313	0.257236	0.269387	0.295249	0.264295	0.270125	0.293731	0.241052	0.24707	0.304159	0.268028	0.255441	0.29996	0.254886	0.264461		lobule 10: nodulus	0.280705	0.0137702	0.266926	0.0200366	5.16213	0.687696	0.0411549	0.146059
anterior lobule (lobules 4-5)	0.433855	0.414512	0.362136	0.367017	0.420663	0.420008	0.381082	0.399454	0.375129	0.382231	0.395603	0.3855	0.391662	0.365646	0.366312	0.350353	0.367456	0.384841	0.384617	0.37934	0.362659	0.332219	0.368893	0.36374	0.362734	0.368746	0.377239	0.37159	0.3657	0.368718	0.397314		anterior lobule (lobules 4-5)	0.394527	0.0221883	0.368784	0.0139681	6.98044	1.84297	0.000439235	0.0100689	*
simple lobule (lobule 6)	1.0841	1.02241	0.9845	1.02877	1.06677	1.07884	1.03717	1.06187	1.02131	0.996811	1.06281	1.04804	1.084	0.971275	0.996934	0.971622	0.97617	0.962581	0.974704	0.996969	0.976029	0.9733	1.00309	0.942301	0.986512	1.00122	0.986567	0.984124	1.01103	0.985504	1.04037		simple lobule (lobule 6)	1.04442	0.0324726	0.985573	0.0213026	5.97042	2.76224	1.21045e-06	0.000122948	**
crus 1: ansiform lobule (lobule 6)	0.947341	0.91375	0.90802	0.960502	0.944426	0.948012	0.94279	0.937885	0.945426	0.961982	0.972188	0.953949	0.946376	0.901878	0.941272	0.940446	0.943325	0.919986	0.923591	0.955744	0.924143	0.907644	0.950141	0.903265	0.92759	0.933043	0.956241	0.959801	0.95763	0.927903	0.967669		crus 1: ansiform lobule (lobule 6)	0.944819	0.0177109	0.935628	0.0201049	0.982307	0.457138	0.19764	0.354187
crus 2: ansiform lobule (lobule 7)	0.808175	0.753163	0.806109	0.837459	0.812205	0.796834	0.766375	0.787476	0.785498	0.802926	0.800182	0.783666	0.805217	0.792105	0.831775	0.851066	0.840099	0.836775	0.818	0.853187	0.822955	0.822624	0.821633	0.794575	0.787456	0.811066	0.812827	0.845363	0.811105	0.804441	0.842119		crus 2: ansiform lobule (lobule 7)	0.795791	0.0212724	0.822176	0.0201409	-3.20915	-1.31001	0.00146114	0.0207427	*
paramedian lobule (lobule 7)	0.853575	0.834045	0.866377	0.877349	0.853774	0.870082	0.79074	0.813516	0.866718	0.849902	0.842604	0.836829	0.905742	0.779895	0.807372	0.826709	0.832431	0.82811	0.843631	0.924117	0.787386	0.821665	0.82072	0.796453	0.801382	0.828365	0.790105	0.841991	0.845983	0.769062	0.852		paramedian lobule (lobule 7)	0.850866	0.0290818	0.822077	0.0351998	3.50199	0.817873	0.0224736	0.0992121	-
copula: pyramis (lobule 8)	0.503334	0.475385	0.507455	0.539157	0.50302	0.492291	0.464318	0.470827	0.489599	0.474497	0.500505	0.492084	0.515093	0.467939	0.505864	0.502736	0.490462	0.487642	0.528057	0.592619	0.485003	0.480323	0.50265	0.457823	0.499315	0.524791	0.501069	0.502798	0.546743	0.471155	0.521414		copula: pyramis (lobule 8)	0.494428	0.0205027	0.5038	0.0315451	-1.86031	-0.297107	0.357146	0.51346
flocculus (FL)	0.190866	0.20765	0.195252	0.204005	0.208007	0.225788	0.203021	0.20018	0.203066	0.198619	0.208343	0.213791	0.222066	0.202338	0.201926	0.211309	0.221803	0.207277	0.214254	0.236028	0.198873	0.195862	0.216092	0.198016	0.191852	0.209825	0.212543	0.199177	0.212611	0.199479	0.224668		flocculus (FL)	0.206204	0.00990132	0.208552	0.011428	-1.1257	-0.20543	0.555808	0.698957
paraflocculus (PFL)	0.883515	0.91167	0.810671	0.809087	0.945722	0.955951	0.843397	0.88983	0.92051	0.858866	0.908981	0.918026	0.837359	0.863576	0.796343	0.829624	0.789377	0.786918	0.771731	0.819619	0.853463	0.709117	0.815533	0.757713	0.822148	0.793573	0.915028	0.848499	0.835059	0.836546	0.80522		paraflocculus (PFL)	0.884122	0.0486019	0.813838	0.0452503	8.63611	1.55323	0.000274783	0.00994719	**
trunk of arbor vita	1.0715	0.956682	0.94347	0.99652	1.00475	0.983462	0.977429	0.951009	0.947407	0.948445	0.997149	0.975956	1.00777	0.95506	0.99923	0.95619	0.980834	1.04638	1.00426	1.02301	0.989117	0.996387	0.996768	0.921104	0.964629	1.01203	1.01235	0.967048	1.00143	0.981886	1.03574		trunk of arbor vita	0.981658	0.0354729	0.991303	0.0309193	-0.972879	-0.311915	0.426883	0.568131
lobule 1-2 white matter	0.0239259	0.0166474	0.0191963	0.0195597	0.0223434	0.0188022	0.0200144	0.0205243	0.0204877	0.0214885	0.0180247	0.0201776	0.0186537	0.0174636	0.0210105	0.0177478	0.0187668	0.0176026	0.0188683	0.0202676	0.015744	0.0175372	0.017113	0.0216809	0.0199206	0.0172576	0.0183063	0.0186405	0.0188657	0.0203348	0.0212055		lobule 1-2 white matter	0.0199881	0.00189058	0.0187963	0.00163603	6.34077	0.728488	0.070817	0.183112
lobule 3 white matter	0.0767374	0.0627945	0.0582734	0.0604558	0.0609255	0.0643646	0.0579364	0.0551407	0.0576454	0.0595063	0.0624421	0.0589896	0.0613121	0.0584398	0.061668	0.0608928	0.0568944	0.0635221	0.0603453	0.0574966	0.0567221	0.0560945	0.0564926	0.0606224	0.0588881	0.0550107	0.0584958	0.0607412	0.050558	0.0558166	0.0584572		lobule 3 white matter	0.0612711	0.00526314	0.0581755	0.00298219	5.32117	1.03803	0.0462037	0.15779
trunk of lobules 1-3 white matter	0.0414366	0.0314559	0.035122	0.0356351	0.0395153	0.0347609	0.0356249	0.0345529	0.0375464	0.0370961	0.0344063	0.0371803	0.0354982	0.0353329	0.0384567	0.036371	0.0341871	0.0372778	0.038393	0.0363979	0.0343564	0.0350601	0.0349705	0.0385006	0.0363715	0.0355334	0.0368794	0.0361762	0.0340167	0.0365916	0.03849		trunk of lobules 1-3 white matter	0.0361408	0.00249594	0.0362979	0.00150228	-0.432802	-0.104574	0.828542	0.891339
lobules 4-5 white matter	0.180051	0.152119	0.154407	0.159424	0.159278	0.164062	0.157115	0.152293	0.157312	0.159641	0.154582	0.146203	0.16033	0.162293	0.15854	0.169666	0.150232	0.156454	0.160574	0.149982	0.159367	0.148527	0.148587	0.154176	0.159036	0.15319	0.152954	0.166864	0.144806	0.142042	0.142891		lobules 4-5 white matter	0.158217	0.00799127	0.154455	0.0078301	2.43577	0.480474	0.200861	0.355991
lobules 6-7 white matter	0.160125	0.15503	0.173195	0.165956	0.166873	0.167817	0.168046	0.160362	0.172072	0.163886	0.171805	0.16035	0.166801	0.164435	0.16475	0.179629	0.154648	0.156675	0.166177	0.16255	0.157034	0.152556	0.160067	0.160836	0.16931	0.15971	0.161215	0.173751	0.159443	0.163482	0.150389		lobules 6-7 white matter	0.165563	0.00541424	0.162036	0.00721215	2.1764	0.488975	0.148571	0.300675
lobule 8 white matter	0.0432768	0.0363923	0.0398353	0.0435091	0.0372945	0.0396104	0.0391955	0.0374092	0.0378341	0.0352176	0.0414399	0.0389716	0.0385451	0.0349529	0.0368042	0.0368565	0.0376295	0.0395257	0.038487	0.0436404	0.0362623	0.0352376	0.0402304	0.0352257	0.0347826	0.0381368	0.0412009	0.0368676	0.0426894	0.036259	0.0388722		lobule 8 white matter	0.0391178	0.00247684	0.0379812	0.00262941	2.99266	0.432283	0.233655	0.391588
trunk of lobules 6-8 white matter	0.0294966	0.0226037	0.0257099	0.0268104	0.0260878	0.0253741	0.0259396	0.0250438	0.025538	0.0261612	0.0253324	0.0263009	0.0259104	0.0235649	0.025026	0.0259058	0.0252364	0.0282296	0.0257271	0.0261171	0.0248204	0.0245467	0.0244317	0.0254113	0.0255688	0.024668	0.0258297	0.0260134	0.025455	0.0243449	0.0252762		trunk of lobules 6-8 white matter	0.0258699	0.00148275	0.025343	0.000988711	2.07929	0.53297	0.244109	0.405355
lobule 9 white matter	0.0796816	0.078233	0.0809693	0.0838632	0.0771083	0.0830616	0.0815055	0.0790082	0.0785395	0.0764483	0.078406	0.0803654	0.0777678	0.0738852	0.0761331	0.0753008	0.0820628	0.075571	0.0805569	0.0912326	0.0789041	0.0742586	0.0793877	0.0789582	0.0738224	0.0845727	0.0826108	0.0728484	0.088103	0.0778748	0.0785361		lobule 9 white matter	0.0796121	0.00224578	0.0791455	0.00506786	0.589552	0.0920713	0.759059	0.843187
lobule 10 white matter	0.0245865	0.026003	0.0208592	0.0254566	0.0180451	0.0240614	0.023481	0.0223177	0.0207631	0.0210853	0.0255403	0.0221551	0.021071	0.0179408	0.0208932	0.0180151	0.0217599	0.0199993	0.021129	0.0237997	0.0211833	0.0209495	0.0234527	0.0181908	0.0186921	0.0253064	0.0215067	0.0189461	0.0249256	0.0210033	0.0215239		lobule 10 white matter	0.022725	0.00236471	0.0210676	0.00224403	7.867	0.738579	0.0567509	0.171028
anterior lobule white matter	0.0300323	0.0266722	0.024393	0.0244405	0.0279303	0.0273898	0.0250501	0.0261561	0.0242188	0.0254128	0.0256293	0.0248928	0.0253547	0.0246086	0.0252044	0.0240162	0.0249367	0.0256295	0.0255392	0.025973	0.0236652	0.0223872	0.0242544	0.0247114	0.0246388	0.024075	0.0258793	0.0251619	0.0237756	0.025374	0.0262144		anterior lobule white matter	0.0259671	0.00167316	0.0247803	0.000972526	4.78956	1.2204	0.0186858	0.0845534	-
simple lobule white matter	0.121012	0.10643	0.104994	0.108478	0.113935	0.114065	0.108753	0.107344	0.103461	0.104234	0.10739	0.107139	0.112243	0.100282	0.103404	0.10229	0.0979551	0.0987271	0.0991444	0.10083	0.0982546	0.0967927	0.105361	0.0976037	0.0991212	0.100316	0.102509	0.105639	0.101077	0.100435	0.105234		simple lobule white matter	0.109191	0.00491198	0.100832	0.00273538	8.28961	3.05572	1.35853e-06	0.000122948	**
crus 1 white matter	0.100472	0.0863029	0.0910022	0.0938249	0.0946528	0.0934736	0.0910627	0.086647	0.0889553	0.0969673	0.0895937	0.0923723	0.0908766	0.0883595	0.0911117	0.0931484	0.0904659	0.0892233	0.0870353	0.0917261	0.0866764	0.086914	0.0920539	0.0867825	0.0881307	0.0905658	0.0925556	0.0931515	0.0934981	0.0880917	0.0921518		crus 1 white matter	0.0920156	0.0039626	0.0900912	0.00245196	2.13602	0.784827	0.105661	0.236106
trunk of simple and crus 1 white matter	0.0386319	0.0341404	0.0381661	0.0367367	0.0368163	0.0381731	0.0361352	0.0348281	0.0350496	0.0353309	0.0356951	0.0352631	0.0371723	0.0355059	0.036852	0.0386489	0.0358739	0.0345789	0.0352436	0.0360257	0.0346309	0.0356025	0.0366012	0.0351198	0.0377345	0.0363549	0.0355737	0.0396434	0.0348211	0.0359927	0.0360252		trunk of simple and crus 1 white matter	0.0363184	0.00142723	0.0361572	0.0013569	0.445856	0.118807	0.751667	0.843187
crus 2 white matter	0.0678087	0.0561331	0.0632986	0.06287	0.0646449	0.0639588	0.0593523	0.0594206	0.0593403	0.0610622	0.0610236	0.0600209	0.0636372	0.0610249	0.0621491	0.0655255	0.060858	0.0671683	0.0605405	0.0673869	0.0611411	0.0608744	0.0609134	0.0610553	0.0579156	0.060553	0.0618956	0.0659153	0.0613217	0.0592189	0.0647275		crus 2 white matter	0.0617363	0.00302353	0.0622325	0.0027162	-0.797401	-0.182698	0.635656	0.772173
paramedian lobule	0.0416852	0.0354748	0.0410924	0.04037	0.0389067	0.0404568	0.0374312	0.0362159	0.0386539	0.0391289	0.0414302	0.0391603	0.0418405	0.0349156	0.0355514	0.0369756	0.037711	0.0389052	0.038993	0.0444257	0.0356553	0.039997	0.0391429	0.0360684	0.0352656	0.0374621	0.038763	0.0357157	0.0390244	0.0352783	0.0392915		paramedian lobule	0.0393728	0.00205274	0.0377301	0.00238426	4.3539	0.68899	0.0545763	0.170315
trunk of crus 2 and paramedian white matter	0.0806084	0.0678957	0.0705824	0.0756987	0.0758624	0.0719705	0.0697165	0.0669659	0.0693129	0.0688387	0.0728847	0.0731573	0.077243	0.0697465	0.075294	0.0759322	0.0758699	0.0802973	0.0782395	0.0831399	0.0710349	0.0759203	0.0766707	0.0706841	0.0761043	0.0791348	0.0784133	0.0772444	0.0787363	0.075661	0.0818763		trunk of crus 2 and paramedian white matter	0.0723644	0.00405394	0.0766666	0.00358755	-5.61164	-1.19922	0.00405868	0.03194	*
copula white matter	0.0202655	0.0171932	0.0194067	0.0205032	0.0188595	0.0178001	0.0173309	0.0176269	0.0179507	0.0172939	0.0184937	0.0178662	0.0175544	0.0176802	0.0186579	0.0190426	0.0186316	0.0182895	0.018928	0.021865	0.018204	0.0185047	0.0179782	0.0176756	0.0180633	0.0185368	0.0191693	0.0180289	0.0210488	0.0177095	0.0186214		copula white matter	0.0183189	0.00111928	0.018702	0.00110781	-2.04844	-0.345818	0.351943	0.51346
paraflocculus white matter	0.0691692	0.068158	0.0645655	0.0660295	0.0715035	0.0761231	0.0677731	0.0681634	0.0710912	0.0667894	0.0696396	0.073922	0.0712731	0.0683623	0.0661831	0.0732126	0.0675499	0.0678845	0.0656081	0.0706406	0.0678834	0.0611431	0.0700334	0.0619772	0.0672597	0.0645566	0.0744524	0.0676299	0.0727851	0.0718494	0.0711445		paraflocculus white matter	0.0695539	0.0032082	0.068342	0.00368323	1.77326	0.329027	0.348566	0.51346
flocculus white matter	0.0136248	0.0154704	0.015285	0.0160857	0.0153702	0.0168828	0.0146965	0.0148247	0.0145464	0.0149123	0.0153359	0.0159877	0.0167498	0.0149165	0.0158417	0.0163535	0.0178883	0.0156834	0.0172374	0.0193646	0.0155365	0.015473	0.0171425	0.0157673	0.0144379	0.0163747	0.0157039	0.0152229	0.0168135	0.015109	0.0173207		flocculus white matter	0.0153671	0.000903201	0.0162326	0.00121732	-5.33201	-0.711008	0.0387427	0.143111
dentate nucleus	0.0800241	0.0744908	0.0742354	0.0800061	0.0815824	0.0769364	0.0759598	0.0752895	0.0735438	0.0724172	0.077092	0.0769232	0.0794546	0.0750074	0.083532	0.0739842	0.0797093	0.0829962	0.0823015	0.0848003	0.0818025	0.0869075	0.0815589	0.0747202	0.0790282	0.0803261	0.0793887	0.0790403	0.0833757	0.0802695	0.0856032		dentate nucleus	0.0767658	0.00281964	0.0807973	0.00364633	-4.98969	-1.10564	0.00239396	0.0211102	*
nucleus interpositus	0.102372	0.0932135	0.0907846	0.0980658	0.101139	0.0971093	0.100109	0.0990689	0.0963659	0.0942676	0.0998312	0.0970625	0.103986	0.098797	0.102653	0.095035	0.0986263	0.108338	0.100932	0.101479	0.102717	0.104379	0.100767	0.0921534	0.0970189	0.0996045	0.100662	0.101647	0.100916	0.100677	0.105547		nucleus interpositus	0.0979519	0.00373011	0.100664	0.00369933	-2.69397	-0.733067	0.0541376	0.170315
fastigial nucleus	0.113893	0.102389	0.10228	0.109171	0.110864	0.107467	0.117317	0.108392	0.112129	0.110581	0.114077	0.107416	0.114897	0.11104	0.11879	0.104974	0.104295	0.120703	0.108594	0.105843	0.11496	0.113014	0.105053	0.102997	0.109139	0.107666	0.111556	0.111281	0.106791	0.107649	0.114376		fastigial nucleus	0.110067	0.0045529	0.109929	0.00498406	0.1258	0.0277465	0.937587	0.948063
Cingulate cortex: area 24a	0.368132	0.408481	0.38932	0.395266	0.402937	0.386201	0.390336	0.380963	0.413877	0.376789	0.393697	0.392594	0.394705	0.376789	0.402233	0.406039	0.389068	0.378411	0.389409	0.376768	0.3974	0.398317	0.400641	0.389411	0.39767	0.366565	0.37746	0.37785	0.357307	0.380601	0.381494		Cingulate cortex: area 24a	0.391792	0.0124398	0.385746	0.0131648	1.5673	0.45924	0.207017	0.36029
Cingulate cortex: area 24a'	0.18185	0.192115	0.193543	0.200989	0.179588	0.18326	0.180203	0.180162	0.187246	0.179564	0.185118	0.181153	0.182384	0.186148	0.18874	0.188506	0.182332	0.193338	0.189347	0.184706	0.185788	0.192099	0.191045	0.173987	0.197009	0.17588	0.183168	0.171065	0.176662	0.182826	0.186277		Cingulate cortex: area 24a'	0.185167	0.00660681	0.18494	0.00699915	0.122857	0.0324627	0.927905	0.943544
Cingulate cortex: area 24b	0.35827	0.380852	0.38704	0.398527	0.36057	0.352136	0.374823	0.368603	0.382793	0.361862	0.375165	0.354541	0.365906	0.368515	0.369364	0.34899	0.360428	0.347802	0.379982	0.340443	0.369375	0.349874	0.346207	0.352041	0.405042	0.361376	0.359684	0.337568	0.346291	0.358104	0.353185		Cingulate cortex: area 24b	0.370853	0.0138311	0.358571	0.0160721	3.42538	0.764208	0.0342242	0.134259
Cingulate cortex: area 24b'	0.147272	0.156943	0.160134	0.162762	0.149747	0.145575	0.14908	0.14579	0.148233	0.15185	0.152714	0.144868	0.15152	0.151763	0.156937	0.147472	0.150727	0.156391	0.156067	0.150038	0.15664	0.148696	0.149432	0.150079	0.157796	0.151647	0.153303	0.142676	0.151142	0.152728	0.15617		Cingulate cortex: area 24b'	0.151268	0.00563526	0.152206	0.00397929	-0.616009	-0.235621	0.590599	0.727201
Cingulate cortex: area 25	0.102123	0.113717	0.107822	0.110251	0.116119	0.111396	0.109692	0.107819	0.118991	0.110452	0.109015	0.110425	0.111482	0.105706	0.112813	0.110223	0.11159	0.108674	0.108184	0.105342	0.115554	0.115716	0.106821	0.10999	0.104401	0.103364	0.107923	0.109521	0.104119	0.107186	0.109642		Cingulate cortex: area 25	0.110716	0.0041094	0.108709	0.00361291	1.84558	0.555318	0.160391	0.3148
Cingulate cortex: area 29a	0.161403	0.155185	0.142002	0.168721	0.152574	0.168029	0.156108	0.173241	0.156912	0.149261	0.162795	0.158186	0.161867	0.162283	0.162996	0.164027	0.158305	0.167295	0.169905	0.168721	0.159204	0.173389	0.169667	0.152086	0.1533	0.167144	0.163001	0.158267	0.162814	0.167236	0.167755		Cingulate cortex: area 29a	0.158945	0.00846661	0.163744	0.00580391	-2.93097	-0.826908	0.070772	0.183112
Cingulate cortex: area 29b	0.0756018	0.0807784	0.0746708	0.0794967	0.083683	0.0801134	0.0778499	0.0819664	0.0807768	0.0801411	0.0759471	0.0748244	0.0766944	0.0796892	0.0832515	0.0830969	0.0812924	0.0809523	0.079776	0.0838266	0.0848319	0.0837938	0.0827503	0.0859958	0.0739631	0.0787357	0.0794494	0.0771953	0.0830702	0.0813797	0.0823624		Cingulate cortex: area 29b	0.0786573	0.00291541	0.0814118	0.00293086	-3.38348	-0.939846	0.0149366	0.071145	-
Cingulate cortex: area 29c	0.366112	0.373028	0.351761	0.409958	0.361845	0.368489	0.353022	0.363692	0.356253	0.36475	0.374276	0.346572	0.366071	0.369638	0.389941	0.372141	0.366956	0.38352	0.382239	0.37203	0.369472	0.378115	0.380886	0.357826	0.371068	0.381756	0.376214	0.350765	0.374672	0.364811	0.392026		Cingulate cortex: area 29c	0.365833	0.0156093	0.374115	0.0104549	-2.21385	-0.792197	0.0868948	0.215452
Cingulate cortex: area 30	0.581005	0.579736	0.568018	0.620078	0.602255	0.578237	0.566959	0.597931	0.578131	0.596624	0.559398	0.543313	0.581695	0.584817	0.60948	0.596129	0.581685	0.588894	0.570216	0.575997	0.594179	0.589769	0.588664	0.599886	0.561661	0.566886	0.580209	0.569555	0.58292	0.573468	0.581244		Cingulate cortex: area 30	0.581029	0.0199588	0.583092	0.0123935	-0.353765	-0.16644	0.725167	0.843187
Cingulate cortex: area 32	0.467476	0.49416	0.475885	0.504509	0.500007	0.467761	0.48076	0.492753	0.494264	0.464056	0.487631	0.464853	0.470081	0.483081	0.504515	0.470411	0.505747	0.457573	0.47529	0.437909	0.487501	0.478098	0.450133	0.49466	0.506413	0.46233	0.458358	0.480138	0.442692	0.470518	0.468366		Cingulate cortex: area 32	0.481861	0.014396	0.474096	0.020718	1.63786	0.374796	0.254918	0.411966
Amygdalopiriform transition area	0.239563	0.202085	0.226253	0.224315	0.23436	0.23056	0.226349	0.198572	0.212287	0.229289	0.220465	0.219368	0.209379	0.224226	0.226933	0.221154	0.222025	0.209739	0.215803	0.221423	0.218023	0.221133	0.228096	0.224398	0.211275	0.221012	0.213643	0.223601	0.21406	0.211456	0.209096		Amygdalopiriform transition area	0.220988	0.0123324	0.218728	0.00601432	1.0334	0.375824	0.503757	0.648403
Primary auditory cortex	0.304264	0.321128	0.326298	0.315763	0.318749	0.314391	0.314607	0.312724	0.318832	0.323918	0.296488	0.301444	0.299733	0.304328	0.325392	0.32092	0.303036	0.300511	0.299012	0.292626	0.314306	0.325908	0.309698	0.333487	0.296354	0.295562	0.29449	0.312373	0.302363	0.2994	0.312914		Primary auditory cortex	0.312949	0.00957378	0.307927	0.0121643	1.63102	0.412876	0.226442	0.386519
Secondary auditory cortex: dorsal area	0.310443	0.319653	0.325381	0.324334	0.315506	0.313955	0.318592	0.313037	0.321942	0.3202	0.303796	0.306137	0.309986	0.304879	0.329689	0.318744	0.304602	0.310684	0.307438	0.302222	0.321543	0.332659	0.307301	0.335437	0.301333	0.298188	0.303675	0.314766	0.312482	0.308438	0.316577		Secondary auditory cortex: dorsal area	0.315612	0.00680068	0.312814	0.011047	0.894441	0.253275	0.426084	0.568131
Secondary auditory cortex: ventral area	0.40533	0.42526	0.427005	0.397917	0.425505	0.410418	0.4145	0.425864	0.422591	0.412651	0.384688	0.393002	0.397733	0.405001	0.436675	0.425681	0.394799	0.382987	0.37695	0.380322	0.395088	0.413712	0.405725	0.424022	0.384475	0.386799	0.381577	0.415414	0.399971	0.381602	0.397425		Secondary auditory cortex: ventral area	0.410959	0.0142479	0.399346	0.0178496	2.90799	0.650601	0.0622926	0.171028
Caudomedial entorhinal cortex	1.20758	1.22791	1.29283	1.23523	1.17084	1.2624	1.16401	1.16949	1.17962	1.18819	1.18671	1.14563	1.15093	1.16877	1.17447	1.19359	1.13982	1.1197	1.16615	1.16785	1.1747	1.18351	1.21502	1.18645	1.12936	1.15973	1.1755	1.18139	1.13883	1.11028	1.13655		Caudomedial entorhinal cortex	1.19857	0.0444721	1.16232	0.0277065	3.11885	1.30839	0.0090745	0.0483083	*
Cingulum	0.192241	0.196767	0.196585	0.209398	0.196458	0.197331	0.192428	0.198286	0.203394	0.204467	0.194174	0.198939	0.204553	0.200857	0.212272	0.212448	0.204591	0.21281	0.201142	0.198059	0.204613	0.20873	0.203453	0.197203	0.206253	0.197346	0.202928	0.198532	0.193689	0.198278	0.210813		Cingulum	0.198848	0.00516878	0.203556	0.00595413	-2.31318	-0.790818	0.0293055	0.120552
Claustrum	0.0677389	0.0721584	0.0694776	0.0683423	0.0705821	0.0686502	0.0715358	0.0721084	0.0720116	0.0698931	0.0698159	0.0705716	0.0688803	0.0735626	0.0729925	0.0727631	0.0735208	0.0715312	0.0734458	0.0692475	0.073056	0.0757439	0.0704127	0.0771205	0.0751673	0.0735432	0.0744561	0.0773826	0.068733	0.0762651	0.0722774		Claustrum	0.0701359	0.00150524	0.0734012	0.00243865	-4.44859	-1.33898	0.000193795	0.00989875	**
Cortex-amygdala transition zones	0.193149	0.16712	0.183091	0.181648	0.189492	0.19761	0.180015	0.193845	0.18826	0.17284	0.179357	0.175316	0.179627	0.206106	0.18518	0.20691	0.194147	0.175525	0.183321	0.192429	0.17918	0.200929	0.192295	0.190834	0.192473	0.192476	0.189975	0.19432	0.175574	0.185877	0.184333		Cortex-amygdala transition zones	0.183182	0.00891306	0.190105	0.00899745	-3.64131	-0.769362	0.0425044	0.147948
Claustrum: dorsal part	0.0741529	0.0711086	0.0790777	0.0710099	0.0755733	0.0725157	0.0763405	0.0727799	0.072928	0.0722765	0.0746175	0.0730758	0.0750828	0.0737907	0.0714674	0.0749239	0.065964	0.0738934	0.0700817	0.0701161	0.0747574	0.0718677	0.0733124	0.0773493	0.0675109	0.069509	0.0701877	0.0744761	0.0752688	0.0758553	0.0687657		Claustrum: dorsal part	0.0738876	0.00225675	0.0721721	0.00314824	2.377	0.544917	0.104675	0.236106
Dorsal nucleus of the endopiriform	0.373196	0.362608	0.384188	0.360282	0.382694	0.373108	0.387966	0.370718	0.37973	0.368576	0.38276	0.377112	0.381879	0.386526	0.382697	0.394879	0.366256	0.375855	0.354992	0.364588	0.378349	0.394257	0.364646	0.396118	0.375893	0.364671	0.376431	0.40427	0.360424	0.382968	0.377878		Dorsal nucleus of the endopiriform	0.375755	0.00854056	0.377872	0.0137422	-0.560198	-0.154039	0.627834	0.767825
Dorsal intermediate entorhinal cortex	0.437587	0.41277	0.438885	0.444051	0.44069	0.452876	0.439911	0.395767	0.419627	0.439268	0.432915	0.427487	0.411783	0.431047	0.444881	0.439638	0.430114	0.399984	0.4152	0.422703	0.429851	0.427312	0.448033	0.448038	0.405872	0.437095	0.411553	0.429642	0.42328	0.407066	0.409245		Dorsal intermediate entorhinal cortex	0.430278	0.0160147	0.425586	0.0148932	1.10242	0.315026	0.408434	0.564325
Dorsolateral entorhinal cortex	0.653131	0.662536	0.676432	0.680474	0.668835	0.694888	0.644823	0.613417	0.62781	0.695987	0.666422	0.640881	0.622409	0.641739	0.671507	0.655095	0.649338	0.595546	0.641369	0.625527	0.648054	0.650606	0.688079	0.683937	0.65202	0.671312	0.613079	0.657397	0.636999	0.59328	0.616227		Dorsolateral entorhinal cortex	0.657542	0.0266317	0.643951	0.0271661	2.11061	0.500303	0.176385	0.319257
Dorsolateral orbital cortex	0.171839	0.179785	0.165197	0.176073	0.183336	0.177964	0.184319	0.175181	0.176988	0.165262	0.171974	0.185625	0.168146	0.183674	0.185068	0.193733	0.19072	0.185778	0.176676	0.169109	0.181976	0.189818	0.165131	0.192527	0.195569	0.173958	0.17948	0.20103	0.174531	0.176587	0.177863		Dorsolateral orbital cortex	0.175514	0.00682921	0.182957	0.00968375	-4.06801	-0.768577	0.0245038	0.1056
Dorsal tenia tecta	0.204282	0.205201	0.208759	0.212131	0.211018	0.210892	0.208393	0.203657	0.208505	0.202278	0.205262	0.211923	0.202381	0.196933	0.203187	0.200138	0.209202	0.191737	0.197184	0.20025	0.204518	0.211799	0.2016	0.197039	0.194653	0.205029	0.205232	0.199374	0.198486	0.195637	0.203591		Dorsal tenia tecta	0.207283	0.00361217	0.200866	0.00516698	3.19478	1.24197	0.000611923	0.0100689	*
Ectorhinal cortex	0.573501	0.563701	0.627579	0.582154	0.611792	0.593801	0.588909	0.573188	0.561127	0.593329	0.556766	0.537542	0.541915	0.569366	0.612168	0.602187	0.565612	0.545346	0.528748	0.545545	0.55034	0.590197	0.593031	0.606428	0.550482	0.55983	0.53043	0.577533	0.539414	0.5276	0.544396		Ectorhinal cortex	0.577331	0.0260409	0.563258	0.0277286	2.49843	0.507512	0.163487	0.3148
Frontal cortex: area 3	0.171779	0.177172	0.171298	0.179122	0.167589	0.170161	0.169569	0.168251	0.174926	0.164477	0.166976	0.169626	0.172747	0.171305	0.168781	0.171592	0.172419	0.175311	0.177274	0.162616	0.171062	0.168751	0.157292	0.168179	0.180092	0.163568	0.173004	0.170623	0.163522	0.17843	0.164427		Frontal cortex: area 3	0.171053	0.00414078	0.169903	0.00599643	0.677221	0.191884	0.556076	0.698957
Frontal association cortex	1.37108	1.55312	1.36535	1.49823	1.48926	1.42403	1.39314	1.41968	1.42986	1.41537	1.4717	1.41522	1.40663	1.45306	1.44254	1.39087	1.47539	1.4397	1.44463	1.30974	1.47833	1.38543	1.24065	1.50099	1.57331	1.37908	1.34177	1.49402	1.35251	1.35921	1.38935		Frontal association cortex	1.43482	0.0539244	1.41392	0.0794438	1.47816	0.26308	0.418873	0.568131
Intermediate nucleus of the endopiriform claustrum	0.149518	0.135522	0.139001	0.137163	0.146822	0.138145	0.144949	0.139425	0.143208	0.134323	0.143741	0.149493	0.140931	0.149668	0.141103	0.149231	0.14073	0.13624	0.133682	0.135842	0.139553	0.151453	0.140739	0.148796	0.140941	0.137027	0.149786	0.148368	0.133679	0.138679	0.146763		Intermediate nucleus of the endopiriform claustrum	0.141711	0.00503277	0.142349	0.00606191	-0.448352	-0.105285	0.758877	0.843187
Insular region: not subdivided	1.62983	1.62258	1.74537	1.68389	1.7063	1.62851	1.72643	1.66488	1.68877	1.6152	1.68213	1.65864	1.67026	1.68145	1.6537	1.74885	1.5917	1.6991	1.57911	1.59148	1.7182	1.68398	1.65144	1.7214	1.66589	1.62751	1.64067	1.77124	1.63797	1.71011	1.5791		Insular region: not subdivided	1.67098	0.0404193	1.66405	0.0577592	0.416776	0.120074	0.713016	0.838025
Lateral orbital cortex	0.705134	0.731383	0.70197	0.721441	0.742451	0.700594	0.722234	0.717269	0.721218	0.699242	0.693808	0.716135	0.69708	0.748	0.750471	0.748306	0.751692	0.731566	0.68705	0.67481	0.722067	0.752706	0.669478	0.759738	0.76822	0.699952	0.705631	0.787551	0.652482	0.711667	0.704954		Lateral orbital cortex	0.713074	0.0147363	0.723686	0.0376454	-1.46637	-0.281891	0.344544	0.51346
Lateral parietal association cortex	0.0453347	0.0469628	0.0433691	0.0501851	0.0467652	0.0452738	0.0458944	0.046756	0.0476243	0.0475984	0.0465444	0.0454567	0.0478269	0.0471059	0.0483983	0.0475764	0.046219	0.0469234	0.0455919	0.0450756	0.0479937	0.0451293	0.0455697	0.0469222	0.0464146	0.0436184	0.0464439	0.0470619	0.0465484	0.0467592	0.0474004		Lateral parietal association cortex	0.046584	0.00163785	0.0464862	0.00116066	0.210278	0.0842196	0.846869	0.891339
Primary motor cortex	1.45069	1.5284	1.54393	1.61316	1.48071	1.43286	1.52908	1.50233	1.56733	1.46881	1.50514	1.46796	1.52732	1.5182	1.47944	1.45702	1.49321	1.47744	1.52202	1.43259	1.49591	1.45212	1.39569	1.46562	1.58062	1.43713	1.4904	1.44884	1.4386	1.54326	1.47436		Primary motor cortex	1.50905	0.049952	1.47791	0.044218	2.10708	0.704256	0.0770886	0.196522
Secondary motor cortex	1.35389	1.40384	1.44063	1.4907	1.38617	1.31614	1.42121	1.4077	1.45011	1.39498	1.39896	1.34928	1.41774	1.40212	1.39599	1.3422	1.37818	1.38039	1.422	1.33139	1.40547	1.34877	1.30068	1.37716	1.46839	1.35002	1.38368	1.3504	1.33126	1.37836	1.36648		Secondary motor cortex	1.40241	0.0457343	1.37294	0.0387253	2.14658	0.761034	0.062344	0.171028
Medial entorhinal cortex	0.189684	0.182784	0.192429	0.187639	0.188386	0.19386	0.180393	0.176563	0.181133	0.181822	0.185034	0.173165	0.173663	0.17846	0.186242	0.188349	0.178419	0.168007	0.171855	0.176622	0.17511	0.180282	0.185369	0.185171	0.163135	0.180567	0.174727	0.177599	0.175203	0.166281	0.177238		Medial entorhinal cortex	0.183581	0.00670107	0.177147	0.0068825	3.63242	0.934938	0.0146247	0.071145	-
Medial orbital cortex	0.371211	0.389539	0.383275	0.3923	0.413197	0.390207	0.379814	0.387314	0.384383	0.38387	0.379945	0.373721	0.370729	0.386432	0.408511	0.387164	0.408682	0.364478	0.36535	0.35036	0.38602	0.398948	0.362839	0.405906	0.399107	0.371426	0.372318	0.410262	0.345988	0.365377	0.371245		Medial orbital cortex	0.384577	0.0110952	0.381134	0.0206665	0.903414	0.166609	0.589931	0.727201
Medial parietal association cortex	0.0876929	0.0917102	0.0844602	0.100397	0.091746	0.0889705	0.0895118	0.0930956	0.0938147	0.0937005	0.0901464	0.087889	0.0955322	0.0911119	0.096121	0.0936858	0.0891906	0.0926329	0.0904295	0.0913584	0.0942615	0.0902128	0.0897111	0.0930966	0.0913223	0.0879083	0.0922102	0.0930384	0.0922264	0.0913141	0.0939429		Medial parietal association cortex	0.0914359	0.00405668	0.0918764	0.0020129	-0.479428	-0.218828	0.692585	0.824723
Piriform cortex	2.39615	2.30828	2.39686	2.33145	2.40542	2.42441	2.46155	2.36896	2.37303	2.31222	2.40685	2.39957	2.37379	2.46976	2.34101	2.4831	2.35198	2.32821	2.28071	2.34691	2.3715	2.39741	2.36086	2.44011	2.43644	2.36461	2.35575	2.50223	2.27053	2.3598	2.33147		Piriform cortex	2.38143	0.0439652	2.37736	0.06533	0.171257	0.0623204	0.847009	0.891339
Posterolateral cortical amygdaloid area	0.246752	0.213371	0.236199	0.230168	0.250267	0.246393	0.233881	0.24619	0.239235	0.236356	0.240293	0.239587	0.225342	0.256343	0.248554	0.260403	0.249919	0.238548	0.230181	0.249855	0.234111	0.258986	0.242289	0.232232	0.238676	0.254818	0.240867	0.245654	0.216045	0.241004	0.23308		Posterolateral cortical amygdaloid area	0.237233	0.0100719	0.242865	0.0114799	-2.31878	-0.490553	0.167151	0.315149
Posteromedial cortical amygdaloid area	0.307349	0.257384	0.282113	0.272065	0.2856	0.285286	0.26765	0.256504	0.270406	0.288673	0.282342	0.283126	0.263492	0.280853	0.289706	0.287455	0.27341	0.272313	0.272592	0.285453	0.265591	0.279136	0.285892	0.273325	0.259322	0.291995	0.275664	0.286904	0.266027	0.267925	0.265304		Posteromedial cortical amygdaloid area	0.277076	0.0142438	0.276604	0.00973954	0.170815	0.0485116	0.913259	0.938403
Perirhinal cortex	0.50537	0.508102	0.553554	0.524808	0.534108	0.525158	0.508551	0.492419	0.491294	0.530954	0.504249	0.484858	0.482684	0.503042	0.539069	0.522922	0.501396	0.483114	0.482771	0.486979	0.495165	0.520011	0.534029	0.534475	0.502683	0.513904	0.473142	0.511679	0.483055	0.468187	0.477881		Perirhinal cortex	0.511239	0.0212991	0.501861	0.0221879	1.86862	0.422657	0.247372	0.407039
Parietal cortex: posterior area: rostral part	0.025412	0.0263963	0.0249457	0.0284307	0.0255412	0.0258912	0.0254719	0.0260136	0.0271023	0.0267215	0.0263931	0.0258058	0.0265236	0.0263505	0.0274039	0.0270719	0.0265825	0.0264335	0.025053	0.0253781	0.0266692	0.0264007	0.0262138	0.0268734	0.0267983	0.0246686	0.025821	0.0265643	0.026039	0.0262382	0.0260548		Parietal cortex: posterior area: rostral part	0.0262038	0.000898442	0.0262564	0.000690659	-0.200312	-0.0761516	0.854933	0.894468
Rostral amygdalopiriform area	0.11709	0.0953865	0.1031	0.100375	0.110218	0.110641	0.108323	0.111394	0.101663	0.107287	0.101955	0.102534	0.100613	0.114806	0.107821	0.114833	0.115245	0.104944	0.100704	0.110567	0.0997963	0.118304	0.112617	0.105131	0.10889	0.111578	0.108464	0.104993	0.0974498	0.105665	0.103671		Rostral amygdalopiriform area	0.105429	0.00593814	0.108082	0.00582054	-2.45443	-0.455766	0.224281	0.386519
Primary somatosensory cortex	1.04864	1.05637	1.04601	1.08895	1.013	1.03658	1.02056	1.02387	1.06248	1.0057	1.01344	1.03119	1.05613	1.03932	1.03786	1.05299	1.03334	1.05864	1.03759	0.990637	1.03372	1.01488	0.986054	1.04553	1.06573	0.97698	1.04266	1.03816	0.984152	1.05355	1.00413		Primary somatosensory cortex	1.03869	0.0239038	1.02755	0.0277207	1.08377	0.401731	0.252559	0.41183
Primary somatosensory cortex: barrel field	2.25522	2.29273	2.36975	2.44551	2.18298	2.22642	2.26547	2.28062	2.38058	2.23356	2.22199	2.2511	2.27784	2.30726	2.27621	2.34728	2.22638	2.30758	2.28824	2.28482	2.31244	2.29154	2.25813	2.34339	2.32927	2.15153	2.22541	2.25932	2.28925	2.30601	2.29442		Primary somatosensory cortex: barrel field	2.28337	0.0736259	2.28325	0.0471618	0.00518263	0.00250907	0.995682	0.995674
Primary somatosensory cortex: dysgranular zone	0.0848244	0.0883061	0.0875808	0.0954562	0.0837348	0.0842957	0.0874456	0.0876637	0.0934233	0.0843763	0.0869702	0.0860113	0.0883031	0.0901271	0.0869135	0.0881556	0.0865773	0.0865294	0.0859141	0.086092	0.0876452	0.084597	0.0846921	0.0867244	0.0906803	0.0820278	0.0868866	0.0858238	0.0846736	0.0897574	0.0864267		Primary somatosensory cortex: dysgranular zone	0.0875686	0.00345825	0.0866802	0.00211835	1.02487	0.419365	0.382616	0.545303
Primary somatosensory cortex: forelimb region	0.87704	0.915976	0.92736	0.987031	0.864611	0.866138	0.924531	0.898352	0.971715	0.877154	0.902606	0.891053	0.908148	0.932688	0.909433	0.924272	0.87709	0.902915	0.922786	0.917168	0.926109	0.884485	0.86652	0.90222	0.958613	0.854932	0.906787	0.895362	0.88527	0.936198	0.909334		Primary somatosensory cortex: forelimb region	0.908594	0.0376022	0.906232	0.0261124	0.260558	0.0904266	0.837666	0.891339
Primary somatosensory cortex: hindlimb region	0.488113	0.513968	0.508902	0.555172	0.499679	0.484076	0.52177	0.501435	0.54076	0.502641	0.508731	0.501445	0.513401	0.522087	0.522222	0.51513	0.498749	0.503569	0.513726	0.506003	0.524994	0.493867	0.482753	0.514324	0.533952	0.486755	0.511075	0.502262	0.505677	0.516492	0.517885		Primary somatosensory cortex: hindlimb region	0.510776	0.0195914	0.509529	0.0134161	0.244823	0.0929813	0.834517	0.891339
Primary somatosensory cortex: jaw region	0.142046	0.148572	0.144703	0.154995	0.137515	0.143132	0.142371	0.143745	0.151465	0.132998	0.14184	0.140325	0.144839	0.146499	0.138751	0.141144	0.138096	0.142914	0.143925	0.137982	0.139173	0.13305	0.13511	0.140931	0.146527	0.1335	0.142608	0.139136	0.132006	0.148134	0.140347		Primary somatosensory cortex: jaw region	0.143734	0.00567421	0.139991	0.00468457	2.67414	0.799122	0.0538309	0.170315
Primary somatosensory cortex: shoulder region	0.0452245	0.0457485	0.0458555	0.0510901	0.0447962	0.0442349	0.0458458	0.0451822	0.0490146	0.0462309	0.0465556	0.0451237	0.0456865	0.0475724	0.0484437	0.0475918	0.0464536	0.0466574	0.0459043	0.0469231	0.0483173	0.0467744	0.0462899	0.0476097	0.0481685	0.0444887	0.0462036	0.0457205	0.0462371	0.0477876	0.0466943		Primary somatosensory cortex: shoulder region	0.0461992	0.00186307	0.0468799	0.00102975	-1.45207	-0.66106	0.20258	0.355991
Primary somatosensory cortex: trunk region	0.114046	0.116919	0.112415	0.127816	0.116901	0.114043	0.11594	0.116611	0.121814	0.119448	0.118373	0.114608	0.118904	0.120449	0.122608	0.119743	0.118976	0.118047	0.114603	0.115507	0.120592	0.115924	0.115574	0.120008	0.119586	0.111606	0.117823	0.118313	0.117582	0.118234	0.118225		Primary somatosensory cortex: trunk region	0.117526	0.00401629	0.117967	0.00258635	-0.373574	-0.170392	0.712629	0.838025
Primary somatosensory cortex: upper lip region	1.22851	1.25401	1.31305	1.30679	1.25726	1.25741	1.23509	1.26952	1.26982	1.18567	1.22466	1.21678	1.24949	1.2653	1.25769	1.25337	1.20136	1.27225	1.23687	1.21245	1.22905	1.21875	1.21879	1.25958	1.22116	1.14303	1.22044	1.25388	1.21776	1.26715	1.21082		Primary somatosensory cortex: upper lip region	1.25139	0.0349288	1.23109	0.0314615	1.64871	0.645143	0.101192	0.231845
Secondary somatosensory cortex	1.43305	1.41078	1.57333	1.44465	1.55105	1.4642	1.52282	1.47816	1.47804	1.41378	1.43832	1.43192	1.48457	1.501	1.50441	1.51682	1.3669	1.46156	1.35325	1.38699	1.44222	1.45875	1.45985	1.49719	1.34518	1.32435	1.40238	1.52249	1.46436	1.45522	1.37765		Secondary somatosensory cortex	1.47113	0.0512556	1.43559	0.063655	2.47562	0.558317	0.107811	0.237973
Temporal association area	0.690551	0.690063	0.75086	0.680059	0.738225	0.710646	0.713386	0.709672	0.69791	0.71538	0.659767	0.631895	0.650575	0.679062	0.737929	0.714745	0.674889	0.648425	0.630874	0.645595	0.652561	0.700465	0.693821	0.713553	0.652125	0.649266	0.640847	0.678799	0.645376	0.625575	0.656654		Temporal association area	0.695307	0.0337567	0.66892	0.0320154	3.94468	0.824189	0.0348628	0.134259
Primary visual cortex	0.51825	0.507371	0.524276	0.551424	0.526559	0.536536	0.525259	0.533577	0.520092	0.529122	0.486355	0.468527	0.478239	0.508868	0.54104	0.535885	0.521125	0.509061	0.482971	0.485685	0.526615	0.509594	0.518271	0.526543	0.481458	0.476061	0.47937	0.486157	0.496567	0.48151	0.487306		Primary visual cortex	0.515814	0.024286	0.503005	0.0214189	2.54658	0.598043	0.131074	0.282433
Primary visual cortex: binocular area	0.4841	0.487445	0.471326	0.510145	0.490029	0.489922	0.482089	0.488022	0.49244	0.495529	0.452034	0.453432	0.477135	0.466656	0.504194	0.510361	0.48395	0.492426	0.46561	0.462607	0.498004	0.497998	0.491431	0.503	0.45706	0.443513	0.465302	0.485084	0.488583	0.471152	0.484675		Primary visual cortex: binocular area	0.482588	0.0161476	0.481756	0.0186141	0.172796	0.0447216	0.897708	0.932331
Primary visual cortex: monocular area	0.358646	0.373652	0.343835	0.395477	0.375953	0.365011	0.35809	0.375018	0.368318	0.378886	0.343992	0.340192	0.363418	0.363738	0.376973	0.387037	0.360137	0.378741	0.352589	0.354778	0.380329	0.369823	0.368453	0.382816	0.351411	0.33725	0.356547	0.375493	0.36215	0.36081	0.356396		Primary visual cortex: monocular area	0.364653	0.0158683	0.365304	0.0131137	-0.178253	-0.0496554	0.901425	0.932331
Secondary visual cortex: lateral area	0.664675	0.663879	0.680859	0.67879	0.690316	0.691509	0.674562	0.677754	0.674487	0.676593	0.627509	0.615885	0.630441	0.653412	0.713627	0.683752	0.672119	0.650608	0.636804	0.620147	0.658258	0.685411	0.660329	0.67926	0.624259	0.610706	0.632025	0.651205	0.635421	0.623476	0.64298		Secondary visual cortex: lateral area	0.665174	0.0246254	0.651878	0.0270862	2.03963	0.490874	0.172177	0.318001
Secondary visual cortex: mediolateral area	0.182516	0.189475	0.170953	0.20191	0.192294	0.181279	0.179214	0.191135	0.1876	0.197256	0.177529	0.17399	0.185368	0.190692	0.193537	0.196712	0.188533	0.189466	0.182546	0.182516	0.196995	0.187273	0.184016	0.196615	0.179739	0.17421	0.185848	0.191834	0.18517	0.186251	0.186218		Secondary visual cortex: mediolateral area	0.185424	0.00903431	0.187676	0.00612465	-1.19976	-0.36764	0.41419	0.567942
Secondary visual cortex: mediomedial area	0.333497	0.336235	0.330531	0.368383	0.350895	0.334419	0.326672	0.346185	0.335095	0.363327	0.312861	0.31266	0.327645	0.345579	0.354293	0.361785	0.345453	0.340117	0.328791	0.334759	0.359511	0.341441	0.348684	0.367304	0.322149	0.323715	0.338396	0.333825	0.338067	0.330057	0.337789		Secondary visual cortex: mediomedial area	0.3368	0.0168058	0.341762	0.0127712	-1.45174	-0.388491	0.357436	0.51346
Claustrum: ventral part	0.133436	0.130241	0.145025	0.129315	0.139903	0.132334	0.143216	0.135802	0.138476	0.133827	0.13828	0.135512	0.140379	0.137722	0.133561	0.139211	0.123977	0.138256	0.127364	0.130574	0.139975	0.135378	0.133609	0.142312	0.129626	0.127239	0.128268	0.144092	0.135421	0.139493	0.1288		Claustrum: ventral part	0.136596	0.00480905	0.13416	0.00584469	1.81571	0.416781	0.228495	0.386519
Ventral nucleus of the endopiriform claustrum	0.121749	0.114034	0.125752	0.115524	0.124752	0.1222	0.125217	0.115983	0.11945	0.118783	0.123659	0.121274	0.124963	0.12527	0.121324	0.12555	0.116208	0.117026	0.111916	0.118305	0.115537	0.116442	0.116921	0.124254	0.116997	0.114407	0.1164	0.124107	0.115223	0.11885	0.11822		Ventral nucleus of the endopiriform claustrum	0.121026	0.00398206	0.118498	0.00397596	2.13376	0.635937	0.091383	0.223518
Ventral intermediate entorhinal cortex	0.263364	0.243059	0.262282	0.260563	0.262232	0.265209	0.255129	0.233284	0.249802	0.254579	0.253583	0.244171	0.23874	0.253013	0.261208	0.257775	0.250944	0.238524	0.245469	0.247736	0.249237	0.253138	0.259184	0.260809	0.232912	0.255714	0.245237	0.249846	0.250997	0.236879	0.241633		Ventral intermediate entorhinal cortex	0.252769	0.010291	0.249459	0.00822559	1.32706	0.40246	0.32776	0.50275
Ventral orbital cortex	0.320342	0.319298	0.327339	0.330266	0.338565	0.324977	0.337829	0.323769	0.336739	0.323708	0.312507	0.328335	0.323124	0.332371	0.342736	0.343028	0.343303	0.337429	0.3173	0.307732	0.322235	0.346662	0.319237	0.337699	0.340706	0.32361	0.32758	0.343463	0.29473	0.325492	0.322648		Ventral orbital cortex	0.326677	0.0076984	0.329331	0.0141271	-0.806004	-0.187896	0.544622	0.694202
Ventral tenia tecta	0.0272934	0.0259808	0.027079	0.0256584	0.0281295	0.026877	0.0270824	0.025923	0.0259312	0.0264986	0.0272271	0.0281319	0.0260136	0.0257609	0.025639	0.0259622	0.0257313	0.0232463	0.0247276	0.0243218	0.0252666	0.0281376	0.0270871	0.0246459	0.0252837	0.0273827	0.0258204	0.0260087	0.0260057	0.0242258	0.0264448		Ventral tenia tecta	0.0267558	0.000832316	0.0256499	0.00118814	4.31172	0.930823	0.00742691	0.0420085	*
Cortex	31.1563	31.5209	32.1742	32.5802	31.8847	31.4605	31.6888	31.4076	31.9337	31.2104	31.147	30.741	31.1331	31.7718	32.0503	32.1288	31.1465	31.1438	30.7887	30.4241	31.5839	31.5784	30.9082	32.1378	31.5899	30.3334	30.7557	31.7635	30.4256	30.99	30.7649		Cortex	31.5414	0.501541	31.2381	0.602437	0.971036	0.50351	0.149507	0.300675
Cerebellum	12.7721	12.3014	12.1659	12.5793	12.6465	12.7277	12.2771	12.2991	12.44	12.2458	12.6798	12.4629	12.5772	11.892	12.2505	12.2354	12.1598	12.1923	12.2563	12.7834	12.0383	11.7867	12.2316	11.7596	11.991	12.2895	12.3036	12.3217	12.4579	11.9688	12.4286		Cerebellum	12.475	0.202996	12.1859	0.252249	2.37194	1.14586	0.0019482	0.0207427	*
Ventricles	1.47935	1.37777	1.44905	1.41426	1.35839	1.37056	1.39074	1.45116	1.3672	1.57275	1.34825	1.51233	1.3705	1.38006	1.36862	1.40463	1.54092	1.3779	1.34593	1.36109	1.41547	1.39122	1.54709	1.47199	1.45411	1.57645	1.41426	1.38167	1.48124	1.37897	1.41162		Ventricles	1.42018	0.0686134	1.42796	0.0690413	-0.544738	-0.112666	0.758524	0.843187
Brainstem	18.5095	18.839	18.0158	18.058	18.153	18.6641	18.5695	18.4455	17.829	18.4146	18.4401	18.413	18.3941	18.4052	17.9096	17.8712	18.8521	18.4401	18.9455	19.2363	18.1489	18.5253	18.9245	17.9839	18.1866	18.99	18.6361	17.874	18.9154	18.8729	18.4395		Brainstem	18.365	0.280325	18.5087	0.43752	-0.776324	-0.328414	0.307991	0.476466
Olfactory	6.61517	6.36255	6.88794	6.45293	6.52362	6.43384	6.67481	6.56883	6.75489	6.65989	6.70611	6.80391	6.58221	6.65341	6.53615	6.62619	6.35722	6.77069	6.7492	6.84077	6.71477	6.84426	6.73416	6.42492	6.9026	6.71829	6.82813	6.78421	6.75442	6.78682	6.7343		Olfactory	6.61744	0.152189	6.70892	0.143935	-1.36355	-0.635558	0.0988802	0.22945
CerebralWhite	6.46012	6.46421	6.46967	6.40524	6.40802	6.47975	6.40496	6.50142	6.5374	6.61526	6.42834	6.57542	6.69983	6.51695	6.5804	6.59401	6.63004	6.80217	6.58014	6.45429	6.63663	6.56744	6.59245	6.64614	6.46028	6.61326	6.68336	6.48209	6.54777	6.60716	6.76864		CerebralWhite	6.49613	0.0894048	6.59796	0.0929896	-1.54337	-1.09508	0.00476934	0.0323375	*
CerebralGray	23.0075	23.1342	22.8375	22.5101	23.0258	22.8635	22.9941	23.3263	23.1378	23.2812	23.2503	23.4914	23.2431	23.3806	23.3044	23.1398	23.3133	23.2731	23.3343	22.9001	23.462	23.3066	23.062	23.5757	23.4156	23.4791	23.3788	23.3929	23.4177	23.3953	23.4525		CerebralGray	23.0848	0.254642	23.3324	0.161015	-1.06116	-1.53771	0.00244957	0.0211102	*
