# Supplementary material for: Distinct, dosage-sensitive requirements for the autism-associated factor CHD8 during cortical development
Source: Mol Autism. 2021 Feb 24;12:16. doi: 10.1186/s13229-020-00409-3 (PMC7905672; doi:10.1186/s13229-020-00409-3)
Supplement: Supplementary file 3 — Additional file 3: Table S2. RNA-seq data from E12.5 neocortices, accompanies Fig. 3. [file 13229_2020_409_MOESM3_ESM.xlsx]

## Sheet: Contents
	Contents
1	E12.5 Chd8+/- Differentially Expressed Genes (DEGs)
2	E12.5 Chd8neo/neo Differentially Expressed Genes (DEGs)
3	E12.5 Chd8neo/- Differentially Expressed Genes (DEGs)
4	SFARI ASD associated neo/neo DEGs
5	SFARI ASD associated neo/- DEGs
6	H3K27+ overlapping neo/neo DEGs
7	H3K27+ overlapping neo/- DEGs
8	CHD8 + overlapping neo/neo DEGs
9	CHD8 + overlapping neo/- DEGs
10	REST + overlapping neo/neo DEGs
11	REST + overlapping neo/- DEGs
12	Upregulated neo/neo DEGs Enrichr Analysis: ENCODE and ChEA Consensus TFs from ChIP-X
13	Upregulated neo/- DEGs Enrichr Analysis: ENCODE and ChEA Consensus TFs from ChIP-X
14	Downregulated neo/neo DEGs Enrichr Analysis: ENCODE and ChEA Consensus TFs from ChIP-X
15	Downregulated neo/- DEGs Enrichr Analysis: ENCODE and ChEA Consensus TFs from ChIP-X

## Sheet: Het DEGs
Gene Name	Ensembl ID	Biotype	baseMean	log2FoldChange	lfcSE	stat	pvalue	padj
Zcwpw1	ENSMUSG00000037108	protein_coding	838.012	0.494382	0.0740805	6.67359	2.49628e-11	1.53313e-07
Col14a1	ENSMUSG00000022371	protein_coding	84.9867	0.457265	0.106106	4.30952	1.63612e-05	0.0301455
Dsp	ENSMUSG00000054889	protein_coding	88.9106	0.449918	0.107545	4.18354	2.87007e-05	0.0377722
BC025920	ENSMUSG00000074862	protein_coding	319.89	0.414023	0.0870979	4.75354	1.99889e-06	0.00613824
Krt10	ENSMUSG00000019761	protein_coding	415.04	0.40655	0.0780068	5.21172	1.87096e-07	0.000861809
Xrcc4	ENSMUSG00000021615	protein_coding	525.425	0.358633	0.0842167	4.25845	2.05845e-05	0.0316058
Tmem209	ENSMUSG00000029782	protein_coding	5304.02	0.35057	0.0436685	8.02798	9.90933e-16	9.12897e-12
Smug1	ENSMUSG00000036061	protein_coding	1587.7	0.244594	0.0523129	4.67559	2.931e-06	0.00771493
Mlh3	ENSMUSG00000021245	protein_coding	1261.62	0.244103	0.0583075	4.18647	2.83326e-05	0.0377722
Kdr	ENSMUSG00000062960	protein_coding	3537.68	-0.194353	0.0454325	-4.27784	1.88712e-05	0.0316058
Sfxn1	ENSMUSG00000021474	protein_coding	4219.6	-0.233422	0.0464217	-5.02831	4.94824e-07	0.00182343
Vwf	ENSMUSG00000001930	protein_coding	1182.87	-0.395098	0.0959904	-4.11602	3.85474e-05	0.047349
Scn2b	ENSMUSG00000070304	protein_coding	229.993	-0.413722	0.0926001	-4.46784	7.90141e-06	0.0181979
Gm13404	ENSMUSG00000086904	lincRNA	213.635	-0.427524	0.0981876	-4.35415	1.33582e-05	0.0273472
Chd8	ENSMUSG00000053754	protein_coding	9044.24	-0.477758	0.0459474	-10.3979	2.53342e-25	4.66782e-21

## Sheet: neoneo DEGs
	Gene Name	Ensembl ID	Biotype	baseMean	log2FoldChange	lfcSE	stat	pvalue	padj
	Zcwpw1	ENSMUSG00000037108	protein_coding	838.012	0.935986	0.0724152	12.9253	3.24118e-38	2.52974e-34
	Crlf2	ENSMUSG00000033467	protein_coding	183.427	0.823935	0.105254	7.82804	4.95547e-15	9.66936e-12
	Snca	ENSMUSG00000025889	protein_coding	478.319	0.722665	0.0949752	7.60899	2.76241e-14	4.79125e-11
	Mmrn1	ENSMUSG00000054641	protein_coding	595.093	0.675712	0.0969453	6.97003	3.16881e-12	3.53322e-09
	RP24-441E15.4	ENSMUSG00000107909	TEC	122.085	0.662417	0.105178	6.29804	3.01425e-10	1.17631e-07
	Krt10	ENSMUSG00000019761	protein_coding	415.04	0.562622	0.0764001	7.36415	1.78274e-13	2.52987e-10
	Mettl15	ENSMUSG00000057234	protein_coding	327.954	0.543013	0.085704	6.33592	2.35932e-10	9.44333e-08
	BC025920	ENSMUSG00000074862	protein_coding	319.89	0.539187	0.0857905	6.28493	3.28009e-10	1.24883e-07
	E130012A19Rik	ENSMUSG00000043439	protein_coding	804.608	0.53603	0.0837103	6.40339	1.51963e-10	6.9769e-08
	Xrcc4	ENSMUSG00000021615	protein_coding	525.425	0.535666	0.0831723	6.44044	1.19127e-10	5.63506e-08
	Prss36	ENSMUSG00000070371	protein_coding	321.159	0.534398	0.0855644	6.24557	4.22256e-10	1.49805e-07
	Tmem209	ENSMUSG00000029782	protein_coding	5304.02	0.513653	0.0433076	11.8606	1.89675e-32	9.8694e-29
	Mir6236	ENSMUSG00000098973	miRNA	175.444	0.496837	0.107714	4.61255	3.97766e-06	0.000233426
	Trim68	ENSMUSG00000073968	protein_coding	562.405	0.494068	0.0814553	6.06551	1.31537e-09	3.6666e-07
	Spa17	ENSMUSG00000001948	protein_coding	315.939	0.491404	0.0895298	5.48872	4.04851e-08	6.07666e-06
	A430106G13Rik	ENSMUSG00000098206	lincRNA	145.163	0.484765	0.106226	4.56353	5.03014e-06	0.000274851
	Prrg2	ENSMUSG00000007837	protein_coding	508.217	0.480171	0.072814	6.59449	4.2671e-11	2.9e-08
	Mdc1	ENSMUSG00000061607	protein_coding	11984	0.473093	0.0759347	6.23027	4.6564e-10	1.58e-07
	Ccdc150	ENSMUSG00000025983	protein_coding	91.6735	0.466321	0.107165	4.35142	1.35259e-05	0.000561541
	Mpzl3	ENSMUSG00000070305	protein_coding	198.055	0.465418	0.0967691	4.80958	1.51249e-06	0.000108802
	Ribc1	ENSMUSG00000025257	protein_coding	161.455	0.462394	0.100888	4.58323	4.57854e-06	0.000258182
	Msh5	ENSMUSG00000007035	protein_coding	359.487	0.460981	0.099372	4.63895	3.50191e-06	0.000214372
	Akip1	ENSMUSG00000031023	protein_coding	348.9	0.458707	0.0839954	5.46109	4.73212e-08	6.96871e-06
	Gm26896	ENSMUSG00000097718	lincRNA	113.412	0.452473	0.103752	4.36109	1.29417e-05	0.000543065
	Rmdn2	ENSMUSG00000036368	protein_coding	192.334	0.452138	0.0950214	4.75828	1.95249e-06	0.000133677
	G730003C15Rik	ENSMUSG00000097573	antisense	90.7091	0.450318	0.106026	4.24725	2.16415e-05	0.000802433
	Emb	ENSMUSG00000021728	protein_coding	1057.01	0.444062	0.0867476	5.11901	3.07145e-07	3.13368e-05
	Fam35a	ENSMUSG00000041471	protein_coding	451.257	0.442147	0.0786899	5.61886	1.92223e-08	3.53012e-06
	Rasl11a	ENSMUSG00000029641	protein_coding	373.559	0.438962	0.080774	5.43445	5.5e-08	7.80024e-06
	Gm26917	ENSMUSG00000097971	lincRNA	986.844	0.4382	0.0928277	4.72058	2.35175e-06	0.000155014
	Fgfbp3	ENSMUSG00000047632	protein_coding	1565.55	0.438158	0.0790529	5.54259	2.98027e-08	4.79608e-06
	Gm15559	ENSMUSG00000086401	antisense	209.237	0.437857	0.0937403	4.67095	2.99807e-06	0.000189473
	1700048O20Rik	ENSMUSG00000043773	protein_coding	579.055	0.435921	0.106529	4.09206	4.27563e-05	0.00133753
	Nat9	ENSMUSG00000015542	protein_coding	453.815	0.434471	0.0792759	5.48049	4.24152e-08	6.30573e-06
	Pkn3	ENSMUSG00000026785	protein_coding	783.055	0.431072	0.0956486	4.50684	6.58014e-06	0.000329218
	Dhx34	ENSMUSG00000006019	protein_coding	1569.42	0.431059	0.0603385	7.14402	9.06427e-13	1.17911e-09
	Wdr25	ENSMUSG00000040877	protein_coding	406.404	0.42415	0.0830259	5.10864	3.24478e-07	3.24866e-05
	Muc6	ENSMUSG00000048191	protein_coding	51.0751	0.41856	0.10257	4.08074	4.48923e-05	0.00137808
	D430040D24Rik	ENSMUSG00000087589	processed_transcript	179.103	0.414735	0.102069	4.06329	4.83867e-05	0.0014442
	Nsmce1	ENSMUSG00000030750	protein_coding	1960.33	0.414687	0.066878	6.20064	5.62326e-10	1.85116e-07
	Cdnf	ENSMUSG00000039496	protein_coding	55.0227	0.414023	0.107194	3.86236	0.000112297	0.002701
	G6pc3	ENSMUSG00000034793	protein_coding	1325.13	0.410736	0.0594875	6.90458	5.03514e-12	5.23991e-09
	Gm5617	ENSMUSG00000042293	protein_coding	160.833	0.407755	0.101289	4.02567	5.68126e-05	0.00164535
	Casc1	ENSMUSG00000043541	protein_coding	117.73	0.406033	0.105018	3.86632	0.000110488	0.0026804
	Pan2	ENSMUSG00000005682	protein_coding	5574.61	0.402747	0.0625008	6.44387	1.16466e-10	5.63506e-08
	Gm17251	ENSMUSG00000090952	processed_transcript	203.416	0.399288	0.0969377	4.11902	3.80492e-05	0.00122463
	4930432K21Rik	ENSMUSG00000008129	protein_coding	160.372	0.39593	0.10089	3.92438	8.69551e-05	0.00222155
	Ppcdc	ENSMUSG00000063849	protein_coding	739.25	0.394445	0.0732453	5.38527	7.23369e-08	9.7343e-06
	Gm14023	ENSMUSG00000085498	processed_transcript	81.3579	0.393882	0.1077	3.6572	0.000254989	0.00492011
	Kcne3	ENSMUSG00000035165	protein_coding	78.6107	0.391758	0.106535	3.67728	0.000235732	0.0046582
	BC065397	ENSMUSG00000087368	processed_transcript	396.415	0.390595	0.0862061	4.53094	5.87212e-06	0.000305473
	4930415F15Rik	ENSMUSG00000020191	protein_coding	39.4294	0.387516	0.101339	3.82395	0.000131331	0.00303715
	Mir17hg	ENSMUSG00000089726	lincRNA	1452.1	0.387246	0.0816172	4.74467	2.08848e-06	0.000141117
	Rps4l	ENSMUSG00000063171	transcribed_processed_pseudogene	1814.81	0.38705	0.0864246	4.47847	7.51811e-06	0.000365077
	Mutyh	ENSMUSG00000028687	protein_coding	658.756	0.386873	0.0842309	4.593	4.36915e-06	0.000248914
	Dnajc4	ENSMUSG00000024963	protein_coding	494.916	0.386148	0.0805686	4.79278	1.64483e-06	0.000117241
	Hlcs	ENSMUSG00000040820	protein_coding	1238.01	0.38562	0.0668332	5.76988	7.93268e-09	1.634e-06
	Hmbs	ENSMUSG00000032126	protein_coding	2455.59	0.384778	0.0796874	4.82859	1.375e-06	0.000100299
	Scrn2	ENSMUSG00000020877	protein_coding	833.915	0.384461	0.0647997	5.93306	3e-09	7.36723e-07
	2010320M18Rik	ENSMUSG00000100691	lincRNA	377.368	0.381694	0.081623	4.6763	2.92092e-06	0.000185348
	Slc1a5	ENSMUSG00000001918	protein_coding	2098.67	0.381369	0.0723474	5.27135	1.35421e-07	1.6261e-05
	Ccdc163	ENSMUSG00000028689	protein_coding	1079.18	0.381084	0.0851282	4.47659	7.58441e-06	0.000365409
	Insig1	ENSMUSG00000045294	protein_coding	4703.81	0.378869	0.0578681	6.54711	5.86594e-11	3.41235e-08
	Spsb2	ENSMUSG00000038451	protein_coding	187.701	0.378573	0.103016	3.6749	0.000237946	0.00466727
	Smim8	ENSMUSG00000028295	protein_coding	579.796	0.378433	0.083565	4.52861	5.93732e-06	0.000305473
	Tmem106c	ENSMUSG00000052369	protein_coding	1208.26	0.377374	0.0651871	5.78908	7.07732e-09	1.51338e-06
	Anapc15	ENSMUSG00000030649	protein_coding	1177.52	0.377328	0.0591924	6.3746	1.83438e-10	7.73911e-08
	Ier5l	ENSMUSG00000089762	protein_coding	897.604	0.376699	0.0731942	5.14657	2.65292e-07	2.7843e-05
	Cdt1	ENSMUSG00000006585	protein_coding	2959.6	0.376128	0.0756458	4.97222	6.61906e-07	5.58506e-05
	Txnrd3	ENSMUSG00000000811	protein_coding	470.207	0.375434	0.0873073	4.30014	1.70689e-05	0.000672841
	Gdf9	ENSMUSG00000018238	protein_coding	78.1476	0.375312	0.106727	3.51656	0.000437183	0.00723068
	Rbpms2	ENSMUSG00000032387	protein_coding	373.885	0.374867	0.102312	3.66396	0.00024835	0.00484594
	Ppm1m	ENSMUSG00000020253	protein_coding	889.254	0.373861	0.0806103	4.63788	3.52e-06	0.000214638
	Enkd1	ENSMUSG00000013155	protein_coding	1054	0.373484	0.0701791	5.32186	1.0271e-07	1.31748e-05
	Lmntd2	ENSMUSG00000025500	protein_coding	343.472	0.371784	0.103757	3.58321	0.000339399	0.00606874
	Srebf1	ENSMUSG00000020538	protein_coding	4229.27	0.370872	0.0659017	5.62765	1.82684e-08	3.39488e-06
	Slc20a2	ENSMUSG00000037656	protein_coding	2044.59	0.370691	0.0566997	6.53779	6.24339e-11	3.41235e-08
	Lrrc46	ENSMUSG00000020878	protein_coding	130.779	0.370352	0.104271	3.55184	0.000382554	0.00659853
	Slc9b2	ENSMUSG00000037994	protein_coding	208.58	0.369883	0.105016	3.52217	0.000428027	0.00713548
	Csad	ENSMUSG00000023044	protein_coding	1142.44	0.369751	0.0673564	5.48948	4.03128e-08	6.07666e-06
	Obsl1	ENSMUSG00000026211	protein_coding	2593.4	0.368583	0.070733	5.2109	1.87923e-07	2.12571e-05
	Mtrr	ENSMUSG00000034617	protein_coding	1035.42	0.367792	0.0659422	5.57749	2.44015e-08	4.29e-06
	Ccdc53	ENSMUSG00000020056	protein_coding	679.636	0.367263	0.0727276	5.04984	4.42169e-07	4.13309e-05
	Gm20033	ENSMUSG00000097640	processed_transcript	104.557	0.366668	0.107044	3.4254	0.000613886	0.00924256
	Gm4285	ENSMUSG00000085829	antisense	115.395	0.364115	0.103821	3.50714	0.000452949	0.00738949
	Cutc	ENSMUSG00000025193	protein_coding	261.967	0.363334	0.091405	3.975	7.03806e-05	0.00193733
	Pidd1	ENSMUSG00000025507	protein_coding	1876.45	0.36279	0.0798874	4.54127	5.5917e-06	0.000294009
	Serhl	ENSMUSG00000058586	protein_coding	252.314	0.36159	0.0935867	3.86369	0.000111687	0.00269049
	Wbscr27	ENSMUSG00000040557	protein_coding	274.715	0.361132	0.0963136	3.74954	0.000177156	0.00376758
	DHRSX	ENSMUSG00000063897	protein_coding	854.004	0.360107	0.075562	4.76571	1.88189e-06	0.000129411
	Uvssa	ENSMUSG00000037355	protein_coding	1564.23	0.360102	0.0597604	6.02577	1.68304e-09	4.60917e-07
	mt-Tm	ENSMUSG00000064344	Mt_tRNA	157.001	0.359085	0.107604	3.33709	0.000846609	0.0117285
	Anapc11	ENSMUSG00000025135	protein_coding	2966.87	0.355522	0.0521609	6.81587	9.36946e-12	8.42742e-09
	Ppif	ENSMUSG00000021868	protein_coding	1951.28	0.354289	0.0556394	6.3676	1.92009e-10	7.88751e-08
	Ube2cbp	ENSMUSG00000032415	protein_coding	256.271	0.354215	0.094865	3.73388	0.000188553	0.00396672
	Ccdc155	ENSMUSG00000038292	protein_coding	57.0824	0.354184	0.107492	3.29497	0.000984326	0.0130658
	Sdsl	ENSMUSG00000029596	protein_coding	94.8406	0.352241	0.107719	3.26999	0.00107552	0.0138981
	Zfp688	ENSMUSG00000045251	protein_coding	503.753	0.351669	0.0759316	4.6314	3.632e-06	0.000218904
	Gm10822	ENSMUSG00000097377	lincRNA	53.384	0.351326	0.10702	3.28282	0.00102773	0.0135041
	G530011O06Rik	ENSMUSG00000072844	processed_transcript	211.401	0.350699	0.0914028	3.83685	0.000124621	0.00291362
	E130317F20Rik	ENSMUSG00000091994	processed_transcript	563.151	0.349687	0.0717753	4.87197	1.10494e-06	8.45493e-05
	A330035P11Rik	ENSMUSG00000085615	processed_transcript	212.962	0.34937	0.0982966	3.55425	0.00037906	0.00656
	Ccdc130	ENSMUSG00000004994	protein_coding	699.065	0.348173	0.0757916	4.59382	4.352e-06	0.000248848
	Uba52	ENSMUSG00000090137	protein_coding	279.309	0.348068	0.0976434	3.56468	0.000364296	0.00638233
	Gm11642	ENSMUSG00000086794	processed_transcript	62.2338	0.347439	0.107294	3.23819	0.00120291	0.0149318
	Rnf17	ENSMUSG00000000365	protein_coding	76.0055	0.34473	0.10536	3.27193	0.00106815	0.0138487
	Nr2f6	ENSMUSG00000002393	protein_coding	502.609	0.343537	0.085724	4.00748	6.13704e-05	0.00174816
	Zfp503	ENSMUSG00000039081	protein_coding	1409.58	0.343451	0.0933478	3.67926	0.000233908	0.0046486
	Sp5	ENSMUSG00000075304	protein_coding	245.753	0.342579	0.0987481	3.46922	0.000521967	0.00823021
	Gm15662	ENSMUSG00000089855	unprocessed_pseudogene	92.1362	0.342574	0.105933	3.23387	0.00122126	0.0150941
	Gm14230	ENSMUSG00000087179	lincRNA	706.492	0.34241	0.0769708	4.44856	8.64465e-06	0.000404021
	C330006A16Rik	ENSMUSG00000087679	lincRNA	1179.59	0.340868	0.0693225	4.91713	8.78202e-07	6.95875e-05
	Lars2	ENSMUSG00000035202	protein_coding	17185.7	0.340298	0.107335	3.17044	0.0015221	0.0176523
	Aaas	ENSMUSG00000036678	protein_coding	3419.97	0.339452	0.0501383	6.7703	1.28514e-11	1e-08
	3110070M22Rik	ENSMUSG00000074635	protein_coding	33.6579	0.339137	0.0932343	3.63748	0.000275324	0.00516563
	Yam1	ENSMUSG00000098178	lincRNA	590.408	0.338878	0.105829	3.20214	0.0013641	0.0163545
	RP24-277J22.4	ENSMUSG00000105813	TEC	110.214	0.338739	0.104679	3.23598	0.00121226	0.0150066
	Col11a2	ENSMUSG00000024330	protein_coding	489.877	0.336668	0.0893118	3.76958	0.000163519	0.00354251
	Hmg20b	ENSMUSG00000020232	protein_coding	2074.81	0.335161	0.0754558	4.44182	8.92019e-06	0.000415654
	Oard1	ENSMUSG00000040771	protein_coding	1902.82	0.334767	0.0569247	5.88088	4.08093e-09	9.50795e-07
	Acads	ENSMUSG00000029545	protein_coding	1161.43	0.332703	0.0674377	4.93349	8.0775e-07	6.55514e-05
	Kcnmb4os2	ENSMUSG00000085837	antisense	103.872	0.332688	0.107043	3.10799	0.00188366	0.0204906
	Hhat	ENSMUSG00000037375	protein_coding	287.553	0.332687	0.0921008	3.61221	0.000303603	0.00560857
	Dpm3	ENSMUSG00000042737	protein_coding	459.415	0.331764	0.0919152	3.60946	0.000306836	0.0056494
	Agpat2	ENSMUSG00000026922	protein_coding	117.777	0.330758	0.105237	3.14299	0.00167231	0.0188075
	Zfp438	ENSMUSG00000050945	protein_coding	342.739	0.330295	0.0882501	3.74271	0.000182047	0.00385583
	Rabggta	ENSMUSG00000040472	protein_coding	1161.42	0.330018	0.0567043	5.81998	5.88535e-09	1.29395e-06
	Coa4	ENSMUSG00000044881	protein_coding	300.47	0.329861	0.0844975	3.9038	9.46954e-05	0.00239289
	Gm6297	ENSMUSG00000097123	lincRNA	122.509	0.329083	0.105234	3.12714	0.00176515	0.0195004
	Nfs1	ENSMUSG00000027618	protein_coding	1087.94	0.328844	0.0699201	4.70313	2.562e-06	0.000165945
	1700113A16Rik	ENSMUSG00000096935	antisense	103.648	0.328209	0.106491	3.08203	0.00205591	0.0217706
	Nqo1	ENSMUSG00000003849	protein_coding	156.259	0.327134	0.106292	3.0777	0.00208606	0.0219726
	1810012K08Rik	ENSMUSG00000087595	lincRNA	87.7307	0.325652	0.107407	3.03195	0.00242976	0.0243444
	Gm13251	ENSMUSG00000070605	protein_coding	464.472	0.32439	0.101266	3.20334	0.00135842	0.0163115
	Rhbdd1	ENSMUSG00000026142	protein_coding	688.238	0.324335	0.0713642	4.54479	5.49913e-06	0.000290988
	Adnp	ENSMUSG00000051149	protein_coding	113.709	0.323959	0.105959	3.05741	0.00223262	0.0229889
	Gm13375	ENSMUSG00000075514	antisense	417.821	0.323465	0.082059	3.94186	8.08518e-05	0.00211761
	Tfap2a	ENSMUSG00000021359	protein_coding	132.472	0.32339	0.106759	3.02915	0.0024524	0.0245083
	Vgf	ENSMUSG00000037428	protein_coding	60.0976	0.322886	0.105446	3.0621	0.00219793	0.0228563
	Pdk1	ENSMUSG00000006494	protein_coding	2717.85	0.322814	0.0865869	3.72821	0.000192843	0.00403178
	Gss	ENSMUSG00000027610	protein_coding	717.125	0.322403	0.0758824	4.24871	2.15001e-05	0.000800992
	Gm4890	ENSMUSG00000097174	lincRNA	207.756	0.322327	0.102247	3.15244	0.00161912	0.0184482
	Dmrta2	ENSMUSG00000047143	protein_coding	2065.41	0.321088	0.0788736	4.07092	4.68288e-05	0.00141941
	Rfc5	ENSMUSG00000029363	protein_coding	2986.48	0.320546	0.062395	5.13737	2.78616e-07	2.86132e-05
	Mybl2	ENSMUSG00000017861	protein_coding	3799.6	0.320352	0.0729897	4.38901	1.13867e-05	0.0004965
	Echdc2	ENSMUSG00000028601	protein_coding	407.576	0.320212	0.0824841	3.88211	0.000103556	0.00255373
	Fndc3c1	ENSMUSG00000033737	protein_coding	2669.87	0.319307	0.0957371	3.33525	0.000852234	0.0117679
	4930524J08Rik	ENSMUSG00000035364	protein_coding	52.3417	0.319206	0.103023	3.0984	0.00194571	0.0209456
	Igfbp2	ENSMUSG00000039323	protein_coding	9473.71	0.317902	0.0597926	5.31675	1.05638e-07	1.32984e-05
	Gm26694	ENSMUSG00000097518	lincRNA	312.323	0.316964	0.087963	3.60337	0.000314115	0.00574161
	Lsm4	ENSMUSG00000031848	protein_coding	2489.24	0.3166	0.0511018	6.19548	5.8108e-10	1.85116e-07
	4921536K21Rik	ENSMUSG00000020434	protein_coding	197.225	0.316172	0.0989052	3.19672	0.00139	0.0165739
	Pold2	ENSMUSG00000020471	protein_coding	3061.62	0.315744	0.0538803	5.86009	4.6261e-09	1.062e-06
	Gm15247	ENSMUSG00000086695	antisense	62.4771	0.315553	0.084697	3.72567	0.000194798	0.00405981
	Gm14342	ENSMUSG00000086166	lincRNA	395.973	0.315055	0.104972	3.00133	0.00268805	0.0261599
	Kifc1	ENSMUSG00000079553	protein_coding	2793.14	0.31454	0.0702605	4.47677	7.57819e-06	0.000365409
	Gm13139	ENSMUSG00000067916	protein_coding	206.308	0.314176	0.106542	2.94884	0.00318973	0.029272
	Shmt1	ENSMUSG00000020534	protein_coding	2982.65	0.314053	0.0636789	4.93182	8.14668e-07	6.55514e-05
	Gm10433	ENSMUSG00000072884	processed_transcript	67.4441	0.313031	0.107518	2.91144	0.00359767	0.031657
	Dynlt1b	ENSMUSG00000096255	protein_coding	390.8	0.312852	0.100527	3.11212	0.00185749	0.0202774
	Ccdc78	ENSMUSG00000071202	protein_coding	114.64	0.312604	0.107217	2.91561	0.00354989	0.0313878
	Clgn	ENSMUSG00000002190	protein_coding	723.641	0.312424	0.0699092	4.469	7.85851e-06	0.000375142
	Zc3h10	ENSMUSG00000039810	protein_coding	1015.67	0.312252	0.0591441	5.27951	1.29532e-07	1.57968e-05
	2310010J17Rik	ENSMUSG00000097162	lincRNA	66.601	0.310892	0.107556	2.89053	0.00384596	0.0330046
	3110062M04Rik	ENSMUSG00000046806	protein_coding	297.501	0.310586	0.0868286	3.577	0.000347567	0.00615138
	Ccdc61	ENSMUSG00000074358	protein_coding	1011.24	0.309771	0.0678941	4.56256	5.05332e-06	0.000274851
	Slc43a1	ENSMUSG00000027075	protein_coding	1228.85	0.309626	0.0649653	4.76602	1.879e-06	0.000129411
	Bmp6	ENSMUSG00000039004	protein_coding	226.219	0.309432	0.107565	2.8767	0.00401862	0.0338536
	Mid1	ENSMUSG00000035299	protein_coding	5353.03	0.309234	0.0952282	3.24729	0.00116509	0.0146081
	Tspan33	ENSMUSG00000001763	protein_coding	544.317	0.309082	0.0978647	3.15826	0.00158714	0.0182305
	Scarb1	ENSMUSG00000037936	protein_coding	1609.73	0.309009	0.0677886	4.55843	5.15379e-06	0.000277553
	Id1	ENSMUSG00000042745	protein_coding	628.153	0.30847	0.0998876	3.08817	0.00201391	0.0214735
	Ptrhd1	ENSMUSG00000096199	protein_coding	457.923	0.308187	0.0789964	3.90128	9.56861e-05	0.00240913
	1700096K18Rik	ENSMUSG00000101856	lincRNA	217.497	0.307595	0.0959542	3.20564	0.0013476	0.0162065
	Slc52a3	ENSMUSG00000027463	protein_coding	51.3117	0.307145	0.103331	2.97243	0.00295456	0.0279181
	Gm5784	ENSMUSG00000093908	protein_coding	76.9264	0.307017	0.107702	2.85063	0.00436332	0.0358202
	Gm4425	ENSMUSG00000093846	lincRNA	130.923	0.306445	0.105023	2.91788	0.00352415	0.0312568
	Sgk3	ENSMUSG00000025915	protein_coding	421.673	0.306378	0.0807757	3.79295	0.000148869	0.00333705
	Antxr2	ENSMUSG00000029338	protein_coding	712.527	0.306066	0.0922289	3.31854	0.000904881	0.0123042
	Egf	ENSMUSG00000028017	protein_coding	150.773	0.305987	0.104951	2.91552	0.00355099	0.0313878
	Tmem53	ENSMUSG00000048772	protein_coding	109.024	0.3056	0.104608	2.92139	0.00348479	0.0310137
	Fanci	ENSMUSG00000039187	protein_coding	1902.44	0.305406	0.0554115	5.5116	3.55591e-08	5.60685e-06
	Ptx3	ENSMUSG00000027832	protein_coding	1315.7	0.305041	0.0794183	3.84094	0.000122563	0.00288568
	Slc9a8	ENSMUSG00000039463	protein_coding	1775.43	0.304536	0.0714763	4.26066	2.03829e-05	0.000772273
	Snord49a	ENSMUSG00000065734	snoRNA	51.5525	0.304456	0.107006	2.84523	0.00443791	0.0363081
	Pycr2	ENSMUSG00000026520	protein_coding	1653.19	0.304414	0.0536201	5.67724	1.36885e-08	2.70478e-06
	Gm12663	ENSMUSG00000101316	processed_pseudogene	82.6035	0.304368	0.106926	2.84652	0.00441994	0.0362258
	Dhcr24	ENSMUSG00000034926	protein_coding	7995.45	0.303833	0.0730727	4.15795	3.21116e-05	0.00107798
	Nthl1	ENSMUSG00000041429	protein_coding	265.768	0.303402	0.0888196	3.41593	0.000635642	0.00946792
	Mmab	ENSMUSG00000029575	protein_coding	1520.41	0.30325	0.0579461	5.23332	1.6649e-07	1.89701e-05
	Stk11ip	ENSMUSG00000026213	protein_coding	2634.37	0.303168	0.0490174	6.1849	6.21399e-10	1.86616e-07
	Gm9958	ENSMUSG00000054945	protein_coding	155.538	0.302785	0.101875	2.97212	0.00295753	0.0279292
	RP24-267O6.1	ENSMUSG00000104563	TEC	1105.57	0.302722	0.0827141	3.65986	0.000252351	0.00489861
	Mt2	ENSMUSG00000031762	protein_coding	374.237	0.302722	0.103577	2.92266	0.00347056	0.0309397
	Lrrc48	ENSMUSG00000056598	protein_coding	247.179	0.301778	0.094801	3.18327	0.0014562	0.0171169
	Gm24270	ENSMUSG00000076281	miRNA	98.3834	0.301158	0.103205	2.91805	0.0035223	0.0312568
	Csf2ra	ENSMUSG00000059326	protein_coding	761.568	0.3008	0.101147	2.97389	0.00294047	0.0278018
	Wdpcp	ENSMUSG00000020319	protein_coding	586.947	0.299842	0.0723085	4.1467	3.37305e-05	0.00111083
	Otx1	ENSMUSG00000005917	protein_coding	4235.88	0.29957	0.0914244	3.2767	0.00105028	0.0136738
	Rassf7	ENSMUSG00000038618	protein_coding	788.278	0.298483	0.0648536	4.60241	4.17627e-06	0.000241331
	Cln6	ENSMUSG00000032245	protein_coding	779.066	0.297044	0.0846823	3.50775	0.000451918	0.00738685
	Fam181b	ENSMUSG00000051515	pseudogene	823.06	0.297021	0.0846914	3.5071	0.000453026	0.00738949
	Mthfd1l	ENSMUSG00000040675	protein_coding	1225.63	0.296848	0.0813419	3.64938	0.00026287	0.00501696
	Vps51	ENSMUSG00000024797	protein_coding	1681.72	0.296724	0.0593837	4.99673	5.83112e-07	5.05688e-05
	Cchcr1	ENSMUSG00000040312	protein_coding	1298.62	0.296659	0.0786758	3.77065	0.000162821	0.00353989
	Faap20	ENSMUSG00000073684	protein_coding	1905.45	0.296532	0.061269	4.83983	1.29949e-06	9.61378e-05
	Rnaseh2c	ENSMUSG00000024925	protein_coding	1205.6	0.296386	0.075349	3.93351	8.3716e-05	0.00217077
	Dna2	ENSMUSG00000036875	protein_coding	2962.55	0.296307	0.0725901	4.08193	4.4664e-05	0.00137788
	mt-Tl1	ENSMUSG00000064340	Mt_tRNA	387.38	0.296306	0.107657	2.7523	0.00591774	0.0443689
	Icosl	ENSMUSG00000000732	protein_coding	96.4827	0.296256	0.106152	2.79086	0.00525678	0.0408454
	Cenpw	ENSMUSG00000075266	protein_coding	1228.15	0.295984	0.0804601	3.67864	0.00023448	0.0046486
	4930427A07Rik	ENSMUSG00000037466	protein_coding	1887.96	0.295957	0.0699168	4.23299	2.30602e-05	0.000835198
	Cradd	ENSMUSG00000045867	protein_coding	456.1	0.295559	0.0786713	3.75688	0.000172043	0.00369917
	Sox3	ENSMUSG00000045179	protein_coding	3006.88	0.295363	0.0852984	3.4627	0.000534793	0.00838933
	8430429K09Rik	ENSMUSG00000034587	processed_transcript	373.638	0.295334	0.0821371	3.59562	0.000323621	0.00587409
	Tmem8	ENSMUSG00000024180	protein_coding	261.912	0.294777	0.0900522	3.2734	0.0010626	0.0137997
	Cdc34	ENSMUSG00000020307	protein_coding	3727.05	0.294501	0.0495364	5.94515	2.76199e-09	6.95399e-07
	Akr1e1	ENSMUSG00000045410	protein_coding	2101.68	0.294385	0.0627577	4.69081	2.72124e-06	0.000174809
	Zfp473	ENSMUSG00000048012	protein_coding	245.166	0.293847	0.0963005	3.05136	0.0022781	0.0232274
	Gm266	ENSMUSG00000010529	protein_coding	37.6673	0.293104	0.100172	2.926	0.00343355	0.0307679
	Fam181a	ENSMUSG00000096753	protein_coding	554.261	0.292918	0.101206	2.89427	0.00380046	0.0327583
	Clcf1	ENSMUSG00000040663	protein_coding	109.956	0.292748	0.106475	2.74944	0.00596967	0.0446479
	Scd1	ENSMUSG00000037071	protein_coding	2663.2	0.292573	0.105892	2.76293	0.00572847	0.0433897
	RP23-45G4.2	ENSMUSG00000105851	lincRNA	63.7589	0.292471	0.106662	2.74204	0.00610591	0.0451863
	Fancc	ENSMUSG00000021461	protein_coding	980.704	0.29192	0.0688994	4.2369	2.26622e-05	0.000824608
	Shc1	ENSMUSG00000042626	protein_coding	2095	0.29176	0.0753751	3.87077	0.000108491	0.00264892
	Fbxl15	ENSMUSG00000025226	protein_coding	171.445	0.291742	0.105942	2.75379	0.00589103	0.044211
	Itgb3bp	ENSMUSG00000028549	protein_coding	955.825	0.291373	0.0754074	3.86398	0.000111555	0.00269049
	Gm26659	ENSMUSG00000097609	lincRNA	98.2934	0.291341	0.107586	2.70799	0.00676917	0.0484305
	Prx	ENSMUSG00000053198	protein_coding	453.258	0.291228	0.0941458	3.09337	0.00197896	0.0212258
	Lrrc24	ENSMUSG00000033707	protein_coding	502.547	0.290729	0.0768437	3.78339	0.000154709	0.00341585
	Dut	ENSMUSG00000027203	protein_coding	5421.15	0.290068	0.0577619	5.02179	5.11933e-07	4.61924e-05
	Zfp213	ENSMUSG00000071256	protein_coding	617.627	0.28974	0.0737549	3.92841	8.55083e-05	0.00220626
	Cactin	ENSMUSG00000034889	protein_coding	2591.07	0.289424	0.0574506	5.03778	4.71e-07	4.35016e-05
	Znrd1as	ENSMUSG00000036214	protein_coding	233.569	0.289033	0.0906065	3.18998	0.00142282	0.0168132
	Tmem181b-ps	ENSMUSG00000096780	transcribed_unprocessed_pseudogene	815.367	0.28813	0.0983414	2.9299	0.00339072	0.0305019
	Neurog1	ENSMUSG00000048904	protein_coding	638.962	0.28784	0.0944885	3.0463	0.00231678	0.0235602
	Scrn3	ENSMUSG00000008226	protein_coding	724.704	0.287614	0.0732275	3.92768	8.5768e-05	0.00220931
	Cnksr3	ENSMUSG00000015202	protein_coding	642.416	0.287598	0.0862624	3.33399	0.000856099	0.011795
	Gm2885	ENSMUSG00000097103	lincRNA	111.334	0.287387	0.105039	2.736	0.00621915	0.0456532
	Acacb	ENSMUSG00000042010	protein_coding	149.315	0.287153	0.106423	2.69823	0.00697087	0.049395
	Snx8	ENSMUSG00000029560	protein_coding	1110.57	0.286883	0.0587244	4.88524	1.033e-06	8.02257e-05
	Ccno	ENSMUSG00000042417	protein_coding	420.624	0.286751	0.0998298	2.8724	0.00407366	0.0340417
	Prodh	ENSMUSG00000003526	protein_coding	469.637	0.286319	0.0795802	3.59787	0.000320834	0.00583708
	Gm16401	ENSMUSG00000072962	antisense	129.451	0.285809	0.101852	2.80612	0.00501416	0.0396309
	Sapcd2	ENSMUSG00000026955	protein_coding	1545.6	0.284635	0.0639133	4.45346	8.44973e-06	0.000396097
	Peg12	ENSMUSG00000070526	protein_coding	2905.42	0.284604	0.070596	4.03144	5.54352e-05	0.00161144
	Ispd	ENSMUSG00000043153	protein_coding	196.577	0.283966	0.094091	3.018	0.00254452	0.0251233
	RP23-76J15.4	ENSMUSG00000106714	TEC	274.581	0.283753	0.0937892	3.02544	0.00248273	0.0247165
	Emg1	ENSMUSG00000004268	protein_coding	5013.6	0.28183	0.0507569	5.55256	2.81521e-08	4.72531e-06
	Chst14	ENSMUSG00000074916	protein_coding	445.45	0.281561	0.0972003	2.89671	0.00377095	0.0325351
	Rnf225	ENSMUSG00000033967	protein_coding	154.045	0.281224	0.102021	2.75652	0.00584208	0.0440331
	Fgfrl1	ENSMUSG00000008090	protein_coding	1201.29	0.281019	0.0743317	3.7806	0.000156448	0.00344451
	Gm14344	ENSMUSG00000085428	lincRNA	32.9615	0.280994	0.099385	2.82732	0.00469388	0.037886
	Mylpf	ENSMUSG00000030672	protein_coding	133.133	0.280928	0.103962	2.70221	0.00688812	0.049007
	Dmrta2os	ENSMUSG00000085256	antisense	431.799	0.280791	0.0786422	3.57049	0.000356311	0.00627059
	Chaf1b	ENSMUSG00000022945	protein_coding	3421.37	0.280448	0.0563326	4.97842	6.41e-07	5.46812e-05
	Slc16a6	ENSMUSG00000041920	protein_coding	497.073	0.280309	0.0854972	3.27857	0.00104333	0.0136174
	RP23-285C21.7	ENSMUSG00000107402	TEC	168.676	0.279876	0.0971508	2.88084	0.00396615	0.0335746
	Mrpl54	ENSMUSG00000034932	protein_coding	1032.5	0.279286	0.065691	4.2515	2.12339e-05	0.000796783
	Dhx16	ENSMUSG00000024422	protein_coding	3246.46	0.279282	0.0601504	4.64305	3.433e-06	0.000211812
	Phf7	ENSMUSG00000021902	protein_coding	549.292	0.279048	0.0769764	3.6251	0.000288846	0.00538696
	B3gntl1	ENSMUSG00000046605	protein_coding	466.578	0.277472	0.0730212	3.79988	0.000144768	0.00327037
	Cad	ENSMUSG00000013629	protein_coding	9199.21	0.276897	0.0910057	3.04264	0.00234514	0.0237404
	Cep164	ENSMUSG00000043987	protein_coding	2596.68	0.276552	0.0658241	4.20137	2.65303e-05	0.000934848
	Lipt2	ENSMUSG00000030725	protein_coding	376.479	0.276447	0.0807038	3.42545	0.000613778	0.00924256
	Impa2	ENSMUSG00000024525	protein_coding	281.8	0.276207	0.095994	2.87734	0.00401043	0.0338331
	Ier2	ENSMUSG00000053560	protein_coding	1052.48	0.276024	0.063941	4.31686	1.58261e-05	0.000635079
	Msl3l2	ENSMUSG00000047669	protein_coding	295.254	0.275971	0.0864496	3.19227	0.00141159	0.0167311
	Ccpg1os	ENSMUSG00000086158	protein_coding	349.232	0.274924	0.0815096	3.3729	0.000743805	0.0106662
	Pigp	ENSMUSG00000022940	protein_coding	1301.42	0.274758	0.0630618	4.35697	1.31878e-05	0.000551299
	Gpr108	ENSMUSG00000005823	protein_coding	1087.27	0.274751	0.0715202	3.84158	0.000122245	0.00288254
	Gm28043	ENSMUSG00000098374	protein_coding	443.476	0.274574	0.0740472	3.7081	0.000208822	0.00424636
	Gm26538	ENSMUSG00000097507	lincRNA	38.211	0.274121	0.10025	2.73436	0.00625008	0.0458046
	Nog	ENSMUSG00000048616	protein_coding	431.427	0.273957	0.0869655	3.15018	0.00163169	0.0185232
	Clasrp	ENSMUSG00000061028	protein_coding	2306.25	0.273207	0.0832483	3.28183	0.00103134	0.0135174
	RP23-102H7.7	ENSMUSG00000106035	TEC	31.8997	0.273176	0.0954048	2.86333	0.00419212	0.0347341
	Kdm8	ENSMUSG00000030752	protein_coding	567.932	0.273074	0.0813258	3.35779	0.000785694	0.0111194
	BC030867	ENSMUSG00000034773	protein_coding	1125.81	0.272723	0.0865791	3.14998	0.00163279	0.0185232
	Cdc42bpg	ENSMUSG00000024769	protein_coding	717.468	0.27254	0.0795256	3.42707	0.000610128	0.00923773
	1700086O06Rik	ENSMUSG00000097080	lincRNA	226.805	0.271867	0.0996855	2.72725	0.00638647	0.0465179
	Zfp553	ENSMUSG00000045598	protein_coding	4659.74	0.270156	0.0629908	4.28883	1.79621e-05	0.000699222
	Csnk1g2	ENSMUSG00000003345	protein_coding	6149.2	0.269074	0.0542933	4.95594	7.1982e-07	5.94518e-05
	Ppp2r3d	ENSMUSG00000093803	protein_coding	1611.63	0.269009	0.0794397	3.38633	0.00070834	0.0103114
	Gm15726	ENSMUSG00000087263	antisense	124.925	0.268632	0.0727629	3.69188	0.000222601	0.00446632
	Tyk2	ENSMUSG00000032175	protein_coding	1152.91	0.268322	0.0610903	4.39221	1.12205e-05	0.000491713
	Gm13127	ENSMUSG00000070610	processed_pseudogene	304.762	0.268062	0.095843	2.79689	0.00515969	0.0403117
	Wdr90	ENSMUSG00000073434	protein_coding	3762.27	0.266553	0.0881587	3.02356	0.00249821	0.02476
	Gas1	ENSMUSG00000052957	protein_coding	7626.74	0.266282	0.0797561	3.33871	0.000841682	0.0116892
	Mcrs1	ENSMUSG00000037570	protein_coding	5102.64	0.265355	0.0459702	5.77233	7.81846e-09	1.634e-06
	Fancd2	ENSMUSG00000034023	protein_coding	2331.5	0.265181	0.0580413	4.56883	4.90444e-06	0.000271484
	Pgam1-ps2	ENSMUSG00000082016	processed_pseudogene	954.65	0.26515	0.0767261	3.45579	0.000548675	0.00852134
	H1fx	ENSMUSG00000044927	protein_coding	3942.38	0.264408	0.0726721	3.63837	0.000274371	0.00516498
	Rsph3b	ENSMUSG00000023806	protein_coding	190.34	0.264088	0.0960919	2.74829	0.00599078	0.0447018
	RP23-148L8.3	ENSMUSG00000106874	lincRNA	376.142	0.264048	0.0772632	3.41752	0.000631952	0.00942194
	Gm23935	ENSMUSG00000076258	miRNA	546.016	0.263978	0.0917474	2.87723	0.00401186	0.0338331
	Chtf18	ENSMUSG00000019214	protein_coding	1788.54	0.263587	0.0765087	3.44519	0.000570653	0.00879358
	2310011J03Rik	ENSMUSG00000020133	protein_coding	1055.38	0.263582	0.0569686	4.62679	3.7138e-06	0.000220802
	H2afx	ENSMUSG00000049932	protein_coding	7775.93	0.263306	0.0635433	4.14373	3.417e-05	0.00112293
	Zfp628	ENSMUSG00000074406	protein_coding	1264.49	0.26195	0.0691562	3.78781	0.000151982	0.00337518
	Gins2	ENSMUSG00000031821	protein_coding	1483.54	0.261876	0.0619486	4.22732	2.36495e-05	0.000854557
	1810032O08Rik	ENSMUSG00000020812	protein_coding	386.151	0.261658	0.0863562	3.02999	0.00244564	0.0244721
	Bcat2	ENSMUSG00000030826	protein_coding	810.121	0.261298	0.082378	3.17194	0.00151424	0.0176135
	Bri3	ENSMUSG00000047843	protein_coding	1281.92	0.261054	0.0686737	3.80136	0.000143902	0.00325826
	Sgsh	ENSMUSG00000005043	protein_coding	366.912	0.261014	0.0955029	2.73305	0.00627501	0.0459442
	Coq7	ENSMUSG00000030652	protein_coding	1257.81	0.260872	0.0571976	4.56089	5.0937e-06	0.000276086
	Recql4	ENSMUSG00000033762	protein_coding	1306.6	0.260871	0.0779327	3.34739	0.000815774	0.0114311
	Aldh9a1	ENSMUSG00000026687	protein_coding	1535.53	0.260831	0.0780911	3.34009	0.000837512	0.0116526
	Eef2kmt	ENSMUSG00000022544	protein_coding	369.595	0.260393	0.0840994	3.09626	0.0019598	0.0210547
	Rpl35a	ENSMUSG00000060636	protein_coding	8688.69	0.260242	0.0650676	3.99956	6.34593e-05	0.00179782
	Pkmyt1	ENSMUSG00000023908	protein_coding	1264.41	0.260034	0.070479	3.68952	0.000224678	0.00449657
	Fdxr	ENSMUSG00000018861	protein_coding	628.621	0.259144	0.0744595	3.48034	0.000500772	0.00796846
	5430416N02Rik	ENSMUSG00000097772	lincRNA	1145.98	0.259018	0.073674	3.51574	0.000438537	0.00724398
	Nrarp	ENSMUSG00000078202	protein_coding	1218.57	0.258793	0.0875453	2.9561	0.00311558	0.0288202
	Rrp9	ENSMUSG00000041506	protein_coding	1509.59	0.25871	0.0535396	4.83212	1.35084e-06	9.94652e-05
	Rcor2	ENSMUSG00000024968	protein_coding	10721	0.258443	0.0619578	4.17127	3.02907e-05	0.00103203
	Tpk1	ENSMUSG00000029735	protein_coding	292.469	0.258428	0.0933089	2.76959	0.00561261	0.0428844
	H2-K1	ENSMUSG00000061232	protein_coding	626.652	0.258052	0.075402	3.42235	0.000620817	0.00930927
	Jund	ENSMUSG00000071076	protein_coding	3340.57	0.257953	0.0835746	3.0865	0.00202527	0.0215518
	Atp5d	ENSMUSG00000003072	protein_coding	5310.63	0.257827	0.0563902	4.57219	4.82644e-06	0.000268117
	Trib1	ENSMUSG00000032501	protein_coding	1027.4	0.25771	0.0706967	3.64529	0.000267092	0.00506515
	Bmyc	ENSMUSG00000049086	protein_coding	345.185	0.256979	0.0828893	3.10027	0.00193346	0.0208579
	Pold1	ENSMUSG00000038644	protein_coding	5444.84	0.256605	0.0588295	4.36184	1.28973e-05	0.000542659
	Cenpa	ENSMUSG00000029177	protein_coding	6551.59	0.256535	0.062076	4.13259	3.58694e-05	0.00116894
	Taf10	ENSMUSG00000043866	protein_coding	2738.15	0.256532	0.0497238	5.15914	2.48091e-07	2.65254e-05
	Mttp	ENSMUSG00000028158	protein_coding	703.166	0.256134	0.0875595	2.92526	0.00344173	0.0308059
	Usp54	ENSMUSG00000034235	protein_coding	3334.2	0.25556	0.0561681	4.54991	5.36683e-06	0.000285926
	Gm9774	ENSMUSG00000042165	protein_coding	600.589	0.255349	0.0732464	3.48617	0.000489997	0.0078611
	2610015P09Rik	ENSMUSG00000022701	protein_coding	642.218	0.255281	0.0686609	3.718	0.000200805	0.00414624
	Ybx3	ENSMUSG00000030189	protein_coding	5183.4	0.254299	0.0549607	4.62691	3.71153e-06	0.000220802
	Sox2	ENSMUSG00000074637	protein_coding	11446.2	0.254294	0.0666056	3.81791	0.000134589	0.00309416
	Pspc1	ENSMUSG00000021938	protein_coding	4736.72	0.25428	0.0548412	4.63665	3.54094e-06	0.000215074
	5830415F09Rik	ENSMUSG00000028331	protein_coding	343.599	0.25406	0.0806161	3.15148	0.00162445	0.0184823
	Rwdd2b	ENSMUSG00000041079	protein_coding	433.067	0.253637	0.0766615	3.30853	0.000937867	0.0125774
	Lcmt2	ENSMUSG00000074890	protein_coding	507.96	0.253506	0.0719262	3.52454	0.000424222	0.00709766
	Fzd8	ENSMUSG00000036904	protein_coding	4600.28	0.253502	0.079452	3.19063	0.00141963	0.0167882
	Cmah	ENSMUSG00000016756	protein_coding	3895.62	0.252807	0.0881478	2.86799	0.0041309	0.0343911
	Alg8	ENSMUSG00000035704	protein_coding	1912.02	0.252704	0.0553643	4.56439	5.00946e-06	0.000274851
	Ctu2	ENSMUSG00000049482	protein_coding	1046.13	0.252637	0.0619103	4.08069	4.49015e-05	0.00137808
	Ube2c	ENSMUSG00000001403	protein_coding	8808.55	0.252572	0.0510652	4.94608	7.57234e-07	6.1887e-05
	Sil1	ENSMUSG00000024357	protein_coding	636.458	0.252565	0.0733546	3.44307	0.000575156	0.0088455
	Chmp2a	ENSMUSG00000033916	protein_coding	2663.24	0.252475	0.0557563	4.52819	5.949e-06	0.000305473
	Psrc1	ENSMUSG00000068744	protein_coding	3848.03	0.252292	0.0445161	5.66744	1.44947e-08	2.82827e-06
	Eldr	ENSMUSG00000087060	processed_transcript	456.974	0.251865	0.077359	3.2558	0.00113075	0.0142807
	Smug1	ENSMUSG00000036061	protein_coding	1587.7	0.25175	0.0517275	4.86685	1.1339e-06	8.63422e-05
	Hbb-bh1	ENSMUSG00000052217	protein_coding	13331.2	0.251496	0.0920638	2.73176	0.00629979	0.0460704
	Pycr1	ENSMUSG00000025140	protein_coding	1102.03	0.251026	0.0608	4.12872	3.64792e-05	0.00118387
	Ticrr	ENSMUSG00000046591	protein_coding	3764.24	0.250818	0.0824138	3.04339	0.00233926	0.0237251
	Rab34	ENSMUSG00000002059	protein_coding	992.036	0.250811	0.071087	3.52823	0.000418346	0.00703704
	Pars2	ENSMUSG00000043572	protein_coding	547.556	0.250213	0.0749804	3.33704	0.000846764	0.0117285
	Bola1	ENSMUSG00000015943	protein_coding	681.138	0.250197	0.0847959	2.95058	0.00317174	0.0291412
	Nuak2	ENSMUSG00000009772	protein_coding	2241.09	0.249893	0.0793929	3.14754	0.0016465	0.0185976
	Haus1	ENSMUSG00000041840	protein_coding	1247.71	0.2498	0.0699446	3.5714	0.000355077	0.00626299
	Zbtb40	ENSMUSG00000060862	protein_coding	1571.03	0.249308	0.0598296	4.16697	3.0867e-05	0.00104746
	Tsen15	ENSMUSG00000014980	protein_coding	1071.55	0.249158	0.0662102	3.76314	0.000167794	0.00361727
	Psmg4	ENSMUSG00000071451	protein_coding	703.441	0.249035	0.0715224	3.48191	0.000497846	0.00794619
	AI837181	ENSMUSG00000047423	protein_coding	1601	0.2489	0.0517474	4.8099	1.51008e-06	0.000108802
	Prep	ENSMUSG00000019849	protein_coding	4224.9	0.248653	0.0662798	3.75157	0.000175733	0.00375779
	Abhd17a	ENSMUSG00000003346	protein_coding	1946.22	0.248616	0.0593245	4.19078	2.77993e-05	0.000968632
	Wars2	ENSMUSG00000004233	protein_coding	760.87	0.248373	0.0688127	3.60941	0.000306899	0.0056494
	Tmem80	ENSMUSG00000025505	protein_coding	1358.44	0.248355	0.0606535	4.09465	4.22804e-05	0.00132796
	Nek8	ENSMUSG00000017405	protein_coding	391.399	0.248348	0.0878055	2.82839	0.00467825	0.0377989
	E2f7	ENSMUSG00000020185	protein_coding	3330.09	0.248261	0.0805412	3.08241	0.00205333	0.0217706
	5730559C18Rik	ENSMUSG00000041605	protein_coding	1144.4	0.247552	0.0835651	2.96238	0.00305269	0.0284543
	Mcat	ENSMUSG00000048755	protein_coding	1136.85	0.2475	0.0594381	4.164	3.12724e-05	0.00105663
	Pask	ENSMUSG00000026274	protein_coding	2647.2	0.247392	0.057239	4.3221	1.54553e-05	0.000626644
	Ccne1	ENSMUSG00000002068	protein_coding	1615.19	0.247356	0.0659668	3.74971	0.000177041	0.00376758
	Nfkbib	ENSMUSG00000030595	protein_coding	834.046	0.247217	0.0811772	3.0454	0.00232374	0.0235849
	Rcbtb2	ENSMUSG00000022106	protein_coding	7036.92	0.246978	0.041152	6.00161	2e-09	5.25802e-07
	Pim1	ENSMUSG00000024014	protein_coding	1309.17	0.246975	0.0667702	3.69889	0.000216546	0.00435603
	Adrm1	ENSMUSG00000039041	protein_coding	3511.34	0.246332	0.0482955	5.10052	3.38714e-07	3.32537e-05
	Oma1	ENSMUSG00000035069	protein_coding	429.628	0.246311	0.08959	2.74931	0.00597212	0.0446479
	Cdca8	ENSMUSG00000028873	protein_coding	6640.71	0.246161	0.0540852	4.55136	5.33e-06	0.000284937
	Adi1	ENSMUSG00000020629	protein_coding	1279.86	0.246088	0.0651228	3.77883	0.000157567	0.00345939
	Ndufaf7	ENSMUSG00000024082	protein_coding	1055.61	0.245919	0.0606578	4.0542	5.03065e-05	0.0014901
	Gtf3a	ENSMUSG00000016503	protein_coding	687.03	0.245241	0.0646523	3.79323	0.000148698	0.00333705
	Ccnd3	ENSMUSG00000034165	protein_coding	4147.31	0.245108	0.0750965	3.2639	0.00109888	0.0140718
	Vars2	ENSMUSG00000038838	protein_coding	1827.46	0.244889	0.0695079	3.52318	0.000426403	0.00711888
	Tjap1	ENSMUSG00000012296	protein_coding	2519.98	0.244863	0.075742	3.23285	0.0012256	0.0151238
	Dclre1a	ENSMUSG00000025077	protein_coding	998.588	0.244554	0.058022	4.21484	2.4995e-05	0.000896786
	Mcm8	ENSMUSG00000027353	protein_coding	1845.92	0.244136	0.064202	3.80263	0.000143171	0.00324839
	Kti12	ENSMUSG00000073775	protein_coding	768.29	0.244097	0.0740676	3.2956	0.000982108	0.0130474
	Xylb	ENSMUSG00000035769	protein_coding	882.631	0.243837	0.0755141	3.22902	0.00124214	0.0152796
	Cep57l1	ENSMUSG00000019813	protein_coding	935.778	0.243737	0.0676703	3.60183	0.000315985	0.00576904
	Clybl	ENSMUSG00000025545	protein_coding	620.144	0.243514	0.085039	2.86356	0.00418909	0.034729
	Larp7	ENSMUSG00000027968	protein_coding	4003.52	0.243166	0.0568882	4.27447	1.91596e-05	0.000734844
	Dmrt3	ENSMUSG00000042372	protein_coding	1404.76	0.243106	0.089069	2.72941	0.00634478	0.0462597
	Chaf1a	ENSMUSG00000002835	protein_coding	4461.66	0.243062	0.0671692	3.61866	0.000296133	0.00550313
	Nup133	ENSMUSG00000039509	protein_coding	4463.6	0.242921	0.0591524	4.1067	4.01345e-05	0.00127597
	Msra	ENSMUSG00000054733	protein_coding	913.433	0.24258	0.0664851	3.64864	0.000263634	0.00501696
	Galk1	ENSMUSG00000020766	protein_coding	1740.9	0.242473	0.0689184	3.51826	0.000434388	0.0071983
	Smim20	ENSMUSG00000061461	protein_coding	721.121	0.241989	0.0688875	3.51282	0.000443374	0.00729302
	Nhp2	ENSMUSG00000001056	protein_coding	2158.86	0.241909	0.0609572	3.96851	7.23223e-05	0.0019841
	Gm15706	ENSMUSG00000086013	lincRNA	248.604	0.24169	0.088761	2.72293	0.00647054	0.0469354
	Ten1	ENSMUSG00000020778	protein_coding	755.933	0.241543	0.0722655	3.34244	0.000830447	0.0115981
	Rnf216	ENSMUSG00000045078	protein_coding	3932.81	0.241508	0.0680124	3.55094	0.000383865	0.00660966
	Ticam1	ENSMUSG00000047123	protein_coding	299.13	0.241501	0.0864689	2.79292	0.00522349	0.04067
	Strada	ENSMUSG00000069631	protein_coding	2224.1	0.241369	0.0486367	4.96269	6.95231e-07	5.83471e-05
	Aacs	ENSMUSG00000029482	protein_coding	2260.39	0.241211	0.0504908	4.77733	1.77638e-06	0.000123792
	Gli2	ENSMUSG00000048402	protein_coding	3529.19	0.241111	0.087237	2.76386	0.00571219	0.0433693
	Dcaf17	ENSMUSG00000041966	protein_coding	1996.8	0.24101	0.059135	4.07559	4.58975e-05	0.00139476
	Cdc20	ENSMUSG00000006398	protein_coding	7172.38	0.240789	0.050782	4.74163	2.12008e-06	0.000142036
	Kifc5b	ENSMUSG00000024301	protein_coding	881.217	0.240747	0.0812332	2.96365	0.00304013	0.0284498
	Emx2	ENSMUSG00000043969	protein_coding	6001.51	0.240005	0.0752175	3.19081	0.00141873	0.0167882
	Plscr1	ENSMUSG00000032369	protein_coding	560.761	0.239533	0.0820509	2.91932	0.00350795	0.0311662
	Mettl5	ENSMUSG00000051730	protein_coding	602.023	0.239485	0.0732009	3.27161	0.00106935	0.0138528
	Golim4	ENSMUSG00000034109	protein_coding	4815	0.239468	0.0521751	4.5897	4.43877e-06	0.00025196
	Clcn1	ENSMUSG00000029862	protein_coding	635.08	0.239426	0.0867742	2.75918	0.00579467	0.0437317
	Snrnp35	ENSMUSG00000029402	protein_coding	747.853	0.239289	0.070685	3.38528	0.00071105	0.0103223
	Prkab1	ENSMUSG00000029513	protein_coding	2133.01	0.239198	0.0495341	4.82896	1.37249e-06	0.000100299
	Snord22	ENSMUSG00000065087	snoRNA	334.383	0.238898	0.0863387	2.76699	0.0056577	0.0430813
	Aldh16a1	ENSMUSG00000007833	protein_coding	1491.11	0.238878	0.0567685	4.20793	2.57716e-05	0.000910169
	2500004C02Rik	ENSMUSG00000073236	processed_transcript	594.82	0.238618	0.0775654	3.07635	0.00209554	0.0220428
	Rpl36	ENSMUSG00000057863	protein_coding	5102.59	0.238572	0.0702586	3.39563	0.000684715	0.0100383
	Plk1	ENSMUSG00000030867	protein_coding	6245.46	0.238145	0.0678422	3.51028	0.000447632	0.00734756
	Ica1	ENSMUSG00000062995	protein_coding	514.564	0.238136	0.0838416	2.84031	0.00450702	0.0366689
	Polm	ENSMUSG00000020474	protein_coding	578.013	0.237376	0.0757608	3.13323	0.00172892	0.0192363
	Engase	ENSMUSG00000033857	protein_coding	381.698	0.237215	0.0823317	2.88121	0.00396151	0.0335718
	Rpl13	ENSMUSG00000000740	protein_coding	16713.7	0.236516	0.0735886	3.21404	0.00130883	0.0159119
	Ctdp1	ENSMUSG00000033323	protein_coding	2357.64	0.236205	0.0574211	4.11355	3.89621e-05	0.00124465
	Crocc	ENSMUSG00000040860	protein_coding	3201.51	0.235547	0.0768796	3.06385	0.00218511	0.0227973
	Alg12	ENSMUSG00000035845	protein_coding	651.172	0.235301	0.0744531	3.16039	0.00157556	0.018151
	Lrrc56	ENSMUSG00000038637	protein_coding	1151.34	0.235292	0.0639857	3.67727	0.000235745	0.0046582
	Rfc4	ENSMUSG00000022881	protein_coding	2566.75	0.235231	0.0594192	3.95883	7.53164e-05	0.00203055
	Chek2	ENSMUSG00000029521	protein_coding	1280.65	0.235217	0.0644586	3.64912	0.000263136	0.00501696
	Gli3	ENSMUSG00000021318	protein_coding	14101.4	0.234725	0.084177	2.78847	0.00529578	0.0410136
	Rplp2	ENSMUSG00000025508	protein_coding	9260.6	0.234657	0.0572691	4.09744	4.1775e-05	0.00131739
	Fuz	ENSMUSG00000011658	protein_coding	1190.87	0.234304	0.0765585	3.06045	0.00221005	0.0228927
	Ccdc86	ENSMUSG00000024732	protein_coding	1099.46	0.23425	0.0797267	2.93817	0.00330159	0.0299394
	Uros	ENSMUSG00000030979	protein_coding	1012.83	0.234246	0.0631141	3.71147	0.000206056	0.00421565
	Chid1	ENSMUSG00000025512	protein_coding	1473.59	0.234215	0.0543413	4.31006	1.63208e-05	0.000651582
	Msh2	ENSMUSG00000024151	protein_coding	5975.73	0.234057	0.0528558	4.42822	9.5012e-06	0.000436217
	Fance	ENSMUSG00000007570	protein_coding	943.231	0.233994	0.064974	3.60135	0.000316565	0.00577287
	Mrpl43	ENSMUSG00000025208	protein_coding	1263.79	0.233779	0.0633066	3.69281	0.000221793	0.00445584
	Ldlr	ENSMUSG00000032193	protein_coding	3468.43	0.233567	0.0824815	2.83175	0.00462937	0.0375205
	Mks1	ENSMUSG00000034121	protein_coding	747.736	0.233107	0.0860134	2.71013	0.00672571	0.0482756
	Mrpl23	ENSMUSG00000037772	protein_coding	830.287	0.232812	0.0682409	3.41162	0.000645784	0.00959151
	Pstk	ENSMUSG00000063179	protein_coding	519.015	0.232674	0.0797674	2.9169	0.00353524	0.0313018
	Fam58b	ENSMUSG00000049489	protein_coding	809.476	0.232348	0.0645769	3.598	0.000320672	0.00583708
	Agtrap	ENSMUSG00000029007	protein_coding	821.896	0.232154	0.0759693	3.05589	0.00224391	0.0230589
	Parva	ENSMUSG00000030770	protein_coding	4494.76	0.231943	0.0734176	3.15923	0.00158188	0.0181835
	Grasp	ENSMUSG00000000531	protein_coding	434.874	0.231822	0.080724	2.87178	0.00408164	0.0340593
	Asf1b	ENSMUSG00000005470	protein_coding	1969.44	0.231653	0.0619091	3.74182	0.000182693	0.00386429
	Hscb	ENSMUSG00000043510	protein_coding	325.527	0.23161	0.0854557	2.71029	0.00672237	0.0482756
	Odf2l	ENSMUSG00000028256	protein_coding	2274.19	0.230793	0.0696643	3.31292	0.000923259	0.0124143
	Sbno2	ENSMUSG00000035673	protein_coding	1199.04	0.230623	0.064645	3.56752	0.000360373	0.00632781
	Sox21	ENSMUSG00000061517	protein_coding	2896.62	0.230542	0.0810417	2.84473	0.00444492	0.0363237
	Ears2	ENSMUSG00000030871	protein_coding	979.431	0.230508	0.0605401	3.80753	0.000140362	0.00319862
	Ring1	ENSMUSG00000024325	protein_coding	1606.67	0.230458	0.0843745	2.73136	0.00630727	0.0460704
	Vars	ENSMUSG00000007029	protein_coding	8979.34	0.230398	0.0801612	2.87419	0.00405065	0.0340417
	Siah1b	ENSMUSG00000040749	protein_coding	1171.34	0.230193	0.0673166	3.41956	0.000627227	0.00936044
	Josd2	ENSMUSG00000038695	protein_coding	1246.5	0.229561	0.0673212	3.40993	0.000649789	0.00963267
	Psmc3ip	ENSMUSG00000019303	protein_coding	1498.54	0.229532	0.0670873	3.4214	0.000622996	0.00932404
	Cenph	ENSMUSG00000045273	protein_coding	1536.72	0.229432	0.0611322	3.75305	0.000174694	0.00374585
	3110082I17Rik	ENSMUSG00000053553	protein_coding	841.194	0.229306	0.0626643	3.65927	0.000252933	0.00489861
	Rnf167	ENSMUSG00000040746	protein_coding	2551.27	0.22916	0.0459373	4.98854	6.08367e-07	5.21792e-05
	Rfesd	ENSMUSG00000043190	protein_coding	567.567	0.22912	0.0755487	3.03275	0.00242337	0.0243272
	Exosc5	ENSMUSG00000061286	protein_coding	623.017	0.229097	0.0735413	3.11522	0.0018381	0.0201212
	Agfg2	ENSMUSG00000029722	protein_coding	1606.53	0.22867	0.0530909	4.30714	1.6538e-05	0.000656892
	Impdh2	ENSMUSG00000062867	protein_coding	6914.48	0.228345	0.0547054	4.17409	2.99184e-05	0.00102418
	Zscan12	ENSMUSG00000036721	protein_coding	1187.64	0.228146	0.0590117	3.86612	0.000110582	0.0026804
	Dnal4	ENSMUSG00000022420	protein_coding	1837.73	0.227736	0.0548776	4.14989	3.32636e-05	0.00110478
	Dalrd3	ENSMUSG00000019039	protein_coding	1642.32	0.22767	0.0758549	3.00138	0.00268755	0.0261599
	Pigc	ENSMUSG00000026698	protein_coding	1290.99	0.227274	0.056738	4.00567	6.18414e-05	0.00175837
	Mrpl40	ENSMUSG00000022706	protein_coding	1449.17	0.227062	0.0616826	3.68114	0.000232198	0.00462322
	Haghl	ENSMUSG00000061046	protein_coding	1381.09	0.226742	0.0810544	2.79741	0.00515148	0.0403086
	Adprh	ENSMUSG00000002844	protein_coding	4725.52	0.226283	0.0498905	4.53558	5.74446e-06	0.000300909
	Tipin	ENSMUSG00000032397	protein_coding	4296.45	0.226095	0.0560391	4.03459	5.46979e-05	0.00159297
	Rab10os	ENSMUSG00000079179	antisense	828.633	0.225788	0.0826988	2.73025	0.00632864	0.0461851
	Tpmt	ENSMUSG00000021376	protein_coding	653.089	0.225678	0.0748705	3.01425	0.00257615	0.0253394
	Ap1s1	ENSMUSG00000004849	protein_coding	4838.14	0.22526	0.0552604	4.07634	4.57492e-05	0.00139476
	E2f1	ENSMUSG00000027490	protein_coding	2558.92	0.22488	0.0616355	3.64855	0.00026372	0.00501696
	Rem2	ENSMUSG00000022176	protein_coding	634.179	0.224686	0.0832465	2.69905	0.0069538	0.0493179
	Snhg17	ENSMUSG00000085385	processed_transcript	1948.06	0.224505	0.0794545	2.82557	0.00471963	0.0380286
	Spsb4	ENSMUSG00000046997	protein_coding	1996.52	0.22447	0.0731275	3.06957	0.00214368	0.0224432
	Znhit2	ENSMUSG00000075227	protein_coding	507.989	0.224446	0.0744617	3.01425	0.00257615	0.0253394
	Cdca4	ENSMUSG00000047832	protein_coding	4974.56	0.224366	0.0579212	3.87365	0.000107216	0.00263151
	Cyb5d1	ENSMUSG00000044795	protein_coding	1462.37	0.223968	0.0538249	4.16105	3.1679e-05	0.00106805
	Flad1	ENSMUSG00000042642	protein_coding	1258.71	0.223677	0.0569796	3.92556	8.65281e-05	0.00221497
	Uhrf1	ENSMUSG00000001228	protein_coding	15340.7	0.223465	0.066727	3.34895	0.000811186	0.0113975
	Coasy	ENSMUSG00000001755	protein_coding	1851.24	0.223464	0.0474709	4.70739	2.50913e-06	0.000163198
	Gps2	ENSMUSG00000023170	protein_coding	2464.62	0.222872	0.0536501	4.15417	3.26465e-05	0.00108892
	Sephs2	ENSMUSG00000049091	protein_coding	1222.15	0.222836	0.0682051	3.26714	0.00108639	0.0139922
	Nudt1	ENSMUSG00000036639	protein_coding	697.807	0.222389	0.0789075	2.81834	0.0048272	0.0386622
	Mlst8	ENSMUSG00000024142	protein_coding	2026.58	0.222214	0.0532217	4.17525	2.97662e-05	0.00102121
	Gmppa	ENSMUSG00000033021	protein_coding	1396.18	0.222213	0.0656906	3.38272	0.000717706	0.0103569
	Eya4	ENSMUSG00000010461	protein_coding	678.095	0.221731	0.0762315	2.90865	0.00362993	0.0318154
	1700052K11Rik	ENSMUSG00000099681	antisense	394.682	0.221352	0.0810864	2.72983	0.00633678	0.0462229
	Iah1	ENSMUSG00000062054	protein_coding	820.425	0.221297	0.0673346	3.28653	0.0010143	0.0133501
	Pgap2	ENSMUSG00000030990	protein_coding	1744.01	0.221237	0.0500215	4.42284	9.74107e-06	0.000444614
	Tchp	ENSMUSG00000002486	protein_coding	1465.67	0.220904	0.0759616	2.9081	0.00363628	0.0318532
	Traip	ENSMUSG00000032586	protein_coding	1729.66	0.220751	0.0566528	3.89657	9.75662e-05	0.00244072
	Thap7	ENSMUSG00000022760	protein_coding	858.03	0.2206	0.063712	3.46245	0.000535283	0.00838933
	Apitd1	ENSMUSG00000073705	protein_coding	692.764	0.220597	0.0673524	3.27526	0.00105565	0.0137208
	Mpg	ENSMUSG00000020287	protein_coding	486.096	0.220454	0.0763278	2.88825	0.0038739	0.0331533
	C1qbp	ENSMUSG00000018446	protein_coding	4017.95	0.219905	0.0552615	3.97935	6.91048e-05	0.00191603
	Acp1	ENSMUSG00000044573	protein_coding	5134.34	0.219648	0.053689	4.09112	4.29291e-05	0.00134025
	Gmeb2	ENSMUSG00000038705	protein_coding	2473.88	0.219503	0.0522929	4.19756	2.69803e-05	0.000946431
	Rpap1	ENSMUSG00000034032	protein_coding	3559.83	0.219246	0.0650873	3.36849	0.000755818	0.0107846
	Slc25a38	ENSMUSG00000032519	protein_coding	1004.54	0.219142	0.0589192	3.71936	0.000199729	0.00413498
	Mycn	ENSMUSG00000037169	protein_coding	5054.03	0.219127	0.0656053	3.34008	0.000837551	0.0116526
	Ttc30a1	ENSMUSG00000075271	protein_coding	823.464	0.219111	0.0677968	3.23188	0.0012298	0.0151637
	Mrpl17	ENSMUSG00000030879	protein_coding	1674.74	0.218825	0.0563373	3.88419	0.000102671	0.00253591
	Rrp1b	ENSMUSG00000058392	protein_coding	2724.33	0.218725	0.0714918	3.05945	0.00221747	0.0228946
	Ift122	ENSMUSG00000030323	protein_coding	2230.58	0.218499	0.0496211	4.40336	1.06589e-05	0.000471347
	Mettl1	ENSMUSG00000006732	protein_coding	957.589	0.218385	0.0658267	3.31757	0.000908036	0.0123149
	Msto1	ENSMUSG00000068922	protein_coding	1451.32	0.21801	0.0612641	3.55852	0.000372951	0.00648689
	Get4	ENSMUSG00000025858	protein_coding	2486.08	0.217976	0.0502472	4.33807	1.43739e-05	0.000588915
	Mfsd8	ENSMUSG00000025759	protein_coding	880.379	0.21758	0.0729666	2.98191	0.00286458	0.0273004
	Nme4	ENSMUSG00000024177	protein_coding	1104.66	0.217443	0.0658471	3.30223	0.000959178	0.0128082
	Mcm9	ENSMUSG00000058298	protein_coding	1077.25	0.216861	0.0775311	2.79708	0.00515671	0.0403086
	Xrcc5	ENSMUSG00000026187	protein_coding	2668.84	0.216793	0.0493639	4.39173	1.12455e-05	0.000491713
	Cap2	ENSMUSG00000021373	protein_coding	920.733	0.21678	0.0701749	3.08914	0.00200736	0.0214476
	Gabpb1	ENSMUSG00000027361	protein_coding	4660.63	0.216629	0.0423364	5.11684	3.107e-07	3.14937e-05
	Fbxl6	ENSMUSG00000022559	protein_coding	1555.05	0.216514	0.0556714	3.88914	0.000100601	0.00249662
	Cdk9	ENSMUSG00000009555	protein_coding	3969.28	0.216346	0.049181	4.39897	1.08767e-05	0.000479621
	Slc25a10	ENSMUSG00000025792	protein_coding	1549.4	0.215407	0.055498	3.88134	0.000103881	0.0025577
	Nle1	ENSMUSG00000020692	protein_coding	909.332	0.215354	0.0746497	2.88486	0.00391584	0.0333295
	Galnt10	ENSMUSG00000020520	protein_coding	1539.41	0.214815	0.0723664	2.96843	0.00299327	0.0281815
	Idi1	ENSMUSG00000058258	protein_coding	10453.8	0.2145	0.0623959	3.43772	0.000586631	0.0089954
	Six5	ENSMUSG00000040841	protein_coding	1799.69	0.21444	0.0783521	2.73688	0.00620251	0.0456058
	Lrr1	ENSMUSG00000034883	protein_coding	516.829	0.214408	0.0710992	3.01561	0.0025646	0.0252736
	Plekha7	ENSMUSG00000045659	protein_coding	2145.31	0.214291	0.0789726	2.71349	0.00665781	0.0479375
	Lamtor1	ENSMUSG00000030842	protein_coding	2923.23	0.214171	0.0564795	3.79202	0.00014943	0.00333705
	Mpdu1	ENSMUSG00000018761	protein_coding	2341.86	0.213952	0.0497914	4.29696	1.73156e-05	0.000680849
	Zkscan17	ENSMUSG00000020472	protein_coding	3330.75	0.213729	0.0738967	2.89227	0.0038247	0.0328583
	Llgl1	ENSMUSG00000020536	protein_coding	14888.9	0.213693	0.0522617	4.08891	4.33413e-05	0.00135041
	Ap4m1	ENSMUSG00000019518	protein_coding	2615.07	0.213485	0.0687753	3.1041	0.00190859	0.0206954
	Slc25a39	ENSMUSG00000018677	protein_coding	4457.71	0.213286	0.0518351	4.1147	3.8769e-05	0.00124268
	Pomk	ENSMUSG00000037251	protein_coding	1374.54	0.213245	0.0533957	3.99368	6.50566e-05	0.00183641
	Pgam1	ENSMUSG00000011752	protein_coding	17733.1	0.21317	0.0680197	3.13395	0.00172469	0.0192029
	Kif24	ENSMUSG00000028438	protein_coding	1668.03	0.213063	0.0747447	2.85054	0.00436451	0.0358202
	Erbb2	ENSMUSG00000062312	protein_coding	1373.27	0.213052	0.0788795	2.70099	0.00691341	0.0491432
	Ctnnal1	ENSMUSG00000038816	protein_coding	1958.2	0.212808	0.0637637	3.33745	0.000845509	0.0117285
	Fam122a	ENSMUSG00000074922	protein_coding	571.219	0.212252	0.0760744	2.79005	0.00526992	0.0408661
	Athl1	ENSMUSG00000062031	protein_coding	1021.71	0.211339	0.0690573	3.06034	0.00221087	0.0228927
	Rrs1	ENSMUSG00000061024	protein_coding	1869.76	0.211337	0.0602861	3.50556	0.000455649	0.00741677
	Fktn	ENSMUSG00000028414	protein_coding	2369.6	0.211236	0.0748954	2.82041	0.00479626	0.0384736
	Fam83d	ENSMUSG00000027654	protein_coding	1681.93	0.211087	0.0587541	3.59273	0.000327236	0.00592593
	Syt9	ENSMUSG00000062542	protein_coding	799.522	0.211074	0.0656851	3.21342	0.00131165	0.0159337
	Fam53a	ENSMUSG00000037339	protein_coding	1675.13	0.210922	0.0587287	3.59146	0.000328835	0.00594799
	Tcf3	ENSMUSG00000020167	protein_coding	15612.7	0.210868	0.0546163	3.86089	0.000112973	0.00271309
	Dhcr7	ENSMUSG00000058454	protein_coding	3870.89	0.210627	0.0587114	3.5875	0.00033386	0.00600523
	Ddx51	ENSMUSG00000029504	protein_coding	1794.86	0.21057	0.0628047	3.35278	0.00080003	0.0112916
	E130309D02Rik	ENSMUSG00000039244	protein_coding	2617.69	0.210503	0.058727	3.58444	0.000337801	0.00604837
	Ifrd2	ENSMUSG00000010048	protein_coding	894.207	0.210462	0.0692045	3.04116	0.00235672	0.0238113
	2810006K23Rik	ENSMUSG00000047635	protein_coding	1129.21	0.210296	0.0575303	3.65539	0.000256791	0.00494877
	Zbtb22	ENSMUSG00000051390	protein_coding	2151.13	0.209871	0.0607345	3.45555	0.000549165	0.00852134
	Dxo	ENSMUSG00000040482	protein_coding	1604.6	0.209814	0.0639191	3.2825	0.00102892	0.0135084
	Yif1b	ENSMUSG00000030588	protein_coding	1003.52	0.209479	0.0614654	3.40808	0.000654207	0.00968806
	Stra13	ENSMUSG00000025144	protein_coding	1271.12	0.209456	0.0731226	2.86446	0.00417727	0.0346747
	Emc8	ENSMUSG00000031819	protein_coding	3305.73	0.209441	0.0475012	4.40918	1.03763e-05	0.000466104
	Fam64a	ENSMUSG00000020808	protein_coding	5041.64	0.208983	0.0492032	4.24734	2.16322e-05	0.000802433
	Taf5l	ENSMUSG00000038697	protein_coding	2053.9	0.208822	0.053558	3.89899	9.65961e-05	0.00242812
	Iba57	ENSMUSG00000049287	protein_coding	549.473	0.208678	0.071621	2.91364	0.00357239	0.0315234
	Rad54l	ENSMUSG00000028702	protein_coding	3241.15	0.208646	0.058578	3.56185	0.00036825	0.00643716
	Mcm6	ENSMUSG00000026355	protein_coding	14336.5	0.208509	0.0527696	3.95131	7.77256e-05	0.00207756
	Smg9	ENSMUSG00000002210	protein_coding	1255.49	0.208399	0.0629052	3.31291	0.000923319	0.0124143
	Mcm10	ENSMUSG00000026669	protein_coding	3606.95	0.208369	0.0549135	3.79449	0.000147946	0.00332773
	Ercc1	ENSMUSG00000003549	protein_coding	1780.53	0.208186	0.0512499	4.06218	4.86174e-05	0.00144832
	Nphp4	ENSMUSG00000039577	protein_coding	758.12	0.208074	0.0770651	2.69998	0.00693441	0.0492476
	Fzd2	ENSMUSG00000050288	protein_coding	6214.58	0.208051	0.0509274	4.08525	4.40303e-05	0.00136567
	Polr3g	ENSMUSG00000035834	protein_coding	690.293	0.207777	0.0725382	2.86438	0.00417828	0.0346747
	Hes5	ENSMUSG00000048001	protein_coding	1881.74	0.207351	0.0751522	2.75909	0.00579634	0.0437317
	Ranbp17	ENSMUSG00000040594	protein_coding	794.347	0.207212	0.0718167	2.88529	0.00391052	0.0333024
	Tmem259	ENSMUSG00000013858	protein_coding	3637.81	0.207039	0.0612061	3.38266	0.000717881	0.0103569
	Psmd3	ENSMUSG00000017221	protein_coding	7698.46	0.20695	0.0546202	3.78889	0.000151324	0.00336971
	Ccdc181	ENSMUSG00000026578	protein_coding	969.082	0.206404	0.0692853	2.97904	0.0028915	0.0274935
	Fads1	ENSMUSG00000010663	protein_coding	10855.9	0.206275	0.060804	3.39246	0.00069268	0.0101243
	Adprhl2	ENSMUSG00000042558	protein_coding	1597.23	0.206114	0.0517388	3.98375	6.78363e-05	0.00188949
	Obfc1	ENSMUSG00000042694	protein_coding	1715.9	0.206016	0.0680522	3.02732	0.00246731	0.0246258
	Srl	ENSMUSG00000022519	protein_coding	2126.15	0.205756	0.0578279	3.55807	0.000373588	0.00648689
	Mettl21a	ENSMUSG00000025956	protein_coding	618.512	0.205673	0.0696193	2.95425	0.00313431	0.0288822
	E2f4	ENSMUSG00000014859	protein_coding	4304.4	0.205634	0.0565063	3.63914	0.00027355	0.00515714
	Hnrnpab	ENSMUSG00000020358	protein_coding	30363.9	0.205186	0.0526375	3.8981	9.69492e-05	0.00243102
	Fbf1	ENSMUSG00000020776	protein_coding	6829.56	0.205143	0.0526828	3.89394	9.86299e-05	0.00245552
	Cib1	ENSMUSG00000030538	protein_coding	622.635	0.205116	0.0727909	2.81788	0.00483417	0.0386981
	Tdp2	ENSMUSG00000035958	protein_coding	2882.57	0.205088	0.0570347	3.59584	0.000323345	0.00587409
	Mvk	ENSMUSG00000041939	protein_coding	1756.95	0.204889	0.0519869	3.94116	8.10872e-05	0.00212022
	Nkiras2	ENSMUSG00000017837	protein_coding	3879.29	0.204727	0.048651	4.20808	2.57549e-05	0.000910169
	Gnpnat1	ENSMUSG00000037722	protein_coding	1058.49	0.204612	0.0692805	2.95339	0.00314302	0.0289113
	Tbc1d1	ENSMUSG00000029174	protein_coding	3180.79	0.204418	0.0550444	3.7137	0.000204253	0.00419901
	Rtel1	ENSMUSG00000038685	protein_coding	3406.49	0.204223	0.0606015	3.36993	0.000751881	0.010748
	Sac3d1	ENSMUSG00000024790	protein_coding	873.894	0.20412	0.0684294	2.98293	0.00285508	0.0272562
	Gins4	ENSMUSG00000031546	protein_coding	2002.3	0.204033	0.0522944	3.90163	9.55477e-05	0.00240913
	Gabpa	ENSMUSG00000008976	protein_coding	5775.45	0.203657	0.0515891	3.94767	7.89169e-05	0.00208795
	Spr	ENSMUSG00000033735	protein_coding	911.402	0.203401	0.0632308	3.21681	0.00129626	0.0157713
	Thoc3	ENSMUSG00000025872	protein_coding	2830.4	0.203338	0.0675158	3.01171	0.0025978	0.0254722
	Gas2l1	ENSMUSG00000034201	protein_coding	1171.8	0.20332	0.0686076	2.96352	0.00304146	0.0284498
	Myo7a	ENSMUSG00000030761	protein_coding	1944.06	0.202769	0.0689481	2.94089	0.00327273	0.0297712
	Cyp20a1	ENSMUSG00000049439	protein_coding	955.351	0.202743	0.068137	2.97551	0.00292498	0.0277056
	Brca2	ENSMUSG00000041147	protein_coding	3274.37	0.202569	0.0663389	3.05354	0.00226156	0.023104
	Foxred2	ENSMUSG00000016552	protein_coding	1087.1	0.202548	0.069809	2.90146	0.00371427	0.0322688
	Ogg1	ENSMUSG00000030271	protein_coding	610.303	0.202475	0.0743081	2.7248	0.00643405	0.0467148
	Ndufb4	ENSMUSG00000022820	protein_coding	1302.66	0.202467	0.0699916	2.89273	0.00381914	0.0328583
	Lrfn4	ENSMUSG00000045045	protein_coding	4181.19	0.202361	0.0526989	3.83994	0.000123062	0.00289
	Rbl1	ENSMUSG00000027641	protein_coding	5024.32	0.202171	0.0560303	3.60825	0.000308269	0.00566035
	Slc30a6	ENSMUSG00000024069	protein_coding	807.17	0.201748	0.0622296	3.242	0.00118695	0.0147871
	Stub1	ENSMUSG00000039615	protein_coding	1829.54	0.201564	0.0567657	3.55081	0.000384046	0.00660966
	Bola2	ENSMUSG00000047721	protein_coding	966.601	0.201489	0.0694375	2.90173	0.00371106	0.0322688
	Lbhd1	ENSMUSG00000096740	protein_coding	877.515	0.201459	0.0717116	2.8093	0.00496494	0.0394535
	Gsg2	ENSMUSG00000050107	protein_coding	759.209	0.20142	0.071366	2.82236	0.00476718	0.0382797
	Tmco6	ENSMUSG00000006850	protein_coding	746.513	0.201229	0.0661283	3.04301	0.00234224	0.0237264
	Trip13	ENSMUSG00000021569	protein_coding	2015.54	0.201039	0.0677354	2.968	0.00299745	0.0282039
	Tubg1	ENSMUSG00000035198	protein_coding	3725.07	0.200927	0.0608822	3.30026	0.000965968	0.0128439
	Mgme1	ENSMUSG00000027424	protein_coding	886.051	0.199838	0.0614406	3.25253	0.00114382	0.0143876
	Mta1	ENSMUSG00000021144	protein_coding	9147.11	0.199426	0.0729325	2.73439	0.00624952	0.0458046
	Snrnp25	ENSMUSG00000040767	protein_coding	825.686	0.199373	0.0684932	2.91085	0.0036045	0.0316888
	Caprin2	ENSMUSG00000030309	protein_coding	1559.4	0.199313	0.0713155	2.7948	0.00519311	0.0405249
	Tada3	ENSMUSG00000048930	protein_coding	2579.51	0.199216	0.0511082	3.89792	9.70228e-05	0.00243102
	Taf1c	ENSMUSG00000031832	protein_coding	1037.15	0.199166	0.0663758	3.00057	0.00269472	0.0261758
	Trmt10a	ENSMUSG00000004127	protein_coding	1050.63	0.199053	0.0738277	2.69618	0.00701389	0.0496539
	Tef	ENSMUSG00000022389	protein_coding	2472.6	0.198937	0.0540372	3.68148	0.00023188	0.00462279
	Med30	ENSMUSG00000038622	protein_coding	1096.1	0.19861	0.0683449	2.906	0.00366084	0.0319786
	BC017158	ENSMUSG00000030780	protein_coding	787.149	0.198494	0.0681538	2.91245	0.00358611	0.0315731
	Psmg2	ENSMUSG00000024537	protein_coding	1645.02	0.19819	0.0653661	3.032	0.00242937	0.0243444
	Brpf1	ENSMUSG00000001632	protein_coding	3799.17	0.197919	0.049364	4.00938	6.08781e-05	0.00174049
	Siva1	ENSMUSG00000064326	protein_coding	1772.08	0.197819	0.0691239	2.86181	0.00421231	0.0348644
	Abracl	ENSMUSG00000078453	protein_coding	2381.83	0.197715	0.0727554	2.71753	0.00657721	0.0475105
	1110038B12Rik	ENSMUSG00000092203	processed_transcript	3841.22	0.197583	0.0547616	3.60805	0.000308502	0.00566035
	1500012F01Rik	ENSMUSG00000074578	protein_coding	1782.95	0.196972	0.0616198	3.19657	0.00139074	0.0165739
	Rexo1	ENSMUSG00000047417	protein_coding	4966.71	0.196611	0.0573406	3.42882	0.00060621	0.00918732
	Fgfr1	ENSMUSG00000031565	protein_coding	8123.05	0.196357	0.066434	2.95568	0.00311982	0.0288236
	Tpst1	ENSMUSG00000034118	protein_coding	1469.61	0.196176	0.0566752	3.46141	0.000537349	0.00840482
	Mrps26	ENSMUSG00000037740	protein_coding	972.143	0.196067	0.0612022	3.2036	0.0013572	0.0163094
	Efs	ENSMUSG00000022203	protein_coding	2893.74	0.195873	0.0511064	3.83266	0.000126766	0.0029403
	Rcc1	ENSMUSG00000028896	protein_coding	4297.51	0.195661	0.0607278	3.22194	0.00127324	0.015564
	Itfg3	ENSMUSG00000024187	protein_coding	917.128	0.195592	0.0669425	2.92179	0.00348025	0.0310084
	Ufc1	ENSMUSG00000062963	protein_coding	2059.52	0.195446	0.0456156	4.28463	1.83044e-05	0.000709012
	Arl6ip4	ENSMUSG00000029404	protein_coding	1559.84	0.194924	0.0469491	4.15181	3.29853e-05	0.00109787
	B4galnt4	ENSMUSG00000055629	protein_coding	4577.07	0.194916	0.0503287	3.87286	0.000107564	0.0026359
	Lage3	ENSMUSG00000015289	protein_coding	1413.16	0.194881	0.0614794	3.16987	0.00152509	0.0176738
	Slc35b1	ENSMUSG00000020873	protein_coding	2825.27	0.194771	0.0512869	3.79767	0.000146061	0.00329483
	Tacc3	ENSMUSG00000037313	protein_coding	7426.34	0.194674	0.0597805	3.25648	0.00112802	0.0142807
	Nsun2	ENSMUSG00000021595	protein_coding	5165.19	0.194466	0.0495309	3.92616	8.6313e-05	0.00221497
	Nup85	ENSMUSG00000020739	protein_coding	5997.3	0.194155	0.0491469	3.9505	7.79891e-05	0.00208104
	Oplah	ENSMUSG00000022562	protein_coding	546.327	0.194048	0.0702291	2.76308	0.0057259	0.0433897
	Ddx59	ENSMUSG00000026404	protein_coding	885.679	0.19392	0.0671255	2.88891	0.0038658	0.0331195
	Fbxl14	ENSMUSG00000030019	protein_coding	3409.2	0.193873	0.0521247	3.71941	0.000199687	0.00413498
	Tfb1m	ENSMUSG00000036983	protein_coding	739.013	0.193832	0.0682041	2.84194	0.00448392	0.0365313
	Gpsm2	ENSMUSG00000027883	protein_coding	5332.05	0.193595	0.0597555	3.23979	0.00119617	0.0148783
	Pus7	ENSMUSG00000057541	protein_coding	1591.93	0.193456	0.0639825	3.02358	0.00249805	0.02476
	E2f5	ENSMUSG00000027552	protein_coding	2506.98	0.193372	0.0556918	3.47218	0.000516253	0.00816486
	Parp1	ENSMUSG00000026496	protein_coding	20434	0.193212	0.0667035	2.89658	0.00377248	0.0325351
	Bak1	ENSMUSG00000057789	protein_coding	1716.27	0.19318	0.0672487	2.87262	0.00407086	0.0340417
	Pin4	ENSMUSG00000079480	protein_coding	767.8	0.193095	0.0685514	2.81679	0.00485059	0.0388097
	Mus81	ENSMUSG00000024906	protein_coding	1153.13	0.19304	0.0591792	3.26195	0.00110647	0.0141135
	Pcx	ENSMUSG00000024892	protein_coding	1506.44	0.192682	0.059149	3.25757	0.00112371	0.0142495
	Mcm2	ENSMUSG00000002870	protein_coding	14702	0.192481	0.0519882	3.70239	0.000213579	0.00431301
	Atf1	ENSMUSG00000023027	protein_coding	1696.93	0.1924	0.0695033	2.76821	0.00563651	0.042962
	Ppan	ENSMUSG00000004100	protein_coding	1939.37	0.192123	0.0557724	3.44477	0.000571551	0.00879873
	Exosc3	ENSMUSG00000028322	protein_coding	1183.25	0.191836	0.0570526	3.36244	0.000772564	0.0109634
	Dus1l	ENSMUSG00000025155	protein_coding	1839.82	0.191724	0.0557812	3.43708	0.00058803	0.00900799
	Cep131	ENSMUSG00000039781	protein_coding	3033.35	0.191519	0.0643765	2.97498	0.00293007	0.027737
	Gtse1	ENSMUSG00000022385	protein_coding	3240.19	0.191499	0.059147	3.23768	0.00120505	0.0149386
	Ppp4c	ENSMUSG00000030697	protein_coding	6629.91	0.1911	0.0442635	4.31733	1.57925e-05	0.000635079
	Tomm40	ENSMUSG00000002984	protein_coding	2895.15	0.190876	0.0504078	3.78663	0.000152704	0.00338595
	Dhx37	ENSMUSG00000029480	protein_coding	2340.87	0.190385	0.0649778	2.93	0.00338958	0.0305019
	Dnajc2	ENSMUSG00000029014	protein_coding	4105.1	0.190131	0.0452932	4.19779	2.69527e-05	0.000946431
	Wdr24	ENSMUSG00000025737	protein_coding	1553.75	0.189819	0.0507771	3.73827	0.000185291	0.00391392
	Rps27l	ENSMUSG00000036781	protein_coding	2378.71	0.189792	0.0684749	2.77169	0.00557653	0.0426368
	Pramef8	ENSMUSG00000046862	protein_coding	1329.53	0.189287	0.0582048	3.25208	0.00114565	0.0143978
	Trmt2a	ENSMUSG00000022721	protein_coding	3994.95	0.188998	0.0464819	4.06606	4.78139e-05	0.00143556
	Polr2c	ENSMUSG00000031783	protein_coding	2659.25	0.188986	0.0531144	3.5581	0.000373551	0.00648689
	Mlh3	ENSMUSG00000021245	protein_coding	1261.62	0.188868	0.0578501	3.26478	0.0010955	0.0140401
	Lap3	ENSMUSG00000039682	protein_coding	2464.98	0.188775	0.0579208	3.25919	0.00111729	0.0142027
	Fezf2	ENSMUSG00000021743	protein_coding	3532.35	0.188765	0.0670726	2.81434	0.0048877	0.0390067
	Slx1b	ENSMUSG00000059772	protein_coding	859.493	0.188484	0.0673843	2.79715	0.00515557	0.0403086
	Ncln	ENSMUSG00000020238	protein_coding	3170.86	0.188395	0.0642806	2.93082	0.00338065	0.0304864
	Dtl	ENSMUSG00000037474	protein_coding	5821.86	0.188149	0.044883	4.192	2.76504e-05	0.000965598
	Skida1	ENSMUSG00000054074	protein_coding	4273.87	0.187931	0.0610404	3.0788	0.00207834	0.0219356
	Arvcf	ENSMUSG00000000325	protein_coding	9716.2	0.187897	0.0591145	3.17852	0.00148027	0.0173606
	Noc2l	ENSMUSG00000095567	protein_coding	6480.67	0.18751	0.0481761	3.89218	9.93459e-05	0.00246941
	Gm10131	ENSMUSG00000063412	processed_pseudogene	1437.7	0.187385	0.0603685	3.10402	0.00190912	0.0206954
	Trim27	ENSMUSG00000021326	protein_coding	4128.58	0.187016	0.0603626	3.09821	0.00194696	0.0209456
	Slc35b2	ENSMUSG00000037089	protein_coding	2437.86	0.18621	0.0481405	3.86807	0.000109702	0.00267153
	Tarbp2	ENSMUSG00000023051	protein_coding	2128.68	0.185557	0.0466043	3.98155	6.84677e-05	0.00190174
	Lsm2	ENSMUSG00000007050	protein_coding	2061.87	0.185536	0.061173	3.03297	0.0024216	0.0243251
	Grk6	ENSMUSG00000074886	protein_coding	5325.63	0.185514	0.0560094	3.3122	0.000925648	0.0124349
	Eme1	ENSMUSG00000039055	protein_coding	2275.49	0.185471	0.0598481	3.09902	0.0019416	0.0209312
	Nelfe	ENSMUSG00000024369	protein_coding	2445.93	0.185381	0.0578914	3.20222	0.00136373	0.0163545
	Thop1	ENSMUSG00000004929	protein_coding	3417.52	0.185277	0.0519721	3.56494	0.000363942	0.00638233
	Oip5	ENSMUSG00000072980	protein_coding	831.736	0.18502	0.0668095	2.76937	0.00561653	0.0428933
	Cdc25b	ENSMUSG00000027330	protein_coding	4576.34	0.184838	0.0658449	2.80718	0.0049978	0.0395216
	Commd1	ENSMUSG00000051355	protein_coding	1255.82	0.18472	0.0632384	2.92101	0.00348895	0.0310328
	Yrdc	ENSMUSG00000028889	protein_coding	1164.24	0.184474	0.0548823	3.36127	0.000775849	0.011
	Polr2m	ENSMUSG00000032199	protein_coding	11059.3	0.184275	0.0590503	3.12065	0.00180449	0.0198787
	Blm	ENSMUSG00000030528	protein_coding	3832.77	0.184166	0.0602758	3.05539	0.00224767	0.0230589
	Nacc1	ENSMUSG00000001910	protein_coding	10342.5	0.184003	0.0580314	3.17075	0.00152048	0.0176466
	Ruvbl1	ENSMUSG00000030079	protein_coding	3124.86	0.183604	0.0532119	3.45044	0.00055968	0.0086501
	Kif18b	ENSMUSG00000051378	protein_coding	3680.55	0.183536	0.0638309	2.87535	0.00403577	0.0339797
	Mcm3	ENSMUSG00000041859	protein_coding	12404.5	0.183465	0.057192	3.20788	0.00133716	0.0161261
	Shisa4	ENSMUSG00000041889	protein_coding	1366.44	0.183018	0.0562808	3.25187	0.00114647	0.0143978
	Dll1	ENSMUSG00000014773	protein_coding	6038.96	0.182096	0.0607364	2.99813	0.0027164	0.0262557
	Rbm38	ENSMUSG00000027510	protein_coding	2628.41	0.182076	0.0579623	3.14129	0.00168207	0.0188765
	Mex3d	ENSMUSG00000048696	protein_coding	3399.49	0.181949	0.0637783	2.85284	0.0043331	0.0356374
	Qdpr	ENSMUSG00000015806	protein_coding	1674.72	0.181762	0.0617601	2.94303	0.00325015	0.0296175
	Osgep	ENSMUSG00000006289	protein_coding	2259.34	0.181673	0.0512221	3.54678	0.000389972	0.00667314
	Wrap53	ENSMUSG00000041346	protein_coding	1471.22	0.181627	0.0607925	2.98765	0.00281131	0.026923
	Hnrnpa0	ENSMUSG00000007836	protein_coding	22631.8	0.181592	0.0496949	3.65414	0.000258046	0.00496072
	Smad3	ENSMUSG00000032402	protein_coding	4787.59	0.181266	0.066955	2.70728	0.00678372	0.0484588
	Gga1	ENSMUSG00000033128	protein_coding	3335.36	0.181017	0.0424338	4.26588	1.99117e-05	0.00075929
	Wdr74	ENSMUSG00000042729	protein_coding	1479.28	0.18099	0.0504679	3.58624	0.000335476	0.00601929
	Tmem230	ENSMUSG00000027341	protein_coding	1290.66	0.180867	0.0544902	3.31925	0.000902599	0.0122946
	Srebf2	ENSMUSG00000022463	protein_coding	17322.6	0.180726	0.0560494	3.22441	0.00126234	0.0154428
	Trnau1ap	ENSMUSG00000028898	protein_coding	1621.7	0.180714	0.0651839	2.77238	0.00556486	0.042603
	Cdc25a	ENSMUSG00000032477	protein_coding	4415.99	0.180563	0.066001	2.73576	0.00622357	0.0456532
	Acbd6	ENSMUSG00000033701	protein_coding	1549.35	0.180536	0.0596635	3.0259	0.00247894	0.0246944
	Ssr4	ENSMUSG00000002014	protein_coding	1499.51	0.180401	0.0525993	3.42973	0.000604172	0.00918253
	Ajuba	ENSMUSG00000022178	protein_coding	3542.63	0.180354	0.0651427	2.76859	0.00562991	0.0429535
	Snhg6	ENSMUSG00000098234	lincRNA	848.113	0.180293	0.0643139	2.80333	0.00505779	0.039869
	Pax6	ENSMUSG00000027168	protein_coding	7888.3	0.180268	0.0476118	3.78621	0.000152964	0.0033869
	Lss	ENSMUSG00000033105	protein_coding	4821.34	0.180147	0.0626797	2.87409	0.00405197	0.0340417
	Zfp219	ENSMUSG00000049295	protein_coding	9158.91	0.179809	0.049361	3.64273	0.000269757	0.00510413
	Gtf2h4	ENSMUSG00000001524	protein_coding	1047.89	0.179801	0.0581269	3.09324	0.00197981	0.0212258
	Zc3h18	ENSMUSG00000017478	protein_coding	6749.9	0.179645	0.0565332	3.1777	0.00148449	0.0173971
	4933404O12Rik	ENSMUSG00000097908	lincRNA	935.462	0.178798	0.0646497	2.76564	0.00568114	0.0431966
	Fkbp5	ENSMUSG00000024222	protein_coding	3630.14	0.178783	0.0657181	2.72045	0.00651931	0.0471359
	Pms2	ENSMUSG00000079109	protein_coding	1605.59	0.178617	0.049868	3.58178	0.000341256	0.00608801
	Ndufab1	ENSMUSG00000030869	protein_coding	2648.04	0.178581	0.0471467	3.78778	0.000152002	0.00337518
	Pklr	ENSMUSG00000041237	protein_coding	65.033	0.178547	0.0651172	2.74194	0.00610781	0.0451863
	Top3b	ENSMUSG00000022779	protein_coding	2886.58	0.178346	0.0521511	3.41979	0.000626689	0.00936044
	Pla2g6	ENSMUSG00000042632	protein_coding	1457.21	0.178276	0.0651345	2.73704	0.00619939	0.0456058
	0610037L13Rik	ENSMUSG00000028608	protein_coding	2483.65	0.177939	0.0555986	3.20042	0.00137228	0.0164273
	Ccdc90b	ENSMUSG00000030613	protein_coding	1625.17	0.177735	0.0512042	3.47109	0.000518345	0.00818137
	Ankzf1	ENSMUSG00000026199	protein_coding	1263.87	0.177556	0.0621181	2.85837	0.00425824	0.035137
	Tmem222	ENSMUSG00000028857	protein_coding	1831.65	0.177459	0.0602179	2.94694	0.00320937	0.0293487
	Mettl4	ENSMUSG00000055660	protein_coding	1487.09	0.176907	0.0552994	3.19907	0.0013787	0.0164789
	Lfng	ENSMUSG00000029570	protein_coding	2341.47	0.176482	0.0563127	3.13397	0.00172457	0.0192029
	Tom1l1	ENSMUSG00000020541	protein_coding	1387.39	0.176444	0.056595	3.11766	0.00182291	0.0199969
	2410004B18Rik	ENSMUSG00000036873	protein_coding	1092.87	0.176301	0.0587922	2.99871	0.00271128	0.0262225
	Slc12a7	ENSMUSG00000017756	protein_coding	5602.15	0.176135	0.0603824	2.91699	0.00353428	0.0313018
	Skiv2l	ENSMUSG00000040356	protein_coding	4676.85	0.175844	0.0547806	3.20997	0.00132749	0.0160762
	A430005L14Rik	ENSMUSG00000047613	protein_coding	1310.3	0.175441	0.0610715	2.87272	0.00406953	0.0340417
	Odc1	ENSMUSG00000011179	protein_coding	16680	0.174345	0.044097	3.95367	7.69623e-05	0.00207135
	Dnaaf2	ENSMUSG00000020973	protein_coding	1620.81	0.174019	0.0547696	3.17729	0.00148656	0.0174083
	Wdr73	ENSMUSG00000025722	protein_coding	1910.05	0.173996	0.0502923	3.4597	0.000540782	0.0084181
	Actr1b	ENSMUSG00000037351	protein_coding	5927.09	0.173877	0.0436079	3.98728	6.68341e-05	0.00187304
	Slc39a3	ENSMUSG00000046822	protein_coding	2510.97	0.173867	0.0550242	3.15982	0.00157865	0.0181731
	Dph3	ENSMUSG00000021905	protein_coding	2395.12	0.173833	0.0532748	3.26296	0.00110257	0.0140959
	Hadh	ENSMUSG00000027984	protein_coding	2485.41	0.173775	0.0532741	3.26191	0.00110666	0.0141135
	Glrx5	ENSMUSG00000021102	protein_coding	1901.91	0.173601	0.0518929	3.34536	0.000821754	0.0114942
	Tspan3	ENSMUSG00000032324	protein_coding	10063.1	0.17332	0.0365361	4.74381	2.09731e-06	0.000141117
	Dnlz	ENSMUSG00000075467	protein_coding	2517.75	0.172847	0.0552671	3.12748	0.00176311	0.0195004
	Ddx54	ENSMUSG00000029599	protein_coding	3333.65	0.172609	0.0567191	3.04322	0.00234059	0.0237251
	1110038F14Rik	ENSMUSG00000063236	protein_coding	1138.37	0.172588	0.0614504	2.80857	0.00497618	0.0394907
	Dennd6a	ENSMUSG00000040818	protein_coding	3368.34	0.172158	0.0593968	2.89844	0.00375028	0.0324323
	Carm1	ENSMUSG00000032185	protein_coding	6463.33	0.17191	0.0623987	2.75502	0.00586885	0.0441348
	Pdk3	ENSMUSG00000035232	protein_coding	1890.86	0.171595	0.0556377	3.08416	0.00204131	0.0216768
	U2af1l4	ENSMUSG00000078765	protein_coding	1305.92	0.17159	0.0633544	2.70842	0.00676045	0.0484085
	Wdr4	ENSMUSG00000024037	protein_coding	2166.01	0.171541	0.0526646	3.25723	0.00112506	0.014255
	Nelfb	ENSMUSG00000013465	protein_coding	3360.79	0.171436	0.0560389	3.05923	0.00221906	0.0228946
	Plekhm2	ENSMUSG00000028917	protein_coding	1973.66	0.171301	0.0619995	2.76293	0.00572843	0.0433897
	Cntrob	ENSMUSG00000032782	protein_coding	4272.34	0.17113	0.0553878	3.08967	0.00200382	0.0214244
	Mettl13	ENSMUSG00000026694	protein_coding	1549.31	0.171108	0.0602548	2.83975	0.00451492	0.0366882
	Ranbp1	ENSMUSG00000005732	protein_coding	12035.3	0.171032	0.0486055	3.51878	0.000433532	0.00719175
	Rbbp8	ENSMUSG00000041238	protein_coding	3223.69	0.170677	0.0467286	3.65252	0.000259676	0.00497812
	Men1	ENSMUSG00000024947	protein_coding	5770.99	0.17062	0.0506823	3.36647	0.000761377	0.0108145
	Cant1	ENSMUSG00000025575	protein_coding	2824.86	0.170599	0.0513435	3.3227	0.000891512	0.0121914
	Mvd	ENSMUSG00000006517	protein_coding	1410.93	0.170474	0.0616684	2.76436	0.00570342	0.0433238
	Pex6	ENSMUSG00000002763	protein_coding	2104.77	0.170419	0.0565644	3.01282	0.00258829	0.0254255
	Tmem134	ENSMUSG00000024845	processed_transcript	1354.24	0.170357	0.0542734	3.13886	0.00169606	0.0190061
	Hspa14	ENSMUSG00000051396	protein_coding	4456.21	0.170204	0.045233	3.76283	0.000168002	0.00361727
	Rnf170	ENSMUSG00000013878	protein_coding	1243.51	0.170158	0.0580456	2.93145	0.00337388	0.0304429
	Cep63	ENSMUSG00000032534	protein_coding	1896.5	0.169717	0.0501589	3.38359	0.000715437	0.0103503
	Efna2	ENSMUSG00000003070	protein_coding	2200.22	0.169603	0.0615313	2.75637	0.00584476	0.0440331
	D430042O09Rik	ENSMUSG00000032743	protein_coding	2132.41	0.169443	0.0477472	3.54875	0.000387061	0.00664688
	Zbtb8os	ENSMUSG00000057572	protein_coding	998.485	0.16898	0.0552886	3.05632	0.00224072	0.0230514
	Med25	ENSMUSG00000002968	protein_coding	6153.86	0.168486	0.0625186	2.69497	0.00703958	0.0498131
	Usp1	ENSMUSG00000028560	protein_coding	12038.3	0.168106	0.051666	3.2537	0.00113911	0.0143515
	Casp6	ENSMUSG00000027997	protein_coding	1126.55	0.167949	0.0560039	2.99888	0.0027097	0.0262225
	Clp1	ENSMUSG00000027079	protein_coding	1114.19	0.167931	0.0588481	2.85363	0.00432224	0.0355668
	Gipc1	ENSMUSG00000019433	protein_coding	4525.82	0.167655	0.0550435	3.04587	0.00232009	0.0235682
	Fjx1	ENSMUSG00000075012	protein_coding	2691.3	0.167524	0.061079	2.74275	0.00609278	0.0451863
	Ublcp1	ENSMUSG00000041231	protein_coding	2425.8	0.167366	0.05425	3.08508	0.00203497	0.0216307
	Cep41	ENSMUSG00000029790	protein_coding	1649.17	0.167326	0.0506245	3.30524	0.00094895	0.0126825
	Mrpl2	ENSMUSG00000002767	protein_coding	1454.08	0.167282	0.0553412	3.02273	0.00250502	0.0248118
	Rpap3	ENSMUSG00000022466	protein_coding	1897.74	0.167215	0.0553576	3.02062	0.00252254	0.0249221
	Pbx2	ENSMUSG00000034673	protein_coding	8182.61	0.166897	0.0595054	2.80474	0.00503569	0.0397608
	Irf2bp1	ENSMUSG00000044030	protein_coding	2676.47	0.166469	0.061478	2.70778	0.00677345	0.048435
	Trmt6	ENSMUSG00000037376	protein_coding	2230.78	0.164858	0.0506328	3.25595	0.00113012	0.0142807
	Rbm22	ENSMUSG00000024604	protein_coding	4879.52	0.164569	0.0575964	2.85728	0.00427282	0.0352344
	Rfc2	ENSMUSG00000023104	protein_coding	5722.5	0.164502	0.0442638	3.7164	0.000202081	0.00416708
	Ak2	ENSMUSG00000028792	protein_coding	5201.11	0.164472	0.0467002	3.52187	0.000428518	0.00713548
	Sugp1	ENSMUSG00000011306	protein_coding	2485.36	0.164423	0.0474441	3.46561	0.000529038	0.00831058
	Gadd45g	ENSMUSG00000021453	protein_coding	1587.05	0.163635	0.0552239	2.96311	0.00304545	0.0284498
	Vps72	ENSMUSG00000008958	protein_coding	6578.64	0.163122	0.0384939	4.23761	2.25911e-05	0.000823942
	Ctdsp1	ENSMUSG00000026176	protein_coding	3958.88	0.162532	0.05501	2.95458	0.00313093	0.0288681
	Ndufb8	ENSMUSG00000025204	protein_coding	2234.83	0.161995	0.0534899	3.02852	0.00245753	0.0245439
	Fastkd3	ENSMUSG00000021532	protein_coding	1059.13	0.161823	0.0544793	2.97036	0.00297449	0.0280724
	Kat5	ENSMUSG00000024926	protein_coding	2650.6	0.161705	0.0455814	3.5476	0.000388757	0.00666136
	Stil	ENSMUSG00000028718	protein_coding	3379.58	0.161447	0.0562332	2.87102	0.00409148	0.0340993
	Gmeb1	ENSMUSG00000028901	protein_coding	3587.22	0.161187	0.0507538	3.17585	0.00149396	0.0174687
	Dbr1	ENSMUSG00000032469	protein_coding	1286.64	0.161121	0.0594866	2.70853	0.0067583	0.0484085
	Nelfa	ENSMUSG00000029111	protein_coding	3491.27	0.160921	0.0591352	2.72123	0.00650388	0.0470857
	Maz	ENSMUSG00000030678	protein_coding	18514.5	0.160915	0.0486665	3.30648	0.000944752	0.0126491
	Specc1	ENSMUSG00000042331	protein_coding	4236.77	0.160449	0.0546174	2.93768	0.00330674	0.0299409
	Mfsd5	ENSMUSG00000045665	protein_coding	1209.27	0.160112	0.0557528	2.87182	0.00408117	0.0340593
	Tti1	ENSMUSG00000027650	protein_coding	2783.48	0.159899	0.0435119	3.67484	0.000237998	0.00466727
	Ctc1	ENSMUSG00000020898	protein_coding	6458.74	0.159753	0.0568679	2.8092	0.00496644	0.0394535
	Cnot11	ENSMUSG00000003135	protein_coding	2680.18	0.159698	0.0529218	3.01762	0.00254765	0.0251383
	Abcf1	ENSMUSG00000038762	protein_coding	7228.28	0.159647	0.050886	3.13735	0.0017048	0.0190487
	Eif3d	ENSMUSG00000016554	protein_coding	6502.48	0.159309	0.0486108	3.27723	0.00104832	0.0136596
	Psma6	ENSMUSG00000021024	protein_coding	6350.22	0.15917	0.0474024	3.35785	0.000785514	0.0111194
	Bag1	ENSMUSG00000028416	protein_coding	4068	0.158917	0.0521756	3.04581	0.00232058	0.0235682
	Ppih	ENSMUSG00000060288	protein_coding	1885.86	0.158432	0.0586215	2.70263	0.00687942	0.0489907
	Iars2	ENSMUSG00000026618	protein_coding	3537.59	0.158279	0.0435884	3.63122	0.000282082	0.00527341
	Fastk	ENSMUSG00000028959	protein_coding	3010.39	0.158205	0.0496091	3.18904	0.00142746	0.0168425
	Stk39	ENSMUSG00000027030	protein_coding	4683.3	0.157811	0.0585929	2.69334	0.00707405	0.0499891
	Ttll5	ENSMUSG00000012609	protein_coding	1636.06	0.157772	0.052977	2.97813	0.00290015	0.0275239
	Arpc5l	ENSMUSG00000026755	protein_coding	2876.83	0.157539	0.0498373	3.16107	0.00157191	0.0181222
	Clptm1l	ENSMUSG00000021610	protein_coding	3798.16	0.157433	0.0400534	3.93057	8.47437e-05	0.00219378
	Prdx4	ENSMUSG00000025289	protein_coding	2680.96	0.15735	0.0566836	2.77594	0.00550432	0.0422431
	D2Wsu81e	ENSMUSG00000039660	protein_coding	1749.87	0.156842	0.0558608	2.80774	0.00498911	0.0394929
	Unc119	ENSMUSG00000002058	protein_coding	2126.24	0.156766	0.0547454	2.86355	0.00418928	0.034729
	Pa2g4	ENSMUSG00000025364	protein_coding	14072.4	0.156453	0.0500355	3.12683	0.00176701	0.0195071
	Chmp4b	ENSMUSG00000038467	protein_coding	5414.11	0.156282	0.0471191	3.31675	0.000910708	0.0123278
	Rps2	ENSMUSG00000044533	protein_coding	33638.7	0.155999	0.0538169	2.8987	0.00374719	0.0324323
	Dbf4	ENSMUSG00000002297	protein_coding	5990.76	0.155845	0.0520563	2.99378	0.00275548	0.0265186
	Dpm2	ENSMUSG00000026810	protein_coding	1843.26	0.155646	0.0557759	2.79057	0.00526157	0.0408622
	Smn1	ENSMUSG00000021645	protein_coding	2247.45	0.155482	0.0498526	3.11884	0.00181565	0.0199313
	Rab24	ENSMUSG00000034789	protein_coding	1711.71	0.155219	0.0559033	2.77657	0.00549356	0.0421812
	Zfp523	ENSMUSG00000024220	protein_coding	3155.05	0.155174	0.05482	2.83062	0.00464584	0.0376115
	R3hcc1	ENSMUSG00000034194	protein_coding	2242.8	0.155165	0.0475019	3.26651	0.00108881	0.0140119
	Ift140	ENSMUSG00000024169	protein_coding	3186.26	0.154652	0.0473217	3.2681	0.00108274	0.0139679
	Elac2	ENSMUSG00000020549	protein_coding	2483.57	0.154496	0.0454993	3.39557	0.000684868	0.0100383
	Srp9	ENSMUSG00000026511	protein_coding	2993.13	0.154222	0.0558686	2.76044	0.00577237	0.043593
	Dazap1	ENSMUSG00000069565	protein_coding	8187.56	0.154081	0.0554199	2.78025	0.0054317	0.041815
	Ppp1r16a	ENSMUSG00000033819	protein_coding	2520.25	0.153729	0.052499	2.92822	0.00340907	0.0305836
	Pcbp1	ENSMUSG00000051695	protein_coding	15669.9	0.152856	0.0556411	2.74717	0.00601111	0.0447893
	Dbnl	ENSMUSG00000020476	protein_coding	5088.58	0.152623	0.0396971	3.84469	0.000120705	0.00285053
	Tead2	ENSMUSG00000030796	protein_coding	17396.6	0.152538	0.0489027	3.1192	0.0018134	0.0199206
	Paxip1	ENSMUSG00000002221	protein_coding	5216.7	0.15251	0.0528327	2.88667	0.00389346	0.0332296
	Cfap20	ENSMUSG00000031796	protein_coding	2234.5	0.152479	0.0518261	2.94214	0.00325954	0.0296858
	Stk3	ENSMUSG00000022329	protein_coding	1540.5	0.152306	0.0522479	2.91507	0.00355608	0.031415
	Flot2	ENSMUSG00000061981	protein_coding	3855.71	0.152157	0.0426288	3.56935	0.000357871	0.00629096
	Ercc6	ENSMUSG00000054051	protein_coding	2940.61	0.151853	0.0523567	2.90036	0.00372731	0.032342
	Pwp2	ENSMUSG00000032834	protein_coding	1980.63	0.151734	0.0489663	3.09875	0.0019434	0.0209362
	Prkag1	ENSMUSG00000067713	protein_coding	1624.93	0.151561	0.0510497	2.9689	0.00298866	0.0281551
	Trappc12	ENSMUSG00000020628	protein_coding	2406.56	0.151045	0.0493017	3.06368	0.00218632	0.0227973
	Cyp51	ENSMUSG00000001467	protein_coding	9905.06	0.150666	0.0503572	2.99195	0.00277204	0.026645
	Alyref	ENSMUSG00000025134	protein_coding	5277.07	0.150583	0.047355	3.17988	0.00147335	0.0172925
	Ddx56	ENSMUSG00000004393	protein_coding	2408.12	0.150493	0.0501591	3.00032	0.00269696	0.0261813
	Rxrb	ENSMUSG00000039656	protein_coding	3325.11	0.150052	0.0441409	3.39938	0.000675396	0.00993679
	Aldh7a1	ENSMUSG00000053644	protein_coding	2941.66	0.149817	0.0486286	3.08085	0.00206408	0.0218295
	Nabp2	ENSMUSG00000025374	protein_coding	4086.45	0.149736	0.0514775	2.90877	0.00362853	0.0318154
	Dnpep	ENSMUSG00000026209	protein_coding	3247.69	0.149435	0.0504451	2.96233	0.00305323	0.0284543
	Kctd2	ENSMUSG00000016940	protein_coding	1721.02	0.149294	0.0500798	2.98112	0.00287197	0.0273529
	Ap2a1	ENSMUSG00000060279	protein_coding	5430.35	0.14926	0.0514804	2.89936	0.00373923	0.0324095
	Eif6	ENSMUSG00000027613	protein_coding	2935.85	0.149103	0.0487958	3.05565	0.0022457	0.0230589
	Ube2j2	ENSMUSG00000023286	protein_coding	2859.23	0.14896	0.0516661	2.88312	0.00393754	0.0334211
	Rbm17	ENSMUSG00000037197	protein_coding	6002.25	0.148816	0.0418211	3.5584	0.000373119	0.00648689
	Mipep	ENSMUSG00000021993	protein_coding	1319.36	0.148735	0.0545502	2.72658	0.00639952	0.0465284
	Sptlc1	ENSMUSG00000021468	protein_coding	1727.86	0.148432	0.0511373	2.90262	0.0037006	0.0322537
	Ict1	ENSMUSG00000018858	protein_coding	2164.59	0.148097	0.051863	2.85555	0.00429621	0.0354085
	Slbp	ENSMUSG00000004642	protein_coding	6535.06	0.148053	0.0499824	2.9621	0.00305546	0.0284581
	Psme3	ENSMUSG00000078652	protein_coding	11058.8	0.147717	0.0421752	3.50246	0.000460987	0.00748803
	Rnf123	ENSMUSG00000041528	protein_coding	2191.59	0.14728	0.0537201	2.74161	0.00611381	0.0451878
	Axin1	ENSMUSG00000024182	protein_coding	3505.91	0.146898	0.0508755	2.8874	0.00388443	0.0331888
	Ddx39	ENSMUSG00000005481	protein_coding	4642.65	0.14663	0.0474697	3.08891	0.00200893	0.0214496
	Saal1	ENSMUSG00000006763	protein_coding	2242.2	0.145982	0.0488027	2.99128	0.00277811	0.0266869
	Rnf126	ENSMUSG00000035890	protein_coding	2749.14	0.145932	0.0541143	2.69673	0.00700236	0.0495948
	Rabl6	ENSMUSG00000015087	protein_coding	4843.53	0.145691	0.0458829	3.17528	0.00149693	0.0174904
	Gpaa1	ENSMUSG00000022561	protein_coding	2480.91	0.144811	0.0488701	2.96317	0.00304484	0.0284498
	Lrwd1	ENSMUSG00000029703	protein_coding	2837.36	0.14475	0.0441443	3.27901	0.00104172	0.0136078
	Snrnp40	ENSMUSG00000074088	protein_coding	5549.79	0.144601	0.0507081	2.85163	0.00434951	0.0357535
	Bbs2	ENSMUSG00000031755	protein_coding	1560.82	0.144463	0.0529772	2.72689	0.00639342	0.0465179
	Vps4b	ENSMUSG00000009907	protein_coding	3956.3	0.144202	0.0434006	3.32258	0.000891905	0.0121914
	Trim24	ENSMUSG00000029833	protein_coding	7210.65	0.14392	0.0474675	3.03196	0.00242973	0.0243444
	Eif4h	ENSMUSG00000040731	protein_coding	18074.6	0.143751	0.0480643	2.99082	0.00278233	0.0266946
	Sh3gl1	ENSMUSG00000003200	protein_coding	3780.84	0.143397	0.0390113	3.67578	0.000237128	0.00466559
	Lmnb1	ENSMUSG00000024590	protein_coding	24724.2	0.143277	0.0528347	2.71181	0.00669175	0.0481279
	Tnfaip1	ENSMUSG00000017615	protein_coding	6571.29	0.14304	0.0462623	3.09194	0.00198855	0.0213049
	H2afv	ENSMUSG00000041126	protein_coding	8848.66	0.143008	0.0424769	3.36673	0.000760663	0.0108145
	Grsf1	ENSMUSG00000044221	protein_coding	7303.86	0.142962	0.048815	2.92864	0.00340447	0.0305776
	Tab1	ENSMUSG00000022414	protein_coding	2028.42	0.142737	0.0469547	3.03989	0.00236668	0.023881
	Adsl	ENSMUSG00000022407	protein_coding	3148.54	0.142657	0.0444717	3.20781	0.00133748	0.0161261
	Pitpnb	ENSMUSG00000050017	protein_coding	4300.96	0.142626	0.0524266	2.72049	0.00651855	0.0471359
	Hmgb2	ENSMUSG00000054717	protein_coding	26042	0.141189	0.0488915	2.88781	0.00387939	0.0331639
	Cwc22	ENSMUSG00000027014	protein_coding	2616.14	0.14099	0.0486417	2.89854	0.00374904	0.0324323
	Ppm1g	ENSMUSG00000029147	protein_coding	8678.75	0.140989	0.0466238	3.02398	0.00249476	0.0247572
	Sart3	ENSMUSG00000018974	protein_coding	5365.35	0.140909	0.0501831	2.80789	0.00498668	0.0394929
	Mgat1	ENSMUSG00000020346	protein_coding	2164.75	0.140746	0.0511974	2.74909	0.00597603	0.0446557
	Msh6	ENSMUSG00000005370	protein_coding	7673.91	0.140673	0.0480152	2.92977	0.00339214	0.0305019
	Exosc2	ENSMUSG00000039356	protein_coding	1764.28	0.140401	0.0504649	2.78215	0.00540005	0.0416682
	Ppp1ca	ENSMUSG00000040385	protein_coding	14074	0.140213	0.050178	2.79432	0.0052009	0.0405524
	Dnajc9	ENSMUSG00000021811	protein_coding	7041.88	0.140193	0.04684	2.99303	0.00276223	0.0265671
	Mlh1	ENSMUSG00000032498	protein_coding	2265.92	0.139648	0.0448724	3.11211	0.00185757	0.0202774
	Ctage5	ENSMUSG00000021000	protein_coding	2983.27	0.139493	0.0437122	3.19117	0.00141698	0.0167822
	Hdgfrp2	ENSMUSG00000002833	protein_coding	5641.79	0.13885	0.0513009	2.70657	0.00679812	0.0484782
	Ssbp1	ENSMUSG00000029911	protein_coding	3187.85	0.138809	0.0462528	3.0011	0.00269006	0.0261631
	Parn	ENSMUSG00000022685	protein_coding	2095.42	0.138141	0.0460993	2.99659	0.00273022	0.0263403
	Dlgap5	ENSMUSG00000037544	protein_coding	4143.76	0.13807	0.0492542	2.80321	0.00505961	0.039869
	Pcbp4	ENSMUSG00000023495	protein_coding	17046	0.137628	0.0380392	3.61806	0.000296818	0.0055093
	Coro1b	ENSMUSG00000024835	protein_coding	4879.61	0.1374	0.044008	3.12216	0.0017953	0.0197914
	Mtx1	ENSMUSG00000064068	protein_coding	1529.63	0.137202	0.0491353	2.79233	0.00523307	0.0407017
	Suv39h1	ENSMUSG00000039231	protein_coding	4083.69	0.137056	0.0503976	2.71949	0.00653835	0.0472517
	Nup62	ENSMUSG00000043858	protein_coding	5842.56	0.136384	0.0474713	2.87298	0.0040662	0.0340417
	Serp1	ENSMUSG00000027808	protein_coding	6984.75	0.136307	0.0429819	3.17127	0.00151773	0.0176278
	Mta2	ENSMUSG00000071646	protein_coding	11374.1	0.136128	0.0387742	3.51078	0.000446801	0.00734164
	Wdr5	ENSMUSG00000026917	protein_coding	5252.66	0.135036	0.0448229	3.01265	0.00258979	0.0254255
	Lrrc14	ENSMUSG00000033728	protein_coding	1543.19	0.13503	0.0485434	2.78164	0.00540851	0.0416923
	Emc10	ENSMUSG00000008140	protein_coding	4525.79	0.134847	0.0498103	2.70722	0.00678494	0.0484588
	Supt16	ENSMUSG00000035726	protein_coding	13889.3	0.134752	0.0463515	2.90718	0.00364702	0.0319293
	Rfc3	ENSMUSG00000033970	protein_coding	3287.55	0.134009	0.0465296	2.88008	0.00397573	0.0336375
	Ddx52	ENSMUSG00000020677	protein_coding	3624.26	0.133729	0.0490785	2.7248	0.00643414	0.0467148
	Eif1ad	ENSMUSG00000024841	protein_coding	3856.66	0.133347	0.0441338	3.02142	0.0025159	0.0248768
	Uqcrc1	ENSMUSG00000025651	protein_coding	6284.43	0.133031	0.0466718	2.85036	0.00436692	0.0358211
	Ube2i	ENSMUSG00000015120	protein_coding	15389.7	0.132224	0.0356184	3.71223	0.000205441	0.0042141
	Bckdk	ENSMUSG00000030802	protein_coding	2884.28	0.131488	0.0441385	2.97898	0.00289212	0.0274935
	Wdr35	ENSMUSG00000066643	protein_coding	2485.69	0.13126	0.0478585	2.74267	0.00609411	0.0451863
	Cyc1	ENSMUSG00000022551	protein_coding	5065.06	0.130494	0.0368566	3.54058	0.000399248	0.00677419
	Ube2d2a	ENSMUSG00000091896	protein_coding	12789	0.129723	0.0478257	2.71241	0.00667955	0.0480718
	Tmed2	ENSMUSG00000029390	protein_coding	9244.73	0.129623	0.037835	3.426	0.00061254	0.00924256
	Rpl7l1	ENSMUSG00000063888	protein_coding	6678.55	0.129573	0.0447986	2.89235	0.00382368	0.0328583
	Mrpl10	ENSMUSG00000001445	protein_coding	2020.7	0.12925	0.0460163	2.80878	0.00497298	0.0394854
	Rnps1	ENSMUSG00000034681	protein_coding	15679.1	0.128851	0.0430209	2.99509	0.00274364	0.0264395
	Pfn1	ENSMUSG00000018293	protein_coding	11145.1	0.12761	0.0453328	2.81496	0.00487833	0.0389538
	Prkcsh	ENSMUSG00000003402	protein_coding	5536.75	0.127377	0.0427169	2.98189	0.0028647	0.0273004
	Tmem234	ENSMUSG00000028797	protein_coding	3907.01	0.127356	0.0449905	2.83072	0.00464429	0.0376115
	Dgcr8	ENSMUSG00000022718	protein_coding	4797.99	0.126703	0.0470243	2.69441	0.00705127	0.0498732
	Nudc	ENSMUSG00000028851	protein_coding	7903.76	0.125988	0.0428675	2.93902	0.00329254	0.0299165
	Usp37	ENSMUSG00000033364	protein_coding	4739.11	0.124699	0.0460642	2.70707	0.00678805	0.0484588
	Uri1	ENSMUSG00000030421	protein_coding	3282.57	0.124183	0.045455	2.732	0.00629519	0.0460703
	Traf7	ENSMUSG00000052752	protein_coding	6433.73	0.123426	0.045723	2.69944	0.00694566	0.0492965
	Map2k2	ENSMUSG00000035027	protein_coding	4992.05	0.123338	0.0419608	2.93937	0.00328882	0.0299001
	Rab35	ENSMUSG00000029518	protein_coding	4156.78	0.123124	0.0426645	2.88586	0.00390343	0.0332916
	Lrrc42	ENSMUSG00000028617	protein_coding	2590.71	0.122065	0.0449691	2.71442	0.00663921	0.0478643
	Tmem165	ENSMUSG00000029234	protein_coding	4029.64	0.121814	0.0421686	2.88875	0.00386783	0.0331195
	Rae1	ENSMUSG00000027509	protein_coding	3162.87	0.120867	0.0437545	2.76239	0.00573793	0.0433897
	Pdap1	ENSMUSG00000029623	protein_coding	8568.09	0.120233	0.0366548	3.28013	0.00103758	0.013565
	Ahcyl1	ENSMUSG00000027893	protein_coding	10690.7	0.120131	0.0351103	3.42152	0.000622712	0.00932404
	Ppp5c	ENSMUSG00000003099	protein_coding	4148.48	0.11998	0.0426938	2.81025	0.00495037	0.039389
	Ccz1	ENSMUSG00000029617	protein_coding	3819.08	0.119078	0.0400957	2.96984	0.00297954	0.0280861
	Hnrnpdl	ENSMUSG00000029328	protein_coding	31236.3	0.118892	0.0385202	3.08648	0.0020254	0.0215518
	Ssb	ENSMUSG00000068882	protein_coding	14629.9	0.115485	0.0408606	2.82632	0.00470862	0.0379853
	Atf6b	ENSMUSG00000015461	protein_coding	4494.65	0.112534	0.0401527	2.80265	0.00506839	0.0398778
	Gnb2	ENSMUSG00000029713	protein_coding	15239.2	0.110957	0.039939	2.77815	0.00546691	0.0420386
	Bap1	ENSMUSG00000021901	protein_coding	8712.28	0.109334	0.0346466	3.15569	0.00160116	0.0182722
	Gnl2	ENSMUSG00000028869	protein_coding	3865.36	0.108413	0.0394508	2.74805	0.00599515	0.044713
	Kansl2	ENSMUSG00000022992	protein_coding	5303.32	0.108346	0.0369985	2.92839	0.00340721	0.0305836
	Smg5	ENSMUSG00000001415	protein_coding	8392	0.106596	0.0379582	2.80825	0.00498109	0.0394929
	Dctn2	ENSMUSG00000025410	protein_coding	7867.51	0.105541	0.0373771	2.82369	0.00474747	0.0382
	Ppp1r8	ENSMUSG00000028882	protein_coding	5093.83	0.100129	0.036735	2.72572	0.00641622	0.0466281
	Csde1	ENSMUSG00000068823	protein_coding	24842.6	-0.0963234	0.0350172	-2.75074	0.00594601	0.0445594
	Picalm	ENSMUSG00000039361	protein_coding	12136.9	-0.0988546	0.0352027	-2.80816	0.0049826	0.0394929
	Zfp292	ENSMUSG00000039967	protein_coding	9452.42	-0.106631	0.037176	-2.86827	0.00412729	0.0343794
	Insr	ENSMUSG00000005534	protein_coding	4981.21	-0.10744	0.0362388	-2.96477	0.00302905	0.0283815
	Usp9x	ENSMUSG00000031010	protein_coding	20124.3	-0.109533	0.0385103	-2.84426	0.00445146	0.0363237
	Phf20	ENSMUSG00000038116	protein_coding	4035.84	-0.109542	0.0393449	-2.78416	0.0053667	0.0414723
	Fam8a1	ENSMUSG00000069237	protein_coding	6364.61	-0.110911	0.0384643	-2.88349	0.00393289	0.03342
	Casc4	ENSMUSG00000060227	protein_coding	4973.31	-0.111335	0.04083	-2.7268	0.0063951	0.0465179
	Sbno1	ENSMUSG00000038095	protein_coding	8644.53	-0.113041	0.0363449	-3.11024	0.00186935	0.0203774
	Ddx5	ENSMUSG00000020719	protein_coding	72643	-0.11321	0.0381491	-2.96756	0.00300169	0.0282098
	Ubxn7	ENSMUSG00000053774	protein_coding	8155.64	-0.114906	0.039265	-2.92642	0.00342892	0.0307441
	Gpbp1l1	ENSMUSG00000034042	protein_coding	2855.6	-0.115583	0.0412366	-2.80293	0.0050641	0.0398778
	Sh3glb1	ENSMUSG00000037062	protein_coding	7512.34	-0.116558	0.0385103	-3.02667	0.00247263	0.0246631
	Nsd1	ENSMUSG00000021488	protein_coding	17186.9	-0.11656	0.0368204	-3.16564	0.00154742	0.0178927
	Hsf2	ENSMUSG00000019878	protein_coding	4332.75	-0.117078	0.0433291	-2.70206	0.00689112	0.049007
	Eif4g2	ENSMUSG00000005610	protein_coding	121997	-0.117672	0.0417479	-2.81863	0.00482287	0.0386473
	Smarcad1	ENSMUSG00000029920	protein_coding	9062.17	-0.117675	0.0400544	-2.93788	0.00330466	0.0299394
	Kpna1	ENSMUSG00000022905	protein_coding	7409.82	-0.117736	0.0429627	-2.74043	0.00613596	0.0452872
	Far1	ENSMUSG00000030759	protein_coding	6751.81	-0.117818	0.0393386	-2.99496	0.00274478	0.0264395
	Cfl2	ENSMUSG00000062929	protein_coding	7460.58	-0.117878	0.0399952	-2.9473	0.00320562	0.0293487
	Zfr	ENSMUSG00000022201	protein_coding	11492.7	-0.119681	0.0366571	-3.26489	0.00109508	0.0140401
	Prkar1a	ENSMUSG00000020612	protein_coding	18609.2	-0.120298	0.0433061	-2.77786	0.00547187	0.0420561
	Pdpk1	ENSMUSG00000024122	protein_coding	5048.93	-0.120491	0.0384637	-3.13259	0.00173272	0.0192511
	Slc25a23	ENSMUSG00000046329	protein_coding	6603.86	-0.121062	0.0441041	-2.74492	0.00605259	0.0449695
	Itch	ENSMUSG00000027598	protein_coding	5807.56	-0.12127	0.0368451	-3.29133	0.000997136	0.0131909
	Cpe	ENSMUSG00000037852	protein_coding	11175.8	-0.121566	0.0446663	-2.72165	0.00649565	0.047052
	Tnks	ENSMUSG00000031529	protein_coding	6217.94	-0.122644	0.0441129	-2.78022	0.00543216	0.041815
	Pfkm	ENSMUSG00000033065	protein_coding	3875.68	-0.122679	0.0389183	-3.15223	0.00162027	0.0184482
	Rprd1a	ENSMUSG00000040446	protein_coding	5583.82	-0.123141	0.041264	-2.98421	0.0028431	0.0271608
	Trip12	ENSMUSG00000026219	protein_coding	20289.3	-0.124576	0.0455135	-2.73713	0.00619776	0.0456058
	Erc1	ENSMUSG00000030172	protein_coding	4283.9	-0.124719	0.0439885	-2.83527	0.00457871	0.0371678
	Taok1	ENSMUSG00000017291	protein_coding	10272.6	-0.124794	0.0398834	-3.12898	0.00175415	0.0194339
	Hdgfrp3	ENSMUSG00000025104	protein_coding	10502.6	-0.12497	0.045594	-2.74094	0.00612644	0.0452383
	Azin1	ENSMUSG00000037458	protein_coding	10395.4	-0.12566	0.0454844	-2.7627	0.00573256	0.0433897
	Cdk14	ENSMUSG00000028926	protein_coding	2768.56	-0.125715	0.0435024	-2.88984	0.00385444	0.0330592
	Lix1l	ENSMUSG00000049288	protein_coding	5474.65	-0.125725	0.0434531	-2.89335	0.00381152	0.0328354
	Ccdc50	ENSMUSG00000038127	protein_coding	10686.4	-0.126835	0.0386546	-3.28123	0.00103355	0.013535
	Ppp3ca	ENSMUSG00000028161	protein_coding	5424.48	-0.126859	0.0419194	-3.02626	0.00247602	0.0246812
	Mycbp2	ENSMUSG00000033004	protein_coding	9112.61	-0.1274	0.0453143	-2.81147	0.00493149	0.0392959
	Arhgef2	ENSMUSG00000028059	protein_coding	7177.48	-0.128078	0.0435932	-2.93803	0.00330303	0.0299394
	Kif5b	ENSMUSG00000006740	protein_coding	10811.8	-0.128081	0.0441125	-2.90351	0.00369007	0.0321799
	Atp2b1	ENSMUSG00000019943	protein_coding	5591.76	-0.128136	0.0396001	-3.23575	0.00121322	0.0150066
	Med13	ENSMUSG00000034297	protein_coding	8726.74	-0.128386	0.0466889	-2.74982	0.00596282	0.0446211
	Cstf2t	ENSMUSG00000053536	protein_coding	4658.85	-0.129	0.0451311	-2.85833	0.00425876	0.035137
	Ets1	ENSMUSG00000032035	protein_coding	2020.07	-0.129117	0.0475624	-2.71469	0.00663386	0.0478643
	Sept7	ENSMUSG00000001833	protein_coding	13406	-0.129199	0.0467914	-2.76118	0.00575929	0.0435153
	Rsf1	ENSMUSG00000035623	protein_coding	6056.47	-0.129528	0.0402524	-3.2179	0.00129134	0.0157237
	Trio	ENSMUSG00000022263	protein_coding	9148.77	-0.13034	0.0446159	-2.92138	0.00348481	0.0310137
	2210018M11Rik	ENSMUSG00000035401	protein_coding	4417.64	-0.130696	0.0447124	-2.92303	0.00346641	0.0309204
	Pafah1b1	ENSMUSG00000020745	protein_coding	18519.7	-0.130756	0.0350472	-3.73086	0.000190827	0.00400917
	Socs7	ENSMUSG00000038485	protein_coding	4394.49	-0.131155	0.0437075	-3.00074	0.00269328	0.0261758
	Camta1	ENSMUSG00000014592	protein_coding	6309.2	-0.131253	0.0398566	-3.29313	0.000990802	0.0131294
	Ibtk	ENSMUSG00000035941	protein_coding	3899.23	-0.131313	0.0444321	-2.95536	0.00312302	0.0288293
	Ube4a	ENSMUSG00000059890	protein_coding	6183.04	-0.131702	0.0435457	-3.02445	0.00249082	0.0247497
	RP24-97D9.3	ENSMUSG00000107495	TEC	2156.4	-0.131789	0.0465858	-2.82894	0.00467019	0.0377729
	Cryzl1	ENSMUSG00000058240	protein_coding	1749.21	-0.132553	0.0480829	-2.75675	0.00583786	0.0440236
	Neto2	ENSMUSG00000036902	protein_coding	4492.34	-0.132858	0.0449449	-2.95601	0.00311649	0.0288202
	Coa5	ENSMUSG00000026112	protein_coding	4771.11	-0.133439	0.0456364	-2.92396	0.00345604	0.030885
	Cntln	ENSMUSG00000038070	protein_coding	2167.17	-0.133546	0.048565	-2.74984	0.00596242	0.0446211
	Zfp280d	ENSMUSG00000038535	protein_coding	4124.57	-0.133723	0.037237	-3.59113	0.000329254	0.00594867
	Arrdc3	ENSMUSG00000074794	protein_coding	3986.26	-0.134062	0.0490015	-2.73587	0.00622165	0.0456532
	Rlim	ENSMUSG00000056537	protein_coding	5584.69	-0.134486	0.0426977	-3.14971	0.0016343	0.0185268
	Mecp2	ENSMUSG00000031393	protein_coding	8319.77	-0.134663	0.0409568	-3.28792	0.0010093	0.013318
	Rab11fip4	ENSMUSG00000017639	protein_coding	5799.42	-0.135719	0.0384269	-3.53188	0.000412621	0.00695574
	Pygo1	ENSMUSG00000034910	protein_coding	4111.88	-0.136167	0.0356631	-3.81814	0.000134462	0.00309416
	Ap1g1	ENSMUSG00000031731	protein_coding	7703.19	-0.136779	0.0416175	-3.28657	0.00101415	0.0133501
	Sacm1l	ENSMUSG00000025240	protein_coding	2880.36	-0.13807	0.0474341	-2.91077	0.00360534	0.0316888
	Ccnt1	ENSMUSG00000011960	protein_coding	4805.79	-0.13837	0.0425876	-3.24906	0.00115785	0.014529
	Zfp451	ENSMUSG00000042197	protein_coding	6560.69	-0.138662	0.0418445	-3.31375	0.000920554	0.0124143
	Cask	ENSMUSG00000031012	protein_coding	5083.51	-0.13876	0.0492795	-2.81576	0.00486613	0.0388941
	Matr3	ENSMUSG00000037236	protein_coding	31465.3	-0.138795	0.0461912	-3.00478	0.00265769	0.0259518
	Rbmx	ENSMUSG00000031134	protein_coding	18055.4	-0.1389	0.0430448	-3.22687	0.00125151	0.0153519
	Brwd3	ENSMUSG00000063663	protein_coding	2939.14	-0.13922	0.0438344	-3.17603	0.00149304	0.0174687
	Chordc1	ENSMUSG00000001774	protein_coding	4238.01	-0.139229	0.0411465	-3.38374	0.000715066	0.0103503
	Zfp157	ENSMUSG00000036898	protein_coding	3752.14	-0.139266	0.0500017	-2.78522	0.00534915	0.0413777
	Ube2v2	ENSMUSG00000022674	protein_coding	4094.34	-0.13927	0.0490326	-2.84036	0.00450619	0.0366689
	Trp53bp1	ENSMUSG00000043909	protein_coding	16268.5	-0.139331	0.039948	-3.4878	0.000487014	0.00782934
	Thoc2	ENSMUSG00000037475	protein_coding	8282.09	-0.1397	0.0367228	-3.80417	0.000142283	0.00323766
	Klhl23	ENSMUSG00000042155	protein_coding	3961.16	-0.140174	0.0430895	-3.25308	0.0011416	0.0143713
	Mtf2	ENSMUSG00000029267	protein_coding	6700.76	-0.140513	0.0399095	-3.52078	0.000430278	0.00715298
	Fcho2	ENSMUSG00000041685	protein_coding	3074.63	-0.140947	0.0517709	-2.72251	0.00647885	0.0469739
	Ept1	ENSMUSG00000075703	protein_coding	4161.53	-0.141017	0.0514064	-2.74319	0.00608461	0.0451859
	Dnajc3	ENSMUSG00000022136	protein_coding	2193.87	-0.142356	0.0514253	-2.76821	0.00563652	0.042962
	G2e3	ENSMUSG00000035293	protein_coding	6444.83	-0.142578	0.0505	-2.82333	0.00475275	0.0382228
	Ado	ENSMUSG00000057134	protein_coding	2083.45	-0.142583	0.051399	-2.77404	0.00553657	0.0424489
	Syt7	ENSMUSG00000024743	protein_coding	2608.2	-0.142606	0.0488473	-2.91943	0.00350669	0.0311662
	Rsrc2	ENSMUSG00000029422	protein_coding	8773.41	-0.1427	0.0409125	-3.48793	0.00048678	0.00782934
	Zkscan1	ENSMUSG00000029729	protein_coding	5372.06	-0.14318	0.0478083	-2.99487	0.00274558	0.0264395
	Fbxo28	ENSMUSG00000047539	protein_coding	3103.71	-0.143446	0.0468245	-3.06349	0.00218772	0.0227973
	Sec23a	ENSMUSG00000020986	protein_coding	6554.41	-0.144081	0.0435758	-3.30646	0.000944835	0.0126491
	Mgrn1	ENSMUSG00000022517	protein_coding	4754.65	-0.144307	0.0526328	-2.74176	0.00611107	0.0451878
	Klhl7	ENSMUSG00000028986	protein_coding	10028.5	-0.144325	0.0500468	-2.8838	0.00392906	0.0334056
	Ranbp10	ENSMUSG00000037415	protein_coding	3649.55	-0.144353	0.0472698	-3.05381	0.00225954	0.0230985
	Slc39a6	ENSMUSG00000024270	protein_coding	6339.68	-0.144405	0.0494971	-2.91744	0.00352913	0.0312832
	Ttc19	ENSMUSG00000042298	protein_coding	1508.93	-0.144416	0.0487	-2.96543	0.00302262	0.0283552
	Dync1li2	ENSMUSG00000035770	protein_coding	10117.2	-0.144855	0.0351228	-4.12425	3.7195e-05	0.0012021
	Tug1	ENSMUSG00000056579	processed_transcript	13588.9	-0.145227	0.0413268	-3.51411	0.000441226	0.0072675
	Eef1a1	ENSMUSG00000037742	protein_coding	359908	-0.145357	0.0527823	-2.7539	0.005889	0.044211
	Tspan5	ENSMUSG00000028152	protein_coding	2939.25	-0.145492	0.051457	-2.82744	0.00469214	0.037886
	Fndc3a	ENSMUSG00000033487	protein_coding	8278.72	-0.145555	0.0385277	-3.77795	0.000158126	0.0034666
	2610301B20Rik	ENSMUSG00000059482	protein_coding	1622.27	-0.146058	0.0493609	-2.95899	0.00308651	0.028689
	Mtmr6	ENSMUSG00000021987	protein_coding	3775.57	-0.146476	0.0500831	-2.92465	0.00344841	0.030848
	Gls	ENSMUSG00000026103	protein_coding	6716.1	-0.147687	0.041492	-3.55941	0.000371694	0.00648689
	Slc38a2	ENSMUSG00000022462	protein_coding	18693.2	-0.14805	0.0469062	-3.15629	0.0015979	0.0182722
	Sec22c	ENSMUSG00000061536	protein_coding	2846.34	-0.148186	0.0487248	-3.04128	0.00235575	0.0238113
	Etnk1	ENSMUSG00000030275	protein_coding	6812.66	-0.148802	0.0479672	-3.10216	0.00192115	0.0207606
	Dpy19l3	ENSMUSG00000043671	protein_coding	2462.78	-0.14892	0.0478987	-3.10906	0.00187681	0.0204302
	Ric1	ENSMUSG00000038658	protein_coding	2843.15	-0.148978	0.0496095	-3.00302	0.00267318	0.0260639
	Zfp652	ENSMUSG00000075595	protein_coding	5796.31	-0.149237	0.0462382	-3.22758	0.00124844	0.015345
	Phip	ENSMUSG00000032253	protein_coding	13962.6	-0.149254	0.0431414	-3.45964	0.000540894	0.0084181
	Slc1a4	ENSMUSG00000020142	protein_coding	2932.63	-0.149514	0.0518389	-2.88421	0.00392392	0.0333801
	Spag9	ENSMUSG00000020859	protein_coding	21838.7	-0.149651	0.0378709	-3.95163	7.76215e-05	0.00207756
	Tsc1	ENSMUSG00000026812	protein_coding	4367.19	-0.149809	0.0490385	-3.05493	0.00225111	0.0230589
	Jak2	ENSMUSG00000024789	protein_coding	3107.07	-0.149972	0.0535384	-2.8012	0.00509134	0.0399778
	Gbf1	ENSMUSG00000025224	protein_coding	5663.95	-0.15001	0.0553677	-2.70934	0.0067418	0.0483637
	Gfpt1	ENSMUSG00000029992	protein_coding	4621.54	-0.150141	0.0431252	-3.48152	0.000498575	0.0079497
	Camsap2	ENSMUSG00000041570	protein_coding	8804.78	-0.150203	0.0412858	-3.63813	0.000274627	0.00516498
	Zfp180	ENSMUSG00000057101	protein_coding	2762.5	-0.150819	0.0534234	-2.82308	0.00475651	0.0382333
	Lcorl	ENSMUSG00000015882	protein_coding	3797.07	-0.150904	0.0438837	-3.43873	0.000584439	0.00897943
	Cd93	ENSMUSG00000027435	protein_coding	2600.36	-0.151358	0.0495455	-3.05492	0.00225123	0.0230589
	Dlgap4	ENSMUSG00000061689	protein_coding	8915.78	-0.151877	0.054175	-2.80346	0.00505575	0.039869
	Chd6	ENSMUSG00000057133	protein_coding	9087.47	-0.152066	0.0461823	-3.29274	0.000992157	0.0131362
	Bmpr2	ENSMUSG00000067336	protein_coding	9011.81	-0.152169	0.0442811	-3.43642	0.000589451	0.0090148
	Pdik1l	ENSMUSG00000050890	protein_coding	2127.79	-0.152311	0.0524885	-2.90179	0.00371032	0.0322688
	Bdp1	ENSMUSG00000049658	protein_coding	3793.32	-0.152349	0.0447053	-3.40785	0.000654767	0.00968806
	Atp6v1a	ENSMUSG00000052459	protein_coding	5823.92	-0.152752	0.0554616	-2.75418	0.00588388	0.0441999
	Mgat5	ENSMUSG00000036155	protein_coding	3377.44	-0.152772	0.0546128	-2.79737	0.00515205	0.0403086
	Akt3	ENSMUSG00000019699	protein_coding	9843.32	-0.152942	0.0505726	-3.02421	0.0024928	0.0247535
	Tmem8b	ENSMUSG00000078716	protein_coding	2569.14	-0.153093	0.0458038	-3.34237	0.000830662	0.0115981
	Zfp738	ENSMUSG00000048280	protein_coding	1306.86	-0.153337	0.0568054	-2.69934	0.00694762	0.0492965
	Hipk3	ENSMUSG00000027177	protein_coding	2087.86	-0.153394	0.0517217	-2.96575	0.00301945	0.0283425
	Shkbp1	ENSMUSG00000089832	protein_coding	2264.54	-0.153572	0.0558964	-2.74744	0.00600626	0.0447744
	Lrp8	ENSMUSG00000028613	protein_coding	7938.45	-0.153659	0.0515155	-2.98276	0.00285658	0.0272562
	Ankfy1	ENSMUSG00000020790	protein_coding	6512.01	-0.153692	0.0435828	-3.52644	0.000421181	0.0070619
	Pcnxl4	ENSMUSG00000034501	protein_coding	1420.35	-0.15382	0.0503859	-3.05284	0.00226689	0.0231433
	Esyt2	ENSMUSG00000021171	protein_coding	2348.05	-0.15423	0.0496731	-3.10491	0.00190338	0.0206762
	Mtmr9	ENSMUSG00000035078	protein_coding	3292.84	-0.154287	0.0445701	-3.46168	0.000536814	0.00840482
	Pcmtd1	ENSMUSG00000051285	protein_coding	3322.68	-0.154475	0.0496139	-3.11354	0.00184856	0.0202073
	Vezt	ENSMUSG00000036099	protein_coding	5054.78	-0.154488	0.0570328	-2.70876	0.00675347	0.048403
	Fam117b	ENSMUSG00000041040	protein_coding	3482.52	-0.154992	0.0569591	-2.72111	0.00650633	0.0470857
	Fnip1	ENSMUSG00000035992	protein_coding	2107.76	-0.155052	0.0514755	-3.01215	0.00259408	0.0254517
	Alkbh8	ENSMUSG00000025899	protein_coding	2168.8	-0.155258	0.0490355	-3.16624	0.00154426	0.0178694
	Mical3	ENSMUSG00000051586	protein_coding	3100.47	-0.155285	0.051665	-3.00562	0.0026504	0.0259228
	1700020I14Rik	ENSMUSG00000085438	lincRNA	13381.6	-0.155463	0.0461583	-3.36803	0.00075707	0.0107873
	Pik3r1	ENSMUSG00000041417	protein_coding	2661.48	-0.155499	0.0546659	-2.84454	0.00444762	0.0363237
	Daam1	ENSMUSG00000034574	protein_coding	4949.14	-0.156328	0.0451724	-3.4607	0.000538775	0.00841028
	Cep70	ENSMUSG00000056267	protein_coding	2088.44	-0.156547	0.0573176	-2.73122	0.00630997	0.0460704
	Ppp6r2	ENSMUSG00000036561	protein_coding	2857.4	-0.156864	0.0536193	-2.92551	0.0034389	0.0307982
	Fam208a	ENSMUSG00000040651	protein_coding	3441.47	-0.156959	0.056421	-2.78192	0.0054039	0.0416773
	Cdc42bpa	ENSMUSG00000026490	protein_coding	5148.94	-0.157288	0.0479783	-3.27832	0.00104426	0.0136182
	Rtn3	ENSMUSG00000024758	protein_coding	25353.8	-0.157319	0.0542891	-2.8978	0.00375787	0.0324629
	Scai	ENSMUSG00000035236	protein_coding	4575.59	-0.157404	0.0534463	-2.9451	0.00322854	0.0294722
	Lats1	ENSMUSG00000040021	protein_coding	4934.03	-0.157594	0.0510577	-3.0866	0.00202463	0.0215518
	Hdhd2	ENSMUSG00000025421	protein_coding	1821.99	-0.15778	0.0501755	-3.14456	0.00166337	0.0187387
	Ap1s2	ENSMUSG00000031367	protein_coding	2400.29	-0.157897	0.0475433	-3.32113	0.000896545	0.0122442
	Trak2	ENSMUSG00000026028	protein_coding	3010.14	-0.158095	0.0468562	-3.37405	0.000740696	0.0106369
	Ctsb	ENSMUSG00000021939	protein_coding	6373.9	-0.158159	0.0573888	-2.75592	0.00585279	0.0440724
	March2	ENSMUSG00000079557	protein_coding	1241.69	-0.158632	0.0578427	-2.74247	0.00609796	0.0451863
	Nbr1	ENSMUSG00000017119	protein_coding	11318	-0.158668	0.0517235	-3.06762	0.0021577	0.0225446
	Esco1	ENSMUSG00000024293	protein_coding	1589.15	-0.158802	0.0578525	-2.74495	0.00605208	0.0449695
	Sept6	ENSMUSG00000050379	protein_coding	4239.59	-0.158877	0.0497293	-3.19483	0.00139911	0.0166465
	Zdhhc17	ENSMUSG00000035798	protein_coding	3846.36	-0.159027	0.0391111	-4.06603	4.78215e-05	0.00143556
	Ccdc186	ENSMUSG00000035173	protein_coding	2823.82	-0.15994	0.0487083	-3.28362	0.00102482	0.0134772
	Atf6	ENSMUSG00000026663	protein_coding	2002.92	-0.159966	0.0498327	-3.21005	0.0013271	0.0160762
	Bhlhb9	ENSMUSG00000072964	protein_coding	4331.29	-0.160063	0.0482887	-3.31472	0.000917358	0.0123875
	Prkar2b	ENSMUSG00000002997	protein_coding	4244.56	-0.160182	0.0576151	-2.7802	0.00543247	0.041815
	Zfp266	ENSMUSG00000060510	protein_coding	10937.9	-0.160494	0.036446	-4.40361	1.06463e-05	0.000471347
	Kpna6	ENSMUSG00000003731	protein_coding	4524	-0.160622	0.0455761	-3.52425	0.000424677	0.00709766
	Btbd3	ENSMUSG00000062098	protein_coding	2250.99	-0.161153	0.0560983	-2.87269	0.00406998	0.0340417
	Atrx	ENSMUSG00000031229	protein_coding	20258.5	-0.161504	0.0379381	-4.25704	2.07155e-05	0.000782975
	Yipf6	ENSMUSG00000047694	protein_coding	2248.2	-0.161811	0.0531864	-3.04234	0.00234749	0.0237488
	Ints10	ENSMUSG00000031864	protein_coding	3451.54	-0.162606	0.050338	-3.23028	0.00123669	0.0152245
	Cat	ENSMUSG00000027187	protein_coding	6343.96	-0.162803	0.0438413	-3.71347	0.000204436	0.00419901
	Ubn2	ENSMUSG00000038538	protein_coding	7260.69	-0.163194	0.0562933	-2.899	0.00374355	0.0324288
	Ska2	ENSMUSG00000020492	protein_coding	6315.77	-0.163254	0.0379112	-4.30621	1.66075e-05	0.000657978
	Pten	ENSMUSG00000013663	protein_coding	7005.32	-0.163608	0.0399624	-4.09404	4.23918e-05	0.00132879
	Nsf	ENSMUSG00000034187	protein_coding	2966.41	-0.163762	0.0539663	-3.03453	0.00240912	0.0242466
	Zeb1	ENSMUSG00000024238	protein_coding	7622.24	-0.163771	0.0535316	-3.05934	0.00221825	0.0228946
	Rrn3	ENSMUSG00000022682	protein_coding	6245.22	-0.163855	0.041059	-3.99071	6.5875e-05	0.00185281
	Rictor	ENSMUSG00000050310	protein_coding	3952.47	-0.164138	0.0427932	-3.83561	0.000125252	0.00291382
	Ftl1	ENSMUSG00000050708	protein_coding	35807.6	-0.164301	0.0585108	-2.80804	0.00498434	0.0394929
	Pfn2	ENSMUSG00000027805	protein_coding	12712.2	-0.164625	0.0551201	-2.98667	0.00282038	0.0269933
	Rufy1	ENSMUSG00000020375	protein_coding	1079.98	-0.164662	0.0600732	-2.74103	0.00612474	0.0452383
	Mmgt1	ENSMUSG00000061273	protein_coding	5963.72	-0.164781	0.0491979	-3.34934	0.00081003	0.0113915
	Fgd4	ENSMUSG00000022788	protein_coding	3971.16	-0.164838	0.0436203	-3.77894	0.000157498	0.00345939
	Eif4a2	ENSMUSG00000022884	protein_coding	18820.1	-0.165117	0.048196	-3.42596	0.000612627	0.00924256
	Lin7c	ENSMUSG00000027162	protein_coding	10892.7	-0.165421	0.0466588	-3.54533	0.000392119	0.00668959
	Acvr1b	ENSMUSG00000000532	protein_coding	4426.74	-0.165467	0.0470223	-3.5189	0.000433344	0.00719175
	Tulp4	ENSMUSG00000034377	protein_coding	15617.8	-0.165646	0.0386481	-4.28602	1.81906e-05	0.000706358
	Pknox2	ENSMUSG00000035934	protein_coding	2012.57	-0.165977	0.0497033	-3.33935	0.000839757	0.0116729
	Mcf2l	ENSMUSG00000031442	protein_coding	4598.6	-0.166049	0.0562001	-2.95459	0.00313082	0.0288681
	Lig4	ENSMUSG00000049717	protein_coding	1178.64	-0.166107	0.0569856	-2.91489	0.00355811	0.0314152
	Ttc21b	ENSMUSG00000034848	protein_coding	1426.88	-0.1662	0.057295	-2.90078	0.00372238	0.0323172
	Nufip2	ENSMUSG00000037857	protein_coding	3233.98	-0.166436	0.0490711	-3.39174	0.000694514	0.0101362
	Etv1	ENSMUSG00000004151	protein_coding	2212.09	-0.166552	0.0580961	-2.86684	0.00414592	0.0344794
	Sh3bgrl	ENSMUSG00000031246	protein_coding	16166.6	-0.166689	0.0458233	-3.63764	0.000275145	0.00516563
	Kdr	ENSMUSG00000062960	protein_coding	3537.68	-0.167132	0.0450547	-3.70954	0.000207636	0.00423686
	Prr36	ENSMUSG00000064125	protein_coding	6046.17	-0.167418	0.0533436	-3.13848	0.00169828	0.0190173
	Ncoa1	ENSMUSG00000020647	protein_coding	2653.59	-0.167665	0.0559464	-2.99688	0.00272759	0.0263403
	Cacna2d1	ENSMUSG00000040118	protein_coding	5117.83	-0.167858	0.055865	-3.00471	0.00265836	0.0259518
	9030624J02Rik	ENSMUSG00000030982	protein_coding	3949.82	-0.168185	0.0570476	-2.94815	0.00319678	0.029285
	Atf2	ENSMUSG00000027104	protein_coding	6056.43	-0.168638	0.0442402	-3.81187	0.000137921	0.0031522
	Rfx3	ENSMUSG00000040929	protein_coding	5901.69	-0.16865	0.0441929	-3.81623	0.000135504	0.00311062
	Elavl2	ENSMUSG00000008489	protein_coding	7843.16	-0.168749	0.0559698	-3.015	0.00256982	0.025309
	Tmod2	ENSMUSG00000032186	protein_coding	8631.33	-0.168918	0.0505657	-3.34057	0.000836075	0.0116526
	Ece1	ENSMUSG00000057530	protein_coding	2155.13	-0.169017	0.0601438	-2.81022	0.00495075	0.039389
	Anp32a	ENSMUSG00000032249	protein_coding	19573.7	-0.169107	0.0495673	-3.41165	0.000645701	0.00959151
	Thap2	ENSMUSG00000020137	protein_coding	2011.02	-0.169656	0.0575688	-2.94702	0.00320852	0.0293487
	Ube2h	ENSMUSG00000039159	protein_coding	4867.46	-0.169699	0.0537127	-3.15939	0.00158098	0.0181835
	Mef2a	ENSMUSG00000030557	protein_coding	3412.27	-0.169882	0.0449709	-3.77761	0.00015834	0.0034666
	Hook3	ENSMUSG00000037234	protein_coding	7892.33	-0.169938	0.0492903	-3.4477	0.000565382	0.00872096
	Sestd1	ENSMUSG00000042272	protein_coding	6766.08	-0.170081	0.0462373	-3.67844	0.000234664	0.0046486
	Mkrn1	ENSMUSG00000029922	protein_coding	4992.2	-0.170552	0.0621131	-2.74584	0.00603565	0.0449217
	Sft2d2	ENSMUSG00000040848	protein_coding	1369.97	-0.170894	0.0607097	-2.81494	0.00487858	0.0389538
	Sypl	ENSMUSG00000020570	protein_coding	2194.77	-0.171191	0.056052	-3.05414	0.00225704	0.0230881
	Asb1	ENSMUSG00000026311	protein_coding	1908.15	-0.171271	0.0589323	-2.90623	0.00365812	0.0319786
	D930016D06Rik	ENSMUSG00000097392	lincRNA	2013.2	-0.171378	0.0552028	-3.10452	0.0019059	0.0206892
	Raph1	ENSMUSG00000026014	protein_coding	4373.01	-0.171629	0.0558145	-3.07499	0.00210512	0.0221286
	Nkap	ENSMUSG00000016409	protein_coding	2254.94	-0.17175	0.0537991	-3.19244	0.00141076	0.0167311
	Gm6969	ENSMUSG00000066553	processed_pseudogene	279.332	-0.171919	0.0561787	-3.06022	0.00221178	0.0228927
	Dock9	ENSMUSG00000025558	protein_coding	999.306	-0.171923	0.0622393	-2.76228	0.00573989	0.0433897
	Asxl3	ENSMUSG00000045215	protein_coding	2346.42	-0.172419	0.0551268	-3.12769	0.00176188	0.0195004
	Tmem50a	ENSMUSG00000028822	protein_coding	1774.56	-0.172678	0.0621775	-2.77718	0.00548322	0.0421226
	Casd1	ENSMUSG00000015189	protein_coding	3636.06	-0.172871	0.0523696	-3.30099	0.000963447	0.0128213
	Cldn34c1	ENSMUSG00000079450	protein_coding	1104.69	-0.173378	0.0539626	-3.21294	0.00131386	0.0159481
	Srrm4	ENSMUSG00000063919	protein_coding	5832.07	-0.173479	0.0615172	-2.82001	0.00480219	0.0385014
	Pak3	ENSMUSG00000031284	protein_coding	9418.83	-0.173918	0.0593447	-2.93064	0.0033826	0.0304864
	2610008E11Rik	ENSMUSG00000060301	protein_coding	3747.58	-0.17392	0.0493852	-3.52171	0.000428769	0.00713548
	Kif5c	ENSMUSG00000026764	protein_coding	24744.9	-0.173929	0.0500396	-3.47584	0.000509264	0.0080871
	Osbpl8	ENSMUSG00000020189	protein_coding	3272.77	-0.174021	0.0461706	-3.76908	0.00016385	0.00354251
	Pip4k2b	ENSMUSG00000018547	protein_coding	7002.36	-0.174029	0.0442021	-3.93713	8.24636e-05	0.00214543
	Smcr8	ENSMUSG00000049323	protein_coding	2795.48	-0.174129	0.0494064	-3.52443	0.000424403	0.00709766
	Slc12a6	ENSMUSG00000027130	protein_coding	2204.03	-0.174177	0.0534414	-3.25921	0.00111722	0.0142027
	Cux2	ENSMUSG00000042589	protein_coding	1976.58	-0.1744	0.063951	-2.72708	0.00638972	0.0465179
	Fam65a	ENSMUSG00000038604	protein_coding	1965.24	-0.174625	0.0570556	-3.06062	0.00220882	0.0228927
	Slc7a1	ENSMUSG00000041313	protein_coding	3025.72	-0.174704	0.0593882	-2.94173	0.00326382	0.0297074
	March6	ENSMUSG00000039100	protein_coding	11588.9	-0.174841	0.0448921	-3.89469	9.8324e-05	0.00245552
	Ndrg3	ENSMUSG00000027634	protein_coding	2989.78	-0.174931	0.0572382	-3.0562	0.00224164	0.0230514
	Zfp369	ENSMUSG00000021514	protein_coding	1066.99	-0.175013	0.06197	-2.82416	0.0047405	0.0381636
	Mtss1	ENSMUSG00000022353	protein_coding	5984.32	-0.175145	0.0609411	-2.87401	0.00405298	0.0340417
	Chd8	ENSMUSG00000053754	protein_coding	9044.24	-0.1752	0.0456727	-3.836	0.000125056	0.00291362
	Acox1	ENSMUSG00000020777	protein_coding	4024.12	-0.175294	0.0462468	-3.79041	0.000150401	0.00335394
	Ephb1	ENSMUSG00000032537	protein_coding	3144.83	-0.175302	0.0626022	-2.80026	0.0051062	0.0400139
	Fat3	ENSMUSG00000074505	protein_coding	6240.06	-0.17537	0.0608737	-2.88089	0.00396559	0.0335746
	March8	ENSMUSG00000025702	protein_coding	4110.34	-0.175482	0.0470625	-3.72871	0.000192459	0.00403178
	Dusp11	ENSMUSG00000030002	protein_coding	8194.75	-0.175523	0.0478752	-3.66626	0.000246128	0.00480859
	Mtus1	ENSMUSG00000045636	protein_coding	2941.07	-0.175524	0.0627845	-2.79566	0.00517938	0.0404453
	Rbm18	ENSMUSG00000026889	protein_coding	3744.46	-0.175561	0.05264	-3.33512	0.000852628	0.0117679
	Adam22	ENSMUSG00000040537	protein_coding	2417.73	-0.175781	0.0572138	-3.07235	0.00212382	0.0222651
	Zdhhc9	ENSMUSG00000036985	protein_coding	2812.24	-0.175969	0.0437885	-4.01861	5.85437e-05	0.00168975
	Npc1	ENSMUSG00000024413	protein_coding	1777.48	-0.176755	0.0504953	-3.50043	0.000464514	0.00752966
	Ophn1	ENSMUSG00000031214	protein_coding	1898.1	-0.177014	0.0530902	-3.33421	0.000855435	0.011795
	Irgq	ENSMUSG00000041037	protein_coding	5158.35	-0.17706	0.0525519	-3.36924	0.000753764	0.0107651
	Zhx3	ENSMUSG00000035877	protein_coding	1849.91	-0.177301	0.0617211	-2.87261	0.00407095	0.0340417
	Synj1	ENSMUSG00000022973	protein_coding	3158.52	-0.177302	0.0510679	-3.47188	0.000516836	0.0081658
	Sptbn1	ENSMUSG00000020315	protein_coding	14082.3	-0.177427	0.0437018	-4.05996	4.9082e-05	0.00145809
	Nhlh1	ENSMUSG00000051251	protein_coding	2840.18	-0.177448	0.0645603	-2.74856	0.00598573	0.0446854
	Ppp2r3a	ENSMUSG00000043154	protein_coding	3536.06	-0.17755	0.0522804	-3.39611	0.000683499	0.0100371
	Slc39a14	ENSMUSG00000022094	protein_coding	991.608	-0.177652	0.0656277	-2.70697	0.00679013	0.0484588
	Lmbrd1	ENSMUSG00000073725	protein_coding	1294.85	-0.177802	0.0526451	-3.37738	0.000731812	0.0105287
	Hcfc2	ENSMUSG00000020246	protein_coding	1623.06	-0.178303	0.054929	-3.24606	0.00117014	0.0146362
	Selt	ENSMUSG00000075700	protein_coding	6537.38	-0.17831	0.0482023	-3.69919	0.000216285	0.00435603
	Diap2	ENSMUSG00000034480	protein_coding	1039.12	-0.178576	0.0602752	-2.96268	0.00304975	0.0284543
	Brox	ENSMUSG00000046836	protein_coding	4351.15	-0.178687	0.0575017	-3.10752	0.00188667	0.020509
	B930095G15Rik	ENSMUSG00000085133	sense_intronic	1763.93	-0.178916	0.062674	-2.85472	0.00430751	0.035483
	Atp11c	ENSMUSG00000062949	protein_coding	4913	-0.179463	0.0450516	-3.98351	6.79053e-05	0.00188949
	Ncdn	ENSMUSG00000028833	protein_coding	2836.44	-0.179676	0.0568004	-3.16329	0.00155996	0.0179977
	Tnks2	ENSMUSG00000024811	protein_coding	16564.4	-0.179679	0.0410728	-4.37464	1.21634e-05	0.000524504
	Trim62	ENSMUSG00000041000	protein_coding	1361.2	-0.179739	0.0660346	-2.72189	0.00649099	0.0470401
	Rab8b	ENSMUSG00000036943	protein_coding	5332.75	-0.179942	0.0502798	-3.5788	0.000345172	0.00612618
	Ankrd26	ENSMUSG00000007827	protein_coding	2741.98	-0.180522	0.053129	-3.39781	0.000679282	0.00998455
	Eftud1	ENSMUSG00000038563	protein_coding	1084.62	-0.180553	0.0627521	-2.87724	0.00401165	0.0338331
	Exog	ENSMUSG00000042787	protein_coding	1803.25	-0.180586	0.0642792	-2.80939	0.00496353	0.0394535
	Clock	ENSMUSG00000029238	protein_coding	2481.71	-0.180727	0.0522173	-3.46105	0.000538076	0.00840778
	4932438A13Rik	ENSMUSG00000037270	protein_coding	4398.97	-0.180728	0.0518905	-3.48287	0.000496066	0.00792589
	Slc48a1	ENSMUSG00000081534	protein_coding	1476.12	-0.180936	0.0617495	-2.93017	0.00338779	0.0305019
	Scarb2	ENSMUSG00000029426	protein_coding	6619.32	-0.180964	0.0505562	-3.57947	0.000344289	0.00612114
	mt-Nd5	ENSMUSG00000064367	protein_coding	121274	-0.181301	0.0565521	-3.2059	0.00134639	0.0162044
	Cep170	ENSMUSG00000057335	protein_coding	16390.4	-0.181315	0.0507389	-3.57349	0.000352248	0.00622013
	Entpd1	ENSMUSG00000048120	protein_coding	788.806	-0.181489	0.0599044	-3.02964	0.00244849	0.0244849
	Zfp329	ENSMUSG00000057894	protein_coding	3121.97	-0.182087	0.04327	-4.20817	2.57444e-05	0.000910169
	Ttbk2	ENSMUSG00000090100	protein_coding	4087.3	-0.182552	0.0447671	-4.07783	4.54582e-05	0.00138865
	Polb	ENSMUSG00000031536	protein_coding	1981.95	-0.182818	0.0665825	-2.74574	0.00603752	0.0449217
	Apc	ENSMUSG00000005871	protein_coding	16714	-0.182897	0.0546322	-3.34778	0.000814604	0.0114249
	Atp5sl	ENSMUSG00000057229	protein_coding	706.576	-0.182992	0.0636803	-2.87361	0.00405812	0.0340417
	Socs5	ENSMUSG00000037104	protein_coding	1351.74	-0.183077	0.0579923	-3.15692	0.00159444	0.0182722
	Stat3	ENSMUSG00000004040	protein_coding	1712.87	-0.183256	0.0535738	-3.42062	0.000624774	0.00934169
	Phc3	ENSMUSG00000037652	protein_coding	2965.8	-0.183399	0.0629702	-2.91247	0.00358577	0.0315731
	Grn	ENSMUSG00000034708	protein_coding	1621.13	-0.183459	0.0663331	-2.76572	0.00567976	0.0431966
	Mier3	ENSMUSG00000032727	protein_coding	2652.35	-0.183521	0.0489506	-3.74911	0.000177463	0.00376897
	Zfp30	ENSMUSG00000047473	protein_coding	989.044	-0.183702	0.0636289	-2.88709	0.00388828	0.0332035
	Cdkl5	ENSMUSG00000031292	protein_coding	1257.88	-0.183754	0.0656928	-2.79718	0.00515511	0.0403086
	Wdr7	ENSMUSG00000040560	protein_coding	3314.24	-0.1839	0.0617549	-2.9779	0.00290226	0.0275239
	Rnf152	ENSMUSG00000047496	protein_coding	1152.35	-0.183972	0.059511	-3.09139	0.00199221	0.0213295
	Chn1	ENSMUSG00000056486	protein_coding	4249.84	-0.184318	0.0612081	-3.01134	0.00260096	0.0254871
	B3gat1	ENSMUSG00000045994	protein_coding	3253.67	-0.184408	0.0633078	-2.91289	0.00358104	0.0315641
	Zc3hc1	ENSMUSG00000039130	protein_coding	1975.81	-0.184475	0.0538743	-3.42417	0.000616673	0.00927386
	Slc8a2	ENSMUSG00000030376	protein_coding	1491.08	-0.185068	0.0658345	-2.8111	0.00493721	0.0393214
	Mga	ENSMUSG00000033943	protein_coding	7280.19	-0.185192	0.0374255	-4.94827	7.48744e-07	6.15152e-05
	Sox11	ENSMUSG00000063632	protein_coding	63593.1	-0.185222	0.0546115	-3.39163	0.000694792	0.0101362
	Lrp1	ENSMUSG00000040249	protein_coding	14055.2	-0.185248	0.0672451	-2.75482	0.00587239	0.0441348
	Ap2b1	ENSMUSG00000035152	protein_coding	16285.7	-0.185463	0.0518056	-3.57998	0.000343626	0.00611631
	Cnot4	ENSMUSG00000038784	protein_coding	2614.25	-0.185681	0.0614546	-3.02142	0.00251589	0.0248768
	Myo9a	ENSMUSG00000039585	protein_coding	5189.82	-0.186409	0.0453177	-4.11338	3.89901e-05	0.00124465
	Maneal	ENSMUSG00000042763	protein_coding	1414.48	-0.186594	0.0548755	-3.40031	0.000673086	0.0099215
	Gnaq	ENSMUSG00000024639	protein_coding	7867.28	-0.186671	0.0461171	-4.04776	5.17108e-05	0.00152303
	Gpd1l	ENSMUSG00000050627	protein_coding	1548.19	-0.187664	0.0607294	-3.09016	0.00200049	0.0214035
	Tbc1d12	ENSMUSG00000048720	protein_coding	940.07	-0.187954	0.06102	-3.0802	0.00206859	0.0218623
	Oat	ENSMUSG00000030934	protein_coding	4161.2	-0.187963	0.0531916	-3.5337	0.000409786	0.0069229
	Amot	ENSMUSG00000041688	protein_coding	3829.9	-0.188047	0.05657	-3.32414	0.000886902	0.0121657
	Zbtb26	ENSMUSG00000050714	protein_coding	1906.52	-0.188108	0.0601798	-3.12577	0.00177343	0.0195641
	Samd8	ENSMUSG00000021770	protein_coding	2769.36	-0.188153	0.0455492	-4.13077	3.61549e-05	0.00117579
	Lpcat3	ENSMUSG00000004270	protein_coding	932.119	-0.188243	0.0588937	-3.19631	0.00139195	0.0165739
	C2cd5	ENSMUSG00000030279	protein_coding	3571.19	-0.188372	0.055039	-3.42252	0.000620426	0.00930927
	Gm12940	ENSMUSG00000085334	processed_transcript	2671.77	-0.18839	0.0591339	-3.18582	0.00144343	0.0170081
	Arxes1	ENSMUSG00000048355	protein_coding	701.32	-0.189193	0.0679916	-2.78259	0.00539267	0.0416318
	Apc2	ENSMUSG00000020135	protein_coding	17935.6	-0.18922	0.0613357	-3.08499	0.00203559	0.0216307
	Lpl	ENSMUSG00000015568	protein_coding	1536.72	-0.189894	0.052894	-3.59009	0.000330567	0.00596549
	Ccdc47	ENSMUSG00000078622	protein_coding	4250.64	-0.18995	0.0414594	-4.58159	4.61454e-06	0.000258182
	Tmem106b	ENSMUSG00000029571	protein_coding	3242.52	-0.189991	0.0508449	-3.73669	0.000186461	0.00393332
	Zbtb34	ENSMUSG00000068966	protein_coding	1939.35	-0.190648	0.0582926	-3.27054	0.00107343	0.0138941
	Mpp2	ENSMUSG00000017314	protein_coding	2944.75	-0.191472	0.0540839	-3.54028	0.000399703	0.00677455
	Chst15	ENSMUSG00000030930	protein_coding	1337.48	-0.191723	0.0601088	-3.1896	0.0014247	0.0168226
	Rufy3	ENSMUSG00000029291	protein_coding	11165.2	-0.191773	0.0558948	-3.43097	0.000601435	0.00915049
	mt-Nd6	ENSMUSG00000064368	protein_coding	37377.1	-0.191815	0.0595422	-3.2215	0.00127522	0.0155761
	Lima1	ENSMUSG00000023022	protein_coding	3438.57	-0.191842	0.0558275	-3.43634	0.000589629	0.0090148
	Hp1bp3	ENSMUSG00000028759	protein_coding	15345.2	-0.191897	0.0486698	-3.94282	8.0528e-05	0.00211537
	Ddx25	ENSMUSG00000032101	protein_coding	1306.3	-0.191926	0.0660418	-2.90613	0.00365925	0.0319786
	Alg2	ENSMUSG00000039740	protein_coding	5993.06	-0.192049	0.0660769	-2.90644	0.00365569	0.0319786
	Cep97	ENSMUSG00000022604	protein_coding	2561.46	-0.192159	0.0581997	-3.30171	0.000960958	0.0128132
	Rpgr	ENSMUSG00000031174	protein_coding	2652.79	-0.192288	0.0431157	-4.45982	8.20293e-06	0.000386851
	Epm2aip1	ENSMUSG00000046785	protein_coding	8652.65	-0.192717	0.0490939	-3.92548	8.65555e-05	0.00221497
	Mbtps2	ENSMUSG00000046873	protein_coding	2056.52	-0.192757	0.0492741	-3.91193	9.15631e-05	0.00232407
	Rps27	ENSMUSG00000090733	protein_coding	9973.63	-0.193073	0.0704046	-2.74234	0.00610031	0.0451863
	Klf7	ENSMUSG00000025959	protein_coding	2393.49	-0.194045	0.0550081	-3.52757	0.000419399	0.00703959
	Rmnd5b	ENSMUSG00000001054	protein_coding	1155.54	-0.194274	0.069672	-2.78841	0.00529682	0.0410136
	Jup	ENSMUSG00000001552	protein_coding	1786.29	-0.194318	0.0693864	-2.80052	0.00510209	0.0400117
	Ywhag	ENSMUSG00000051391	protein_coding	21450.9	-0.194445	0.0542478	-3.58439	0.000337872	0.00604837
	Dusp18	ENSMUSG00000047205	protein_coding	1978.97	-0.194462	0.0672986	-2.88954	0.00385807	0.0330722
	Lmbr1	ENSMUSG00000010721	protein_coding	919.92	-0.194509	0.0719622	-2.70293	0.00687309	0.048968
	Gm4790	ENSMUSG00000100370	lincRNA	1951.23	-0.194677	0.0549215	-3.54465	0.000393138	0.00669965
	Dnajb2	ENSMUSG00000026203	protein_coding	1149.53	-0.195806	0.0551249	-3.55203	0.000382265	0.00659853
	Zc3h7a	ENSMUSG00000037965	protein_coding	3811.86	-0.195831	0.0597787	-3.27593	0.00105315	0.0136997
	Pcdh7	ENSMUSG00000029108	protein_coding	980.354	-0.195963	0.0681209	-2.8767	0.00401862	0.0338536
	Mapre2	ENSMUSG00000024277	protein_coding	7037.38	-0.196172	0.0622237	-3.15268	0.00161777	0.0184466
	Tmem126b	ENSMUSG00000030614	protein_coding	944.404	-0.196327	0.0703603	-2.79031	0.00526569	0.0408646
	Creb1	ENSMUSG00000025958	protein_coding	10050.7	-0.196498	0.0486423	-4.03965	5.35301e-05	0.00156188
	Arhgap44	ENSMUSG00000033389	protein_coding	522.45	-0.19658	0.0726494	-2.70588	0.00681235	0.0485574
	Tmem9b	ENSMUSG00000031021	protein_coding	1035.33	-0.196894	0.0718019	-2.74218	0.00610328	0.0451863
	Xbp1	ENSMUSG00000020484	protein_coding	2501.17	-0.197562	0.0630961	-3.13113	0.00174132	0.0193191
	Sgtb	ENSMUSG00000042743	protein_coding	1439.68	-0.197914	0.0669149	-2.9577	0.00309946	0.0287478
	Slc17a6	ENSMUSG00000030500	protein_coding	3504.23	-0.198217	0.0697135	-2.84331	0.0044648	0.0364136
	mt-Nd4	ENSMUSG00000064363	protein_coding	94872.3	-0.198475	0.0631185	-3.14448	0.0016638	0.0187387
	Dync1h1	ENSMUSG00000018707	protein_coding	34098	-0.199283	0.063637	-3.13156	0.00173882	0.0193051
	3110043O21Rik	ENSMUSG00000028300	protein_coding	1844.31	-0.19932	0.0665147	-2.99663	0.00272983	0.0263403
	Rassf4	ENSMUSG00000042129	protein_coding	1951.17	-0.199378	0.0612592	-3.25466	0.00113529	0.0143149
	Plxnd1	ENSMUSG00000030123	protein_coding	4613.62	-0.199476	0.0582352	-3.42535	0.000614	0.00924256
	Hccs	ENSMUSG00000031352	protein_coding	1668.69	-0.199499	0.0546811	-3.64841	0.000263865	0.00501696
	Dlg4	ENSMUSG00000020886	protein_coding	6043.07	-0.199743	0.0597726	-3.34172	0.000832611	0.0116149
	Mrpl32	ENSMUSG00000015672	protein_coding	1064.76	-0.199805	0.0700754	-2.85128	0.00435437	0.0357746
	Pcyt1b	ENSMUSG00000035246	protein_coding	2594.44	-0.200055	0.0722787	-2.76783	0.0056431	0.0429911
	Zwint	ENSMUSG00000019923	protein_coding	12197.4	-0.200644	0.0545395	-3.67887	0.000234266	0.0046486
	Ptprd	ENSMUSG00000028399	protein_coding	5285.75	-0.200789	0.0707668	-2.83733	0.00454922	0.0369476
	Slc25a30	ENSMUSG00000022003	protein_coding	671.388	-0.201099	0.0726294	-2.76884	0.0056256	0.0429416
	Zfp449	ENSMUSG00000073176	protein_coding	537.168	-0.201719	0.0727797	-2.77164	0.00557748	0.0426368
	Camsap3	ENSMUSG00000044433	protein_coding	1922.61	-0.201753	0.0605765	-3.33055	0.000866754	0.0119207
	Srp72	ENSMUSG00000036323	protein_coding	6368.2	-0.202548	0.0368149	-5.50179	3.75945e-08	5.82957e-06
	Foxo1	ENSMUSG00000044167	protein_coding	844.687	-0.202566	0.0751845	-2.69425	0.00705476	0.0498754
	Hdx	ENSMUSG00000034551	protein_coding	584.09	-0.202899	0.0695126	-2.91887	0.00351297	0.0311931
	Klhl15	ENSMUSG00000043929	protein_coding	639.781	-0.203095	0.0688857	-2.94829	0.00319535	0.029285
	Ikzf2	ENSMUSG00000025997	protein_coding	518.479	-0.203111	0.0723465	-2.80748	0.00499314	0.0395048
	Trp53inp2	ENSMUSG00000038375	protein_coding	7745.62	-0.203281	0.072494	-2.80411	0.00504553	0.0398183
	Slc23a2	ENSMUSG00000027340	protein_coding	2124.05	-0.2035	0.0636277	-3.19829	0.00138247	0.0165114
	Mxd4	ENSMUSG00000037235	protein_coding	3143.75	-0.203586	0.0665346	-3.05985	0.00221447	0.0228927
	Dcun1d2	ENSMUSG00000038506	protein_coding	1887.82	-0.203709	0.0653664	-3.11641	0.00183066	0.0200678
	Wnt5a	ENSMUSG00000021994	protein_coding	1185.71	-0.203779	0.0701534	-2.90476	0.00367533	0.0320693
	Tmem108	ENSMUSG00000042757	protein_coding	1233.67	-0.204205	0.0645425	-3.16389	0.00155678	0.0179743
	Limch1	ENSMUSG00000037736	protein_coding	2434.29	-0.204723	0.0479948	-4.26553	1.99429e-05	0.00075929
	Zfp60	ENSMUSG00000037640	protein_coding	7898.97	-0.204811	0.0467284	-4.38301	1.17049e-05	0.000506132
	Zswim5	ENSMUSG00000033948	protein_coding	7176.94	-0.204826	0.0650656	-3.14799	0.00164398	0.018596
	Ogdhl	ENSMUSG00000021913	protein_coding	1345.22	-0.205658	0.0570696	-3.60364	0.000313795	0.00574161
	Ssh2	ENSMUSG00000037926	protein_coding	4236.46	-0.205659	0.0532216	-3.8642	0.000111453	0.00269049
	Clasp2	ENSMUSG00000033392	protein_coding	9462.26	-0.205973	0.052213	-3.94486	7.98476e-05	0.00210544
	Zcchc18	ENSMUSG00000031428	protein_coding	3659.69	-0.206173	0.0720363	-2.86207	0.00420881	0.0348538
	1500011B03Rik	ENSMUSG00000072694	protein_coding	1324.06	-0.206653	0.073057	-2.82866	0.00467438	0.0377872
	Ttc28	ENSMUSG00000033209	protein_coding	7474.57	-0.206656	0.0699199	-2.95561	0.00312055	0.0288236
	Klc2	ENSMUSG00000024862	protein_coding	2940.3	-0.206738	0.0519781	-3.9774	6.96727e-05	0.00192494
	Evi5l	ENSMUSG00000011832	protein_coding	2471.48	-0.207113	0.0764831	-2.70796	0.00676973	0.0484305
	Cacng4	ENSMUSG00000020723	protein_coding	7392.73	-0.207437	0.0648215	-3.20012	0.00137369	0.0164317
	Scaper	ENSMUSG00000034007	protein_coding	1937.77	-0.207448	0.0613059	-3.38382	0.000714861	0.0103503
	Zfp711	ENSMUSG00000025529	protein_coding	2154.05	-0.207472	0.0524855	-3.95294	7.71971e-05	0.00207409
	Ppm1e	ENSMUSG00000046442	protein_coding	3855.85	-0.207482	0.0651277	-3.18577	0.00144367	0.0170081
	Plcl1	ENSMUSG00000038349	protein_coding	984.778	-0.207654	0.0707492	-2.93507	0.00333468	0.0301241
	Zfp128	ENSMUSG00000060397	protein_coding	758.945	-0.207671	0.0673789	-3.08213	0.00205523	0.0217706
	Zfp638	ENSMUSG00000030016	protein_coding	10805.5	-0.207899	0.0475519	-4.37206	1.23081e-05	0.000527827
	Hs1bp3	ENSMUSG00000020605	protein_coding	786.961	-0.208184	0.0672718	-3.09467	0.00197029	0.0211529
	Kmt2c	ENSMUSG00000038056	protein_coding	7905.79	-0.208251	0.0514338	-4.04892	5.14544e-05	0.00151834
	Atp6v0a1	ENSMUSG00000019302	protein_coding	4188.15	-0.208845	0.0533287	-3.91618	8.99624e-05	0.00228716
	Ss18l1	ENSMUSG00000039086	protein_coding	2785.4	-0.209171	0.0763805	-2.73854	0.00617135	0.0454839
	Nol4l	ENSMUSG00000061411	protein_coding	6126.71	-0.209307	0.0575051	-3.6398	0.000272846	0.00515008
	Vps13d	ENSMUSG00000020220	protein_coding	2963.32	-0.209599	0.0543903	-3.85362	0.000116384	0.00276523
	Kptn	ENSMUSG00000006021	protein_coding	521.321	-0.209631	0.0727077	-2.8832	0.00393655	0.0334211
	Rbm5	ENSMUSG00000032580	protein_coding	13360	-0.210081	0.0497547	-4.22233	2.41795e-05	0.000871689
	Nckap5l	ENSMUSG00000023009	protein_coding	1941.81	-0.210553	0.0670022	-3.14248	0.00167523	0.0188267
	Plcxd2	ENSMUSG00000087141	protein_coding	2334.54	-0.211188	0.0757479	-2.78803	0.00530297	0.0410408
	Tmem161b	ENSMUSG00000035762	protein_coding	1603.8	-0.211429	0.0560545	-3.77184	0.000162046	0.00353288
	Kat2b	ENSMUSG00000000708	protein_coding	1273.84	-0.211644	0.072733	-2.90988	0.00361569	0.0317441
	Rbm12b2	ENSMUSG00000052137	protein_coding	1090	-0.211759	0.0656258	-3.22677	0.00125195	0.0153519
	Fnbp1l	ENSMUSG00000039735	protein_coding	24528.2	-0.211791	0.0537015	-3.94386	8.01798e-05	0.00211064
	Zfp952	ENSMUSG00000053390	protein_coding	1197.16	-0.211829	0.0534867	-3.96042	7.48195e-05	0.00202805
	Gpr173	ENSMUSG00000056679	protein_coding	1585.94	-0.213089	0.0635032	-3.35556	0.00079205	0.0111992
	E330009J07Rik	ENSMUSG00000037172	protein_coding	4000.67	-0.213638	0.0654832	-3.26249	0.00110438	0.0141075
	Zc2hc1a	ENSMUSG00000043542	protein_coding	3026.59	-0.214157	0.0583446	-3.67055	0.000242031	0.00473447
	Nrcam	ENSMUSG00000020598	protein_coding	6171.75	-0.214403	0.0665969	-3.21942	0.0012845	0.0156731
	Slitrk1	ENSMUSG00000075478	protein_coding	907.671	-0.214556	0.0713611	-3.00663	0.00264164	0.0258695
	Nova2	ENSMUSG00000030411	protein_coding	5905.68	-0.214609	0.0725308	-2.95887	0.00308766	0.028689
	Nfe2l2	ENSMUSG00000015839	protein_coding	1117.92	-0.214808	0.0626465	-3.4289	0.000606037	0.00918732
	Trim35	ENSMUSG00000022043	protein_coding	12537.5	-0.216028	0.0411899	-5.24468	1.56553e-07	1.83744e-05
	Mdga1	ENSMUSG00000043557	protein_coding	2868.75	-0.216093	0.0773375	-2.79416	0.00520349	0.0405524
	L3mbtl3	ENSMUSG00000039089	protein_coding	2334.35	-0.216155	0.055787	-3.87464	0.000106784	0.00262503
	Micu3	ENSMUSG00000039478	protein_coding	1068.93	-0.21652	0.0642505	-3.36994	0.000751854	0.010748
	Pxk	ENSMUSG00000033885	protein_coding	1321.75	-0.216611	0.0747381	-2.89827	0.00375226	0.0324323
	Magi2	ENSMUSG00000040003	protein_coding	1551.23	-0.216778	0.0692406	-3.1308	0.00174333	0.0193276
	Gabarapl1	ENSMUSG00000030161	protein_coding	2599.42	-0.217505	0.074965	-2.90142	0.00371473	0.0322688
	Plekhb2	ENSMUSG00000026123	protein_coding	2362.83	-0.217517	0.0618897	-3.51458	0.000440447	0.0072675
	Nid1	ENSMUSG00000005397	protein_coding	5055.08	-0.217564	0.0692471	-3.14185	0.00167882	0.0188535
	Enc1	ENSMUSG00000041773	protein_coding	14224.9	-0.217653	0.056312	-3.86512	0.000111034	0.0026872
	Dnal1	ENSMUSG00000042523	protein_coding	2203.77	-0.217937	0.0484573	-4.4975	6.87558e-06	0.000341808
	Rps11	ENSMUSG00000003429	protein_coding	19452.8	-0.217945	0.0602951	-3.61463	0.000300774	0.00556871
	Ahdc1	ENSMUSG00000037692	protein_coding	2156.42	-0.218392	0.071873	-3.03858	0.00237693	0.0239689
	Pdxk	ENSMUSG00000032788	protein_coding	1014.47	-0.218542	0.0592844	-3.68633	0.000227514	0.00454731
	Polr3b	ENSMUSG00000034453	protein_coding	1903.67	-0.218711	0.0484619	-4.51305	6.39034e-06	0.000321785
	Zfp790	ENSMUSG00000011427	protein_coding	1371.23	-0.2189	0.0647262	-3.38194	0.000719759	0.0103744
	Zfp322a	ENSMUSG00000046351	protein_coding	3980.07	-0.218968	0.0472605	-4.63322	3.60028e-06	0.000217831
	Kmt2e	ENSMUSG00000029004	protein_coding	9887.49	-0.219097	0.0483812	-4.52856	5.93877e-06	0.000305473
	Chd9	ENSMUSG00000056608	protein_coding	4901.2	-0.219431	0.0467151	-4.69722	2.63726e-06	0.000170114
	Rnf24	ENSMUSG00000048911	protein_coding	2805.51	-0.220247	0.0556243	-3.95954	7.50928e-05	0.00203055
	Stab1	ENSMUSG00000042286	protein_coding	1901.68	-0.220271	0.0739675	-2.97794	0.00290192	0.0275239
	Ncan	ENSMUSG00000002341	protein_coding	13798.3	-0.220343	0.0499776	-4.40883	1.0393e-05	0.000466104
	Rusc2	ENSMUSG00000035969	protein_coding	4190.8	-0.220352	0.0815966	-2.70051	0.00692331	0.0491911
	Ago4	ENSMUSG00000042500	protein_coding	1222.56	-0.220509	0.0744108	-2.9634	0.00304262	0.0284498
	Apbb2	ENSMUSG00000029207	protein_coding	2258.19	-0.220699	0.0685753	-3.21834	0.00128935	0.0157117
	Ralgapa1	ENSMUSG00000021027	protein_coding	4723.81	-0.220789	0.0404705	-5.45555	4.8821e-08	7.12239e-06
	Sema3a	ENSMUSG00000028883	protein_coding	1447.98	-0.220838	0.076601	-2.88297	0.00393945	0.0334211
	Cdc14b	ENSMUSG00000033102	protein_coding	772.703	-0.221023	0.0694141	-3.18412	0.00145197	0.0170801
	Col4a1	ENSMUSG00000031502	protein_coding	16673.1	-0.221129	0.0583143	-3.79202	0.000149427	0.00333705
	Fbxo7	ENSMUSG00000001786	protein_coding	1232.1	-0.221167	0.0666985	-3.31592	0.000913403	0.0123448
	Rev3l	ENSMUSG00000019841	protein_coding	6259.69	-0.221443	0.0480665	-4.60702	4.08481e-06	0.000237925
	Epas1	ENSMUSG00000024140	protein_coding	1363.76	-0.22164	0.0650485	-3.4073	0.000656083	0.00969835
	App	ENSMUSG00000022892	protein_coding	10595	-0.221753	0.0559496	-3.96345	7.38742e-05	0.00201693
	6230415J03Rik	ENSMUSG00000100214	lincRNA	1124.09	-0.221959	0.0652186	-3.40331	0.000665742	0.00982252
	RP23-23C4.6	ENSMUSG00000106990	TEC	1022.67	-0.222081	0.074045	-2.99928	0.00270621	0.0262222
	Zfp811	ENSMUSG00000055202	protein_coding	2636.41	-0.222088	0.0752876	-2.94986	0.00317916	0.0291922
	Nrep	ENSMUSG00000042834	protein_coding	30651.2	-0.222443	0.0718216	-3.09716	0.00195382	0.0210049
	Tet1	ENSMUSG00000047146	protein_coding	2978.41	-0.222466	0.0462886	-4.80607	1.53924e-06	0.000110218
	Sorbs2	ENSMUSG00000031626	protein_coding	9175.9	-0.222507	0.0647793	-3.43485	0.000592882	0.00905566
	Ctsl	ENSMUSG00000021477	protein_coding	2139.85	-0.222627	0.0556165	-4.00289	6.25725e-05	0.00177592
	Pbx3	ENSMUSG00000038718	protein_coding	4965.35	-0.222638	0.0682298	-3.26306	0.00110216	0.0140959
	Sptan1	ENSMUSG00000057738	protein_coding	28343.8	-0.222735	0.0630812	-3.53092	0.000414113	0.00697335
	Abr	ENSMUSG00000017631	protein_coding	9324.13	-0.222973	0.0711701	-3.13296	0.00173052	0.0192404
	Dopey1	ENSMUSG00000034973	protein_coding	2480.1	-0.223182	0.062115	-3.59305	0.000326833	0.00592551
	Gltscr1l	ENSMUSG00000036568	protein_coding	1412.11	-0.223403	0.0538592	-4.1479	3.35533e-05	0.00110817
	Zfp239	ENSMUSG00000042097	protein_coding	758.037	-0.2235	0.0756882	-2.9529	0.00314799	0.02894
	Ppp1r13b	ENSMUSG00000021285	protein_coding	957.473	-0.223857	0.0788207	-2.84008	0.00451021	0.0366689
	Scamp1	ENSMUSG00000021687	protein_coding	3066.97	-0.223934	0.0538735	-4.15667	3.22922e-05	0.00108172
	Stxbp2	ENSMUSG00000004626	protein_coding	992.633	-0.223943	0.0750382	-2.98438	0.0028415	0.0271608
	Tcn2	ENSMUSG00000020432	protein_coding	658.731	-0.224079	0.082923	-2.70226	0.00688702	0.049007
	Oprl1	ENSMUSG00000027584	protein_coding	1644.97	-0.224169	0.0819919	-2.73403	0.00625635	0.045829
	Snrpn	ENSMUSG00000102252	protein_coding	3621.57	-0.224292	0.0730888	-3.06876	0.0021495	0.022474
	Sema4g	ENSMUSG00000025207	protein_coding	3000.74	-0.224463	0.0666722	-3.36667	0.000760827	0.0108145
	Srgap1	ENSMUSG00000020121	protein_coding	3492.08	-0.224576	0.0678678	-3.30902	0.000936219	0.0125661
	Slc9a6	ENSMUSG00000060681	protein_coding	2589.88	-0.224633	0.0586622	-3.82927	0.000128525	0.00297667
	Cpeb4	ENSMUSG00000020300	protein_coding	3160.55	-0.225179	0.0578247	-3.89416	9.85389e-05	0.00245552
	Chd3os	ENSMUSG00000043419	processed_transcript	1144.64	-0.225678	0.0724397	-3.11539	0.001837	0.0201212
	3110002H16Rik	ENSMUSG00000024410	protein_coding	1039.94	-0.225741	0.074422	-3.03326	0.00241927	0.0243188
	Shank2	ENSMUSG00000037541	protein_coding	1529.66	-0.225746	0.0646129	-3.49382	0.000476167	0.00767868
	Dip2c	ENSMUSG00000048264	protein_coding	2640.86	-0.22608	0.0517773	-4.36639	1.26317e-05	0.000534367
	Pde4dip	ENSMUSG00000038170	protein_coding	4057.85	-0.226305	0.062683	-3.61032	0.00030582	0.00564286
	Pja2	ENSMUSG00000024083	protein_coding	8831.45	-0.226404	0.04996	-4.5317	5.85106e-06	0.000305468
	Kif1b	ENSMUSG00000063077	protein_coding	27995	-0.226587	0.0400811	-5.6532	1.57489e-08	2.99805e-06
	Gba2	ENSMUSG00000028467	protein_coding	3134.84	-0.227131	0.0552648	-4.10986	3.95895e-05	0.00126121
	Cds2	ENSMUSG00000058793	protein_coding	6095.97	-0.22715	0.0395316	-5.74604	9.13574e-09	1.85206e-06
	Coro1a	ENSMUSG00000030707	protein_coding	1039.63	-0.227168	0.0789271	-2.8782	0.00399953	0.0337891
	Trp53inp1	ENSMUSG00000028211	protein_coding	5860.22	-0.227335	0.0613231	-3.70716	0.000209595	0.00425458
	Tmco3	ENSMUSG00000038497	protein_coding	1222.97	-0.227358	0.0643366	-3.53389	0.000409492	0.0069229
	Prkaa1	ENSMUSG00000050697	protein_coding	1835.13	-0.227467	0.0564957	-4.02627	5.6668e-05	0.00164422
	Ankmy2	ENSMUSG00000036188	protein_coding	1342.26	-0.227512	0.0724592	-3.13986	0.00169026	0.0189547
	Epha4	ENSMUSG00000026235	protein_coding	13152.4	-0.227716	0.0816119	-2.79023	0.00526711	0.0408646
	Fam161b	ENSMUSG00000021234	protein_coding	666.425	-0.227747	0.0744759	-3.05799	0.00222826	0.0229591
	Reep1	ENSMUSG00000052852	protein_coding	5081.5	-0.227914	0.07265	-3.13715	0.00170596	0.0190487
	Cspg5	ENSMUSG00000032482	protein_coding	1079.33	-0.227934	0.066463	-3.42949	0.000604717	0.00918253
	Cd9	ENSMUSG00000030342	protein_coding	631.168	-0.227976	0.0775896	-2.93823	0.00330092	0.0299394
	Rc3h2	ENSMUSG00000075376	protein_coding	7630.48	-0.228008	0.0365767	-6.23369	4.55568e-10	1.58e-07
	Stra6	ENSMUSG00000032327	protein_coding	590.936	-0.228036	0.0782819	-2.91302	0.00357957	0.0315641
	Stx1b	ENSMUSG00000030806	protein_coding	2767.8	-0.228065	0.0725337	-3.14427	0.00166504	0.0187392
	Ddx6	ENSMUSG00000032097	protein_coding	22632.3	-0.228468	0.0364123	-6.27449	3.50789e-10	1.27344e-07
	Zbtb2	ENSMUSG00000075327	protein_coding	1446.28	-0.228538	0.0624517	-3.65944	0.000252768	0.00489861
	Lrig2	ENSMUSG00000032913	protein_coding	2563.14	-0.22884	0.0509732	-4.48941	7.14213e-06	0.000351699
	Mras	ENSMUSG00000032470	protein_coding	2445.67	-0.228914	0.0729521	-3.13786	0.00170184	0.0190299
	Dpysl2	ENSMUSG00000022048	protein_coding	8607.13	-0.229007	0.0633603	-3.61436	0.000301088	0.00556871
	Tub	ENSMUSG00000031028	protein_coding	5683.23	-0.229158	0.0833706	-2.74867	0.00598383	0.0446854
	Zc4h2	ENSMUSG00000035062	protein_coding	2739.47	-0.22972	0.0671068	-3.42319	0.000618906	0.00929849
	Nid2	ENSMUSG00000021806	protein_coding	2825.57	-0.229759	0.0604445	-3.80116	0.000144023	0.00325826
	Parp11	ENSMUSG00000037997	protein_coding	3526.24	-0.230035	0.0680713	-3.37933	0.000726634	0.0104638
	Ank2	ENSMUSG00000032826	protein_coding	11143.5	-0.230402	0.041253	-5.5851	2.33562e-08	4.19069e-06
	Brms1l	ENSMUSG00000012076	protein_coding	2307.45	-0.230608	0.0513221	-4.49335	7.01124e-06	0.000346346
	Hap1	ENSMUSG00000006930	protein_coding	5547.01	-0.230773	0.0643059	-3.58868	0.000332361	0.00599094
	Abca5	ENSMUSG00000018800	protein_coding	625.79	-0.231015	0.0660278	-3.49875	0.000467446	0.00755799
	Gdap1	ENSMUSG00000025777	protein_coding	2271.96	-0.231017	0.0838533	-2.75501	0.00586905	0.0441348
	AW209491	ENSMUSG00000039182	protein_coding	733.981	-0.231441	0.0701078	-3.30122	0.000962665	0.0128213
	Esrrg	ENSMUSG00000026610	protein_coding	912.895	-0.231543	0.0756239	-3.06177	0.00220032	0.0228563
	Luc7l	ENSMUSG00000024188	protein_coding	8258.21	-0.23159	0.0483407	-4.79078	1.66135e-06	0.00011788
	Kcnn1	ENSMUSG00000002908	protein_coding	819.23	-0.231914	0.0714238	-3.24701	0.00116623	0.0146106
	Sept8	ENSMUSG00000018398	protein_coding	3196.45	-0.231981	0.0601846	-3.8545	0.000115967	0.00276373
	Zbtb37	ENSMUSG00000043467	protein_coding	2367.85	-0.232068	0.062401	-3.71899	0.000200025	0.00413561
	Homer2	ENSMUSG00000025813	protein_coding	3303.73	-0.232145	0.0574364	-4.04177	5.30486e-05	0.00155073
	Sepp1	ENSMUSG00000064373	protein_coding	1923.77	-0.23219	0.0740425	-3.1359	0.00171327	0.0191166
	Zfyve16	ENSMUSG00000021706	protein_coding	1788.79	-0.232285	0.0518093	-4.48346	7.34431e-06	0.000359388
	Map3k9	ENSMUSG00000042724	protein_coding	3164.4	-0.232345	0.0759307	-3.05996	0.00221364	0.0228927
	Tcte2	ENSMUSG00000038347	protein_coding	703.838	-0.232737	0.077242	-3.01309	0.00258601	0.0254205
	Gpm6b	ENSMUSG00000031342	protein_coding	13978.3	-0.232737	0.067117	-3.46764	0.000525056	0.00826222
	Cxadr	ENSMUSG00000022865	protein_coding	14486.9	-0.232913	0.0472956	-4.92464	8.45172e-07	6.76571e-05
	Celf2	ENSMUSG00000002107	protein_coding	19159.6	-0.233263	0.0655725	-3.55733	0.000374637	0.00649788
	Atxn1	ENSMUSG00000046876	protein_coding	824.792	-0.233343	0.0715939	-3.25926	0.00111703	0.0142027
	Klhl29	ENSMUSG00000020627	protein_coding	1835.47	-0.23386	0.0766165	-3.05234	0.00227063	0.0231664
	Tbc1d23	ENSMUSG00000022749	protein_coding	1856.3	-0.233876	0.0516591	-4.52729	5.97447e-06	0.000305775
	Kansl1l	ENSMUSG00000026004	protein_coding	1147.68	-0.23394	0.0620311	-3.77134	0.000162372	0.00353504
	Cnih2	ENSMUSG00000024873	protein_coding	3654.99	-0.2343	0.0829246	-2.82546	0.0047213	0.0380286
	Cflar	ENSMUSG00000026031	protein_coding	1185.64	-0.234432	0.0608337	-3.85366	0.000116366	0.00276523
	Nbea	ENSMUSG00000027799	protein_coding	7368.14	-0.234898	0.0663121	-3.54231	0.00039664	0.00673727
	Slc18a2	ENSMUSG00000025094	protein_coding	1761.68	-0.235468	0.0769967	-3.05816	0.00222704	0.0229591
	Timp3	ENSMUSG00000020044	protein_coding	1086.15	-0.235512	0.0708797	-3.3227	0.000891514	0.0121914
	Zbtb46	ENSMUSG00000027583	protein_coding	868.978	-0.235817	0.0691321	-3.4111	0.000647005	0.00960052
	Dmd	ENSMUSG00000045103	protein_coding	1641.89	-0.235972	0.0857132	-2.75304	0.00590441	0.0442902
	Zfp354c	ENSMUSG00000044807	protein_coding	5082.01	-0.236146	0.0455224	-5.18747	2.13169e-07	2.35998e-05
	Pou6f1	ENSMUSG00000009739	protein_coding	3359.61	-0.236244	0.0697759	-3.38575	0.00070983	0.010317
	Zfp763	ENSMUSG00000067430	protein_coding	1479	-0.236562	0.0675505	-3.50201	0.000461767	0.00749292
	Dcc	ENSMUSG00000060534	protein_coding	5104.37	-0.236828	0.071348	-3.31933	0.000902335	0.0122946
	Senp7	ENSMUSG00000052917	protein_coding	3349.69	-0.236969	0.0458222	-5.17148	2.32242e-07	2.53517e-05
	Robo1	ENSMUSG00000022883	protein_coding	7387.72	-0.237035	0.0711071	-3.33349	0.000857639	0.0118058
	Lrch1	ENSMUSG00000068015	protein_coding	495.319	-0.237115	0.071239	-3.32844	0.000873327	0.0120006
	Abca3	ENSMUSG00000024130	protein_coding	2589.8	-0.23733	0.0515327	-4.60542	4.11626e-06	0.000238865
	Slc16a14	ENSMUSG00000026220	protein_coding	433.249	-0.237574	0.0855996	-2.77541	0.00551319	0.0422904
	Gna13	ENSMUSG00000020611	protein_coding	4029.97	-0.23798	0.0485725	-4.89947	9.61e-07	7.57605e-05
	Sdk2	ENSMUSG00000041592	protein_coding	806.436	-0.238102	0.0800401	-2.97478	0.00293194	0.0277379
	Slc30a4	ENSMUSG00000005802	protein_coding	1551.4	-0.238158	0.0570105	-4.17745	2.94793e-05	0.00101359
	Nav1	ENSMUSG00000009418	protein_coding	12493.6	-0.238188	0.057426	-4.14773	3.35787e-05	0.00110817
	Dclk1	ENSMUSG00000027797	protein_coding	13261.6	-0.238259	0.0640319	-3.72095	0.000198478	0.0041225
	Cyb5r3	ENSMUSG00000018042	protein_coding	6690.58	-0.238306	0.0572036	-4.16592	3.10094e-05	0.00105002
	Camk2a	ENSMUSG00000024617	protein_coding	3003.74	-0.238907	0.0731609	-3.2655	0.00109272	0.0140401
	Ttc3	ENSMUSG00000040785	protein_coding	39683.2	-0.239301	0.0528393	-4.52885	5.93069e-06	0.000305473
	Gm9864	ENSMUSG00000052005	pseudogene	630.641	-0.239432	0.0829084	-2.88791	0.00387816	0.0331639
	Ccser2	ENSMUSG00000058690	protein_coding	3686.43	-0.240524	0.0560566	-4.29074	1.78081e-05	0.000696703
	Hcn4	ENSMUSG00000032338	protein_coding	688.478	-0.240533	0.084936	-2.83194	0.00462671	0.0375184
	Pkia	ENSMUSG00000027499	protein_coding	8119.86	-0.240702	0.0554766	-4.33881	1.43256e-05	0.00058848
	Kdm5b	ENSMUSG00000042207	protein_coding	9919.03	-0.241086	0.0434938	-5.54299	2.97357e-08	4.79608e-06
	Dst	ENSMUSG00000026131	protein_coding	807.545	-0.241333	0.0712704	-3.38616	0.000708788	0.0103114
	Dusp8	ENSMUSG00000037887	protein_coding	3846.15	-0.241559	0.0712909	-3.38836	0.000703117	0.010248
	Cuedc2	ENSMUSG00000036748	protein_coding	3566.82	-0.241647	0.0588694	-4.1048	4.04662e-05	0.00128129
	Exoc6b	ENSMUSG00000033769	protein_coding	3446.94	-0.241732	0.0640869	-3.77193	0.000161987	0.00353288
	Zfp949	ENSMUSG00000032425	protein_coding	499.542	-0.241833	0.0822922	-2.93871	0.00329579	0.0299287
	Gm38194	ENSMUSG00000102307	TEC	2599.2	-0.241886	0.058927	-4.10485	4.04586e-05	0.00128129
	Peg13	ENSMUSG00000106847	sense_intronic	6757.99	-0.241945	0.057839	-4.18308	2.8759e-05	0.000998675
	Rab33a	ENSMUSG00000031104	protein_coding	563.854	-0.242251	0.0897817	-2.69823	0.006971	0.049395
	Hdac9	ENSMUSG00000004698	protein_coding	686.68	-0.242507	0.0726783	-3.33672	0.000847727	0.0117314
	Cux1	ENSMUSG00000029705	protein_coding	10971.9	-0.242993	0.062024	-3.91772	8.93891e-05	0.00227629
	Gap43	ENSMUSG00000047261	protein_coding	5065.56	-0.243108	0.0861672	-2.82135	0.00478222	0.0383807
	Rab11fip5	ENSMUSG00000051343	protein_coding	931.109	-0.24311	0.0825582	-2.94471	0.00323254	0.0294915
	Sema4f	ENSMUSG00000000627	protein_coding	385.021	-0.243246	0.0873448	-2.78489	0.00535456	0.041399
	Gng2	ENSMUSG00000043004	protein_coding	17370.4	-0.243655	0.0686812	-3.54762	0.000388727	0.00666136
	Zbtb4	ENSMUSG00000018750	protein_coding	569.104	-0.243695	0.0846706	-2.87815	0.00400014	0.0337891
	Pfkfb2	ENSMUSG00000026409	protein_coding	757.982	-0.243771	0.0770177	-3.16512	0.00155017	0.0179113
	Mapre3	ENSMUSG00000029166	protein_coding	1904.58	-0.244182	0.0700525	-3.4857	0.000490851	0.00786221
	Trim2	ENSMUSG00000027993	protein_coding	8509.75	-0.2447	0.0559981	-4.3698	1.24363e-05	0.000531865
	Foxp2	ENSMUSG00000029563	protein_coding	2390.61	-0.24484	0.0572428	-4.27722	1.89244e-05	0.000729408
	Cbx4	ENSMUSG00000039989	protein_coding	869.443	-0.244898	0.0795686	-3.07782	0.00208521	0.0219726
	Zmym3	ENSMUSG00000031310	protein_coding	4954.96	-0.245253	0.0570136	-4.30167	1.69519e-05	0.000669921
	Zfp667	ENSMUSG00000054893	protein_coding	777.918	-0.245309	0.0763938	-3.21111	0.00132224	0.0160374
	Rab6b	ENSMUSG00000032549	protein_coding	6346.86	-0.245764	0.0591029	-4.15825	3.20695e-05	0.00107798
	Zfp948	ENSMUSG00000067931	protein_coding	998.485	-0.245821	0.0781433	-3.14578	0.00165647	0.0186907
	Sesn1	ENSMUSG00000038332	protein_coding	1646.44	-0.24613	0.0812077	-3.03087	0.00243851	0.0244164
	Map3k2	ENSMUSG00000024383	protein_coding	2273.72	-0.246209	0.050461	-4.87919	1.06525e-06	8.23196e-05
	Astn2	ENSMUSG00000028373	protein_coding	594.364	-0.246921	0.0890268	-2.77356	0.00554461	0.0424688
	Pik3r3	ENSMUSG00000028698	protein_coding	9345.24	-0.247113	0.0582194	-4.24451	2.19071e-05	0.000808441
	Igdcc4	ENSMUSG00000032816	protein_coding	1900.72	-0.247223	0.0868581	-2.84629	0.00442322	0.0362258
	B3galt1	ENSMUSG00000034780	protein_coding	1050.1	-0.24737	0.0842701	-2.93544	0.00333074	0.0301059
	2810021J22Rik	ENSMUSG00000020491	protein_coding	892.379	-0.247557	0.0616039	-4.01853	5.8562e-05	0.00168975
	Nfat5	ENSMUSG00000003847	protein_coding	5778.49	-0.247739	0.0629188	-3.93743	8.23575e-05	0.00214543
	Nrxn2	ENSMUSG00000033768	protein_coding	4576.9	-0.248206	0.0831549	-2.98486	0.00283709	0.0271366
	Asrgl1	ENSMUSG00000024654	protein_coding	1891.49	-0.248667	0.0686179	-3.62393	0.000290158	0.00540496
	Rasl10b	ENSMUSG00000020684	protein_coding	1408.81	-0.248798	0.0841445	-2.9568	0.00310853	0.0288062
	Tbc1d24	ENSMUSG00000036473	protein_coding	2635.71	-0.248829	0.0562253	-4.42556	9.61905e-06	0.000440333
	Smarca2	ENSMUSG00000024921	protein_coding	3549.95	-0.24883	0.080024	-3.10944	0.00187445	0.0204188
	Pcdhgb5	ENSMUSG00000103749	protein_coding	293.27	-0.248835	0.09093	-2.73655	0.00620868	0.0456297
	Cul9	ENSMUSG00000040327	protein_coding	976.631	-0.248949	0.0849943	-2.92901	0.0034004	0.0305586
	1700049G17Rik	ENSMUSG00000070709	protein_coding	985.456	-0.249124	0.0671204	-3.71161	0.000205948	0.00421565
	Rbfox2	ENSMUSG00000033565	protein_coding	17060.2	-0.249289	0.0565507	-4.40825	1.04209e-05	0.000466104
	Dzank1	ENSMUSG00000037259	protein_coding	469.209	-0.249559	0.0876759	-2.84638	0.00442198	0.0362258
	Lrrn3	ENSMUSG00000036295	protein_coding	2655.43	-0.249683	0.0716851	-3.48306	0.000495718	0.00792589
	Rcan2	ENSMUSG00000039601	protein_coding	1982.17	-0.249861	0.0746761	-3.34594	0.000820052	0.0114807
	Stx1a	ENSMUSG00000007207	protein_coding	838.448	-0.250013	0.0870325	-2.87264	0.00407057	0.0340417
	Spop	ENSMUSG00000057522	protein_coding	5131.85	-0.250038	0.0379874	-6.58213	4.63762e-11	3.01639e-08
	Dlx6os1	ENSMUSG00000090063	antisense	6528.27	-0.250065	0.0921255	-2.7144	0.00663965	0.0478643
	Fsd1l	ENSMUSG00000054752	protein_coding	6254.38	-0.250463	0.0573304	-4.36877	1.24949e-05	0.000532909
	Bdh1	ENSMUSG00000046598	protein_coding	2081.4	-0.250587	0.0769913	-3.25475	0.00113494	0.0143149
	Bzrap1	ENSMUSG00000034156	protein_coding	3183.08	-0.251309	0.0900898	-2.78953	0.00527839	0.0409114
	Nrp1	ENSMUSG00000025810	protein_coding	2984.09	-0.251319	0.063649	-3.94851	7.8639e-05	0.00208795
	Tet2	ENSMUSG00000040943	protein_coding	3268.45	-0.251796	0.0538442	-4.67639	2.91966e-06	0.000185348
	Aldh6a1	ENSMUSG00000021238	protein_coding	1263.31	-0.252087	0.0545892	-4.61789	3.87655e-06	0.000228351
	Dock4	ENSMUSG00000035954	protein_coding	1858.92	-0.252155	0.0618017	-4.08006	4.50237e-05	0.00137808
	Olfm1	ENSMUSG00000026833	protein_coding	3988.61	-0.25232	0.0844177	-2.98895	0.00279938	0.0268252
	Serinc5	ENSMUSG00000021703	protein_coding	1351.62	-0.252512	0.0876146	-2.88208	0.00395063	0.0334977
	2310035C23Rik	ENSMUSG00000026319	protein_coding	2728.32	-0.252702	0.0408224	-6.19027	6.0062e-10	1.86616e-07
	Grik3	ENSMUSG00000001985	protein_coding	4242.13	-0.253115	0.0788686	-3.20933	0.00133045	0.0160896
	8430419L09Rik	ENSMUSG00000030207	protein_coding	3381.76	-0.25347	0.0634585	-3.99427	6.48935e-05	0.00183512
	Zfp939	ENSMUSG00000030424	transcribed_unprocessed_pseudogene	367.39	-0.25372	0.0851752	-2.9788	0.00289377	0.0274935
	Wdr44	ENSMUSG00000036769	protein_coding	501.782	-0.253765	0.0725309	-3.49871	0.00046751	0.00755799
	Gpr155	ENSMUSG00000041762	protein_coding	337.895	-0.253898	0.086857	-2.92317	0.00346486	0.0309204
	Rit1	ENSMUSG00000028057	protein_coding	1028.27	-0.253912	0.0661882	-3.83621	0.000124947	0.00291362
	Ackr3	ENSMUSG00000044337	protein_coding	2037.79	-0.254381	0.0617344	-4.12058	3.77924e-05	0.00121888
	Smim14	ENSMUSG00000037822	protein_coding	1843.8	-0.254642	0.072784	-3.4986	0.000467714	0.00755799
	Aplp1	ENSMUSG00000006651	protein_coding	8068.23	-0.254684	0.0896159	-2.84195	0.00448386	0.0365313
	Mtmr1	ENSMUSG00000015214	protein_coding	1893.55	-0.254751	0.0660775	-3.85533	0.000115573	0.00275855
	Ina	ENSMUSG00000034336	protein_coding	14991.2	-0.254857	0.0878183	-2.90209	0.0037068	0.0322688
	Vcan	ENSMUSG00000021614	protein_coding	27755.1	-0.255102	0.0557318	-4.57731	4.70987e-06	0.000262575
	Inpp4a	ENSMUSG00000026113	protein_coding	1773.74	-0.255148	0.0664475	-3.83984	0.000123117	0.00289
	Fgd5	ENSMUSG00000034037	protein_coding	1187.97	-0.255169	0.0678048	-3.76329	0.000167691	0.00361727
	Ube3a	ENSMUSG00000025326	protein_coding	8447.54	-0.255349	0.0428	-5.9661	2.42987e-09	6.21808e-07
	Stxbp1	ENSMUSG00000026797	protein_coding	4593.82	-0.255589	0.0697839	-3.66258	0.000249687	0.00485986
	Akap8l	ENSMUSG00000002625	protein_coding	2080.53	-0.255707	0.0878933	-2.90928	0.00362258	0.0317867
	Acadsb	ENSMUSG00000030861	protein_coding	2271.5	-0.25574	0.051952	-4.92263	8.53887e-07	6.8006e-05
	Pid1	ENSMUSG00000045658	protein_coding	1446.01	-0.255819	0.0908275	-2.81653	0.00485453	0.0388213
	Slc25a12	ENSMUSG00000027010	protein_coding	2991.46	-0.255941	0.0526789	-4.8585	1.18276e-06	8.91923e-05
	4930402H24Rik	ENSMUSG00000027309	protein_coding	5557.63	-0.256111	0.055678	-4.59985	4.22786e-06	0.000242636
	Rab3d	ENSMUSG00000019066	protein_coding	757.034	-0.256309	0.0807725	-3.17322	0.00150756	0.0175612
	Slc45a1	ENSMUSG00000039838	protein_coding	365.163	-0.256365	0.0936335	-2.73796	0.00618216	0.045542
	Cnnm2	ENSMUSG00000064105	protein_coding	345.888	-0.256567	0.0839931	-3.05462	0.00225345	0.0230664
	Cacna2d2	ENSMUSG00000010066	protein_coding	2703.99	-0.256722	0.0706516	-3.63364	0.000279451	0.0052305
	Wnk3	ENSMUSG00000041245	protein_coding	3620.16	-0.256867	0.0544242	-4.71972	2.3617e-06	0.000155014
	Nkain4	ENSMUSG00000027574	protein_coding	413.383	-0.25694	0.0849477	-3.02469	0.00248891	0.0247497
	Star	ENSMUSG00000031574	protein_coding	391.979	-0.257158	0.0816174	-3.15078	0.00162837	0.0185133
	Ccdc28b	ENSMUSG00000028795	protein_coding	761.324	-0.257396	0.0760783	-3.38331	0.000716185	0.0103515
	Adgra1	ENSMUSG00000025475	protein_coding	322.882	-0.258029	0.0907166	-2.84435	0.00445028	0.0363237
	Hist3h2a	ENSMUSG00000078851	protein_coding	748.196	-0.258194	0.0798652	-3.23287	0.00122553	0.0151238
	Traf3ip2	ENSMUSG00000019842	protein_coding	328.79	-0.258274	0.0851058	-3.03473	0.00240748	0.0242457
	Capn5	ENSMUSG00000035547	protein_coding	907.707	-0.258779	0.072967	-3.54652	0.000390349	0.00667314
	Cyld	ENSMUSG00000036712	protein_coding	1377.38	-0.258926	0.0594328	-4.35662	1.32086e-05	0.000551299
	Parp6	ENSMUSG00000025237	protein_coding	5046.47	-0.25914	0.0728099	-3.55913	0.000372083	0.00648689
	Gad2	ENSMUSG00000026787	protein_coding	5112.17	-0.259145	0.0800303	-3.23809	0.00120334	0.0149318
	Rin2	ENSMUSG00000001768	protein_coding	704.087	-0.259373	0.0817836	-3.17146	0.00151676	0.0176278
	Pqlc1	ENSMUSG00000034006	protein_coding	452.695	-0.259489	0.0956005	-2.7143	0.00664152	0.0478643
	Mllt11	ENSMUSG00000053192	protein_coding	9017.91	-0.260249	0.0867548	-2.99982	0.00270139	0.0262065
	Gatsl2	ENSMUSG00000015944	protein_coding	4057.49	-0.260379	0.06204	-4.19696	2.70525e-05	0.000946836
	Kif5a	ENSMUSG00000074657	protein_coding	6044.62	-0.260748	0.0774212	-3.36791	0.000757393	0.0107873
	Pura	ENSMUSG00000043991	protein_coding	1770.84	-0.260963	0.0584483	-4.46485	8.0123e-06	0.000380158
	Pisd-ps2	ENSMUSG00000023795	transcribed_unprocessed_pseudogene	274.585	-0.26099	0.0944804	-2.76237	0.00573833	0.0433897
	4931406C07Rik	ENSMUSG00000031938	protein_coding	971.697	-0.261216	0.064512	-4.0491	5.14147e-05	0.00151834
	Has3	ENSMUSG00000031910	protein_coding	1052.86	-0.261261	0.0913939	-2.85862	0.00425483	0.035137
	Mturn	ENSMUSG00000038065	protein_coding	3299.88	-0.26146	0.0807224	-3.23901	0.00119946	0.0149073
	St8sia1	ENSMUSG00000030283	protein_coding	2818.48	-0.261993	0.0540006	-4.85168	1.22422e-06	9.18754e-05
	Rorb	ENSMUSG00000036192	protein_coding	496.581	-0.262176	0.0794077	-3.30164	0.000961197	0.0128132
	Cadm2	ENSMUSG00000064115	protein_coding	550.531	-0.262497	0.087526	-2.99908	0.00270797	0.0262225
	Ptpro	ENSMUSG00000030223	protein_coding	2066.61	-0.263223	0.0893648	-2.94549	0.0032244	0.0294517
	Pcdha2	ENSMUSG00000104148	protein_coding	34.6948	-0.263346	0.0955924	-2.75489	0.00587128	0.0441348
	Wipf3	ENSMUSG00000086040	protein_coding	499.812	-0.263366	0.09258	-2.84474	0.00444476	0.0363237
	Arsk	ENSMUSG00000021592	protein_coding	607.479	-0.26364	0.072391	-3.64189	0.000270642	0.00511468
	Mical2	ENSMUSG00000038244	protein_coding	209.46	-0.263722	0.0962967	-2.73864	0.00616937	0.0454839
	Elavl4	ENSMUSG00000028546	protein_coding	8697.18	-0.264246	0.0646629	-4.08652	4.37899e-05	0.00136167
	Nr3c1	ENSMUSG00000024431	protein_coding	586.054	-0.264426	0.0756811	-3.49395	0.000475924	0.00767868
	Csf1r	ENSMUSG00000024621	protein_coding	618.97	-0.264768	0.0923338	-2.86751	0.0041372	0.0344252
	Maged2	ENSMUSG00000025268	protein_coding	5717.73	-0.264922	0.0642121	-4.12574	3.69552e-05	0.00119683
	Col4a2	ENSMUSG00000031503	protein_coding	10128.6	-0.26604	0.055661	-4.77964	1.75605e-06	0.000122924
	Tmtc2	ENSMUSG00000036019	protein_coding	1157.61	-0.266299	0.0753973	-3.53195	0.00041251	0.00695574
	Sobp	ENSMUSG00000038248	protein_coding	1521.18	-0.266515	0.0844066	-3.15752	0.00159119	0.0182501
	Snhg18	ENSMUSG00000096956	lincRNA	470.352	-0.267095	0.0832326	-3.20903	0.00133186	0.0160916
	Cbln2	ENSMUSG00000024647	protein_coding	935.524	-0.267422	0.0869875	-3.07426	0.00211026	0.0221527
	Zdhhc2	ENSMUSG00000039470	protein_coding	2089.19	-0.267592	0.0578398	-4.62644	3.72011e-06	0.000220802
	Gk5	ENSMUSG00000041440	protein_coding	237.845	-0.268072	0.0912699	-2.93714	0.00331257	0.0299764
	Slc35g2	ENSMUSG00000070287	protein_coding	222.579	-0.268479	0.0926858	-2.89666	0.00377155	0.0325351
	Pde4d	ENSMUSG00000021699	protein_coding	706.147	-0.268507	0.0669399	-4.01116	6.04207e-05	0.00173376
	A730017C20Rik	ENSMUSG00000050875	protein_coding	1591.93	-0.269036	0.0848942	-3.16907	0.00152927	0.0177092
	Sdk1	ENSMUSG00000039683	protein_coding	568.632	-0.269188	0.0913029	-2.9483	0.00319525	0.029285
	Zeb2	ENSMUSG00000026872	protein_coding	7321.12	-0.269191	0.0580277	-4.639	3.501e-06	0.000214372
	A230056P14Rik	ENSMUSG00000087178	processed_transcript	409.643	-0.269405	0.0876814	-3.07254	0.00212245	0.0222651
	Chga	ENSMUSG00000021194	protein_coding	989.97	-0.269458	0.0818198	-3.29331	0.000990157	0.0131294
	Elfn1	ENSMUSG00000048988	protein_coding	231.637	-0.270013	0.0989853	-2.7278	0.00637575	0.0464638
	Lrch2	ENSMUSG00000031290	protein_coding	4586.05	-0.270093	0.0413912	-6.52538	6.78315e-11	3.5295e-08
	D430019H16Rik	ENSMUSG00000094910	protein_coding	8129.57	-0.270109	0.0618431	-4.36764	1.25594e-05	0.000533607
	Pcdhga4	ENSMUSG00000103677	protein_coding	243.719	-0.270143	0.097785	-2.76262	0.00573387	0.0433897
	Rab3b	ENSMUSG00000003411	protein_coding	546.784	-0.270296	0.0880785	-3.06881	0.00214914	0.022474
	Anks1b	ENSMUSG00000058589	protein_coding	936.01	-0.270485	0.0847244	-3.19253	0.00141032	0.0167311
	Myc	ENSMUSG00000022346	protein_coding	625.601	-0.270665	0.0968492	-2.7947	0.00519477	0.0405249
	Camk1d	ENSMUSG00000039145	protein_coding	480.49	-0.270992	0.0866578	-3.12715	0.00176511	0.0195004
	Phactr1	ENSMUSG00000054728	protein_coding	1692.09	-0.271434	0.0727778	-3.72962	0.000191767	0.0040235
	Aldh1l2	ENSMUSG00000020256	protein_coding	1520.36	-0.271521	0.0717828	-3.78254	0.000155236	0.00342264
	Pde2a	ENSMUSG00000030653	protein_coding	2056.27	-0.271955	0.0733934	-3.70545	0.000211018	0.00427791
	Inpp5f	ENSMUSG00000042105	protein_coding	7753.25	-0.272033	0.0568802	-4.78255	1.73085e-06	0.000121705
	Iglon5	ENSMUSG00000013367	protein_coding	2788.08	-0.272133	0.0574619	-4.73589	2.181e-06	0.000145074
	Ncam2	ENSMUSG00000022762	protein_coding	411.02	-0.272175	0.0941468	-2.89097	0.00384057	0.0329765
	Anpep	ENSMUSG00000039062	protein_coding	205.925	-0.27229	0.0947919	-2.87251	0.00407229	0.0340417
	Fndc1	ENSMUSG00000071984	protein_coding	89.2867	-0.272321	0.100484	-2.71009	0.00672642	0.0482756
	Map3k13	ENSMUSG00000033618	protein_coding	997.787	-0.272553	0.0788469	-3.45674	0.000546748	0.00850073
	Hectd2	ENSMUSG00000041180	protein_coding	948.251	-0.27276	0.0969896	-2.81226	0.00491951	0.0392204
	Gpr26	ENSMUSG00000040125	protein_coding	685.79	-0.273176	0.0988197	-2.76438	0.00570307	0.0433238
	Srrm4os	ENSMUSG00000086219	antisense	201.467	-0.273203	0.0994955	-2.74588	0.00603479	0.0449217
	Chrm3	ENSMUSG00000046159	protein_coding	45.4349	-0.273304	0.0974364	-2.80495	0.00503241	0.039755
	Chrnb2	ENSMUSG00000027950	protein_coding	2676.82	-0.273589	0.0766174	-3.57085	0.000355825	0.00626912
	Pcdhga5	ENSMUSG00000103567	protein_coding	314.149	-0.274203	0.0895174	-3.06312	0.00219042	0.0228006
	Gucy1a3	ENSMUSG00000033910	protein_coding	632.376	-0.274337	0.101265	-2.7091	0.00674659	0.0483759
	Sez6l2	ENSMUSG00000030683	protein_coding	2042.64	-0.275166	0.085782	-3.20774	0.00133781	0.0161261
	Npnt	ENSMUSG00000040998	protein_coding	378.851	-0.275391	0.0986314	-2.79213	0.0052363	0.0407065
	Cpeb3	ENSMUSG00000039652	protein_coding	382.525	-0.275629	0.0921842	-2.98998	0.00278993	0.0267511
	Unc13a	ENSMUSG00000034799	protein_coding	2380.76	-0.275776	0.0838015	-3.29082	0.000998954	0.0132038
	Flnc	ENSMUSG00000068699	protein_coding	1278.95	-0.275878	0.0770386	-3.58103	0.000342242	0.00609862
	Smarca1	ENSMUSG00000031099	protein_coding	2154.1	-0.275919	0.0701056	-3.93576	8.2933e-05	0.00215405
	St8sia2	ENSMUSG00000025789	protein_coding	7874.48	-0.27598	0.0776802	-3.55278	0.000381187	0.00658951
	Zfp697	ENSMUSG00000050064	protein_coding	1428.25	-0.276083	0.0552301	-4.99878	5.77e-07	5.03144e-05
	AI593442	ENSMUSG00000078307	protein_coding	65.892	-0.276173	0.0996373	-2.77178	0.00557509	0.0426368
	Col6a1	ENSMUSG00000001119	protein_coding	708.693	-0.276263	0.0985679	-2.80277	0.00506663	0.0398778
	Scn3a	ENSMUSG00000057182	protein_coding	4118.25	-0.276616	0.0669129	-4.13397	3.5655e-05	0.00116682
	Slc39a2	ENSMUSG00000072572	protein_coding	201.595	-0.276683	0.102038	-2.71157	0.00669659	0.0481279
	Lipg	ENSMUSG00000053846	protein_coding	383.915	-0.276686	0.100777	-2.74552	0.00604148	0.0449298
	Alk	ENSMUSG00000055471	protein_coding	33.0767	-0.27684	0.0988125	-2.80167	0.00508382	0.0399388
	Gprin1	ENSMUSG00000069227	protein_coding	3821.55	-0.276918	0.0801639	-3.4544	0.00055151	0.00854923
	Clmp	ENSMUSG00000032024	protein_coding	1878.46	-0.276995	0.0899872	-3.07816	0.00208284	0.0219683
	Cbarp	ENSMUSG00000035640	protein_coding	1982.57	-0.277207	0.0835254	-3.31883	0.000903941	0.0123021
	Svop	ENSMUSG00000042078	protein_coding	1577.66	-0.277278	0.0900363	-3.07963	0.00207258	0.0218897
	Gramd1b	ENSMUSG00000040111	protein_coding	1002.86	-0.277497	0.0767506	-3.61557	0.000299685	0.00555592
	Pcdhga11	ENSMUSG00000102742	protein_coding	417.649	-0.277678	0.0879933	-3.15567	0.00160131	0.0182722
	Cxx1c	ENSMUSG00000051851	protein_coding	702.434	-0.277824	0.0911527	-3.0479	0.00230446	0.0234502
	Sema3e	ENSMUSG00000063531	protein_coding	157.14	-0.277888	0.102301	-2.71637	0.00660019	0.0476545
	Gpr85	ENSMUSG00000048216	protein_coding	1237.13	-0.277938	0.0940025	-2.95671	0.00310945	0.0288062
	Nedd4l	ENSMUSG00000024589	protein_coding	5514.58	-0.278087	0.0653854	-4.25304	2.10889e-05	0.000793408
	Gm15800	ENSMUSG00000042744	protein_coding	9261.93	-0.278087	0.0511313	-5.43869	5.36739e-08	7.75786e-06
	Kcnj5	ENSMUSG00000032034	protein_coding	209.474	-0.278332	0.100186	-2.77815	0.00546687	0.0420386
	Ptprb	ENSMUSG00000020154	protein_coding	688.047	-0.278504	0.0734393	-3.7923	0.000149259	0.00333705
	Bgn	ENSMUSG00000031375	protein_coding	2757.56	-0.279221	0.0745658	-3.74463	0.00018066	0.00383166
	Dlx1as	ENSMUSG00000084946	antisense	496.028	-0.27932	0.0812405	-3.43818	0.000585629	0.00898886
	Bach2	ENSMUSG00000040270	protein_coding	5690.06	-0.279406	0.0843264	-3.31338	0.000921744	0.0124143
	Thsd7b	ENSMUSG00000042581	protein_coding	326.142	-0.279532	0.0984223	-2.84013	0.00450952	0.0366689
	Gabra5	ENSMUSG00000055078	protein_coding	56.897	-0.280058	0.0984212	-2.84551	0.00443405	0.0362955
	Fam177a	ENSMUSG00000095595	protein_coding	988.046	-0.280548	0.0609656	-4.60174	4.18967e-06	0.000241331
	Pgap1	ENSMUSG00000073678	protein_coding	8282.1	-0.280674	0.0710929	-3.94799	7.88086e-05	0.00208795
	St8sia4	ENSMUSG00000040710	protein_coding	2566.73	-0.280771	0.0799932	-3.50994	0.00044821	0.00734932
	Kcnt2	ENSMUSG00000052726	protein_coding	190.588	-0.28112	0.0982577	-2.86105	0.00422245	0.0349112
	Rgs7	ENSMUSG00000026527	protein_coding	342.581	-0.28144	0.0901941	-3.12038	0.00180619	0.0198834
	Mapk8ip2	ENSMUSG00000022619	protein_coding	5173.94	-0.281566	0.041434	-6.79554	1.07909e-11	8.86556e-09
	Cttnbp2	ENSMUSG00000000416	protein_coding	1226.85	-0.281977	0.0916275	-3.07743	0.00208796	0.0219778
	Vcam1	ENSMUSG00000027962	protein_coding	2023.96	-0.282316	0.0669609	-4.21613	2.48534e-05	0.000893919
	Lrrc20	ENSMUSG00000037151	protein_coding	1243.97	-0.282317	0.0648902	-4.35069	1.35711e-05	0.000561924
	Peg3	ENSMUSG00000002265	protein_coding	17897	-0.282473	0.0768458	-3.67584	0.000237064	0.00466559
	Fam13a	ENSMUSG00000037709	protein_coding	225.693	-0.282588	0.0910744	-3.10282	0.00191684	0.0207359
	Prickle2	ENSMUSG00000030020	protein_coding	614.663	-0.282795	0.100514	-2.81349	0.00490064	0.0390899
	Robo2	ENSMUSG00000052516	protein_coding	4815.17	-0.282827	0.0790944	-3.57582	0.000349132	0.00617209
	Uprt	ENSMUSG00000073016	protein_coding	328.939	-0.282874	0.0838095	-3.3752	0.000737608	0.0106023
	Sfxn3	ENSMUSG00000025212	protein_coding	2042.03	-0.28306	0.0884394	-3.2006	0.0013714	0.0164273
	Gabrg2	ENSMUSG00000020436	protein_coding	1084.52	-0.283198	0.0897296	-3.15613	0.0015988	0.0182722
	Cdkn1b	ENSMUSG00000003031	protein_coding	6578.01	-0.283571	0.0472945	-5.99585	2e-09	5.35577e-07
	4931428F04Rik	ENSMUSG00000014837	protein_coding	2299.15	-0.283711	0.0667441	-4.25073	2.13079e-05	0.000797641
	Banp	ENSMUSG00000025316	protein_coding	1995.7	-0.283912	0.0936	-3.03324	0.00241942	0.0243188
	Flrt2	ENSMUSG00000047414	protein_coding	3888.49	-0.284277	0.0754147	-3.76951	0.000163566	0.00354251
	Cers6	ENSMUSG00000027035	protein_coding	3018.74	-0.284648	0.0539667	-5.27451	1.3311e-07	1.61073e-05
	Zfp418	ENSMUSG00000034538	protein_coding	281.146	-0.285081	0.0942558	-3.02455	0.00249006	0.0247497
	Dnajc6	ENSMUSG00000028528	protein_coding	1297.21	-0.285732	0.0973285	-2.93575	0.00332747	0.0300938
	Cntnap5b	ENSMUSG00000067028	protein_coding	50.5184	-0.285839	0.105598	-2.70686	0.00679231	0.0484588
	Tro	ENSMUSG00000025272	protein_coding	6546.72	-0.285876	0.0569045	-5.02378	5.0663e-07	4.59796e-05
	RP24-79A6.8	ENSMUSG00000107021	TEC	115.389	-0.285935	0.105447	-2.71164	0.00669514	0.0481279
	Prmt2	ENSMUSG00000020230	protein_coding	2811.82	-0.28596	0.0711839	-4.0172	5.88932e-05	0.00169617
	Myo18b	ENSMUSG00000072720	protein_coding	58.3259	-0.28623	0.105481	-2.71356	0.00665652	0.0479375
	Actl6b	ENSMUSG00000029712	protein_coding	1837.07	-0.286403	0.0965953	-2.96498	0.00302701	0.0283794
	Amer3	ENSMUSG00000045174	protein_coding	728.724	-0.287173	0.10249	-2.80196	0.00507927	0.0399232
	Prepl	ENSMUSG00000024127	protein_coding	3632.51	-0.287422	0.0569801	-5.04425	4.55293e-07	4.23043e-05
	Fibcd1	ENSMUSG00000026841	protein_coding	58.8415	-0.28746	0.102648	-2.80044	0.00510335	0.0400117
	Nbeal1	ENSMUSG00000073664	protein_coding	2164.92	-0.287533	0.0569157	-5.05191	4.37425e-07	4.11356e-05
	Zhx1	ENSMUSG00000022361	protein_coding	2533.82	-0.28792	0.0494155	-5.82651	5.65989e-09	1.26215e-06
	Cntn1	ENSMUSG00000055022	protein_coding	391.511	-0.287942	0.089292	-3.22472	0.00126095	0.015438
	Commd10	ENSMUSG00000042705	protein_coding	1595.4	-0.288022	0.067377	-4.27478	1.91329e-05	0.000734844
	Ctso	ENSMUSG00000028015	protein_coding	266.551	-0.288397	0.0939	-3.07132	0.00213112	0.0223267
	Dpp6	ENSMUSG00000061576	protein_coding	1830.65	-0.288464	0.0971307	-2.96985	0.00297946	0.0280861
	Dnah7b	ENSMUSG00000041144	protein_coding	376.71	-0.288603	0.101963	-2.83048	0.00464782	0.0376115
	Bicd1	ENSMUSG00000003452	protein_coding	2172.23	-0.288662	0.0535132	-5.39421	6.88249e-08	9.34223e-06
	Zhx2	ENSMUSG00000071757	protein_coding	1580.08	-0.288665	0.0685117	-4.21336	2.51602e-05	0.000896786
	Madd	ENSMUSG00000040687	protein_coding	3468.02	-0.288703	0.0520495	-5.54671	2.91101e-08	4.79608e-06
	1810013L24Rik	ENSMUSG00000022507	protein_coding	2910.82	-0.288729	0.0451931	-6.38878	1.67211e-10	7.25044e-08
	Ralgps1	ENSMUSG00000038831	protein_coding	3690.5	-0.288863	0.0779029	-3.70798	0.000208917	0.00424636
	Adgrl3	ENSMUSG00000037605	protein_coding	1884.94	-0.288969	0.0861629	-3.35376	0.000797222	0.0112621
	Kcnj3	ENSMUSG00000026824	protein_coding	121.087	-0.289248	0.105597	-2.73916	0.00615961	0.0454402
	Gpr165	ENSMUSG00000031210	protein_coding	209.57	-0.289319	0.0963799	-3.00186	0.00268332	0.0261465
	Lppr1	ENSMUSG00000063446	protein_coding	1040.6	-0.289346	0.0919053	-3.14831	0.00164219	0.018596
	Kcnn3	ENSMUSG00000000794	protein_coding	354.518	-0.289367	0.0945605	-3.06012	0.00221246	0.0228927
	Xkr7	ENSMUSG00000042631	protein_coding	341.993	-0.289389	0.105952	-2.73132	0.00630806	0.0460704
	Zfp9	ENSMUSG00000072623	protein_coding	776.831	-0.290733	0.093189	-3.11983	0.00180958	0.0198926
	Gm37928	ENSMUSG00000104362	TEC	479.998	-0.2908	0.091294	-3.18531	0.00144598	0.0170224
	Adam12	ENSMUSG00000054555	protein_coding	380.807	-0.291144	0.0922007	-3.15772	0.00159008	0.0182501
	Tspyl4	ENSMUSG00000039485	protein_coding	3141.61	-0.291168	0.0779699	-3.73436	0.00018819	0.00396443
	Map9	ENSMUSG00000033900	protein_coding	2825.44	-0.291534	0.075815	-3.84533	0.000120389	0.00284738
	Sh3kbp1	ENSMUSG00000040990	protein_coding	1366.96	-0.291576	0.0666821	-4.37263	1.22761e-05	0.000527827
	Zfp866	ENSMUSG00000043090	protein_coding	3370.56	-0.291644	0.049568	-5.88371	4e-09	9.4883e-07
	Slitrk4	ENSMUSG00000046699	protein_coding	404.953	-0.291783	0.0763448	-3.82191	0.000132422	0.00305786
	Wbscr17	ENSMUSG00000034040	protein_coding	465.565	-0.291906	0.0998338	-2.92392	0.00345651	0.030885
	Prokr2	ENSMUSG00000050558	protein_coding	282.264	-0.29208	0.0866054	-3.37254	0.000744787	0.0106662
	Kif21b	ENSMUSG00000041642	protein_coding	19120.5	-0.29232	0.0738048	-3.96071	7.47259e-05	0.00202805
	Pygl	ENSMUSG00000021069	protein_coding	235.526	-0.292506	0.0973086	-3.00596	0.00264741	0.0259097
	Slfn14	ENSMUSG00000082101	protein_coding	93.8181	-0.292693	0.106981	-2.73592	0.00622054	0.0456532
	Gsg1l	ENSMUSG00000046182	protein_coding	276.253	-0.292738	0.107164	-2.73167	0.00630134	0.0460704
	Lama2	ENSMUSG00000019899	protein_coding	802.956	-0.292745	0.0854327	-3.42661	0.000611157	0.00924256
	Tmem179	ENSMUSG00000054013	protein_coding	244.926	-0.293324	0.107667	-2.72436	0.00644257	0.0467543
	Gpr21	ENSMUSG00000053164	protein_coding	372.734	-0.293888	0.104109	-2.82287	0.00475952	0.0382378
	Zfp65	ENSMUSG00000071281	protein_coding	1383.02	-0.293912	0.0559177	-5.25616	1.47095e-07	1.7395e-05
	Slc40a1	ENSMUSG00000025993	protein_coding	660.265	-0.294109	0.0800434	-3.67437	0.000238441	0.0046701
	Gucy1b3	ENSMUSG00000028005	protein_coding	715.324	-0.294351	0.0993519	-2.96271	0.00304942	0.0284543
	Cpeb2	ENSMUSG00000039782	protein_coding	1113.86	-0.294424	0.083268	-3.53586	0.000406454	0.00688151
	Lcp2	ENSMUSG00000002699	protein_coding	98.6165	-0.29445	0.107351	-2.74288	0.00609027	0.0451863
	Slc24a2	ENSMUSG00000037996	protein_coding	136.299	-0.294648	0.107145	-2.74998	0.0059599	0.0446211
	Myo5c	ENSMUSG00000033590	protein_coding	46.4218	-0.294793	0.100158	-2.94328	0.00324759	0.0296115
	Art5	ENSMUSG00000070424	protein_coding	38.204	-0.294841	0.103318	-2.85372	0.00432103	0.0355668
	Fam46c	ENSMUSG00000044468	protein_coding	940.738	-0.294863	0.107731	-2.73702	0.00619987	0.0456058
	Syt6	ENSMUSG00000027849	protein_coding	442.934	-0.295128	0.102731	-2.87281	0.00406832	0.0340417
	Sema3c	ENSMUSG00000028780	protein_coding	1003.65	-0.295307	0.08234	-3.58643	0.000335232	0.00601929
	Slc38a7	ENSMUSG00000036534	protein_coding	1400.14	-0.295398	0.0793608	-3.72221	0.000197485	0.00411032
	Nipal3	ENSMUSG00000028803	protein_coding	633.475	-0.295407	0.0742573	-3.97815	6.94543e-05	0.00192231
	Tyw3	ENSMUSG00000047583	protein_coding	682.311	-0.295552	0.0671162	-4.40358	1.06477e-05	0.000471347
	Rabgap1l	ENSMUSG00000026721	protein_coding	1940.42	-0.295749	0.0693812	-4.26267	2.02001e-05	0.00076721
	Tmx4	ENSMUSG00000034723	protein_coding	5848.7	-0.295798	0.0622887	-4.74882	2.04609e-06	0.000139474
	Trhde	ENSMUSG00000050663	protein_coding	91.5809	-0.295888	0.106675	-2.77374	0.00554155	0.0424662
	Lingo1	ENSMUSG00000049556	protein_coding	836.518	-0.296234	0.101338	-2.92323	0.00346425	0.0309204
	Zfp354a	ENSMUSG00000020364	protein_coding	506.1	-0.296259	0.0739193	-4.00788	6.12667e-05	0.00174816
	Pag1	ENSMUSG00000027508	protein_coding	1255.38	-0.296381	0.0765414	-3.87216	0.000107873	0.00263935
	Gpr158	ENSMUSG00000045967	protein_coding	100.02	-0.296486	0.107288	-2.76346	0.00571925	0.0433897
	mt-Te	ENSMUSG00000064369	Mt_tRNA	350.735	-0.296644	0.099958	-2.96769	0.00300048	0.0282098
	Erbb4	ENSMUSG00000062209	protein_coding	1242.71	-0.296768	0.0859944	-3.45102	0.000558482	0.00864014
	Myo16	ENSMUSG00000039057	protein_coding	754.362	-0.296786	0.0987632	-3.00502	0.00265562	0.0259518
	Shank1	ENSMUSG00000038738	protein_coding	2275.19	-0.296798	0.107303	-2.76598	0.00567527	0.043194
	Kif1a	ENSMUSG00000014602	protein_coding	16830.3	-0.297104	0.0567581	-5.23457	1.6537e-07	1.89701e-05
	Reps2	ENSMUSG00000040855	protein_coding	482.026	-0.297123	0.101908	-2.91561	0.00354995	0.0313878
	Map2	ENSMUSG00000015222	protein_coding	45837.7	-0.297374	0.0588638	-5.0519	4.37444e-07	4.11356e-05
	Flywch2	ENSMUSG00000023911	protein_coding	251.177	-0.297474	0.100484	-2.9604	0.00307237	0.0285814
	2900052N01Rik	ENSMUSG00000099696	lincRNA	80.9579	-0.29769	0.106298	-2.80052	0.00510208	0.0400117
	Sh3pxd2a	ENSMUSG00000053617	protein_coding	4688.67	-0.297718	0.0582923	-5.10733	3.26739e-07	3.24866e-05
	1810041L15Rik	ENSMUSG00000062760	protein_coding	1572.81	-0.29802	0.106722	-2.7925	0.00523032	0.0407005
	Dynlt1f	ENSMUSG00000095677	protein_coding	702.481	-0.29804	0.0969373	-3.07456	0.00210813	0.0221453
	Mmp25	ENSMUSG00000023903	protein_coding	108.433	-0.298066	0.104001	-2.86598	0.00415716	0.034536
	Ikzf4	ENSMUSG00000002578	protein_coding	1059.02	-0.298146	0.0721309	-4.1334	3.57429e-05	0.00116725
	Unc13c	ENSMUSG00000062151	protein_coding	97.4802	-0.298459	0.104122	-2.86643	0.00415126	0.0345054
	Il1rapl1	ENSMUSG00000052372	protein_coding	69.3247	-0.298575	0.106544	-2.80236	0.00507304	0.0398943
	Afap1	ENSMUSG00000029094	protein_coding	4197.25	-0.298732	0.0540252	-5.52948	3.21172e-08	5.11582e-06
	Gsta4	ENSMUSG00000032348	protein_coding	661.816	-0.298737	0.0809692	-3.68951	0.000224685	0.00449657
	Elfn2	ENSMUSG00000043460	protein_coding	171.279	-0.29903	0.107449	-2.78299	0.0053861	0.0416017
	Stmn2	ENSMUSG00000027500	protein_coding	12084.7	-0.299065	0.0871013	-3.43353	0.000595771	0.00907775
	Pcdhga9	ENSMUSG00000102440	protein_coding	171.414	-0.29927	0.101077	-2.96081	0.00306831	0.0285608
	Hspa13	ENSMUSG00000032932	protein_coding	3212.24	-0.299365	0.0539109	-5.55296	2.80878e-08	4.72531e-06
	Ebf1	ENSMUSG00000057098	protein_coding	1961.28	-0.299563	0.0759188	-3.94583	7.95236e-05	0.00210044
	Scg2	ENSMUSG00000050711	protein_coding	432.682	-0.300189	0.0980035	-3.06305	0.00219096	0.0228006
	Msx3	ENSMUSG00000025469	protein_coding	55.3455	-0.300608	0.104174	-2.88564	0.00390624	0.0332916
	Trank1	ENSMUSG00000062296	protein_coding	873.705	-0.300905	0.107739	-2.7929	0.0052238	0.04067
	Syngr3	ENSMUSG00000007021	protein_coding	510.933	-0.301013	0.10035	-2.99965	0.00270291	0.0262065
	Tmem35	ENSMUSG00000033578	protein_coding	1973.59	-0.301604	0.0859758	-3.50801	0.000451479	0.00738685
	Scml4	ENSMUSG00000044770	protein_coding	188.845	-0.301621	0.106467	-2.83299	0.00461142	0.0374138
	Atp8b3	ENSMUSG00000003341	protein_coding	32.8484	-0.301985	0.097787	-3.08819	0.00201381	0.0214735
	Atp2b3	ENSMUSG00000031376	protein_coding	91.6139	-0.302365	0.105668	-2.86146	0.00421698	0.0348845
	B3gat2	ENSMUSG00000026156	protein_coding	239.158	-0.302463	0.105324	-2.87173	0.00408231	0.0340593
	Stard13	ENSMUSG00000016128	protein_coding	364.991	-0.30247	0.0912914	-3.31324	0.00092223	0.0124143
	Gm26880	ENSMUSG00000096979	lincRNA	253.097	-0.302577	0.0988258	-3.06172	0.00220071	0.0228563
	Tceal1	ENSMUSG00000049536	protein_coding	512.91	-0.302638	0.0834236	-3.62773	0.000285926	0.00533889
	Clstn3	ENSMUSG00000008153	protein_coding	1823.7	-0.302732	0.0827537	-3.65823	0.000253963	0.00491247
	Kcna6	ENSMUSG00000038077	protein_coding	297.063	-0.302808	0.101243	-2.99091	0.0027815	0.0266946
	Scn9a	ENSMUSG00000075316	protein_coding	380.71	-0.302911	0.10238	-2.9587	0.00308944	0.028689
	Mef2c	ENSMUSG00000005583	protein_coding	1606.5	-0.302926	0.0954438	-3.17386	0.00150424	0.0175495
	Zfp169	ENSMUSG00000050954	protein_coding	599.114	-0.303008	0.0673873	-4.49652	6.90744e-06	0.000342302
	Hs3st1	ENSMUSG00000051022	protein_coding	305.384	-0.303111	0.102526	-2.95644	0.00311214	0.028814
	Scamp5	ENSMUSG00000040722	protein_coding	2613.37	-0.303431	0.0650458	-4.66489	3.08782e-06	0.000194359
	Ntm	ENSMUSG00000059974	protein_coding	1003.17	-0.303877	0.0861378	-3.5278	0.000419029	0.00703959
	Trpc4	ENSMUSG00000027748	protein_coding	136.088	-0.303903	0.107555	-2.82556	0.00471984	0.0380286
	Lrp1b	ENSMUSG00000049252	protein_coding	106.043	-0.304251	0.105882	-2.87349	0.00405959	0.0340417
	Scml2	ENSMUSG00000000037	protein_coding	424.595	-0.304265	0.0834369	-3.64665	0.000265683	0.00504538
	Gm25047	ENSMUSG00000084616	snRNA	34.4575	-0.304556	0.103807	-2.93386	0.00334772	0.0302243
	Syp	ENSMUSG00000031144	protein_coding	1732.79	-0.304637	0.0866915	-3.51403	0.000441357	0.0072675
	Kcnb2	ENSMUSG00000092083	protein_coding	426.213	-0.304962	0.0982563	-3.10374	0.00191089	0.0207002
	Hdac10	ENSMUSG00000062906	protein_coding	577.437	-0.304979	0.0881344	-3.46039	0.000539394	0.00841153
	Arhgef9	ENSMUSG00000025656	protein_coding	2598.13	-0.305234	0.0676012	-4.51522	6.32523e-06	0.000319754
	Cx3cr1	ENSMUSG00000052336	protein_coding	273.776	-0.305635	0.0984887	-3.10325	0.00191409	0.0207205
	Slc5a3	ENSMUSG00000089774	protein_coding	1640	-0.305922	0.0598901	-5.10806	3.25484e-07	3.24866e-05
	Zfp663	ENSMUSG00000056824	protein_coding	487.218	-0.306064	0.0787308	-3.88747	0.000101293	0.00250585
	Adcy5	ENSMUSG00000022840	protein_coding	899.828	-0.306732	0.0959637	-3.19633	0.00139188	0.0165739
	Eno2	ENSMUSG00000004267	protein_coding	499.212	-0.306835	0.0823111	-3.72775	0.000193195	0.00403178
	Zfp773	ENSMUSG00000063535	protein_coding	560.288	-0.307087	0.0889698	-3.45159	0.000557294	0.00863031
	Hydin	ENSMUSG00000059854	protein_coding	83.7155	-0.307165	0.107444	-2.85884	0.00425195	0.0351366
	Tmem141	ENSMUSG00000026939	protein_coding	122.854	-0.307344	0.105775	-2.90563	0.00366512	0.0319981
	Nap1l2	ENSMUSG00000082229	protein_coding	862.697	-0.307444	0.0926884	-3.31696	0.000910016	0.0123278
	Gm38104	ENSMUSG00000104154	TEC	204.829	-0.307453	0.104378	-2.94556	0.00322368	0.0294517
	Htra1	ENSMUSG00000006205	protein_coding	37.2006	-0.307559	0.100665	-3.05526	0.00224865	0.0230589
	Spock2	ENSMUSG00000058297	protein_coding	2186.88	-0.307706	0.0948839	-3.24297	0.00118289	0.0147484
	Slit1	ENSMUSG00000025020	protein_coding	2403.56	-0.307881	0.106965	-2.87832	0.00399794	0.0337891
	Grik2	ENSMUSG00000056073	protein_coding	2799.66	-0.308714	0.0786738	-3.92398	8.70997e-05	0.00222161
	Gm37768	ENSMUSG00000103649	antisense	90.5206	-0.30889	0.106433	-2.90221	0.00370545	0.0322688
	Rph3a	ENSMUSG00000029608	protein_coding	689.928	-0.308998	0.0889092	-3.47543	0.000510038	0.00809116
	Ica1l	ENSMUSG00000026018	protein_coding	226.05	-0.309192	0.106233	-2.91051	0.00360844	0.0316983
	Cntnap3	ENSMUSG00000033063	protein_coding	113.238	-0.309298	0.107725	-2.87117	0.00408953	0.0340993
	Syn2	ENSMUSG00000009394	protein_coding	429.534	-0.309426	0.107233	-2.88556	0.00390713	0.0332916
	Gria3	ENSMUSG00000001986	protein_coding	539.801	-0.309431	0.0757496	-4.08491	4.40933e-05	0.00136567
	Grm5	ENSMUSG00000049583	protein_coding	77.6929	-0.309489	0.102592	-3.01671	0.0025553	0.0251979
	Kcnip1	ENSMUSG00000053519	protein_coding	452.528	-0.309491	0.107	-2.89244	0.00382265	0.0328583
	Gprasp1	ENSMUSG00000043384	protein_coding	11779.6	-0.309642	0.0531022	-5.83107	5.50735e-09	1.24594e-06
	Plch2	ENSMUSG00000029055	protein_coding	522.529	-0.309728	0.0995449	-3.11144	0.00186175	0.0203088
	Ogt	ENSMUSG00000034160	protein_coding	20939.2	-0.310335	0.0558273	-5.55884	2.71571e-08	4.70528e-06
	Sorcs3	ENSMUSG00000063434	protein_coding	404.117	-0.310446	0.095281	-3.25822	0.00112115	0.0142401
	Pnmal2	ENSMUSG00000070802	protein_coding	4238.49	-0.310543	0.0885158	-3.50833	0.000450921	0.00738602
	Kidins220	ENSMUSG00000036333	protein_coding	13825.7	-0.310585	0.0697007	-4.45597	8.35133e-06	0.000392663
	Rps6kc1	ENSMUSG00000089872	protein_coding	1507.62	-0.311206	0.0573619	-5.4253	5.78561e-08	8.13635e-06
	Lrrtm2	ENSMUSG00000071862	protein_coding	397.748	-0.311648	0.0930141	-3.35054	0.000806528	0.0113576
	Siah3	ENSMUSG00000091722	protein_coding	454.634	-0.311667	0.0971142	-3.20928	0.00133067	0.0160896
	4921507P07Rik	ENSMUSG00000029828	protein_coding	64.0468	-0.311694	0.107734	-2.89317	0.00381376	0.0328366
	March1	ENSMUSG00000036469	protein_coding	371.867	-0.311757	0.0957527	-3.25585	0.00113052	0.0142807
	Ttc39b	ENSMUSG00000038172	protein_coding	676.076	-0.312211	0.0900904	-3.46553	0.000529194	0.00831058
	Sntb1	ENSMUSG00000060429	protein_coding	71.1687	-0.312283	0.107689	-2.89987	0.00373321	0.0323752
	Fam19a2	ENSMUSG00000044071	protein_coding	371.137	-0.312296	0.0991406	-3.15003	0.00163255	0.0185232
	Mapk10	ENSMUSG00000046709	protein_coding	3229.25	-0.312975	0.0754367	-4.14884	3.34169e-05	0.00110751
	Fgf11	ENSMUSG00000042826	protein_coding	676.884	-0.313066	0.0883766	-3.54241	0.000396489	0.00673727
	Zbtb7c	ENSMUSG00000044646	protein_coding	179.532	-0.313405	0.106116	-2.95342	0.00314277	0.0289113
	L1cam	ENSMUSG00000031391	protein_coding	6427.59	-0.313446	0.0869839	-3.60349	0.000313975	0.00574161
	Xpr1	ENSMUSG00000026469	protein_coding	11401.9	-0.313516	0.0632539	-4.95648	7.17831e-07	5.94518e-05
	Ctnna2	ENSMUSG00000063063	protein_coding	6507.82	-0.313954	0.0795137	-3.94843	7.86664e-05	0.00208795
	Rai2	ENSMUSG00000043518	protein_coding	413.187	-0.314345	0.0998677	-3.14762	0.00164607	0.0185976
	Xkr4	ENSMUSG00000051951	protein_coding	377.267	-0.314515	0.0884859	-3.55441	0.000378829	0.00656
	Pik3cg	ENSMUSG00000020573	protein_coding	116.588	-0.314652	0.104748	-3.00389	0.00266554	0.0260057
	Tanc2	ENSMUSG00000053580	protein_coding	3565.95	-0.314859	0.0703694	-4.47437	7.6636e-06	0.000368088
	Pcdha3	ENSMUSG00000102312	protein_coding	41.985	-0.315052	0.100155	-3.14566	0.00165714	0.0186907
	Fbxo41	ENSMUSG00000047013	protein_coding	571.686	-0.315068	0.0906345	-3.47625	0.000508482	0.0080829
	Zfp804a	ENSMUSG00000070866	protein_coding	217.424	-0.315095	0.105838	-2.97715	0.00290938	0.0275746
	Zfp799	ENSMUSG00000095253	protein_coding	2259.57	-0.315228	0.0508551	-6.19856	5.6982e-10	1.85116e-07
	Adcyap1r1	ENSMUSG00000029778	protein_coding	1933.69	-0.315649	0.0719593	-4.38649	1.15193e-05	0.00049949
	Slc46a1	ENSMUSG00000020829	protein_coding	618.451	-0.315651	0.0688776	-4.58278	4.58841e-06	0.000258182
	Slc6a17	ENSMUSG00000027894	protein_coding	1385.27	-0.315761	0.0973006	-3.24521	0.00117365	0.0146682
	Itga2b	ENSMUSG00000034664	protein_coding	279.922	-0.315991	0.102532	-3.08186	0.00205712	0.0217706
	Lrrn2	ENSMUSG00000026443	protein_coding	1087.66	-0.316015	0.0887096	-3.56236	0.000367537	0.00643189
	Abat	ENSMUSG00000057880	protein_coding	3020.04	-0.316138	0.0830252	-3.80774	0.000140242	0.00319862
	Gper1	ENSMUSG00000053647	protein_coding	119.219	-0.316143	0.106598	-2.96576	0.00301939	0.0283425
	Csmd1	ENSMUSG00000060924	protein_coding	154.609	-0.316192	0.106127	-2.97938	0.00288833	0.0274919
	Cadps	ENSMUSG00000054423	protein_coding	3391.98	-0.316225	0.0805208	-3.92725	8.5924e-05	0.00220968
	Pacsin1	ENSMUSG00000040276	protein_coding	476.142	-0.316275	0.102002	-3.10069	0.00193073	0.0208428
	Snx16	ENSMUSG00000027534	protein_coding	572.942	-0.316319	0.0891976	-3.54627	0.000390727	0.00667314
	Foxj2	ENSMUSG00000003154	protein_coding	1062.23	-0.316319	0.0636119	-4.97264	6.60463e-07	5.58506e-05
	Shisa9	ENSMUSG00000022494	protein_coding	107.068	-0.316603	0.10719	-2.95367	0.00314023	0.0289113
	Gprasp2	ENSMUSG00000072966	protein_coding	2830.24	-0.316894	0.0757605	-4.18284	2.87895e-05	0.000998675
	Ackr1	ENSMUSG00000037872	protein_coding	374.229	-0.316899	0.0862174	-3.67557	0.000237314	0.00466559
	Opcml	ENSMUSG00000062257	protein_coding	313.11	-0.318118	0.093228	-3.41225	0.000644284	0.00958748
	Scn8a	ENSMUSG00000023033	protein_coding	2002.15	-0.318132	0.0700548	-4.54119	5.59389e-06	0.000294009
	Nwd2	ENSMUSG00000090061	protein_coding	115.428	-0.318689	0.107738	-2.95801	0.00309636	0.0287362
	Lhfpl4	ENSMUSG00000042873	protein_coding	3685.44	-0.31898	0.0620824	-5.13801	2.77664e-07	2.86132e-05
	Syngr1	ENSMUSG00000022415	protein_coding	580.308	-0.319217	0.101812	-3.13537	0.00171636	0.0191374
	Prkaa2	ENSMUSG00000028518	protein_coding	866.265	-0.319798	0.0741193	-4.31463	1.59868e-05	0.000639882
	Plxna2	ENSMUSG00000026640	protein_coding	13183.3	-0.320078	0.0894406	-3.57866	0.000345358	0.00612618
	Chic1	ENSMUSG00000031327	protein_coding	1259.07	-0.320561	0.0636489	-5.0364	4.74367e-07	4.3558e-05
	Elmo1	ENSMUSG00000041112	protein_coding	2205.96	-0.320836	0.0747981	-4.28936	1.79193e-05	0.000699222
	Ntng2	ENSMUSG00000035513	protein_coding	504.493	-0.320975	0.0958608	-3.34835	0.000812957	0.0114121
	Atp2b2	ENSMUSG00000030302	protein_coding	1146.72	-0.321058	0.100903	-3.18185	0.00146338	0.0171884
	A430033K04Rik	ENSMUSG00000056014	protein_coding	1029.62	-0.32137	0.0784655	-4.09568	4.20934e-05	0.00132475
	Dpysl3	ENSMUSG00000024501	protein_coding	39826.3	-0.322142	0.0817096	-3.94252	8.06306e-05	0.00211537
	Nrg3	ENSMUSG00000041014	protein_coding	185.796	-0.32318	0.0989818	-3.26504	0.00109448	0.0140401
	Fam78b	ENSMUSG00000060568	protein_coding	1645.17	-0.323303	0.087711	-3.686	0.000227802	0.00454731
	Celsr3	ENSMUSG00000023473	protein_coding	6875.57	-0.323504	0.060106	-5.38223	7.35705e-08	9.81569e-06
	Clk1	ENSMUSG00000026034	protein_coding	7205.98	-0.323699	0.0493295	-6.56198	5.30988e-11	3.31549e-08
	Ppm1k	ENSMUSG00000037826	protein_coding	691.868	-0.323876	0.0665727	-4.865	1.14456e-06	8.67309e-05
	Phf24	ENSMUSG00000036062	protein_coding	623.262	-0.323939	0.103829	-3.11993	0.00180894	0.0198926
	1500009C09Rik	ENSMUSG00000068099	protein_coding	700.768	-0.324126	0.0957508	-3.3851	0.000711517	0.0103223
	E130307A14Rik	ENSMUSG00000087177	processed_transcript	1439.44	-0.324222	0.0630018	-5.14624	2.65766e-07	2.7843e-05
	Sptbn4	ENSMUSG00000011751	protein_coding	175.362	-0.324559	0.107421	-3.02137	0.00251637	0.0248768
	Tnik	ENSMUSG00000027692	protein_coding	3465.88	-0.324801	0.0626675	-5.18293	2.18431e-07	2.4012e-05
	Stac2	ENSMUSG00000017400	protein_coding	283.355	-0.325004	0.100173	-3.24441	0.00117693	0.0146974
	Wnt2b	ENSMUSG00000027840	protein_coding	436.033	-0.325591	0.106762	-3.04969	0.00229077	0.0233287
	Ankrd12	ENSMUSG00000034647	protein_coding	2218.79	-0.325651	0.079081	-4.11795	3.82265e-05	0.00122781
	Gria1	ENSMUSG00000020524	protein_coding	881.383	-0.325961	0.107215	-3.04026	0.00236372	0.0238666
	Slc41a2	ENSMUSG00000034591	protein_coding	85.4167	-0.326479	0.107543	-3.0358	0.002399	0.0241759
	Rims1	ENSMUSG00000041670	protein_coding	401.52	-0.326529	0.0946787	-3.44881	0.000563054	0.00869364
	Mmp14	ENSMUSG00000000957	protein_coding	3072.48	-0.32683	0.0617865	-5.28967	1.22535e-07	1.50612e-05
	Rims2	ENSMUSG00000037386	protein_coding	1228.46	-0.326867	0.0716037	-4.56495	4.99625e-06	0.000274851
	Abca9	ENSMUSG00000041797	protein_coding	498.861	-0.327385	0.101324	-3.23105	0.00123335	0.0151955
	Camk2d	ENSMUSG00000053819	protein_coding	985.406	-0.327545	0.0694248	-4.71798	2.382e-06	0.000155577
	Ggt5	ENSMUSG00000006344	protein_coding	85.2197	-0.327546	0.107404	-3.04966	0.00229103	0.0233287
	Frrs1l	ENSMUSG00000045589	protein_coding	1317.08	-0.328368	0.0825854	-3.9761	7.00536e-05	0.00193204
	Gm37773	ENSMUSG00000104033	TEC	226.262	-0.328422	0.101371	-3.23979	0.00119618	0.0148783
	Ankrd34a	ENSMUSG00000049097	protein_coding	181.113	-0.328743	0.107271	-3.06461	0.00217956	0.0227578
	Csrnp3	ENSMUSG00000044647	protein_coding	4013.24	-0.328867	0.0723179	-4.54751	5.42834e-06	0.000288219
	Rnf112	ENSMUSG00000010086	protein_coding	496.469	-0.32909	0.103715	-3.17302	0.00150862	0.0175612
	Dlgap2	ENSMUSG00000047495	protein_coding	193.495	-0.329257	0.0969821	-3.39503	0.000686202	0.0100484
	Grin2b	ENSMUSG00000030209	protein_coding	891.33	-0.329427	0.101044	-3.26024	0.00111317	0.0141849
	1110015O18Rik	ENSMUSG00000098659	lincRNA	517.002	-0.329659	0.103867	-3.17387	0.00150421	0.0175495
	Pcdh11x	ENSMUSG00000034755	protein_coding	382.357	-0.330246	0.103383	-3.19438	0.00140131	0.0166599
	Nfatc2	ENSMUSG00000027544	protein_coding	149.091	-0.330401	0.104954	-3.14805	0.00164366	0.018596
	Sarm1	ENSMUSG00000050132	protein_coding	1686.1	-0.33081	0.0791771	-4.17811	2.93947e-05	0.00101341
	Sez6l	ENSMUSG00000058153	protein_coding	2579.14	-0.330999	0.0860158	-3.84812	0.000119026	0.00281942
	Gad1	ENSMUSG00000070880	protein_coding	2119.77	-0.331593	0.0831866	-3.98614	6.71582e-05	0.00187682
	Chd3	ENSMUSG00000018474	protein_coding	22406.8	-0.331596	0.0528151	-6.27842	3.42023e-10	1.27118e-07
	Gm37527	ENSMUSG00000103788	TEC	73.3166	-0.331663	0.101567	-3.26545	0.00109291	0.0140401
	Lamb1	ENSMUSG00000002900	protein_coding	3389.99	-0.331761	0.0728117	-4.55641	5.20341e-06	0.000279124
	Grip2	ENSMUSG00000030098	protein_coding	260.519	-0.33178	0.106955	-3.10206	0.00192179	0.0207606
	Scn3b	ENSMUSG00000049281	protein_coding	1808.07	-0.332015	0.107714	-3.08239	0.00205349	0.0217706
	Itgbl1	ENSMUSG00000032925	protein_coding	140.326	-0.332351	0.105907	-3.13813	0.0017003	0.0190263
	Gng3	ENSMUSG00000071658	protein_coding	3743.72	-0.332393	0.0774228	-4.29322	1.76102e-05	0.00069069
	Clk4	ENSMUSG00000020385	protein_coding	4414.31	-0.332521	0.0614925	-5.4075	6.39115e-08	8.90766e-06
	Fgd3	ENSMUSG00000037946	protein_coding	736.093	-0.332685	0.0874684	-3.80349	0.000142673	0.00324181
	Gm32444	ENSMUSG00000102729	TEC	163.121	-0.333442	0.105636	-3.15653	0.00159657	0.0182722
	Dnmt3a	ENSMUSG00000020661	protein_coding	11108.6	-0.333508	0.0509687	-6.54338	6.01419e-11	3.41235e-08
	Mmp24	ENSMUSG00000027612	protein_coding	1245.99	-0.333606	0.0958416	-3.48081	0.000499905	0.00796278
	Brinp2	ENSMUSG00000004031	protein_coding	1226.22	-0.333693	0.100331	-3.32593	0.000881242	0.0120987
	Apba1	ENSMUSG00000024897	protein_coding	1250.07	-0.333807	0.0899838	-3.70963	0.000207562	0.00423686
	Shisa7	ENSMUSG00000053550	protein_coding	2865.07	-0.33396	0.0914384	-3.65229	0.000259909	0.00497812
	Nfic	ENSMUSG00000055053	protein_coding	1290.29	-0.334078	0.0831935	-4.01567	5.92764e-05	0.00170406
	Cacna1d	ENSMUSG00000015968	protein_coding	300.881	-0.334201	0.0973115	-3.43434	0.000594008	0.00906399
	Lonrf3	ENSMUSG00000016239	protein_coding	217.406	-0.334374	0.0958015	-3.49028	0.00048251	0.00777295
	Amd2	ENSMUSG00000063953	protein_coding	161.057	-0.334826	0.103753	-3.22715	0.00125032	0.0153519
	Fstl5	ENSMUSG00000034098	protein_coding	1720.72	-0.335008	0.0964086	-3.47488	0.000511083	0.0080995
	Slc8a3	ENSMUSG00000079055	protein_coding	170.664	-0.335193	0.102502	-3.27012	0.00107501	0.0138981
	Tenm1	ENSMUSG00000016150	protein_coding	396.294	-0.335351	0.100927	-3.3227	0.000891522	0.0121914
	3110035E14Rik	ENSMUSG00000067879	protein_coding	383.836	-0.335355	0.101936	-3.28986	0.00100239	0.013238
	Syn3	ENSMUSG00000059602	protein_coding	456.504	-0.335417	0.0905491	-3.70425	0.000212015	0.00428699
	Tunar	ENSMUSG00000097929	lincRNA	142.652	-0.335519	0.107715	-3.11489	0.00184013	0.0201293
	Cadm3	ENSMUSG00000005338	protein_coding	3554.34	-0.335574	0.0880303	-3.81202	0.000137833	0.0031522
	Srcin1	ENSMUSG00000038453	protein_coding	2808.95	-0.335683	0.0902181	-3.72079	0.000198598	0.0041225
	Snhg14	ENSMUSG00000100826	processed_transcript	5597.51	-0.335698	0.0569728	-5.89225	3.8097e-09	9.14913e-07
	Eef1a2	ENSMUSG00000016349	protein_coding	646.478	-0.335758	0.105161	-3.19281	0.00140897	0.0167311
	Nt5dc3	ENSMUSG00000054027	protein_coding	1071.48	-0.335905	0.0919409	-3.65348	0.000258706	0.00496728
	Tubb2a	ENSMUSG00000058672	protein_coding	5144.87	-0.335933	0.0920574	-3.64917	0.000263087	0.00501696
	Ptchd2	ENSMUSG00000041544	protein_coding	420.495	-0.33633	0.0880482	-3.81984	0.000133537	0.00307904
	Hspa1b	ENSMUSG00000090877	protein_coding	53.908	-0.336833	0.106136	-3.17359	0.00150568	0.0175531
	Caly	ENSMUSG00000025468	protein_coding	277.612	-0.337083	0.104708	-3.21927	0.00128517	0.0156731
	Fam83h	ENSMUSG00000046761	protein_coding	262.681	-0.337371	0.0875033	-3.85552	0.000115485	0.00275855
	Hmgcll1	ENSMUSG00000007908	protein_coding	732.589	-0.337622	0.0764051	-4.41884	9.92334e-06	0.000451613
	Ank3	ENSMUSG00000069601	protein_coding	10340.8	-0.33764	0.0764992	-4.41364	1.01646e-05	0.000458583
	Impg2	ENSMUSG00000035270	protein_coding	101.617	-0.337947	0.107081	-3.156	0.0015995	0.0182722
	Slc36a4	ENSMUSG00000043885	protein_coding	2568.53	-0.33846	0.0492887	-6.86688	6.56212e-12	6.40217e-09
	Slc7a8	ENSMUSG00000022180	protein_coding	237.975	-0.338672	0.103477	-3.2729	0.00106448	0.0138126
	Hs3st4	ENSMUSG00000078591	protein_coding	164.337	-0.338755	0.103988	-3.25763	0.00112346	0.0142495
	Rgs17	ENSMUSG00000019775	protein_coding	482.475	-0.338889	0.0954892	-3.54898	0.000386727	0.00664688
	Slc25a42	ENSMUSG00000002346	protein_coding	285.023	-0.339011	0.0966974	-3.50589	0.000455076	0.00741517
	Abcc9	ENSMUSG00000030249	protein_coding	827.086	-0.339054	0.0750035	-4.52051	6.169e-06	0.000313673
	C430049B03Rik	ENSMUSG00000087365	processed_transcript	201.547	-0.339143	0.0927199	-3.65771	0.000254476	0.0049163
	Dact1	ENSMUSG00000044548	protein_coding	1247.48	-0.339308	0.0784394	-4.32573	1.52027e-05	0.000619618
	Zfp715	ENSMUSG00000012640	protein_coding	1149.43	-0.339491	0.0656684	-5.16978	2.34367e-07	2.54061e-05
	Sh3gl2	ENSMUSG00000028488	protein_coding	729.2	-0.339749	0.103925	-3.26917	0.00107863	0.0139268
	Cplx2	ENSMUSG00000025867	protein_coding	5751.94	-0.339875	0.0666217	-5.10157	3.36848e-07	3.32537e-05
	Sgsm1	ENSMUSG00000042216	protein_coding	1016.71	-0.341075	0.076378	-4.46562	7.98385e-06	0.000379963
	Fkbp14	ENSMUSG00000038074	protein_coding	796.418	-0.3412	0.0683939	-4.98876	6.07692e-07	5.21792e-05
	Napb	ENSMUSG00000027438	protein_coding	1422.76	-0.341436	0.0713416	-4.78593	1.70194e-06	0.000120214
	Ids	ENSMUSG00000035847	protein_coding	5048.5	-0.342204	0.0705921	-4.84763	1.24944e-06	9.2875e-05
	Grm7	ENSMUSG00000056755	protein_coding	100.074	-0.342485	0.106206	-3.22474	0.00126089	0.015438
	Nfasc	ENSMUSG00000026442	protein_coding	6406.27	-0.342548	0.0723346	-4.73561	2.184e-06	0.000145074
	Sfxn1	ENSMUSG00000021474	protein_coding	4219.6	-0.343247	0.0462741	-7.4177	1.1917e-13	1.86024e-10
	Dtx3l	ENSMUSG00000049502	protein_coding	458.098	-0.343612	0.0890231	-3.85981	0.000113476	0.00272099
	Fam196a	ENSMUSG00000073805	protein_coding	242.928	-0.343633	0.105839	-3.24677	0.00116724	0.0146116
	Dscaml1	ENSMUSG00000032087	protein_coding	1138.35	-0.343869	0.0953076	-3.60799	0.000308582	0.00566035
	Rbm12b1	ENSMUSG00000046667	protein_coding	493.741	-0.343958	0.0824195	-4.17326	3.00268e-05	0.00102564
	Zfp658	ENSMUSG00000056592	protein_coding	838.365	-0.344137	0.0763961	-4.50464	6.64849e-06	0.000331575
	Gng7	ENSMUSG00000048240	protein_coding	580.793	-0.344826	0.0780689	-4.41695	1.00105e-05	0.000453089
	Slco5a1	ENSMUSG00000025938	protein_coding	3979.81	-0.344851	0.0658001	-5.24089	1.59803e-07	1.86159e-05
[truncated: 210 more rows]

## Sheet: neo-DEGs
	Gene Name	Ensembl ID	Biotype	baseMean	log2FoldChange	lfcSE	stat	pvalue	padj
	Zcwpw1	ENSMUSG00000037108	protein_coding	838.012	1.3613	0.0717535	18.9718	2.91554e-80	2.27558e-76
	Snca	ENSMUSG00000025889	protein_coding	478.319	1.12779	0.0945773	11.9245	8.82282e-33	2.03905e-29
	Crlf2	ENSMUSG00000033467	protein_coding	183.427	0.925187	0.105202	8.79441	1.43796e-18	1.0203e-15
	Prss36	ENSMUSG00000070371	protein_coding	321.159	0.894345	0.0846292	10.5678	4.20203e-26	8.1992e-23
	RP24-441E15.4	ENSMUSG00000107909	TEC	122.085	0.893311	0.104917	8.51443	1.67417e-17	9.67921e-15
	Xrcc4	ENSMUSG00000021615	protein_coding	525.425	0.848783	0.0826348	10.2715	9.47262e-25	1.34425e-21
	Mmrn1	ENSMUSG00000054641	protein_coding	595.093	0.835196	0.0968556	8.6231	6.51634e-18	3.91231e-15
	Mettl15	ENSMUSG00000057234	protein_coding	327.954	0.820648	0.0850314	9.65112	4.86229e-22	5.06003e-19
	Rmdn2	ENSMUSG00000036368	protein_coding	192.334	0.790927	0.0941155	8.40379	4.32307e-17	2.327e-14
	Krt10	ENSMUSG00000019761	protein_coding	415.04	0.779837	0.0758282	10.2843	8.29747e-25	1.29524e-21
	Nat9	ENSMUSG00000015542	protein_coding	453.815	0.77081	0.0784709	9.82287	8.9752e-23	1.07771e-19
	Cdnf	ENSMUSG00000039496	protein_coding	55.0227	0.766157	0.107318	7.13911	9.39382e-13	1.95517e-10
	BC025920	ENSMUSG00000074862	protein_coding	319.89	0.748406	0.0852988	8.77393	1.72538e-18	1.17101e-15
	Ide	ENSMUSG00000056999	protein_coding	7693.52	0.725835	0.0750908	9.66609	4.20107e-22	4.68419e-19
	Gpat2	ENSMUSG00000046338	protein_coding	44.8359	0.674302	0.10322	6.53264	6.46223e-11	9.60719e-09
	Mpzl3	ENSMUSG00000070305	protein_coding	198.055	0.665392	0.0963786	6.90394	5.058e-12	9.28888e-10
	Rps4l	ENSMUSG00000063171	transcribed_processed_pseudogene	1814.81	0.655284	0.0863101	7.5922	3.14521e-14	8.76728e-12
	Prrg2	ENSMUSG00000007837	protein_coding	508.217	0.645021	0.0724482	8.90321	5.42527e-19	4.03278e-16
	Tmem209	ENSMUSG00000029782	protein_coding	5304.02	0.632332	0.0432488	14.6208	2.06944e-48	1.0768e-44
	Trim68	ENSMUSG00000073968	protein_coding	562.405	0.625705	0.0812783	7.6983	1.37888e-14	4.30486e-12
	Lrrc48	ENSMUSG00000056598	protein_coding	247.179	0.624352	0.0941255	6.63319	3.2851e-11	5.12805e-09
	4930432K21Rik	ENSMUSG00000008129	protein_coding	160.372	0.599583	0.100546	5.96325	2.47262e-09	2.41235e-07
	Spa17	ENSMUSG00000001948	protein_coding	315.939	0.590374	0.089391	6.6044	3.99137e-11	6.10836e-09
	Rhbdd1	ENSMUSG00000026142	protein_coding	688.238	0.588534	0.0708303	8.30908	9.64464e-17	4.85654e-14
	1700096K18Rik	ENSMUSG00000101856	lincRNA	217.497	0.586894	0.0953446	6.1555	7.48393e-10	8.16952e-08
	Gm26896	ENSMUSG00000097718	lincRNA	113.412	0.583665	0.103572	5.63535	1.74702e-08	1.35275e-06
	Gm15559	ENSMUSG00000086401	antisense	209.237	0.576344	0.0934568	6.16696	6.96173e-10	7.70728e-08
	Ccpg1os	ENSMUSG00000086158	protein_coding	349.232	0.564896	0.080677	7.00195	2.52432e-12	4.92557e-10
	Anapc15	ENSMUSG00000030649	protein_coding	1177.52	0.56048	0.0589018	9.5155	1.80846e-21	1.76438e-18
	Akip1	ENSMUSG00000031023	protein_coding	348.9	0.556169	0.0838393	6.63374	3.27282e-11	5.12805e-09
	Ank1	ENSMUSG00000031543	protein_coding	868.605	0.552495	0.101957	5.41892	6e-08	3.96591e-06
	Gm17251	ENSMUSG00000090952	processed_transcript	203.416	0.550969	0.0966738	5.69925	1.2e-08	9.58369e-07
	1700048O20Rik	ENSMUSG00000043773	protein_coding	579.055	0.54898	0.106516	5.15397	2.55e-07	1.35871e-05
	Ribc1	ENSMUSG00000025257	protein_coding	161.455	0.543412	0.10081	5.39046	7.02792e-08	4.57108e-06
	G6pc3	ENSMUSG00000034793	protein_coding	1325.13	0.539313	0.0593298	9.09008	9.89667e-20	8.58261e-17
	RP23-285C21.7	ENSMUSG00000107402	TEC	168.676	0.537545	0.0965142	5.5696	2.55329e-08	1.87122e-06
	Sil1	ENSMUSG00000024357	protein_coding	636.458	0.532752	0.0727712	7.32092	2.4628e-13	5.91451e-11
	Smim8	ENSMUSG00000028295	protein_coding	579.796	0.532655	0.0833586	6.38992	1.65967e-10	2.21431e-08
	Nsmce1	ENSMUSG00000030750	protein_coding	1960.33	0.531263	0.066802	7.9528	1.82343e-15	7.2984e-13
	Gm5617	ENSMUSG00000042293	protein_coding	160.833	0.527241	0.101133	5.21336	1.85455e-07	1.04836e-05
	Car2	ENSMUSG00000027562	protein_coding	2263.71	0.526147	0.106638	4.93396	8.05777e-07	3.56322e-05
	Ccdc163	ENSMUSG00000028689	protein_coding	1079.18	0.525743	0.0850351	6.18266	6.30323e-10	7.12996e-08
	Csad	ENSMUSG00000023044	protein_coding	1142.44	0.519835	0.0671772	7.73827	1.00778e-14	3.34711e-12
	Gm2885	ENSMUSG00000097103	lincRNA	111.334	0.518874	0.10473	4.95441	7.25505e-07	3.29219e-05
	mt-Tm	ENSMUSG00000064344	Mt_tRNA	157.001	0.515524	0.107617	4.79035	1.66493e-06	6.62999e-05
	Msh5	ENSMUSG00000007035	protein_coding	359.487	0.513542	0.0993585	5.16858	2.35879e-07	1.26968e-05
	Gm26901	ENSMUSG00000097797	lincRNA	77.4815	0.513088	0.107535	4.77136	1.82982e-06	7.17675e-05
	Bola1	ENSMUSG00000015943	protein_coding	681.138	0.510646	0.0844765	6.04483	1.49568e-09	1.5462e-07
	Sgk3	ENSMUSG00000025915	protein_coding	421.673	0.50717	0.0803295	6.31362	2.72585e-10	3.45801e-08
	2010320M18Rik	ENSMUSG00000100691	lincRNA	377.368	0.50578	0.0813801	6.21503	5.13156e-10	5.88998e-08
	Hmbs	ENSMUSG00000032126	protein_coding	2455.59	0.504895	0.0796471	6.33916	2.31028e-10	2.98045e-08
	4933417C20Rik	ENSMUSG00000103006	TEC	34.3346	0.499691	0.100392	4.97742	6.44374e-07	2.98477e-05
	Ccdc130	ENSMUSG00000004994	protein_coding	699.065	0.498458	0.075568	6.59616	4.21947e-11	6.39475e-09
	Wdr25	ENSMUSG00000040877	protein_coding	406.404	0.495807	0.0829502	5.97716	2.27061e-09	2.2433e-07
	Pla2g3	ENSMUSG00000034579	protein_coding	88.6849	0.492565	0.107523	4.581	4.62747e-06	0.000153365
	Gss	ENSMUSG00000027610	protein_coding	717.125	0.49148	0.0756304	6.49845	8.11529e-11	1.15163e-08
	Ccdc150	ENSMUSG00000025983	protein_coding	91.6735	0.49073	0.10718	4.57855	4.68212e-06	0.00015452
	Ten1	ENSMUSG00000020778	protein_coding	755.933	0.490241	0.0718195	6.82602	8.73027e-12	1.54863e-09
	2500004C02Rik	ENSMUSG00000073236	processed_transcript	594.82	0.485801	0.0770983	6.30105	2.95629e-10	3.65388e-08
	Ppcdc	ENSMUSG00000063849	protein_coding	739.25	0.485711	0.0731419	6.64066	3.12277e-11	5e-09
	Ica1	ENSMUSG00000062995	protein_coding	514.564	0.484987	0.083422	5.81366	6.11213e-09	5.27129e-07
	Gdf9	ENSMUSG00000018238	protein_coding	78.1476	0.484981	0.106766	4.54247	5.55976e-06	0.000178944
	Mir6236	ENSMUSG00000098973	miRNA	175.444	0.484508	0.107713	4.49814	6.85511e-06	0.000210646
	Tmem106c	ENSMUSG00000052369	protein_coding	1208.26	0.484399	0.0650753	7.44368	9.79222e-14	2.46543e-11
	Slc52a3	ENSMUSG00000027463	protein_coding	51.3117	0.483363	0.103516	4.66946	3.01989e-06	0.00010887
	2310010J17Rik	ENSMUSG00000097162	lincRNA	66.601	0.482857	0.107582	4.48826	7.18069e-06	0.000219355
	Pan2	ENSMUSG00000005682	protein_coding	5574.61	0.481442	0.0624847	7.70495	1.30894e-14	4.16991e-12
	Gm2061	ENSMUSG00000097615	lincRNA	147.299	0.478469	0.107715	4.44201	8.91227e-06	0.000257631
	BC065397	ENSMUSG00000087368	processed_transcript	396.415	0.477792	0.0861016	5.54916	2.87039e-08	2.07439e-06
	Dhx34	ENSMUSG00000006019	protein_coding	1569.42	0.476768	0.0603304	7.90261	2.73119e-15	9.79156e-13
	Pdzk1ip1	ENSMUSG00000028716	protein_coding	228.577	0.476567	0.107676	4.42592	9.60321e-06	0.000272556
	Gm10433	ENSMUSG00000072884	processed_transcript	67.4441	0.476516	0.107548	4.43075	9.39079e-06	0.000267989
	Aqp3	ENSMUSG00000028435	protein_coding	55.5784	0.473245	0.094219	5.02282	5.09187e-07	2.47614e-05
	Scrn2	ENSMUSG00000020877	protein_coding	833.915	0.473234	0.0646882	7.31562	2.56197e-13	6.05945e-11
	Ccdc53	ENSMUSG00000020056	protein_coding	679.636	0.470773	0.0725843	6.48588	8.82145e-11	1.22949e-08
	Akr1e1	ENSMUSG00000045410	protein_coding	2101.68	0.468036	0.0626163	7.47467	7.73975e-14	2.01363e-11
	Cited4	ENSMUSG00000070803	protein_coding	118.874	0.467784	0.105143	4.44904	8.62552e-06	0.000253091
	Muc6	ENSMUSG00000048191	protein_coding	51.0751	0.464618	0.102575	4.52956	5.91078e-06	0.000186776
	Oard1	ENSMUSG00000040771	protein_coding	1902.82	0.463342	0.0568029	8.15701	3.43419e-16	1.62448e-13
	Mdc1	ENSMUSG00000061607	protein_coding	11984	0.462906	0.07594	6.09567	1.08977e-09	1.16515e-07
	Emb	ENSMUSG00000021728	protein_coding	1057.01	0.46106	0.0867655	5.31386	1.07325e-07	6.51886e-06
	Blvrb	ENSMUSG00000040466	protein_coding	397.442	0.459774	0.101212	4.54268	5.55436e-06	0.000178944
	Tmem53	ENSMUSG00000048772	protein_coding	109.024	0.45897	0.104409	4.39588	1.10326e-05	0.000306439
	Nqo1	ENSMUSG00000003849	protein_coding	156.259	0.457288	0.106225	4.3049	1.67059e-05	0.000420611
	Anapc11	ENSMUSG00000025135	protein_coding	2966.87	0.456139	0.0520984	8.75533	2.03513e-18	1.32368e-15
	Uros	ENSMUSG00000030979	protein_coding	1012.83	0.453717	0.0627239	7.23356	4.7051e-13	1.03446e-10
	A230107N01Rik	ENSMUSG00000097292	antisense	153.317	0.453673	0.100103	4.53208	5.84055e-06	0.000185144
	Lrrc46	ENSMUSG00000020878	protein_coding	130.779	0.453119	0.104208	4.34823	1.37238e-05	0.000361872
	Gm6297	ENSMUSG00000097123	lincRNA	122.509	0.451622	0.105125	4.29606	1.73857e-05	0.000434226
	Wbscr27	ENSMUSG00000040557	protein_coding	274.715	0.451475	0.0962212	4.69205	2.70477e-06	9.84182e-05
	Eef2kmt	ENSMUSG00000022544	protein_coding	369.595	0.448734	0.0836912	5.36179	8.24033e-08	5.14526e-06
	Oplah	ENSMUSG00000022562	protein_coding	546.327	0.448202	0.0695524	6.44409	1.16297e-10	1.60654e-08
	Ttll9	ENSMUSG00000074673	protein_coding	75.5801	0.445826	0.107605	4.14317	3.4254e-05	0.000745754
	Gm16740	ENSMUSG00000097167	antisense	100.942	0.445507	0.105693	4.21511	2.49655e-05	0.000585153
	Dnajb3	ENSMUSG00000081984	protein_coding	142.755	0.442203	0.10138	4.36183	1.28978e-05	0.000342989
	Eldr	ENSMUSG00000087060	processed_transcript	456.974	0.441194	0.0769276	5.73518	9.74085e-09	7.9295e-07
	Gm10822	ENSMUSG00000097377	lincRNA	53.384	0.441009	0.107049	4.11968	3.79395e-05	0.000810172
	Zfp438	ENSMUSG00000050945	protein_coding	342.739	0.440078	0.088085	4.99606	5.85141e-07	2.76789e-05
	E130317F20Rik	ENSMUSG00000091994	processed_transcript	563.151	0.43939	0.0716415	6.13317	8.61451e-10	9.33836e-08
	Pigp	ENSMUSG00000022940	protein_coding	1301.42	0.439033	0.0628516	6.98523	2.84393e-12	5.4807e-10
	Coa4	ENSMUSG00000044881	protein_coding	300.47	0.437617	0.084285	5.19211	2.07927e-07	1.13488e-05
	4930415F15Rik	ENSMUSG00000020191	protein_coding	39.4294	0.435551	0.101347	4.29762	1.72639e-05	0.000432568
	Msra	ENSMUSG00000054733	protein_coding	913.433	0.43342	0.0661585	6.55124	5.70604e-11	8.56455e-09
	Rabggta	ENSMUSG00000040472	protein_coding	1161.42	0.432462	0.0565676	7.64505	2.08871e-14	6.15185e-12
	Trim10	ENSMUSG00000073400	protein_coding	388.189	0.432126	0.107729	4.01123	6.04036e-05	0.00117863
	Dpm3	ENSMUSG00000042737	protein_coding	459.415	0.428117	0.0918317	4.66197	3.13192e-06	0.000111619
	Dnajc4	ENSMUSG00000024963	protein_coding	494.916	0.424771	0.0805774	5.27159	1.35249e-07	7.87774e-06
	Gm14023	ENSMUSG00000085498	processed_transcript	81.3579	0.422197	0.107703	3.92001	8.85454e-05	0.00160853
	Tspan33	ENSMUSG00000001763	protein_coding	544.317	0.421703	0.0978042	4.3117	1.62004e-05	0.000410532
	Gpr108	ENSMUSG00000005823	protein_coding	1087.27	0.420564	0.0713599	5.89356	3.77958e-09	3.43e-07
	Pgap2	ENSMUSG00000030990	protein_coding	1744.01	0.419414	0.0497243	8.43478	3.31828e-17	1.84994e-14
	Gimap4	ENSMUSG00000054435	protein_coding	177.401	0.418511	0.0993733	4.2115	2.53681e-05	0.000589094
	Egf	ENSMUSG00000028017	protein_coding	150.773	0.418381	0.104869	3.98957	6.61939e-05	0.00128199
	Kcnmb4os2	ENSMUSG00000085837	antisense	103.872	0.418178	0.107012	3.90778	9.31481e-05	0.0016771
	Usp43	ENSMUSG00000020905	protein_coding	111.924	0.413555	0.105376	3.92458	8.68829e-05	0.00158811
	Scrn3	ENSMUSG00000008226	protein_coding	724.704	0.413535	0.0730452	5.66136	1.5e-08	1.17216e-06
	Rasl11a	ENSMUSG00000029641	protein_coding	373.559	0.409418	0.0810055	5.0542	4.32202e-07	2.1624e-05
	Hba-x	ENSMUSG00000055609	protein_coding	55476.3	0.409273	0.106606	3.8391	0.000123486	0.00212996
	mt-Tl1	ENSMUSG00000064340	Mt_tRNA	387.38	0.408691	0.107653	3.79637	0.000146832	0.00243174
	Pkn3	ENSMUSG00000026785	protein_coding	783.055	0.40851	0.0956888	4.26915	1.96216e-05	0.000480083
	Rbm46	ENSMUSG00000033882	protein_coding	77.4183	0.40767	0.107377	3.79664	0.000146671	0.00243174
	Slc20a2	ENSMUSG00000037656	protein_coding	2044.59	0.405444	0.0567061	7.14992	8.68261e-13	1.83156e-10
	Gja4	ENSMUSG00000050234	protein_coding	457.164	0.402713	0.089002	4.52476	6.04629e-06	0.000189904
	Sptb	ENSMUSG00000021061	protein_coding	1195.46	0.402636	0.100209	4.01797	5.87018e-05	0.00115407
	Gm4969	ENSMUSG00000085601	protein_coding	71.5425	0.402481	0.107393	3.74775	0.000178426	0.00283917
	Chmp2a	ENSMUSG00000033916	protein_coding	2663.24	0.401829	0.05564	7.22194	5.12515e-13	1.11116e-10
	Gm11642	ENSMUSG00000086794	processed_transcript	62.2338	0.401465	0.107299	3.74157	0.000182873	0.00287477
	Slc4a1	ENSMUSG00000006574	protein_coding	5445.81	0.401104	0.104568	3.83583	0.000125143	0.00214668
	Mfsd8	ENSMUSG00000025759	protein_coding	880.379	0.400859	0.0727028	5.51367	3.51432e-08	2.449e-06
	Pold2	ENSMUSG00000020471	protein_coding	3061.62	0.400834	0.0538367	7.44537	9.66699e-14	2.46543e-11
	Tfap2a	ENSMUSG00000021359	protein_coding	132.472	0.400589	0.106773	3.7518	0.000175571	0.00280231
	Cenpw	ENSMUSG00000075266	protein_coding	1228.15	0.400489	0.0803972	4.98138	6.31327e-07	2.93304e-05
	Rnf17	ENSMUSG00000000365	protein_coding	76.0055	0.399335	0.105371	3.78981	0.000150765	0.00248254
	Mtrr	ENSMUSG00000034617	protein_coding	1035.42	0.396876	0.0659656	6.01641	1.78327e-09	1.79593e-07
	Igfbp3	ENSMUSG00000020427	protein_coding	767.681	0.396719	0.0977559	4.05826	4.94394e-05	0.00100357
	Tmem8	ENSMUSG00000024180	protein_coding	261.912	0.396221	0.0898817	4.40825	1.0421e-05	0.000291526
	S100a13	ENSMUSG00000042312	protein_coding	90.1742	0.395723	0.107696	3.67443	0.000238379	0.00354053
	Dhrs11	ENSMUSG00000034449	protein_coding	212.878	0.395597	0.105741	3.74119	0.000183149	0.00287622
	Mppe1	ENSMUSG00000062526	protein_coding	117.599	0.395058	0.105509	3.74429	0.000180904	0.00286401
	Hscb	ENSMUSG00000043510	protein_coding	325.527	0.394991	0.0851009	4.64144	3.45987e-06	0.000120825
	Vgf	ENSMUSG00000037428	protein_coding	60.0976	0.394985	0.105476	3.74478	0.000180552	0.00286134
	Fam151b	ENSMUSG00000034334	protein_coding	114.92	0.392987	0.10307	3.81283	0.000137386	0.00230602
	Tspo	ENSMUSG00000041736	protein_coding	175.808	0.392742	0.105826	3.71121	0.000206267	0.00313503
	Fam35a	ENSMUSG00000041471	protein_coding	451.257	0.390655	0.078957	4.94769	7.51e-07	3.3784e-05
	Aaas	ENSMUSG00000036678	protein_coding	3419.97	0.390466	0.0501271	7.78952	6.72656e-15	2.28264e-12
	Klf1	ENSMUSG00000054191	protein_coding	124.347	0.3895	0.102634	3.79506	0.000147609	0.00244087
	Cradd	ENSMUSG00000045867	protein_coding	456.1	0.388625	0.0785304	4.94871	7.47055e-07	3.37038e-05
	Tpk1	ENSMUSG00000029735	protein_coding	292.469	0.388617	0.0931129	4.17361	2.9981e-05	0.000667623
	Coq7	ENSMUSG00000030652	protein_coding	1257.81	0.387942	0.0570185	6.80379	1.01901e-11	1.78728e-09
	Josd2	ENSMUSG00000038695	protein_coding	1246.5	0.385181	0.0671431	5.73671	9.65352e-09	7.9295e-07
	Gmpr	ENSMUSG00000000253	protein_coding	310.391	0.383695	0.0910434	4.21442	2.50421e-05	0.000586067
	Emg1	ENSMUSG00000004268	protein_coding	5013.6	0.382971	0.0507166	7.55118	4.31317e-14	1.16084e-11
	Wdpcp	ENSMUSG00000020319	protein_coding	586.947	0.382884	0.0721973	5.3033	1.13728e-07	6.77595e-06
	Serhl	ENSMUSG00000058586	protein_coding	252.314	0.382484	0.0936406	4.08459	4.4154e-05	0.000914117
	1700113A16Rik	ENSMUSG00000096935	antisense	103.648	0.381581	0.106482	3.58354	0.000338967	0.0046784
	Raet1e	ENSMUSG00000053219	protein_coding	122.901	0.379571	0.107271	3.53842	0.000402525	0.00533477
	Znrd1as	ENSMUSG00000036214	protein_coding	233.569	0.379353	0.0904588	4.19366	2.74491e-05	0.000621544
	Gm26917	ENSMUSG00000097971	lincRNA	986.844	0.379278	0.0928209	4.08613	4.38629e-05	0.000910506
	4921536K21Rik	ENSMUSG00000020434	protein_coding	197.225	0.379253	0.0988631	3.83614	0.000124983	0.0021463
	Cdc42bpg	ENSMUSG00000024769	protein_coding	717.468	0.379119	0.0794116	4.77409	1.80517e-06	7.09792e-05
	Hbb-bh1	ENSMUSG00000052217	protein_coding	13331.2	0.379012	0.0920643	4.11682	3.84141e-05	0.000816955
	Phf7	ENSMUSG00000021902	protein_coding	549.292	0.378241	0.0768349	4.92278	8.53233e-07	3.75182e-05
	Fam109b	ENSMUSG00000049687	protein_coding	157.352	0.378196	0.107041	3.53319	0.000410575	0.00540395
	Nfs1	ENSMUSG00000027618	protein_coding	1087.94	0.377524	0.0699066	5.40041	6.64879e-08	4.36082e-06
	Agpat2	ENSMUSG00000026922	protein_coding	117.777	0.376597	0.105235	3.57865	0.00034538	0.00472928
	Rnf167	ENSMUSG00000040746	protein_coding	2551.27	0.376123	0.0457821	8.21552	2.11251e-16	1.03051e-13
	Cutc	ENSMUSG00000025193	protein_coding	261.967	0.374639	0.0914938	4.09469	4.22736e-05	0.000881028
	Zbtb40	ENSMUSG00000060862	protein_coding	1571.03	0.374557	0.0596974	6.27427	3.51289e-10	4.19079e-08
	Ccdc155	ENSMUSG00000038292	protein_coding	57.0824	0.373516	0.107483	3.4751	0.000510665	0.00635178
	2610015P09Rik	ENSMUSG00000022701	protein_coding	642.218	0.372911	0.0684485	5.44804	5.09265e-08	3.4414e-06
	Sdsl	ENSMUSG00000029596	protein_coding	94.8406	0.372421	0.107721	3.45728	0.000545664	0.00664935
	Nhej1	ENSMUSG00000026162	protein_coding	225.703	0.372216	0.0919899	4.04627	5.20393e-05	0.00104682
	Ace	ENSMUSG00000020681	protein_coding	121.484	0.372104	0.105246	3.53557	0.000406901	0.00537825
	Slc43a1	ENSMUSG00000027075	protein_coding	1228.85	0.372045	0.0649293	5.73001	1e-08	8.12264e-07
	Fech	ENSMUSG00000024588	protein_coding	1982.23	0.371511	0.088281	4.20828	2.57321e-05	0.000594198
	Txnrd3	ENSMUSG00000000811	protein_coding	470.207	0.370729	0.0873958	4.24196	2.21577e-05	0.000531309
	Hebp1	ENSMUSG00000042770	protein_coding	131.481	0.370078	0.105075	3.52206	0.000428214	0.00556108
	Hbq1b	ENSMUSG00000073063	protein_coding	60.5313	0.369912	0.0990391	3.73501	0.000187707	0.00292718
	Stag3	ENSMUSG00000036928	protein_coding	305.592	0.369203	0.107416	3.43712	0.00058793	0.00703952
	Rpl35a	ENSMUSG00000060636	protein_coding	8688.69	0.365721	0.0650512	5.62206	1.88699e-08	1.4299e-06
	Enkd1	ENSMUSG00000013155	protein_coding	1054	0.364157	0.0702599	5.183	2.18348e-07	1.18348e-05
	Ccdc181	ENSMUSG00000026578	protein_coding	969.082	0.364004	0.069066	5.27038	1.3614e-07	7.89362e-06
	Mcrs1	ENSMUSG00000037570	protein_coding	5102.64	0.363578	0.0459264	7.91654	2.44208e-15	9.21068e-13
	Slc9a8	ENSMUSG00000039463	protein_coding	1775.43	0.363453	0.0714572	5.0863	3.65111e-07	1.85648e-05
	Ttc30a1	ENSMUSG00000075271	protein_coding	823.464	0.363082	0.0675563	5.37451	7.67909e-08	4.89418e-06
	Gm11400	ENSMUSG00000081208	processed_pseudogene	46.4898	0.362317	0.105782	3.42512	0.000614531	0.00725773
	E130012A19Rik	ENSMUSG00000043439	protein_coding	804.608	0.362177	0.083979	4.31271	1.61264e-05	0.000409321
	Ell2	ENSMUSG00000001542	protein_coding	261.747	0.361822	0.107348	3.37054	0.000750212	0.00849225
	Stk11ip	ENSMUSG00000026213	protein_coding	2634.37	0.361548	0.048994	7.37943	1.58972e-13	3.87743e-11
	Adi1	ENSMUSG00000020629	protein_coding	1279.86	0.361414	0.0650014	5.5601	2.7e-08	1.96668e-06
	Lyve1	ENSMUSG00000030787	protein_coding	203.774	0.361128	0.105545	3.42154	0.000622665	0.00731913
	Itgb3bp	ENSMUSG00000028549	protein_coding	955.825	0.360052	0.0753635	4.77754	1.77457e-06	7.01293e-05
	Spata6	ENSMUSG00000034401	protein_coding	1032.91	0.359331	0.0891703	4.02972	5.58434e-05	0.00110905
	Coro2a	ENSMUSG00000028337	protein_coding	187.653	0.359067	0.0987997	3.63429	0.000278751	0.0040038
	Sostdc1	ENSMUSG00000036169	protein_coding	125.932	0.358955	0.10773	3.332	0.000862246	0.00939264
	Angptl6	ENSMUSG00000038742	protein_coding	146.665	0.357359	0.10542	3.38986	0.000699274	0.00802623
	Lrrc24	ENSMUSG00000033707	protein_coding	502.547	0.357189	0.0767791	4.65216	3.28472e-06	0.000116533
	Uba7	ENSMUSG00000032596	protein_coding	161.559	0.357085	0.105433	3.38683	0.000707056	0.00809175
	Fgfbp3	ENSMUSG00000047632	protein_coding	1565.55	0.356977	0.0791466	4.51033	6.47282e-06	0.00020061
	Faap20	ENSMUSG00000073684	protein_coding	1905.45	0.35664	0.0612437	5.8233	5.76969e-09	5.03155e-07
	Ltbr	ENSMUSG00000030339	protein_coding	656.703	0.35567	0.0750085	4.74173	2.11906e-06	8.16753e-05
	Spta1	ENSMUSG00000026532	protein_coding	678.076	0.355453	0.0993463	3.57792	0.00034634	0.00473827
	Gm13127	ENSMUSG00000070610	processed_pseudogene	304.762	0.355006	0.0957624	3.70715	0.000209603	0.00317661
	Oma1	ENSMUSG00000035069	protein_coding	429.628	0.353884	0.0894653	3.95555	7.63602e-05	0.0014344
	Cfap57	ENSMUSG00000028730	protein_coding	88.9747	0.353499	0.106748	3.31154	0.000927852	0.00992039
	Ube2cbp	ENSMUSG00000032415	protein_coding	256.271	0.352879	0.0949646	3.7159	0.000202483	0.00309879
	Fam81a	ENSMUSG00000032224	protein_coding	299.865	0.351458	0.0846301	4.15287	3.28334e-05	0.000719845
	Lars2	ENSMUSG00000035202	protein_coding	17185.7	0.351154	0.107335	3.27158	0.00106947	0.0109977
	Tmem14a	ENSMUSG00000025933	protein_coding	246.696	0.350603	0.0915904	3.82794	0.000129218	0.00219836
	Pidd1	ENSMUSG00000025507	protein_coding	1876.45	0.349622	0.0799198	4.37466	1.21621e-05	0.000328461
	Tmem143	ENSMUSG00000002781	protein_coding	439.398	0.349494	0.0885126	3.94853	7.86335e-05	0.00146476
	Nfkb2	ENSMUSG00000025225	protein_coding	279.557	0.349103	0.0894412	3.90315	9.49478e-05	0.00170556
	Slc25a38	ENSMUSG00000032519	protein_coding	1004.54	0.348783	0.0587008	5.94172	2.82052e-09	2.70113e-07
	Gm29106	ENSMUSG00000102030	protein_coding	44.455	0.348276	0.103113	3.37761	0.000731194	0.00832527
	Cldn1	ENSMUSG00000022512	protein_coding	175.954	0.347758	0.107675	3.22969	0.00123926	0.0123216
	Ifitm7	ENSMUSG00000065968	protein_coding	62.6803	0.347517	0.107563	3.23083	0.00123432	0.012296
	Lyrm7	ENSMUSG00000020268	protein_coding	282.776	0.346465	0.0955749	3.62506	0.000288889	0.0040996
	Kdm8	ENSMUSG00000030752	protein_coding	567.932	0.346223	0.0812619	4.26058	2.039e-05	0.000496549
	Chid1	ENSMUSG00000025512	protein_coding	1473.59	0.34467	0.0542067	6.35844	2.03811e-10	2.7e-08
	Rhag	ENSMUSG00000023926	protein_coding	221.24	0.344577	0.0964201	3.5737	0.00035197	0.00479847
	C330006A16Rik	ENSMUSG00000087679	lincRNA	1179.59	0.34456	0.0693771	4.96647	6.81823e-07	3.11207e-05
	Id1	ENSMUSG00000042745	protein_coding	628.153	0.344342	0.099889	3.44725	0.000566323	0.00683705
	Nfe2	ENSMUSG00000058794	protein_coding	199.131	0.343866	0.107736	3.19176	0.00141408	0.0136174
	Crem	ENSMUSG00000063889	protein_coding	464.074	0.343111	0.0738806	4.64412	3.41524e-06	0.000119598
	Smug1	ENSMUSG00000036061	protein_coding	1587.7	0.343095	0.0516284	6.64547	3.02241e-11	4.91456e-09
	Rnf225	ENSMUSG00000033967	protein_coding	154.045	0.342924	0.101987	3.36243	0.000772602	0.00870153
	Shc1	ENSMUSG00000042626	protein_coding	2095	0.342643	0.075366	4.54639	5.4575e-06	0.000177483
	Mylpf	ENSMUSG00000030672	protein_coding	133.133	0.34263	0.103933	3.29663	0.000978525	0.0103558
	Polr2k	ENSMUSG00000045996	protein_coding	826.648	0.34261	0.0754214	4.5426	5.55644e-06	0.000178944
	Hhat	ENSMUSG00000037375	protein_coding	287.553	0.342504	0.0921811	3.71556	0.000202756	0.00309992
	Bre	ENSMUSG00000052139	protein_coding	1544.79	0.341656	0.0697055	4.90142	9.5148e-07	4.08039e-05
	Ttc30b	ENSMUSG00000075273	protein_coding	419.612	0.341562	0.0850638	4.01537	5.93536e-05	0.00116396
	Acp5	ENSMUSG00000001348	protein_coding	346.297	0.341007	0.0945976	3.60481	0.00031238	0.00439698
	Arsg	ENSMUSG00000020604	protein_coding	200.818	0.340525	0.0976679	3.48656	0.000489273	0.00614047
	RP23-45G4.2	ENSMUSG00000105851	lincRNA	63.7589	0.340063	0.106665	3.18814	0.00143189	0.0137635
	Ift122	ENSMUSG00000030323	protein_coding	2230.58	0.338628	0.0495019	6.84071	7.88039e-12	1.41394e-09
	Rwdd2b	ENSMUSG00000041079	protein_coding	433.067	0.338287	0.0765301	4.42032	9.85567e-06	0.000278708
	Cep57l1	ENSMUSG00000019813	protein_coding	935.778	0.338155	0.0675614	5.00515	5.58195e-07	2.67283e-05
	Wars2	ENSMUSG00000004233	protein_coding	760.87	0.338042	0.0686973	4.92075	8.62114e-07	3.78022e-05
	Kcnn4	ENSMUSG00000054342	protein_coding	58.9209	0.337839	0.0965233	3.50008	0.000465124	0.00591735
	Uvssa	ENSMUSG00000037355	protein_coding	1564.23	0.337304	0.0598587	5.63501	1.75052e-08	1.35275e-06
	Cpox	ENSMUSG00000022742	protein_coding	1049.27	0.336725	0.0976319	3.44892	0.000562838	0.00681606
	Alas2	ENSMUSG00000025270	protein_coding	1672.02	0.336626	0.107737	3.12451	0.001781	0.0160981
	Lyrm1	ENSMUSG00000030922	protein_coding	164.5	0.336502	0.103788	3.2422	0.00118612	0.0118916
	Ndufb4	ENSMUSG00000022820	protein_coding	1302.66	0.336501	0.0698615	4.81669	1.4596e-06	5.88744e-05
	B3gntl1	ENSMUSG00000046605	protein_coding	466.578	0.335962	0.072975	4.60379	4.14861e-06	0.000140173
	1700052K11Rik	ENSMUSG00000099681	antisense	394.682	0.33567	0.0808729	4.15059	3.31618e-05	0.000726024
	Gata1	ENSMUSG00000031162	protein_coding	101.655	0.335616	0.101965	3.2915	0.000996553	0.0105038
	Stra13	ENSMUSG00000025144	protein_coding	1271.12	0.335364	0.0730127	4.59323	4.36448e-06	0.000146201
	A530040E14Rik	ENSMUSG00000072109	antisense	57.1724	0.334863	0.107531	3.11409	0.00184513	0.0165531
	Rbpms2	ENSMUSG00000032387	protein_coding	373.885	0.334728	0.102372	3.26972	0.00107653	0.0110629
	Gpr146	ENSMUSG00000044197	protein_coding	115.543	0.334661	0.104672	3.19724	0.00138751	0.0134612
	3110070M22Rik	ENSMUSG00000074635	protein_coding	33.6579	0.334319	0.0931337	3.58967	0.000331102	0.00459832
	8430429K09Rik	ENSMUSG00000034587	processed_transcript	373.638	0.333305	0.0821559	4.05699	4.97101e-05	0.00100515
	Tyk2	ENSMUSG00000032175	protein_coding	1152.91	0.332629	0.0610442	5.44898	5.06587e-08	3.43819e-06
	A330035P11Rik	ENSMUSG00000085615	processed_transcript	212.962	0.332132	0.0984215	3.37459	0.000739256	0.00839257
	Xkr8	ENSMUSG00000037752	protein_coding	401.882	0.332055	0.0796988	4.16637	3.09481e-05	0.000686222
	Lims2	ENSMUSG00000024395	protein_coding	40.3718	0.331593	0.104499	3.17318	0.00150778	0.0142085
	Slc25a37	ENSMUSG00000034248	protein_coding	4683.41	0.331553	0.105922	3.13015	0.00174714	0.0159026
	Cap2	ENSMUSG00000021373	protein_coding	920.733	0.331426	0.0700303	4.73261	2.21647e-06	8.43879e-05
	Ecscr	ENSMUSG00000073599	protein_coding	387.221	0.330359	0.0839656	3.93446	8.33841e-05	0.00153494
	Nhp2	ENSMUSG00000001056	protein_coding	2158.86	0.330176	0.0609034	5.42131	5.91624e-08	3.9299e-06
	Hlcs	ENSMUSG00000040820	protein_coding	1238.01	0.329917	0.0669832	4.92537	8.42e-07	3.71301e-05
	Bola2	ENSMUSG00000047721	protein_coding	966.601	0.329759	0.0692713	4.7604	1.93212e-06	7.54376e-05
	Gm21769	ENSMUSG00000094614	pseudogene	683.828	0.329206	0.0871256	3.77852	0.000157765	0.00257876
	Vrk3	ENSMUSG00000002205	protein_coding	1601.62	0.329099	0.0611787	5.37931	7.47731e-08	4.80333e-06
	Zbtb11os1	ENSMUSG00000102101	antisense	50.54	0.328803	0.105876	3.10556	0.00189922	0.0168635
	Ptrhd1	ENSMUSG00000096199	protein_coding	457.923	0.328476	0.0790601	4.15477	3.25618e-05	0.000716836
	Csf2ra	ENSMUSG00000059326	protein_coding	761.568	0.328394	0.101151	3.24657	0.00116805	0.0117407
	Ccno	ENSMUSG00000042417	protein_coding	420.624	0.32749	0.0998285	3.28052	0.00103615	0.0107421
	B930082K07Rik	ENSMUSG00000097734	lincRNA	39.9581	0.325297	0.10263	3.1696	0.00152649	0.01432
	Casc1	ENSMUSG00000043541	protein_coding	117.73	0.324414	0.105201	3.08374	0.00204414	0.0177174
	Il1a	ENSMUSG00000027399	protein_coding	36.0279	0.323424	0.102572	3.15315	0.00161516	0.0149986
	Wnk4	ENSMUSG00000035112	protein_coding	257.299	0.323147	0.103005	3.13721	0.00170565	0.015616
	Hbb-y	ENSMUSG00000052187	protein_coding	108468	0.322978	0.107686	2.99927	0.0027063	0.022018
	Tmem230	ENSMUSG00000027341	protein_coding	1290.66	0.322929	0.0542637	5.9511	2.6634e-09	2.5664e-07
	Mettl5	ENSMUSG00000051730	protein_coding	602.023	0.322804	0.0730947	4.41624	1.00431e-05	0.000282473
	Alkbh2	ENSMUSG00000044339	protein_coding	161.596	0.322022	0.0969634	3.32107	0.000896736	0.00968723
	Epor	ENSMUSG00000006235	protein_coding	137.172	0.321988	0.106659	3.01885	0.00253735	0.0211243
	Fdxacb1	ENSMUSG00000037845	protein_coding	275.403	0.321679	0.0866211	3.71363	0.000204306	0.00311446
	Gm15662	ENSMUSG00000089855	unprocessed_pseudogene	92.1362	0.321669	0.105895	3.03762	0.00238456	0.0200771
	Atad3aos	ENSMUSG00000054514	antisense	74.95	0.320879	0.10749	2.9852	0.00283394	0.0226977
	Rasgrp4	ENSMUSG00000030589	protein_coding	96.3511	0.320767	0.106373	3.0155	0.00256558	0.0212799
	Gimap8	ENSMUSG00000064262	protein_coding	76.8008	0.320372	0.107459	2.98134	0.00286986	0.0228998
	Rnf32	ENSMUSG00000029130	protein_coding	361.355	0.320339	0.0821319	3.90029	9.60758e-05	0.00171792
	B330016D10Rik	ENSMUSG00000048406	pseudogene	212.853	0.319858	0.0974593	3.28197	0.00103086	0.0107207
	Abracl	ENSMUSG00000078453	protein_coding	2381.83	0.319853	0.0726975	4.39978	1.0836e-05	0.000301514
	1300017J02Rik	ENSMUSG00000033688	protein_coding	117.165	0.319548	0.10315	3.09789	0.00194907	0.0171408
	Trappc12	ENSMUSG00000020628	protein_coding	2406.56	0.319298	0.049119	6.5005	8.00549e-11	1.14647e-08
	Nfkbib	ENSMUSG00000030595	protein_coding	834.046	0.318671	0.0811322	3.9278	8.57278e-05	0.00157067
	Srl	ENSMUSG00000022519	protein_coding	2126.15	0.318657	0.0577361	5.5192	3.40547e-08	2.42737e-06
	Mutyh	ENSMUSG00000028687	protein_coding	658.756	0.318215	0.0843957	3.77051	0.000162913	0.00264353
	Lxn	ENSMUSG00000047557	protein_coding	791.796	0.317834	0.0674741	4.71046	2.47156e-06	9.14242e-05
	Gt(ROSA)26Sor	ENSMUSG00000086429	antisense	909.066	0.317266	0.06967	4.55384	5.26761e-06	0.000172024
	Pim1	ENSMUSG00000024014	protein_coding	1309.17	0.31689	0.0667249	4.7492	2.04226e-06	7.89101e-05
	Pet100	ENSMUSG00000087687	protein_coding	469.749	0.316856	0.0898534	3.52637	0.000421301	0.00549392
	Chaf1b	ENSMUSG00000022945	protein_coding	3421.37	0.31622	0.0563347	5.61324	1.98574e-08	1.49746e-06
	Tdrd1	ENSMUSG00000025081	protein_coding	51.531	0.316031	0.101712	3.10711	0.00188924	0.0168149
	2310026L22Rik	ENSMUSG00000078519	lincRNA	90.2871	0.315933	0.106161	2.97599	0.00292047	0.023182
	Commd5	ENSMUSG00000055041	protein_coding	511.424	0.313918	0.0750227	4.18431	2.86032e-05	0.000640598
	Akap7	ENSMUSG00000039166	protein_coding	614.618	0.313659	0.0937753	3.34479	0.000823448	0.00908411
	Gins4	ENSMUSG00000031546	protein_coding	2002.3	0.313649	0.0521869	6.0101	1.85406e-09	1.85525e-07
	RP23-102H7.7	ENSMUSG00000106035	TEC	31.8997	0.313481	0.0953973	3.28605	0.00101602	0.0106487
	Coq3	ENSMUSG00000028247	protein_coding	539.398	0.312931	0.0744483	4.20334	2.6301e-05	0.000603762
	D430040D24Rik	ENSMUSG00000087589	processed_transcript	179.103	0.31268	0.102308	3.05626	0.00224114	0.019117
	5830415F09Rik	ENSMUSG00000028331	protein_coding	343.599	0.312335	0.0805701	3.87656	0.000105945	0.00186871
	mt-Rnr2	ENSMUSG00000064339	Mt_rRNA	24700.5	0.31177	0.102691	3.03602	0.00239726	0.0201629
	Gm4285	ENSMUSG00000085829	antisense	115.395	0.311612	0.104016	2.9958	0.00273723	0.0221619
	Rbm43	ENSMUSG00000036249	protein_coding	286.792	0.310752	0.0865408	3.59082	0.000329644	0.00458622
	Obfc1	ENSMUSG00000042694	protein_coding	1715.9	0.310372	0.0679795	4.56567	4.979e-06	0.00016294
	RP23-288B16.4	ENSMUSG00000105139	processed_transcript	80.3705	0.310277	0.107655	2.88214	0.00394979	0.029042
	Saxo2	ENSMUSG00000038570	protein_coding	142.314	0.310202	0.104362	2.97237	0.00295509	0.0233919
	Obsl1	ENSMUSG00000026211	protein_coding	2593.4	0.309787	0.070796	4.37577	1.21002e-05	0.000328378
	Nudt2	ENSMUSG00000028443	protein_coding	830.841	0.309409	0.0710491	4.35486	1.33152e-05	0.000353487
	Parva	ENSMUSG00000030770	protein_coding	4494.76	0.308412	0.0734034	4.2016	2.65038e-05	0.000607525
	Mrpl40	ENSMUSG00000022706	protein_coding	1449.17	0.30776	0.0616185	4.9946	5.89576e-07	2.78045e-05
	Fdxr	ENSMUSG00000018861	protein_coding	628.621	0.307616	0.0744445	4.13215	3.59378e-05	0.000774848
	Insig1	ENSMUSG00000045294	protein_coding	4703.81	0.307537	0.0579273	5.30902	1.10218e-07	6.64285e-06
	Pars2	ENSMUSG00000043572	protein_coding	547.556	0.307513	0.0749417	4.10337	4.07182e-05	0.000855465
	Shmt1	ENSMUSG00000020534	protein_coding	2982.65	0.307144	0.0637111	4.82089	1.42917e-06	5.77961e-05
	Vps51	ENSMUSG00000024797	protein_coding	1681.72	0.306652	0.0594282	5.16003	2.46905e-07	1.32447e-05
	Clgn	ENSMUSG00000002190	protein_coding	723.641	0.306377	0.0700276	4.37509	1.2138e-05	0.000328378
	RP24-277J22.4	ENSMUSG00000105813	TEC	110.214	0.306364	0.104814	2.92293	0.00346759	0.0264561
	Mgme1	ENSMUSG00000027424	protein_coding	886.051	0.306217	0.0612722	4.99765	5.80341e-07	2.76193e-05
	Ptp4a3	ENSMUSG00000059895	protein_coding	1527.14	0.305821	0.0610378	5.01036	5.43287e-07	2.60945e-05
	Sfxn4	ENSMUSG00000063698	protein_coding	383.777	0.305725	0.0794841	3.84637	0.000119882	0.00209324
	Igfbp7	ENSMUSG00000036256	protein_coding	431.192	0.305519	0.0985049	3.10156	0.00192505	0.0170159
	Flad1	ENSMUSG00000042642	protein_coding	1258.71	0.305429	0.0568944	5.36834	7.94628e-08	5.01829e-06
	BC051226	ENSMUSG00000092564	antisense	195.411	0.305025	0.105194	2.89965	0.00373579	0.0279245
	Capg	ENSMUSG00000056737	protein_coding	98.8629	0.304928	0.107393	2.83937	0.0045203	0.0321906
	Rpp21	ENSMUSG00000024446	protein_coding	595.154	0.304752	0.0807495	3.77404	0.000160625	0.00261183
	Pin4	ENSMUSG00000079480	protein_coding	767.8	0.304664	0.0683822	4.45531	8.37717e-06	0.000248136
	Nthl1	ENSMUSG00000041429	protein_coding	265.768	0.304663	0.0889513	3.42505	0.000614681	0.00725773
	Ppm1m	ENSMUSG00000020253	protein_coding	889.254	0.304268	0.080754	3.76783	0.000164672	0.00266643
	Pabpc1l	ENSMUSG00000054582	protein_coding	54.9848	0.303455	0.106414	2.85165	0.00434928	0.0311433
	Nmnat3	ENSMUSG00000032456	protein_coding	122.148	0.302713	0.10614	2.85201	0.00434436	0.0311223
	Pacrg	ENSMUSG00000037196	protein_coding	162.268	0.302526	0.100515	3.00975	0.00261461	0.0215377
	Phlda3	ENSMUSG00000041801	protein_coding	240.479	0.302401	0.0939135	3.22	0.00128192	0.012649
	RP23-286M3.4	ENSMUSG00000105408	processed_pseudogene	63.5613	0.30156	0.107583	2.80304	0.00506236	0.0349971
	Gimap6	ENSMUSG00000047867	protein_coding	262.966	0.300323	0.0965313	3.11115	0.00186359	0.01669
	Bcat2	ENSMUSG00000030826	protein_coding	810.121	0.299987	0.0823794	3.64154	0.000271015	0.00391718
	Strada	ENSMUSG00000069631	protein_coding	2224.1	0.299809	0.0486096	6.1677	6.92925e-10	7.70728e-08
	BC026585	ENSMUSG00000033488	protein_coding	341.494	0.299238	0.0894007	3.34716	0.000816452	0.00903068
	Serf1	ENSMUSG00000021643	protein_coding	1847.68	0.29911	0.0712102	4.20038	2.6647e-05	0.000608299
	Fam181b	ENSMUSG00000051515	pseudogene	823.06	0.298516	0.0847373	3.52284	0.000426952	0.00555393
	Slc43a3	ENSMUSG00000027074	protein_coding	766.491	0.298249	0.086653	3.44188	0.000577694	0.00694746
	Kbtbd6	ENSMUSG00000075502	protein_coding	224.298	0.298017	0.0955501	3.11896	0.0018149	0.0163383
	Gm17586	ENSMUSG00000097062	lincRNA	129.949	0.297438	0.102498	2.90189	0.00370916	0.0277565
	Echdc1	ENSMUSG00000019883	protein_coding	382.686	0.296772	0.0835282	3.55295	0.000380933	0.0051306
	Zc3h10	ENSMUSG00000039810	protein_coding	1015.67	0.296236	0.0592888	4.99649	5.8383e-07	2.76789e-05
	Fam83c	ENSMUSG00000074647	protein_coding	39.6044	0.296175	0.105277	2.81329	0.00490368	0.0342183
	Nt5dc1	ENSMUSG00000039480	protein_coding	293.618	0.29604	0.0984202	3.00792	0.00263046	0.0215886
	Gpx1	ENSMUSG00000063856	protein_coding	6417.04	0.295931	0.0731908	4.04329	5.27067e-05	0.00105888
	1110059G10Rik	ENSMUSG00000032551	protein_coding	762.003	0.295854	0.0744315	3.97484	7.04253e-05	0.00134394
	Rpp38	ENSMUSG00000049950	protein_coding	402.726	0.295456	0.0853885	3.46014	0.0005399	0.00659455
	Slc16a11	ENSMUSG00000040938	protein_coding	85.7395	0.294819	0.107507	2.74232	0.00610062	0.0400297
	4930581F22Rik	ENSMUSG00000070315	processed_transcript	138.972	0.294417	0.101218	2.90875	0.00362881	0.0273519
	Med30	ENSMUSG00000038622	protein_coding	1096.1	0.294093	0.0682499	4.30906	1.63947e-05	0.000414783
	Pomk	ENSMUSG00000037251	protein_coding	1374.54	0.294024	0.0533122	5.51514	3.48493e-08	2.449e-06
	Ints12	ENSMUSG00000028016	protein_coding	1930.3	0.293985	0.0546276	5.38163	7.38158e-08	4.76142e-06
	Rsph3a	ENSMUSG00000073471	protein_coding	315.241	0.293931	0.0851945	3.45011	0.000560351	0.00679121
	Mettl23	ENSMUSG00000090266	protein_coding	1110.72	0.293924	0.0694421	4.23265	2.30957e-05	0.000548744
	Rspo3	ENSMUSG00000019880	protein_coding	2437.48	0.293733	0.106635	2.75457	0.00587694	0.0390257
	Btaf1	ENSMUSG00000040565	protein_coding	6051.8	0.293209	0.0568843	5.15448	2.54337e-07	1.35871e-05
	Larp7	ENSMUSG00000027968	protein_coding	4003.52	0.292909	0.0568802	5.14958	2.61076e-07	1.37682e-05
	Gja5	ENSMUSG00000057123	protein_coding	310.372	0.29286	0.105332	2.78034	0.00543021	0.0369045
	Ttc41	ENSMUSG00000044937	protein_coding	270.316	0.292858	0.101038	2.89848	0.00374972	0.0279445
	Gmppa	ENSMUSG00000033021	protein_coding	1396.18	0.292848	0.0656452	4.46106	8.15537e-06	0.000244064
	Gabpb1	ENSMUSG00000027361	protein_coding	4660.63	0.292561	0.0423031	6.91583	4.65121e-12	8.64349e-10
	Gm24270	ENSMUSG00000076281	miRNA	98.3834	0.292445	0.10317	2.8346	0.00458826	0.0325508
	Gypa	ENSMUSG00000051839	protein_coding	390.91	0.292391	0.0819802	3.56661	0.000361636	0.00491309
	4930556M19Rik	ENSMUSG00000096971	lincRNA	94.9544	0.291833	0.107727	2.709	0.00674869	0.0432992
	Ccdc173	ENSMUSG00000070883	protein_coding	302.697	0.291494	0.0914741	3.18663	0.00143941	0.0138017
	Zbed5	ENSMUSG00000034173	protein_coding	378.968	0.29111	0.0848907	3.42923	0.000605301	0.007169
	Blvra	ENSMUSG00000001999	protein_coding	314.546	0.291035	0.0874314	3.32872	0.000872447	0.00948392
	Psmc3ip	ENSMUSG00000019303	protein_coding	1498.54	0.290522	0.0670591	4.33233	1.47538e-05	0.000381304
	Rhd	ENSMUSG00000028825	protein_coding	266.897	0.290293	0.091117	3.18593	0.00144287	0.0138179
	Tmc6	ENSMUSG00000025572	protein_coding	197.639	0.290234	0.105957	2.73917	0.00615954	0.0403316
	Chst14	ENSMUSG00000074916	protein_coding	445.45	0.290107	0.097234	2.9836	0.00284882	0.0227818
	Cldn13	ENSMUSG00000008843	protein_coding	47.4094	0.28976	0.098156	2.95203	0.0031569	0.0245659
	Zfpm1	ENSMUSG00000049577	protein_coding	422.758	0.289615	0.106956	2.7078	0.0067731	0.0434023
	Tal1	ENSMUSG00000028717	protein_coding	546.866	0.28948	0.105991	2.73118	0.00631083	0.0411495
	Epb4.2	ENSMUSG00000023216	protein_coding	472.467	0.289006	0.103877	2.7822	0.00539922	0.0367882
	Fanci	ENSMUSG00000039187	protein_coding	1902.44	0.288815	0.0554952	5.20432	1.94707e-07	1.0933e-05
	Stk3	ENSMUSG00000022329	protein_coding	1540.5	0.288793	0.0520536	5.54799	2.88974e-08	2.07875e-06
	Dmrta2os	ENSMUSG00000085256	antisense	431.799	0.288615	0.0787491	3.665	0.00024734	0.00364922
	Sdhaf4	ENSMUSG00000026154	protein_coding	481.531	0.288251	0.0716669	4.02209	5.76831e-05	0.00113835
	Rfc5	ENSMUSG00000029363	protein_coding	2986.48	0.288102	0.0624476	4.61349	3.9596e-06	0.000134955
	Slc30a6	ENSMUSG00000024069	protein_coding	807.17	0.288037	0.0621075	4.63772	3.52272e-06	0.000122471
	Iah1	ENSMUSG00000062054	protein_coding	820.425	0.288033	0.0672766	4.28132	1.85784e-05	0.000459041
	Xk	ENSMUSG00000015342	protein_coding	889.213	0.28799	0.0900848	3.19687	0.00138925	0.0134628
	Zfp473	ENSMUSG00000048012	protein_coding	245.166	0.287902	0.096404	2.98641	0.00282276	0.0226411
	Gm37968	ENSMUSG00000102570	TEC	36.6416	0.287697	0.104095	2.7638	0.00571318	0.0381449
	C330018D20Rik	ENSMUSG00000024592	protein_coding	913.484	0.287647	0.0613349	4.68977	2.73517e-06	9.92931e-05
	Ercc1	ENSMUSG00000003549	protein_coding	1780.53	0.286952	0.051183	5.6064	2.0658e-08	1.55034e-06
	3110040N11Rik	ENSMUSG00000025102	protein_coding	404.25	0.286425	0.0792969	3.61206	0.000303773	0.00428356
	Slc1a5	ENSMUSG00000001918	protein_coding	2098.67	0.286116	0.0724481	3.94925	7.83951e-05	0.00146206
	C030034I22Rik	ENSMUSG00000073374	lincRNA	161.726	0.286048	0.0979042	2.92171	0.00348113	0.0265205
	Ccdc90b	ENSMUSG00000030613	protein_coding	1625.17	0.285896	0.0510714	5.59797	2.16873e-08	1.61734e-06
	Pigc	ENSMUSG00000026698	protein_coding	1290.99	0.285762	0.0567035	5.03959	4.66522e-07	2.31188e-05
	Lmntd2	ENSMUSG00000025500	protein_coding	343.472	0.285514	0.103838	2.74962	0.00596641	0.0394822
	Adra2b	ENSMUSG00000058620	protein_coding	144.622	0.285494	0.103892	2.74799	0.00599624	0.0396112
	Gm4890	ENSMUSG00000097174	lincRNA	207.756	0.285291	0.102356	2.78724	0.00531597	0.0363639
	Car4	ENSMUSG00000000805	protein_coding	32.7485	0.285217	0.0995071	2.8663	0.00415296	0.0300608
	Cd59a	ENSMUSG00000032679	protein_coding	230.657	0.284992	0.103846	2.74437	0.00606279	0.03987
	Rmnd1	ENSMUSG00000019763	protein_coding	1538.18	0.28494	0.0613124	4.64734	3.36243e-06	0.000118482
	Gm10643	ENSMUSG00000074215	protein_coding	126.721	0.284895	0.105228	2.70739	0.00678137	0.0434375
	Zfp446	ENSMUSG00000033961	protein_coding	1136.67	0.284256	0.0678049	4.19226	2.76186e-05	0.000623357
	Adck3	ENSMUSG00000026489	protein_coding	31.9228	0.284078	0.101529	2.798	0.00514195	0.0354062
	3830408C21Rik	ENSMUSG00000071181	protein_coding	40.9926	0.28405	0.103446	2.74587	0.006035	0.0397831
	Dbp	ENSMUSG00000059824	protein_coding	140.429	0.283867	0.106301	2.67041	0.00757582	0.0470863
	Rimbp3	ENSMUSG00000071636	protein_coding	220.489	0.283325	0.0929879	3.0469	0.00231216	0.0196156
	Kel	ENSMUSG00000029866	protein_coding	798.202	0.282938	0.101685	2.78251	0.00539404	0.0367821
	Tomm7	ENSMUSG00000028998	protein_coding	2067.48	0.282591	0.0689393	4.09913	4.14702e-05	0.000870093
	Cep41	ENSMUSG00000029790	protein_coding	1649.17	0.282554	0.0504795	5.59741	2.1758e-08	1.61734e-06
	Dnal4	ENSMUSG00000022420	protein_coding	1837.73	0.282399	0.0548556	5.14803	2.63235e-07	1.38353e-05
	9130401M01Rik	ENSMUSG00000101892	protein_coding	578.312	0.282163	0.0777494	3.62913	0.000284381	0.00406147
	Gm24044	ENSMUSG00000065041	snoRNA	46.3655	0.282006	0.106107	2.65774	0.00786676	0.048289
	Pth1r	ENSMUSG00000032492	protein_coding	399.28	0.28171	0.103749	2.71531	0.00662143	0.0427463
	Smc1b	ENSMUSG00000022432	protein_coding	37.009	0.280656	0.102069	2.74968	0.00596529	0.0394822
	2810006K23Rik	ENSMUSG00000047635	protein_coding	1129.21	0.280381	0.057466	4.87908	1.0658e-06	4.49653e-05
	Sgsh	ENSMUSG00000005043	protein_coding	366.912	0.279498	0.095537	2.92555	0.00343848	0.0263111
	Mt1	ENSMUSG00000031765	protein_coding	445.872	0.279267	0.0992265	2.81444	0.0048862	0.0341116
	Mthfsl	ENSMUSG00000079427	protein_coding	153.255	0.279248	0.104748	2.66589	0.00767843	0.0474506
	H19	ENSMUSG00000000031	lincRNA	16303.8	0.279077	0.102384	2.72578	0.00641491	0.0416376
	Pramef8	ENSMUSG00000046862	protein_coding	1329.53	0.278999	0.0581092	4.80129	1.57644e-06	6.3098e-05
	1700030K09Rik	ENSMUSG00000052794	protein_coding	810.896	0.278869	0.063554	4.38791	1.14445e-05	0.00031397
	Ccnd3	ENSMUSG00000034165	protein_coding	4147.31	0.278686	0.0750977	3.71098	0.000206458	0.00313503
	Ccdc96	ENSMUSG00000050677	protein_coding	422.702	0.278442	0.086367	3.22394	0.00126442	0.0125159
	Fam212a	ENSMUSG00000042106	protein_coding	167.717	0.278292	0.103484	2.68922	0.007162	0.0451348
	Smim20	ENSMUSG00000061461	protein_coding	721.121	0.278248	0.0689044	4.03817	5.387e-05	0.00107671
	Mrpl17	ENSMUSG00000030879	protein_coding	1674.74	0.278199	0.0563068	4.94077	7.78139e-07	3.47179e-05
	Pdzd2	ENSMUSG00000022197	protein_coding	539.6	0.27814	0.095556	2.91076	0.00360555	0.0272181
	Lipt2	ENSMUSG00000030725	protein_coding	376.479	0.27807	0.0808396	3.43978	0.000582195	0.00698545
	Srp9	ENSMUSG00000026511	protein_coding	2993.13	0.27803	0.055788	4.98368	6.23861e-07	2.91571e-05
	Echdc2	ENSMUSG00000028601	protein_coding	407.576	0.277887	0.0827142	3.3596	0.000780552	0.00876267
	Iqcg	ENSMUSG00000035578	protein_coding	244.977	0.277844	0.097185	2.85892	0.00425092	0.0306216
	Mgst3	ENSMUSG00000026688	protein_coding	686.777	0.277624	0.0803964	3.45319	0.000554006	0.00672999
	Gm266	ENSMUSG00000010529	protein_coding	37.6673	0.277282	0.100052	2.77138	0.00558188	0.0375967
	Tmco6	ENSMUSG00000006850	protein_coding	746.513	0.277133	0.0660393	4.19648	2.71094e-05	0.00061598
	9330104G04Rik	ENSMUSG00000097842	lincRNA	253.476	0.27668	0.09006	3.07217	0.00212506	0.0182767
	Rfesd	ENSMUSG00000043190	protein_coding	567.567	0.276623	0.0755364	3.66211	0.000250143	0.00367676
	Wdr73	ENSMUSG00000025722	protein_coding	1910.05	0.275996	0.0501863	5.49942	3.81034e-08	2.63183e-06
	BC017158	ENSMUSG00000030780	protein_coding	787.149	0.275989	0.0680697	4.05451	5.02391e-05	0.00101453
	Raet1d	ENSMUSG00000078452	protein_coding	226.831	0.275819	0.0966135	2.85487	0.00430545	0.0308577
	Nudt7	ENSMUSG00000031767	protein_coding	178.833	0.275169	0.101157	2.72021	0.00652412	0.0422228
	Yif1b	ENSMUSG00000030588	protein_coding	1003.52	0.274856	0.0614116	4.47563	7.61856e-06	0.000231373
	Acp1	ENSMUSG00000044573	protein_coding	5134.34	0.274585	0.0536789	5.11533	3.132e-07	1.62427e-05
	Acot9	ENSMUSG00000025287	protein_coding	506.449	0.273549	0.076111	3.59409	0.000325531	0.00454311
	Cdkn3	ENSMUSG00000037628	protein_coding	537.864	0.273497	0.0867959	3.15103	0.00162693	0.015081
	Dpm2	ENSMUSG00000026810	protein_coding	1843.26	0.273307	0.055657	4.91056	9.08173e-07	3.94324e-05
	Gm9958	ENSMUSG00000054945	protein_coding	155.538	0.273244	0.102021	2.67831	0.00739953	0.0462027
	Gabpa	ENSMUSG00000008976	protein_coding	5775.45	0.273106	0.0515714	5.29568	1.18573e-07	6.98462e-06
	Tceanc	ENSMUSG00000051224	protein_coding	630.783	0.272967	0.0860849	3.17091	0.00151963	0.0142814
	Ap4m1	ENSMUSG00000019518	protein_coding	2615.07	0.272791	0.0687601	3.96728	7.26966e-05	0.00137216
	Mlf1	ENSMUSG00000048416	protein_coding	362.219	0.272602	0.0911151	2.99184	0.00277299	0.0223828
	1700028J19Rik	ENSMUSG00000038782	protein_coding	37.0053	0.272436	0.103181	2.64036	0.00828168	0.0498859
	Gstk1	ENSMUSG00000029864	protein_coding	265.113	0.27214	0.0879279	3.09504	0.00196787	0.0172769
	Taf10	ENSMUSG00000043866	protein_coding	2738.15	0.271845	0.0497538	5.46381	4.66011e-08	3.17661e-06
	Coa6	ENSMUSG00000051671	protein_coding	342.035	0.271826	0.0842962	3.22465	0.00126127	0.0124927
	Pdzd11	ENSMUSG00000015668	protein_coding	2771.52	0.271736	0.0535911	5.07056	3.96653e-07	2.00381e-05
	Gm14230	ENSMUSG00000087179	lincRNA	706.492	0.271337	0.0771909	3.51515	0.000439512	0.00567055
	Ccdc61	ENSMUSG00000074358	protein_coding	1011.24	0.270851	0.0680416	3.98067	6.87217e-05	0.00131949
	Tbc1d7	ENSMUSG00000021368	protein_coding	1337.3	0.270814	0.0607626	4.45691	8.315e-06	0.000247233
	Icam4	ENSMUSG00000001014	protein_coding	32.5394	0.270604	0.0769828	3.51512	0.000439549	0.00567055
	Slc35b2	ENSMUSG00000037089	protein_coding	2437.86	0.270602	0.0480762	5.6286	1.8168e-08	1.39021e-06
	Smg9	ENSMUSG00000002210	protein_coding	1255.49	0.270434	0.0628672	4.30167	1.69512e-05	0.000426101
	9930012K11Rik	ENSMUSG00000044551	protein_coding	204.926	0.270325	0.100576	2.68777	0.00719316	0.0452763
	Gnpnat1	ENSMUSG00000037722	protein_coding	1058.49	0.270045	0.069237	3.9003	9.60748e-05	0.00171792
	Clybl	ENSMUSG00000025545	protein_coding	620.144	0.269469	0.0850626	3.16789	0.00153549	0.0143699
	B9d2	ENSMUSG00000063439	protein_coding	566.797	0.269076	0.0806364	3.3369	0.000847179	0.00927381
	Dynlt3	ENSMUSG00000031176	protein_coding	1381.91	0.268244	0.0603501	4.4448	8.79741e-06	0.000256208
	Pkhd1l1	ENSMUSG00000038725	protein_coding	413.783	0.268101	0.0957979	2.79861	0.00513226	0.0353664
	Tom1l1	ENSMUSG00000020541	protein_coding	1387.39	0.267766	0.0564956	4.73959	2.14148e-06	8.2134e-05
	Rnaseh2c	ENSMUSG00000024925	protein_coding	1205.6	0.267731	0.0754302	3.54938	0.000386133	0.00518567
	Slc35b1	ENSMUSG00000020873	protein_coding	2825.27	0.267293	0.0512487	5.21561	1.83212e-07	1.03998e-05
	Gsn	ENSMUSG00000026879	protein_coding	747.538	0.2671	0.096636	2.76398	0.00571013	0.0381449
	Tmem258	ENSMUSG00000036372	protein_coding	2085.64	0.267013	0.0710312	3.75909	0.000170531	0.00273024
	Syt9	ENSMUSG00000062542	protein_coding	799.522	0.266902	0.0656516	4.06543	4.79447e-05	0.000978072
	Gins2	ENSMUSG00000031821	protein_coding	1483.54	0.266631	0.0620039	4.30023	1.70621e-05	0.000428198
	Gm10244	ENSMUSG00000068601	antisense	39.0754	0.266626	0.0989512	2.69452	0.00704891	0.0447472
	3110083C13Rik	ENSMUSG00000097303	lincRNA	40.1725	0.266279	0.0999286	2.66469	0.00770584	0.0475577
	Lamtor1	ENSMUSG00000030842	protein_coding	2923.23	0.266197	0.056467	4.71421	2.42654e-06	9.04018e-05
	Fundc1	ENSMUSG00000025040	protein_coding	2223.12	0.26617	0.0559145	4.7603	1.93306e-06	7.54376e-05
	Tpmt	ENSMUSG00000021376	protein_coding	653.089	0.265751	0.0748751	3.54926	0.000386318	0.00518567
	Zfp688	ENSMUSG00000045251	protein_coding	503.753	0.265747	0.0762942	3.48319	0.000495478	0.00620241
	Tjp3	ENSMUSG00000034917	protein_coding	368.867	0.265627	0.0929389	2.85808	0.00426216	0.0306528
	Il1bos	ENSMUSG00000074805	antisense	33.4757	0.26553	0.0939118	2.82745	0.00469209	0.0330671
	Spr	ENSMUSG00000033735	protein_coding	911.402	0.265355	0.0631837	4.19974	2.67216e-05	0.000608941
	Apobec3	ENSMUSG00000009585	protein_coding	385.569	0.265067	0.0910637	2.91079	0.00360513	0.0272181
	Mcm8	ENSMUSG00000027353	protein_coding	1845.92	0.264639	0.0642237	4.12058	3.77924e-05	0.000808137
	Msl3l2	ENSMUSG00000047669	protein_coding	295.254	0.264341	0.0866344	3.05122	0.0022791	0.0193985
	H2afx	ENSMUSG00000049932	protein_coding	7775.93	0.264204	0.0635533	4.1572	3.22178e-05	0.000710339
	Rps27l	ENSMUSG00000036781	protein_coding	2378.71	0.264116	0.0684461	3.85875	0.00011397	0.00199671
	Rfc4	ENSMUSG00000022881	protein_coding	2566.75	0.264042	0.0594289	4.44298	8.872e-06	0.000257631
	Ppif	ENSMUSG00000021868	protein_coding	1951.28	0.263998	0.0558233	4.72917	2.25443e-06	8.52097e-05
	Dalrd3	ENSMUSG00000019039	protein_coding	1642.32	0.263965	0.0758566	3.47978	0.000501819	0.00626672
	Dcaf13	ENSMUSG00000022300	protein_coding	2365.36	0.263549	0.058384	4.51406	6.35982e-06	0.000197762
	Plp1	ENSMUSG00000031425	protein_coding	656.552	0.263403	0.0779342	3.37982	0.000725334	0.00828065
	AI413582	ENSMUSG00000062753	protein_coding	225.991	0.2634	0.0898616	2.93117	0.00337689	0.0259543
	Psmg2	ENSMUSG00000024537	protein_coding	1645.02	0.26309	0.0653335	4.02688	5.65214e-05	0.00112109
	Rpl36	ENSMUSG00000057863	protein_coding	5102.59	0.263035	0.0702629	3.74359	0.000181411	0.00286913
	Uba52	ENSMUSG00000090137	protein_coding	279.309	0.262868	0.0978516	2.6864	0.0072227	0.0453525
	Pla2g6	ENSMUSG00000042632	protein_coding	1457.21	0.262476	0.0650711	4.03368	5.4909e-05	0.00109328
	Zfp503	ENSMUSG00000039081	protein_coding	1409.58	0.262382	0.0934006	2.80921	0.00496631	0.0345011
	Txnl4b	ENSMUSG00000031723	protein_coding	669.719	0.261754	0.0797838	3.28079	0.00103517	0.0107421
	Usb1	ENSMUSG00000031792	protein_coding	1608.15	0.261485	0.0526117	4.97009	6.6922e-07	3.0635e-05
	Ogg1	ENSMUSG00000030271	protein_coding	610.303	0.261411	0.0742668	3.5199	0.000431716	0.00558311
	Alg12	ENSMUSG00000035845	protein_coding	651.172	0.261264	0.0744911	3.50731	0.000452654	0.00579649
	Mmab	ENSMUSG00000029575	protein_coding	1520.41	0.261013	0.0580859	4.49357	7.004e-06	0.000214377
	Nkiras2	ENSMUSG00000017837	protein_coding	3879.29	0.261005	0.0486353	5.36659	8.02411e-08	5.03038e-06
	Taf7	ENSMUSG00000051316	protein_coding	1732.73	0.260431	0.0603454	4.31567	1.59119e-05	0.000405195
	Mpg	ENSMUSG00000020287	protein_coding	486.096	0.260025	0.0763395	3.40617	0.000658811	0.00764796
	Impdh2	ENSMUSG00000062867	protein_coding	6914.48	0.259379	0.0547079	4.74115	2.125e-06	8.17043e-05
	Stoml1	ENSMUSG00000032333	protein_coding	1276.82	0.259046	0.0591264	4.38122	1.18018e-05	0.000323204
	Rassf7	ENSMUSG00000038618	protein_coding	788.278	0.258969	0.0650718	3.97975	6.89875e-05	0.00132297
	1700030J22Rik	ENSMUSG00000031847	protein_coding	250.948	0.258687	0.0914574	2.8285	0.00467669	0.0329868
	N6amt2	ENSMUSG00000021951	protein_coding	767.638	0.258677	0.0703409	3.67748	0.000235553	0.00350732
	Trnau1ap	ENSMUSG00000028898	protein_coding	1621.7	0.258537	0.0651339	3.96932	7.20789e-05	0.00136594
	Spg21	ENSMUSG00000032388	protein_coding	3026.66	0.258429	0.0487209	5.30426	1.13129e-07	6.766e-06
	Ppp2r3d	ENSMUSG00000093803	protein_coding	1611.63	0.258377	0.0794776	3.25094	0.00115024	0.0116205
	Cenpp	ENSMUSG00000021391	protein_coding	725.921	0.258335	0.0738416	3.4985	0.00046788	0.00594032
	Pex16	ENSMUSG00000027222	protein_coding	594.715	0.258297	0.0771637	3.34739	0.000815754	0.00903068
	Bmyc	ENSMUSG00000049086	protein_coding	345.185	0.258235	0.083027	3.11026	0.00186924	0.0167022
	Cebpzos	ENSMUSG00000062691	protein_coding	516.167	0.258152	0.0883773	2.92102	0.00348884	0.0265662
	Lyrm5	ENSMUSG00000040370	protein_coding	821.279	0.257591	0.0717424	3.5905	0.000330045	0.00458772
	Gm15210	ENSMUSG00000071041	processed_pseudogene	838.345	0.25687	0.072811	3.5279	0.000418877	0.00548109
	0610037L13Rik	ENSMUSG00000028608	protein_coding	2483.65	0.256869	0.0555534	4.62382	3.76744e-06	0.000129537
	Ap1s1	ENSMUSG00000004849	protein_coding	4838.14	0.256647	0.0552642	4.64401	3.41708e-06	0.000119598
	Zfp28	ENSMUSG00000062861	protein_coding	844.242	0.256375	0.0717616	3.5726	0.00035346	0.00481458
	Tmco1	ENSMUSG00000052428	protein_coding	2164.85	0.256252	0.0625492	4.09681	4.18887e-05	0.000876519
	Dcaf17	ENSMUSG00000041966	protein_coding	1996.8	0.256095	0.0591663	4.32839	1.50206e-05	0.000386916
	Coasy	ENSMUSG00000001755	protein_coding	1851.24	0.255743	0.0474903	5.38516	7.238e-08	4.68818e-06
	Lsm4	ENSMUSG00000031848	protein_coding	2489.24	0.255539	0.0512306	4.98802	6.1e-07	2.86702e-05
	Rsph3b	ENSMUSG00000023806	protein_coding	190.34	0.255264	0.0962455	2.65222	0.00799653	0.048703
	Rras	ENSMUSG00000038387	protein_coding	253.652	0.255003	0.0948129	2.68954	0.007155	0.0451296
	Antxr2	ENSMUSG00000029338	protein_coding	712.527	0.254556	0.0923168	2.75742	0.00582595	0.0387556
	Bcl6b	ENSMUSG00000000317	protein_coding	435.82	0.253631	0.0753042	3.36809	0.000756922	0.00856199
	Fbxl4	ENSMUSG00000040410	protein_coding	496.042	0.253537	0.0772938	3.28017	0.00103745	0.0107463
	Ier2	ENSMUSG00000053560	protein_coding	1052.48	0.253235	0.0640704	3.95244	7.7357e-05	0.00144789
	Mybl2	ENSMUSG00000017861	protein_coding	3799.6	0.253218	0.073033	3.46717	0.000525973	0.00649047
	Bcdin3d	ENSMUSG00000037525	protein_coding	468.355	0.253127	0.0732346	3.45638	0.000547487	0.00666636
	Mrpl54	ENSMUSG00000034932	protein_coding	1032.5	0.253038	0.0658245	3.84413	0.000120979	0.00210299
	Osbpl2	ENSMUSG00000039050	protein_coding	2465.31	0.25276	0.0540717	4.67453	2.9462e-06	0.000106459
	1700021F05Rik	ENSMUSG00000019797	protein_coding	904.539	0.252113	0.0727991	3.46313	0.000533931	0.00654451
	Tmem176a	ENSMUSG00000023367	protein_coding	494.693	0.252014	0.0771501	3.26654	0.00108871	0.0111588
	Med18	ENSMUSG00000066042	protein_coding	424.444	0.251866	0.0785738	3.20547	0.00134842	0.0131885
	Setd4	ENSMUSG00000022948	protein_coding	459.965	0.251344	0.0771273	3.25882	0.00111878	0.0113916
	Ramp2	ENSMUSG00000001240	protein_coding	662.219	0.251319	0.0786426	3.19571	0.00139487	0.0134906
	Fam204a	ENSMUSG00000057858	protein_coding	1387.72	0.251237	0.0737174	3.40811	0.00065414	0.00760889
	Tekt1	ENSMUSG00000020799	protein_coding	212.668	0.250662	0.0929559	2.69657	0.00700574	0.0445456
	Exosc5	ENSMUSG00000061286	protein_coding	623.017	0.250222	0.0735961	3.39994	0.00067401	0.00777625
	Id2	ENSMUSG00000020644	protein_coding	1911.63	0.250051	0.0761023	3.28573	0.0010172	0.0106487
	Myo7a	ENSMUSG00000030761	protein_coding	1944.06	0.250045	0.0689397	3.62701	0.000286717	0.0040849
	Urod	ENSMUSG00000028684	protein_coding	2014.32	0.2485	0.0632649	3.92794	8.56781e-05	0.00157067
	Ier5l	ENSMUSG00000089762	protein_coding	897.604	0.248227	0.0734914	3.37763	0.000731121	0.00832527
	Ndufb10	ENSMUSG00000040048	protein_coding	2291.8	0.248056	0.0590526	4.20059	2.66216e-05	0.000608299
	Scnm1	ENSMUSG00000092607	protein_coding	1691.74	0.248032	0.0650315	3.81403	0.000136718	0.00229889
	BC030867	ENSMUSG00000034773	protein_coding	1125.81	0.247887	0.0866304	2.86143	0.0042174	0.0304222
	Scarb1	ENSMUSG00000037936	protein_coding	1609.73	0.247681	0.0679069	3.64737	0.000264941	0.00385437
	Serinc3	ENSMUSG00000017707	protein_coding	6422.94	0.247601	0.057912	4.27546	1.90742e-05	0.000469636
	9130023H24Rik	ENSMUSG00000062944	protein_coding	519.017	0.247447	0.0754108	3.28132	0.00103322	0.0107309
	Rer1	ENSMUSG00000029048	protein_coding	3845.68	0.247149	0.0627529	3.93844	8.20129e-05	0.00151506
	Usp54	ENSMUSG00000034235	protein_coding	3334.2	0.246856	0.0562073	4.39189	1.12371e-05	0.000310463
	Ccdc86	ENSMUSG00000024732	protein_coding	1099.46	0.246025	0.079758	3.08464	0.00203797	0.0176738
	Zbtb3	ENSMUSG00000071661	protein_coding	258.633	0.245695	0.088568	2.77408	0.0055358	0.0374248
	Esd	ENSMUSG00000021996	protein_coding	4573.18	0.245613	0.053542	4.58729	4.49047e-06	0.000149459
	Oip5	ENSMUSG00000072980	protein_coding	831.736	0.245567	0.0667661	3.67801	0.000235056	0.00350452
	Cyb5d2	ENSMUSG00000057778	protein_coding	292.009	0.245527	0.0874294	2.80829	0.0049805	0.0345844
	Slc39a8	ENSMUSG00000053897	protein_coding	1127.73	0.245233	0.0923395	2.65577	0.00791271	0.0484382
	Cdt1	ENSMUSG00000006585	protein_coding	2959.6	0.244286	0.0757277	3.22585	0.00125598	0.0124482
	Gm28043	ENSMUSG00000098374	protein_coding	443.476	0.243627	0.0743151	3.27829	0.00104437	0.0107893
	Fdps	ENSMUSG00000059743	protein_coding	893.066	0.243402	0.0797644	3.05151	0.00227693	0.0193906
	Tmem121	ENSMUSG00000049036	protein_coding	547.265	0.242816	0.0842444	2.88228	0.00394806	0.029042
	Srebf1	ENSMUSG00000020538	protein_coding	4229.27	0.242746	0.0659798	3.67909	0.00023407	0.00349314
	Ubtd1	ENSMUSG00000025171	protein_coding	349.294	0.242643	0.0840244	2.88777	0.00387986	0.0286628
	Mfge8	ENSMUSG00000030605	protein_coding	1752.02	0.242531	0.0526689	4.60483	4.128e-06	0.00013978
	Gtf3a	ENSMUSG00000016503	protein_coding	687.03	0.242489	0.0647975	3.74225	0.000182377	0.00287477
	Kctd18	ENSMUSG00000054770	protein_coding	1238.94	0.242343	0.0694151	3.49121	0.00048083	0.00604816
	Ifrd2	ENSMUSG00000010048	protein_coding	894.207	0.242317	0.0692239	3.50048	0.000464419	0.0059132
	Ctc1	ENSMUSG00000020898	protein_coding	6458.74	0.241896	0.0568491	4.25505	2.09001e-05	0.000506601
	Alg8	ENSMUSG00000035704	protein_coding	1912.02	0.241826	0.0554409	4.36186	1.28962e-05	0.000342989
	Slc35c1	ENSMUSG00000049922	protein_coding	718.85	0.241423	0.0722	3.34381	0.00082637	0.00910348
	Zfand2b	ENSMUSG00000026197	protein_coding	550.908	0.240963	0.0705385	3.41605	0.000635356	0.00741864
	Cdk2ap2	ENSMUSG00000024856	protein_coding	806.05	0.240929	0.069259	3.47866	0.000503924	0.00628797
	Cdca8	ENSMUSG00000028873	protein_coding	6640.71	0.240487	0.0541041	4.44491	8.793e-06	0.000256208
	Wbp2	ENSMUSG00000034341	protein_coding	4590.58	0.240403	0.0626443	3.83759	0.00012425	0.00214077
	Gnb1l	ENSMUSG00000000884	protein_coding	330.099	0.240387	0.0851102	2.82442	0.00473664	0.0333344
	Cln6	ENSMUSG00000032245	protein_coding	779.066	0.240379	0.0848068	2.83443	0.00459078	0.0325508
	Crtap	ENSMUSG00000032431	protein_coding	767.778	0.240364	0.070709	3.39935	0.00067547	0.00778161
	Agbl3	ENSMUSG00000038836	protein_coding	296.225	0.240294	0.0884858	2.71562	0.00661513	0.0427409
	Ssr4	ENSMUSG00000002014	protein_coding	1499.51	0.240158	0.0525631	4.56895	4.90182e-06	0.000160751
	Rrp9	ENSMUSG00000041506	protein_coding	1509.59	0.239822	0.0536598	4.4693	7.84742e-06	0.00023694
	Atg7	ENSMUSG00000030314	protein_coding	1559.02	0.239381	0.054529	4.38997	1.13365e-05	0.000311735
	Tsen15	ENSMUSG00000014980	protein_coding	1071.55	0.238657	0.0663074	3.59925	0.000319131	0.00446783
	Cox14	ENSMUSG00000023020	protein_coding	1251.53	0.238534	0.0800965	2.97808	0.00290058	0.0230657
	Bbs12	ENSMUSG00000051444	protein_coding	701.227	0.238162	0.0674232	3.53235	0.000411884	0.00541661
	Ganc	ENSMUSG00000062646	protein_coding	554.444	0.23776	0.0820046	2.89935	0.00373943	0.0279294
	Nudt1	ENSMUSG00000036639	protein_coding	697.807	0.237717	0.0789544	3.01081	0.00260552	0.0214742
	Gsg2	ENSMUSG00000050107	protein_coding	759.209	0.237496	0.0713792	3.32724	0.000877109	0.00952133
	Pmf1	ENSMUSG00000028066	protein_coding	2877.1	0.237462	0.0645746	3.67732	0.000235694	0.00350732
	Ccdc167	ENSMUSG00000024018	protein_coding	708.77	0.237254	0.0768645	3.08665	0.00202427	0.017578
	Dph3	ENSMUSG00000021905	protein_coding	2395.12	0.236381	0.0532457	4.43945	9.01909e-06	0.000260237
	Malsu1	ENSMUSG00000029815	protein_coding	458.096	0.236269	0.0815128	2.89855	0.00374891	0.0279445
	Lypla1	ENSMUSG00000025903	protein_coding	2335.62	0.236211	0.0648405	3.64296	0.00026952	0.00390279
	Cox7b	ENSMUSG00000031231	protein_coding	3793.75	0.23532	0.0714444	3.29374	0.000988625	0.0104344
	Polr2g	ENSMUSG00000071662	protein_coding	2144.09	0.235297	0.0589873	3.98895	6.63672e-05	0.00128356
	Cactin	ENSMUSG00000034889	protein_coding	2591.07	0.234396	0.0575464	4.07317	4.63781e-05	0.000953837
	Rcbtb2	ENSMUSG00000022106	protein_coding	7036.92	0.234205	0.0411843	5.68674	1.29485e-08	1.01571e-06
	Hemgn	ENSMUSG00000028332	protein_coding	538.482	0.234159	0.0666436	3.5136	0.00044208	0.0056891
	Leprot	ENSMUSG00000035212	protein_coding	2238.17	0.233996	0.0515251	4.5414	5.5881e-06	0.000179486
	H2afj	ENSMUSG00000060032	protein_coding	776.873	0.23363	0.0771975	3.02639	0.00247494	0.0207263
	Vps45	ENSMUSG00000015747	protein_coding	1398.75	0.233537	0.0686235	3.40316	0.000666119	0.00770593
	Xrcc5	ENSMUSG00000026187	protein_coding	2668.84	0.233533	0.0493943	4.72793	2.26822e-06	8.55238e-05
	Ybx3	ENSMUSG00000030189	protein_coding	5183.4	0.233521	0.054993	4.24638	2.17255e-05	0.000521746
	Pck2	ENSMUSG00000040618	protein_coding	641.338	0.233396	0.0767031	3.04285	0.00234352	0.0197849
	Cdc34	ENSMUSG00000020307	protein_coding	3727.05	0.23316	0.0496263	4.69832	2.62316e-06	9.58957e-05
	Mrpl23-ps1	ENSMUSG00000075279	processed_pseudogene	335.458	0.232601	0.0862504	2.69681	0.00700064	0.0445456
	Rab33b	ENSMUSG00000027739	protein_coding	887.074	0.232545	0.0649676	3.5794	0.00034438	0.00472387
	Cenph	ENSMUSG00000045273	protein_coding	1536.72	0.232301	0.0611888	3.79645	0.000146781	0.00243174
	Casp6	ENSMUSG00000027997	protein_coding	1126.55	0.232181	0.0559513	4.1497	3.32912e-05	0.000727675
	Cnpy3	ENSMUSG00000023973	protein_coding	1685.05	0.231848	0.0602936	3.84531	0.000120398	0.00209523
	Tfb1m	ENSMUSG00000036983	protein_coding	739.013	0.231845	0.0682163	3.39867	0.000677133	0.00779502
	Dnpep	ENSMUSG00000026209	protein_coding	3247.69	0.231597	0.0504009	4.59509	4.32563e-06	0.000145211
	Krcc1	ENSMUSG00000053012	protein_coding	1146.25	0.231246	0.0635891	3.63656	0.0002763	0.00398249
	Mrps12	ENSMUSG00000045948	protein_coding	915.522	0.231204	0.072245	3.20028	0.00137294	0.0133613
	Haus1	ENSMUSG00000041840	protein_coding	1247.71	0.231112	0.0700291	3.30023	0.000966054	0.0102516
	Frg1	ENSMUSG00000031590	protein_coding	1822.5	0.2311	0.0510708	4.52509	6.03706e-06	0.000189904
	Ndufaf7	ENSMUSG00000024082	protein_coding	1055.61	0.230909	0.0607905	3.79844	0.000145608	0.00242318
	Galnt4	ENSMUSG00000090035	protein_coding	502.835	0.230857	0.0721762	3.19852	0.00138136	0.0134265
	Pycr2	ENSMUSG00000026520	protein_coding	1653.19	0.230751	0.0538249	4.28706	1.81053e-05	0.000450039
	Znhit2	ENSMUSG00000075227	protein_coding	507.989	0.23069	0.0745739	3.09344	0.00197849	0.0173215
	Enox2	ENSMUSG00000031109	protein_coding	1120.63	0.230562	0.0636335	3.62329	0.000290882	0.00412414
	Pdk3	ENSMUSG00000035232	protein_coding	1890.86	0.230306	0.0556102	4.14144	3.45136e-05	0.000749314
	Gas2l1	ENSMUSG00000034201	protein_coding	1171.8	0.229808	0.0686293	3.34854	0.000812377	0.00900654
	Aip	ENSMUSG00000024847	protein_coding	1181.12	0.229753	0.0670288	3.42768	0.000608757	0.00720447
	Ppih	ENSMUSG00000060288	protein_coding	1885.86	0.229617	0.0585785	3.91981	8.86186e-05	0.00160853
	Psrc1	ENSMUSG00000068744	protein_coding	3848.03	0.229566	0.0445793	5.1496	2.61e-07	1.37682e-05
	Mettl21a	ENSMUSG00000025956	protein_coding	618.512	0.229554	0.0696786	3.29447	0.000986064	0.0104144
	Pgap3	ENSMUSG00000038208	protein_coding	475.225	0.229406	0.0791474	2.89847	0.00374991	0.0279445
	Fbxo6	ENSMUSG00000055401	protein_coding	342.605	0.229354	0.0816327	2.80958	0.0049606	0.0344922
	N4bp3	ENSMUSG00000001053	protein_coding	372.665	0.229324	0.0817988	2.80351	0.00505497	0.0349615
	Galnt10	ENSMUSG00000020520	protein_coding	1539.41	0.229085	0.0723931	3.16445	0.00155376	0.0145147
	Ticam1	ENSMUSG00000047123	protein_coding	299.13	0.229073	0.0866468	2.64376	0.0081991	0.0495001
	Rnf170	ENSMUSG00000013878	protein_coding	1243.51	0.228875	0.0580099	3.94545	7.96501e-05	0.00148016
	Trmt10a	ENSMUSG00000004127	protein_coding	1050.63	0.228739	0.073843	3.09763	0.00195073	0.0171457
	Tmem60	ENSMUSG00000045435	protein_coding	899.136	0.228531	0.0707451	3.23035	0.00123641	0.012301
	Cyb5d1	ENSMUSG00000044795	protein_coding	1462.37	0.228329	0.0539024	4.23597	2.27565e-05	0.000543995
	Twf2	ENSMUSG00000023277	protein_coding	1333.37	0.2283	0.0643345	3.54864	0.000387231	0.00518857
	Ocel1	ENSMUSG00000002396	protein_coding	475.539	0.22723	0.0777641	2.92204	0.00347742	0.0265181
	Cyp20a1	ENSMUSG00000049439	protein_coding	955.351	0.226759	0.0681718	3.32628	0.000880137	0.00954093
	Zscan12	ENSMUSG00000036721	protein_coding	1187.64	0.226654	0.0591062	3.8347	0.000125717	0.00215417
	1110032A03Rik	ENSMUSG00000037971	protein_coding	752.32	0.225812	0.0706908	3.19436	0.00140142	0.0135372
	Aldh16a1	ENSMUSG00000007833	protein_coding	1491.11	0.225791	0.056866	3.97058	7.16994e-05	0.00136491
	Mrps10	ENSMUSG00000034729	protein_coding	1505.92	0.225712	0.0541743	4.1664	3.0945e-05	0.000686222
	Adprh	ENSMUSG00000002844	protein_coding	4725.52	0.225598	0.0499183	4.51936	6.20283e-06	0.00019404
	Rbmx2	ENSMUSG00000031107	protein_coding	914.13	0.225434	0.0719117	3.13488	0.00171927	0.0157038
	Cib1	ENSMUSG00000030538	protein_coding	622.635	0.225402	0.0728503	3.09404	0.00197449	0.0173059
	Mpdu1	ENSMUSG00000018761	protein_coding	2341.86	0.225332	0.0498332	4.52173	6.13351e-06	0.000192257
	Tigd2	ENSMUSG00000049232	protein_coding	541.463	0.225097	0.0826871	2.72227	0.00648354	0.041995
	Zc3h6	ENSMUSG00000042851	protein_coding	516.128	0.224736	0.0805839	2.78885	0.00528955	0.0362466
	Ppp1r11	ENSMUSG00000036398	protein_coding	2638.09	0.2247	0.0709522	3.16692	0.0015406	0.0144091
	Cdc20	ENSMUSG00000006398	protein_coding	7172.38	0.22452	0.0508063	4.41913	9.91e-06	0.000279739
	AI837181	ENSMUSG00000047423	protein_coding	1601	0.223913	0.0518797	4.316	1.58881e-05	0.000405195
	Osbpl7	ENSMUSG00000038534	protein_coding	699.355	0.22369	0.079737	2.80535	0.00502622	0.0348098
	2310011J03Rik	ENSMUSG00000020133	protein_coding	1055.38	0.223526	0.0571812	3.90908	9.26486e-05	0.00167003
	Rpsa-ps10	ENSMUSG00000047676	processed_pseudogene	2008.4	0.223368	0.0796195	2.80544	0.00502479	0.0348098
	Rab34	ENSMUSG00000002059	protein_coding	992.036	0.223277	0.0712051	3.13568	0.00171456	0.0156781
	Tsga10	ENSMUSG00000060771	protein_coding	1427.78	0.22288	0.0553983	4.02323	5.7405e-05	0.00113573
	Stub1	ENSMUSG00000039615	protein_coding	1829.54	0.222482	0.0567943	3.91733	8.9536e-05	0.00162141
	Rfc2	ENSMUSG00000023104	protein_coding	5722.5	0.222401	0.0442501	5.026	5.00826e-07	2.45075e-05
	Itfg3	ENSMUSG00000024187	protein_coding	917.128	0.222369	0.0669758	3.32015	0.000899698	0.00970579
	Tada3	ENSMUSG00000048930	protein_coding	2579.51	0.222116	0.0511298	4.34416	1.39811e-05	0.000367416
	Lrwd1	ENSMUSG00000029703	protein_coding	2837.36	0.222099	0.0440928	5.03707	4.72705e-07	2.3351e-05
	3110082I17Rik	ENSMUSG00000053553	protein_coding	841.194	0.221933	0.0627991	3.53402	0.000409296	0.00539631
	Mettl4	ENSMUSG00000055660	protein_coding	1487.09	0.221891	0.0552932	4.01299	5.99548e-05	0.00117133
	Gm13157	ENSMUSG00000078495	protein_coding	543.285	0.221841	0.0802085	2.7658	0.00567829	0.0380911
	Hddc3	ENSMUSG00000030532	protein_coding	467.282	0.221186	0.0795352	2.78098	0.00541953	0.0368783
	Sec61b	ENSMUSG00000053317	protein_coding	1760.07	0.220781	0.0695111	3.17619	0.00149222	0.0141055
	Ddx59	ENSMUSG00000026404	protein_coding	885.679	0.220778	0.0671591	3.28738	0.00101125	0.0106229
	Alad	ENSMUSG00000028393	protein_coding	1519.58	0.220703	0.0741727	2.97553	0.00292485	0.0231997
	Ift20	ENSMUSG00000001105	protein_coding	1241.97	0.220347	0.060336	3.652	0.000260205	0.00379608
	Mrps16	ENSMUSG00000049960	protein_coding	776.273	0.21998	0.0688252	3.19621	0.00139243	0.0134838
	4930427A07Rik	ENSMUSG00000037466	protein_coding	1887.96	0.21987	0.0700251	3.13987	0.0016902	0.0154927
	Mterf2	ENSMUSG00000049038	protein_coding	904.466	0.219598	0.0633052	3.46888	0.000522635	0.00645443
	Spc25	ENSMUSG00000005233	protein_coding	4876.83	0.219155	0.0603573	3.63097	0.000282363	0.00404746
	Psmb3	ENSMUSG00000069744	protein_coding	4697.29	0.219063	0.0687301	3.1873	0.00143609	0.0137783
	Ddrgk1	ENSMUSG00000068290	protein_coding	1219.79	0.218926	0.0564432	3.87871	0.000105013	0.00185436
	Trappc2	ENSMUSG00000079317	protein_coding	1001.78	0.218842	0.0667616	3.27797	0.00104558	0.0107946
	Ppapdc1b	ENSMUSG00000031570	protein_coding	906.365	0.218804	0.073212	2.98863	0.00280232	0.0225137
	Dhx16	ENSMUSG00000024422	protein_coding	3246.46	0.218402	0.0602247	3.62645	0.000287343	0.00408881
	Dctpp1	ENSMUSG00000042462	protein_coding	2676.83	0.218364	0.0721373	3.02706	0.00246947	0.0206916
	Slc39a3	ENSMUSG00000046822	protein_coding	2510.97	0.218356	0.0550183	3.96879	7.22371e-05	0.00136594
	Ccng1	ENSMUSG00000020326	protein_coding	2662.64	0.21815	0.0696395	3.13257	0.00173284	0.0158
	Agtrap	ENSMUSG00000029007	protein_coding	821.896	0.218039	0.0760657	2.86645	0.004151	0.0300608
	Ppib	ENSMUSG00000032383	protein_coding	2862.22	0.217843	0.0566412	3.84602	0.000120053	0.00209389
	Mlst8	ENSMUSG00000024142	protein_coding	2026.58	0.217698	0.0532889	4.08524	4.40308e-05	0.000912777
	Slc25a39	ENSMUSG00000018677	protein_coding	4457.71	0.217382	0.0518594	4.19174	2.76818e-05	0.000623539
	Pih1d1	ENSMUSG00000003423	protein_coding	2048.1	0.216675	0.0542066	3.9972	6.40962e-05	0.00124291
	Mrps21	ENSMUSG00000054312	protein_coding	1794.96	0.216402	0.063345	3.41625	0.00063491	0.00741864
	Bag1	ENSMUSG00000028416	protein_coding	4068	0.216049	0.0521609	4.14197	3.44329e-05	0.000748604
	Ucp2	ENSMUSG00000033685	protein_coding	1709.65	0.215671	0.079782	2.70325	0.00686648	0.0439087
	E2f7	ENSMUSG00000020185	protein_coding	3330.09	0.215617	0.0805667	2.67626	0.00744492	0.0463933
	Galk1	ENSMUSG00000020766	protein_coding	1740.9	0.215502	0.0689873	3.12379	0.00178535	0.0161281
	Commd1	ENSMUSG00000051355	protein_coding	1255.82	0.215458	0.0632564	3.4061	0.000658969	0.00764796
	Ormdl1	ENSMUSG00000026097	protein_coding	2022.5	0.215301	0.051828	4.15415	3.26503e-05	0.000716836
	Snrnp25	ENSMUSG00000040767	protein_coding	825.686	0.214951	0.0685534	3.13553	0.00171545	0.0156781
	Cdca4	ENSMUSG00000047832	protein_coding	4974.56	0.214313	0.0579463	3.69847	0.000216902	0.00327451
	Kifc1	ENSMUSG00000079553	protein_coding	2793.14	0.214078	0.0703466	3.04319	0.00234085	0.0197736
	Atp5d	ENSMUSG00000003072	protein_coding	5310.63	0.213921	0.0564322	3.79076	0.000150189	0.00247565
	Agfg2	ENSMUSG00000029722	protein_coding	1606.53	0.213706	0.053198	4.01718	5.88976e-05	0.00115647
	Mcat	ENSMUSG00000048755	protein_coding	1136.85	0.2134	0.0596049	3.58025	0.000343265	0.00471687
	Selk	ENSMUSG00000042682	protein_coding	3102.74	0.213041	0.0648191	3.2867	0.00101368	0.0106413
	Prkag1	ENSMUSG00000067713	protein_coding	1624.93	0.212989	0.0510108	4.17536	2.97511e-05	0.000664068
	Uqcrq	ENSMUSG00000044894	protein_coding	3022.57	0.212802	0.0750792	2.83436	0.00459172	0.0325508
	Tmem261	ENSMUSG00000028398	protein_coding	1379.97	0.212537	0.068323	3.11077	0.00186601	0.0167004
	Psmg4	ENSMUSG00000071451	protein_coding	703.441	0.212512	0.0717098	2.9635	0.00304166	0.0239194
	BC052040	ENSMUSG00000040282	protein_coding	1957.7	0.212408	0.0576304	3.68569	0.000228081	0.00342012
	Lrrc56	ENSMUSG00000038637	protein_coding	1151.34	0.212366	0.0641074	3.31267	0.000924112	0.00989395
	Sapcd2	ENSMUSG00000026955	protein_coding	1545.6	0.212324	0.0640689	3.314	0.00091973	0.0098538
	Odf2l	ENSMUSG00000028256	protein_coding	2274.19	0.212227	0.0697092	3.04446	0.00233101	0.019722
	1810022K09Rik	ENSMUSG00000078784	protein_coding	2331.49	0.212151	0.0582079	3.64472	0.000267685	0.00387982
	Tmem80	ENSMUSG00000025505	protein_coding	1358.44	0.211758	0.0607898	3.48345	0.000495002	0.00620143
	Ak6	ENSMUSG00000078941	protein_coding	1301.67	0.211752	0.0701671	3.01783	0.00254591	0.0211659
	Fdft1	ENSMUSG00000021273	protein_coding	7119.1	0.211674	0.0533365	3.96866	7.22784e-05	0.00136594
	Tmem222	ENSMUSG00000028857	protein_coding	1831.65	0.211589	0.0602256	3.51327	0.000442623	0.00569005
	Zmat5	ENSMUSG00000009076	protein_coding	612.957	0.211111	0.0773162	2.73049	0.00632403	0.0412184
	Cog1	ENSMUSG00000018661	protein_coding	2489.97	0.210925	0.0502355	4.19872	2.68431e-05	0.000610816
	Tipin	ENSMUSG00000032397	protein_coding	4296.45	0.210865	0.0560735	3.76051	0.000169567	0.00272313
	Eif3d	ENSMUSG00000016554	protein_coding	6502.48	0.210831	0.0486033	4.33779	1.43925e-05	0.000374241
	Txn1	ENSMUSG00000028367	protein_coding	6176.42	0.210821	0.06028	3.49736	0.00046988	0.00595843
	Mrpl22	ENSMUSG00000020514	protein_coding	1090.62	0.210712	0.0640668	3.28894	0.00100566	0.0105856
	Ggh	ENSMUSG00000073987	protein_coding	726.457	0.210573	0.0700645	3.00541	0.00265223	0.0216988
	Golga5	ENSMUSG00000021192	protein_coding	1888.21	0.210511	0.055914	3.76491	0.000166607	0.0026867
	Zfp553	ENSMUSG00000045598	protein_coding	4659.74	0.210099	0.0630378	3.33291	0.000859433	0.00937349
	Shisa4	ENSMUSG00000041889	protein_coding	1366.44	0.209985	0.0563116	3.72899	0.000192252	0.00297134
	Nsun3	ENSMUSG00000050312	protein_coding	773.303	0.209889	0.0725408	2.89339	0.00381108	0.0282886
	Rpl23a-ps3	ENSMUSG00000078126	protein_coding	674.979	0.209157	0.0774407	2.70086	0.00691594	0.0441365
	Rpl34	ENSMUSG00000062006	protein_coding	9018.32	0.209064	0.0645454	3.23903	0.00119939	0.0119939
	Cenpa	ENSMUSG00000029177	protein_coding	6551.59	0.208831	0.0621054	3.36253	0.000772331	0.00870153
	Ofd1	ENSMUSG00000040586	protein_coding	1252.9	0.208783	0.0781122	2.67286	0.00752067	0.0467906
	Sh2d3c	ENSMUSG00000059013	protein_coding	1282.08	0.208587	0.0740058	2.81853	0.00482447	0.0338167
	Tldc1	ENSMUSG00000034105	protein_coding	733.042	0.208219	0.0701617	2.96771	0.0030003	0.0236658
	Eif5a2	ENSMUSG00000050192	protein_coding	1835.32	0.208136	0.0690589	3.01389	0.00257925	0.0213153
	Nudc	ENSMUSG00000028851	protein_coding	7903.76	0.208047	0.0428439	4.85595	1.19813e-06	4.93479e-05
	Athl1	ENSMUSG00000062031	protein_coding	1021.71	0.207812	0.0691379	3.00575	0.00264923	0.021697
	Wrap53	ENSMUSG00000041346	protein_coding	1471.22	0.207697	0.060816	3.41517	0.000637433	0.00743671
	Mrps6	ENSMUSG00000039680	protein_coding	1036.89	0.207693	0.0625029	3.32293	0.000890776	0.00962951
	Nmral1	ENSMUSG00000063445	protein_coding	4719.86	0.207637	0.0412359	5.03534	4.77e-07	2.34156e-05
	Nme4	ENSMUSG00000024177	protein_coding	1104.66	0.20751	0.0659411	3.1469	0.00165013	0.0152237
	Snrpd1	ENSMUSG00000002477	protein_coding	5870.67	0.207493	0.0605879	3.42465	0.000615582	0.00725773
	Wdr74	ENSMUSG00000042729	protein_coding	1479.28	0.207472	0.0505054	4.10791	3.99254e-05	0.00084221
	Supt4a	ENSMUSG00000020485	protein_coding	1323.56	0.207245	0.0604123	3.43051	0.000602445	0.0071406
	Gm9774	ENSMUSG00000042165	protein_coding	600.589	0.207021	0.0734868	2.81711	0.00484576	0.0339355
	Bcap31	ENSMUSG00000002015	protein_coding	1901.83	0.206904	0.0548036	3.77537	0.000159769	0.00260286
	Pcx	ENSMUSG00000024892	protein_coding	1506.44	0.206783	0.0591948	3.49326	0.000477163	0.00602082
	E2f5	ENSMUSG00000027552	protein_coding	2506.98	0.206405	0.0557216	3.70423	0.000212038	0.00320435
	Pex7	ENSMUSG00000020003	protein_coding	613.593	0.206282	0.0711089	2.90093	0.00372057	0.0278285
	Fam58b	ENSMUSG00000049489	protein_coding	809.476	0.206196	0.0647588	3.18407	0.00145221	0.0138818
	Dcakd	ENSMUSG00000020935	protein_coding	13073.3	0.205905	0.0627797	3.27981	0.00103878	0.0107529
	Arpin	ENSMUSG00000039043	protein_coding	975.987	0.205864	0.0742717	2.77177	0.0055752	0.0375801
	Cks2	ENSMUSG00000062248	protein_coding	3644.09	0.205713	0.0624121	3.29603	0.000980599	0.0103707
	Ptcd2	ENSMUSG00000021650	protein_coding	1454.11	0.205623	0.0623387	3.29848	0.000972092	0.0102947
	Lage3	ENSMUSG00000015289	protein_coding	1413.16	0.205561	0.0615295	3.34085	0.000835232	0.00918814
	Vars2	ENSMUSG00000038838	protein_coding	1827.46	0.205247	0.0695852	2.94958	0.00318208	0.0247126
	Lcmt2	ENSMUSG00000074890	protein_coding	507.96	0.204628	0.072234	2.83285	0.00461354	0.0326758
	Golim4	ENSMUSG00000034109	protein_coding	4815	0.204487	0.0522234	3.91562	9.01715e-05	0.00163103
	Pold1	ENSMUSG00000038644	protein_coding	5444.84	0.204222	0.0588709	3.46898	0.000522438	0.00645443
	Lap3	ENSMUSG00000039682	protein_coding	2464.98	0.203964	0.0579465	3.51987	0.000431762	0.00558311
	Emc2	ENSMUSG00000022337	protein_coding	1602.2	0.203388	0.0553244	3.67628	0.000236656	0.00351828
	Mrps33	ENSMUSG00000029918	protein_coding	2191.56	0.203263	0.0687394	2.95701	0.00310635	0.0242815
	Acads	ENSMUSG00000029545	protein_coding	1161.43	0.20313	0.0677153	2.99977	0.00270187	0.0220011
	Rnf216	ENSMUSG00000045078	protein_coding	3932.81	0.203075	0.0680494	2.98422	0.00284299	0.0227469
	Qdpr	ENSMUSG00000015806	protein_coding	1674.72	0.203051	0.0617862	3.28634	0.00101498	0.0106478
	Gm12918	ENSMUSG00000066315	processed_pseudogene	1113.49	0.202874	0.0660005	3.07383	0.00211331	0.0182158
	Pef1	ENSMUSG00000028779	protein_coding	2222.87	0.202581	0.0615788	3.28979	0.00100262	0.0105607
	Cetn2	ENSMUSG00000031347	protein_coding	1968.61	0.201513	0.0669804	3.00854	0.00262503	0.0215718
	Uxt	ENSMUSG00000001134	protein_coding	584.858	0.201502	0.0734213	2.74446	0.00606107	0.03987
	Prkab1	ENSMUSG00000029513	protein_coding	2133.01	0.2015	0.0496597	4.05762	4.9576e-05	0.00100388
	Sptlc1	ENSMUSG00000021468	protein_coding	1727.86	0.201364	0.0511162	3.93934	8.17062e-05	0.00151118
	Dxo	ENSMUSG00000040482	protein_coding	1604.6	0.201115	0.0639847	3.14317	0.00167131	0.0153737
	Det1	ENSMUSG00000030610	protein_coding	1046.74	0.201096	0.0665518	3.02165	0.00251402	0.0209524
	Ruvbl1	ENSMUSG00000030079	protein_coding	3124.86	0.201076	0.053233	3.77728	0.00015855	0.00258888
	Ift140	ENSMUSG00000024169	protein_coding	3186.26	0.201035	0.0473141	4.24894	2.14788e-05	0.000518214
	Dut	ENSMUSG00000027203	protein_coding	5421.15	0.201027	0.0578228	3.4766	0.00050781	0.00632635
	Dnajc2	ENSMUSG00000029014	protein_coding	4105.1	0.20089	0.0453203	4.43268	9.30679e-06	0.000266079
	Fam64a	ENSMUSG00000020808	protein_coding	5041.64	0.200731	0.0492348	4.07702	4.56175e-05	0.000939431
	Lamtor2	ENSMUSG00000028062	protein_coding	1341.87	0.200534	0.064857	3.09194	0.0019885	0.0173994
	Tatdn1	ENSMUSG00000050891	protein_coding	546.143	0.200406	0.0709346	2.82523	0.00472468	0.0332764
	Gm8292	ENSMUSG00000100215	processed_pseudogene	915.117	0.200155	0.0606214	3.30173	0.000960921	0.0102041
	Kti12	ENSMUSG00000073775	protein_coding	768.29	0.199682	0.0742444	2.68952	0.00715539	0.0451296
	Polr2c	ENSMUSG00000031783	protein_coding	2659.25	0.199473	0.0531477	3.75318	0.000174609	0.00278981
	Usmg5	ENSMUSG00000071528	protein_coding	3070.11	0.199454	0.0715443	2.78784	0.00530601	0.0363275
	Idi1	ENSMUSG00000058258	protein_coding	10453.8	0.199291	0.0624074	3.19339	0.00140613	0.0135659
	Slc35c2	ENSMUSG00000017664	protein_coding	1999.72	0.198843	0.0506883	3.92286	8.75049e-05	0.0015976
	Ttll5	ENSMUSG00000012609	protein_coding	1636.06	0.198518	0.0529788	3.74711	0.000178881	0.00284351
	Tef	ENSMUSG00000022389	protein_coding	2472.6	0.198399	0.0540862	3.66821	0.000244255	0.00361405
	4931414P19Rik	ENSMUSG00000022179	protein_coding	666.386	0.198294	0.0710243	2.79192	0.00523961	0.0359834
	Kcnab2	ENSMUSG00000028931	protein_coding	910.298	0.197911	0.0596314	3.31891	0.000903701	0.00973421
	Stx4a	ENSMUSG00000030805	protein_coding	842.585	0.197442	0.0604786	3.26466	0.00109594	0.0112181
	Plk1	ENSMUSG00000030867	protein_coding	6245.46	0.197317	0.067866	2.90745	0.00364391	0.02743
	Gpank1	ENSMUSG00000092417	protein_coding	876.577	0.197201	0.0643947	3.06237	0.0021959	0.0188267
	Pibf1	ENSMUSG00000022064	protein_coding	1054.78	0.197149	0.0633657	3.11129	0.00186272	0.01669
	2810013P06Rik	ENSMUSG00000099881	sense_intronic	1060.35	0.19702	0.0664826	2.96348	0.00304183	0.0239194
	Adal	ENSMUSG00000027259	protein_coding	1379.17	0.196896	0.0585452	3.36315	0.000770576	0.00869125
	Ankrd49	ENSMUSG00000031931	protein_coding	2114.73	0.196776	0.0624553	3.15068	0.00162893	0.0150906
	Ccdc77	ENSMUSG00000030177	protein_coding	1497.44	0.196765	0.055626	3.53728	0.000404272	0.00534804
	Rpa3	ENSMUSG00000012483	protein_coding	1622.66	0.196601	0.0619004	3.17608	0.00149278	0.0141055
	Traip	ENSMUSG00000032586	protein_coding	1729.66	0.195692	0.0567555	3.44798	0.000564794	0.00682915
	Dclre1a	ENSMUSG00000025077	protein_coding	998.588	0.195618	0.0582651	3.35738	0.000786839	0.00879429
	Nop10	ENSMUSG00000027133	protein_coding	2174.79	0.195536	0.0673592	2.90288	0.00369743	0.0276953
	Prep	ENSMUSG00000019849	protein_coding	4224.9	0.195419	0.0663235	2.94645	0.00321448	0.0248776
	Gpcpd1	ENSMUSG00000027346	protein_coding	3430.51	0.195084	0.0567611	3.43693	0.00058835	0.00703952
	Parn	ENSMUSG00000022685	protein_coding	2095.42	0.195034	0.0460721	4.23323	2.30355e-05	0.000548146
	Serpinb6a	ENSMUSG00000060147	protein_coding	786.994	0.195015	0.0658893	2.95974	0.00307903	0.0241405
	Eif1ad	ENSMUSG00000024841	protein_coding	3856.66	0.194837	0.0441107	4.41699	1.00084e-05	0.000282005
	Cmtm6	ENSMUSG00000032434	protein_coding	1190.66	0.19458	0.0579825	3.35584	0.00079123	0.00882852
	1600012H06Rik	ENSMUSG00000050088	protein_coding	1575.61	0.194368	0.0529046	3.67393	0.00023885	0.00354415
	Chmp1a	ENSMUSG00000000743	protein_coding	4316.62	0.19422	0.0539422	3.60052	0.000317585	0.0044622
	Wdr55	ENSMUSG00000042660	protein_coding	1269.58	0.194043	0.0629386	3.08305	0.00204893	0.0177491
	Asf1b	ENSMUSG00000005470	protein_coding	1969.44	0.193946	0.0619998	3.12818	0.00175894	0.0159727
	Mrpl34	ENSMUSG00000034880	protein_coding	1272.63	0.193921	0.0719224	2.69625	0.00701252	0.0445706
	Mea1	ENSMUSG00000002768	protein_coding	2461.19	0.193715	0.0627222	3.08846	0.00201198	0.0175164
	Tti1	ENSMUSG00000027650	protein_coding	2783.48	0.193703	0.0435232	4.45056	8.56463e-06	0.000252253
	Sbno2	ENSMUSG00000035673	protein_coding	1199.04	0.193496	0.0647843	2.98677	0.00281946	0.0226282
	Mrpl14	ENSMUSG00000023939	protein_coding	706.209	0.193321	0.067651	2.85763	0.00426823	0.0306754
	Fam118a	ENSMUSG00000022434	protein_coding	868.653	0.193156	0.0677718	2.85009	0.00437066	0.0312462
	Eapp	ENSMUSG00000054302	protein_coding	2063.99	0.192618	0.0525833	3.6631	0.000249182	0.0036676
	Coro1b	ENSMUSG00000024835	protein_coding	4879.61	0.192554	0.0439943	4.3768	1.20435e-05	0.000327524
	2410015M20Rik	ENSMUSG00000049760	protein_coding	1446.16	0.192305	0.0668903	2.87493	0.00404122	0.0295032
	Snx8	ENSMUSG00000029560	protein_coding	1110.57	0.192049	0.0590416	3.25278	0.00114283	0.0115916
	Gtse1	ENSMUSG00000022385	protein_coding	3240.19	0.191953	0.0591764	3.24374	0.00117973	0.0118352
	Thg1l	ENSMUSG00000011254	protein_coding	1025.53	0.19174	0.0614575	3.11988	0.00180928	0.0162971
	Ift74	ENSMUSG00000028576	protein_coding	3529.01	0.191646	0.0554587	3.45565	0.000548972	0.00667922
	Uqcrh	ENSMUSG00000063882	protein_coding	4985.72	0.191271	0.0616665	3.1017	0.0019241	0.0170159
	Poli	ENSMUSG00000038425	protein_coding	767.625	0.191129	0.0705335	2.70976	0.00673327	0.0432893
	Fam188a	ENSMUSG00000026767	protein_coding	1635.28	0.191051	0.0512471	3.72803	0.000192983	0.00297969
	Polr3h	ENSMUSG00000022476	protein_coding	1111.46	0.190957	0.0589369	3.24003	0.00119517	0.0119594
	Cep164	ENSMUSG00000043987	protein_coding	2596.68	0.190916	0.0659217	2.8961	0.00377838	0.0281261
	Fancd2	ENSMUSG00000034023	protein_coding	2331.5	0.190704	0.058169	3.27845	0.00104379	0.0107893
	Tdp2	ENSMUSG00000035958	protein_coding	2882.57	0.190552	0.0570849	3.33804	0.000843705	0.00924227
	Mrrf	ENSMUSG00000026887	protein_coding	1159.18	0.190505	0.068836	2.76752	0.00564843	0.0379071
	Sh3bgrl3	ENSMUSG00000028843	protein_coding	1899.88	0.190365	0.069473	2.74013	0.00614148	0.0402578
	Fam53a	ENSMUSG00000037339	protein_coding	1675.13	0.190056	0.0588221	3.23103	0.00123346	0.0122952
	Zfp27	ENSMUSG00000062040	protein_coding	1316.64	0.190039	0.0571427	3.3257	0.00088197	0.00954754
	Znhit1	ENSMUSG00000059518	protein_coding	1588.66	0.189921	0.0632349	3.00342	0.00266968	0.0217997
	Tpd52	ENSMUSG00000027506	protein_coding	1208.68	0.189728	0.053793	3.527	0.000420292	0.00549392
	Flot2	ENSMUSG00000061981	protein_coding	3855.71	0.189652	0.0426315	4.44863	8.642e-06	0.0002531
	Mgat1	ENSMUSG00000020346	protein_coding	2164.75	0.189219	0.0511855	3.69672	0.000218399	0.0032913
	Prdx4	ENSMUSG00000025289	protein_coding	2680.96	0.188864	0.0566914	3.33145	0.000863951	0.00940465
	Polr2e	ENSMUSG00000004667	protein_coding	3186.37	0.188773	0.0540143	3.49488	0.000474277	0.00599957
	Eif2s1	ENSMUSG00000021116	protein_coding	6594.04	0.188605	0.0475061	3.97011	7.18386e-05	0.0013659
	Rhog	ENSMUSG00000073982	protein_coding	890.645	0.188284	0.0624624	3.01436	0.00257522	0.0213145
	U2af1l4	ENSMUSG00000078765	protein_coding	1305.92	0.188259	0.0633954	2.96961	0.00298181	0.0235795
	Nabp2	ENSMUSG00000025374	protein_coding	4086.45	0.188124	0.0514775	3.65448	0.000257703	0.00376309
	Lrif1	ENSMUSG00000056260	protein_coding	1157.87	0.188107	0.0680605	2.76382	0.00571297	0.0381449
	3830406C13Rik	ENSMUSG00000033111	protein_coding	812.728	0.187588	0.0681396	2.753	0.00590524	0.0391758
	Slx1b	ENSMUSG00000059772	protein_coding	859.493	0.187526	0.0674826	2.77887	0.00545477	0.036973
	Gcdh	ENSMUSG00000003809	protein_coding	1448.34	0.187482	0.0557685	3.36179	0.00077439	0.00871538
	Siah1b	ENSMUSG00000040749	protein_coding	1171.34	0.187463	0.0674553	2.77907	0.00545153	0.036973
	Zfp846	ENSMUSG00000058192	protein_coding	1346.48	0.18737	0.0581693	3.22111	0.00127696	0.0126161
	Tmem175	ENSMUSG00000013495	protein_coding	845.435	0.186816	0.0693445	2.69402	0.00705955	0.0447835
	Dhcr7	ENSMUSG00000058454	protein_coding	3870.89	0.186805	0.0587527	3.17952	0.00147518	0.0140241
	Drg1	ENSMUSG00000020457	protein_coding	5989.29	0.186442	0.0487862	3.82161	0.000132582	0.00223741
	Msmo1	ENSMUSG00000031604	protein_coding	6360.97	0.186417	0.0605073	3.08091	0.00206372	0.0178673
	Gemin7	ENSMUSG00000044709	protein_coding	1196.46	0.186092	0.0598457	3.10952	0.00187391	0.0167344
	1600014C10Rik	ENSMUSG00000054676	protein_coding	657.751	0.185997	0.0685049	2.71509	0.00662577	0.0427521
	Thap7	ENSMUSG00000022760	protein_coding	858.03	0.185994	0.0639135	2.91008	0.00361332	0.0272482
	Cpxm1	ENSMUSG00000027408	protein_coding	757.769	0.18597	0.0703799	2.64237	0.0082327	0.0496763
	Lsm3	ENSMUSG00000034192	protein_coding	3024.82	0.185963	0.0627975	2.96131	0.00306335	0.0240296
	Trmt6	ENSMUSG00000037376	protein_coding	2230.78	0.185798	0.050662	3.6674	0.000245033	0.00362213
	Dtl	ENSMUSG00000037474	protein_coding	5821.86	0.185501	0.044911	4.1304	3.62127e-05	0.000779697
	Aldh7a1	ENSMUSG00000053644	protein_coding	2941.66	0.185233	0.048634	3.80871	0.000139693	0.00233471
	Syf2	ENSMUSG00000028821	protein_coding	1861.01	0.185041	0.0557895	3.31678	0.000910616	0.00978556
	Chrac1	ENSMUSG00000068391	protein_coding	861.807	0.185003	0.0673537	2.74674	0.00601913	0.0397028
	Glrx5	ENSMUSG00000021102	protein_coding	1901.91	0.184748	0.0519439	3.55667	0.000375581	0.00508044
	Hint1	ENSMUSG00000020267	protein_coding	6662.98	0.1847	0.0631538	2.92461	0.00344892	0.0263781
	BC005624	ENSMUSG00000026851	protein_coding	2039.87	0.184693	0.061154	3.02013	0.00252669	0.0210467
	Mcts2	ENSMUSG00000042814	protein_coding	695.429	0.184555	0.065888	2.80104	0.00509387	0.0351283
	Gmeb1	ENSMUSG00000028901	protein_coding	3587.22	0.184477	0.0507682	3.63372	0.000279368	0.00400821
	B9d1	ENSMUSG00000001039	protein_coding	885.588	0.184453	0.0654372	2.81878	0.00482072	0.0338057
	Nelfe	ENSMUSG00000024369	protein_coding	2445.93	0.183966	0.0579353	3.17537	0.00149647	0.0141233
	Aurkaip1	ENSMUSG00000065990	protein_coding	1784.1	0.183693	0.0626805	2.93062	0.00338283	0.0259744
	Ift22	ENSMUSG00000007987	protein_coding	1633.14	0.183648	0.0586871	3.12928	0.00175235	0.0159346
	Coa3	ENSMUSG00000017188	protein_coding	1886.26	0.183611	0.0563181	3.26025	0.00111314	0.0113569
	Tmem242	ENSMUSG00000004945	protein_coding	1874.23	0.183312	0.0621265	2.95063	0.00317129	0.0246656
	Vps4b	ENSMUSG00000009907	protein_coding	3956.3	0.182837	0.0434018	4.21267	2.52373e-05	0.000587992
	Rnf26	ENSMUSG00000053128	protein_coding	2957.21	0.182338	0.0604755	3.01508	0.00256913	0.0212867
	Ufc1	ENSMUSG00000062963	protein_coding	2059.52	0.18212	0.0457198	3.98341	6.79346e-05	0.00130921
	Chchd7	ENSMUSG00000042198	protein_coding	897.672	0.181781	0.0642483	2.82936	0.00466419	0.0329448
	Anapc10	ENSMUSG00000036977	protein_coding	1164.03	0.181731	0.0585587	3.10339	0.00191315	0.0169587
	Slx4ip	ENSMUSG00000027281	protein_coding	1732.53	0.18129	0.0580922	3.12073	0.00180401	0.016259
	Cfap36	ENSMUSG00000020462	protein_coding	2105.89	0.181197	0.0597719	3.03147	0.00243363	0.0204351
	Med31	ENSMUSG00000020801	protein_coding	755.598	0.181185	0.0684662	2.64635	0.00813663	0.0492871
	Rbl1	ENSMUSG00000027641	protein_coding	5024.32	0.181147	0.0560631	3.23113	0.00123302	0.0122952
	Ublcp1	ENSMUSG00000041231	protein_coding	2425.8	0.180911	0.0542826	3.33276	0.000859887	0.00937349
	Pdcd10	ENSMUSG00000027835	protein_coding	2085.31	0.180875	0.0552241	3.27529	0.00105554	0.0108759
	Atraid	ENSMUSG00000013622	protein_coding	1311.88	0.180682	0.058944	3.06532	0.00217435	0.01868
	Tubg1	ENSMUSG00000035198	protein_coding	3725.07	0.180434	0.06092	2.96182	0.00305822	0.0240014
	Rpl13a	ENSMUSG00000074129	protein_coding	33212.6	0.180325	0.0619508	2.91078	0.00360522	0.0272181
	Apopt1	ENSMUSG00000037787	protein_coding	943.211	0.180238	0.0669038	2.69398	0.00706036	0.0447835
	Zfp143	ENSMUSG00000061079	protein_coding	2266.93	0.180195	0.051535	3.49655	0.000471316	0.00597178
	Gm16286	ENSMUSG00000024571	protein_coding	4466.34	0.179539	0.0470754	3.81386	0.000136814	0.00229889
	Chek2	ENSMUSG00000029521	protein_coding	1280.65	0.179502	0.0646194	2.77783	0.00547228	0.037074
	Lsm8	ENSMUSG00000044155	protein_coding	3047.98	0.179435	0.0543275	3.30285	0.000957089	0.0101772
	Kif18b	ENSMUSG00000051378	protein_coding	3680.55	0.179218	0.0638559	2.80661	0.00500665	0.0347226
	Stoml2	ENSMUSG00000028455	protein_coding	4017.41	0.179184	0.053958	3.32081	0.000897571	0.00968954
	Adprhl2	ENSMUSG00000042558	protein_coding	1597.23	0.179139	0.0518758	3.45322	0.00055394	0.00672999
	Gle1	ENSMUSG00000019715	protein_coding	3871	0.178975	0.0522768	3.4236	0.000617984	0.00727507
	Rgs19	ENSMUSG00000002458	protein_coding	1160.94	0.178839	0.0616781	2.89955	0.00373698	0.0279245
	Rps24	ENSMUSG00000025290	protein_coding	24705.1	0.178131	0.0597837	2.97959	0.0028863	0.0229991
	Mus81	ENSMUSG00000024906	protein_coding	1153.13	0.177805	0.0593049	2.99815	0.00271622	0.0220605
	Prmt3	ENSMUSG00000030505	protein_coding	2037.71	0.177588	0.05055	3.51312	0.000442884	0.00569005
	Tyw1	ENSMUSG00000056310	protein_coding	1452.06	0.177391	0.0646512	2.74382	0.0060729	0.0398981
	Mlh3	ENSMUSG00000021245	protein_coding	1261.62	0.17739	0.0579672	3.06018	0.00221202	0.01891
	Hprt	ENSMUSG00000025630	protein_coding	1658.22	0.177221	0.0581783	3.04617	0.00231774	0.0196523
	Srp14	ENSMUSG00000009549	protein_coding	2846.21	0.176988	0.0665746	2.65849	0.0078492	0.0482007
	Fam45a	ENSMUSG00000024993	protein_coding	1480.91	0.176855	0.0540949	3.26936	0.00107793	0.01107
	Nprl3	ENSMUSG00000020289	protein_coding	1430.19	0.176768	0.0646074	2.73603	0.00621857	0.0406329
	Gm26809	ENSMUSG00000097815	lincRNA	3387.23	0.17673	0.0588973	3.00065	0.00269406	0.021949
	Pask	ENSMUSG00000026274	protein_coding	2647.2	0.176288	0.0573498	3.0739	0.00211278	0.0182158
	Nudt4	ENSMUSG00000020029	protein_coding	10869.4	0.176005	0.059394	2.96334	0.00304317	0.0239194
	Gng5	ENSMUSG00000068523	protein_coding	5133.65	0.175884	0.0547246	3.21398	0.00130908	0.0128601
	Ears2	ENSMUSG00000030871	protein_coding	979.431	0.17581	0.0607847	2.89234	0.00382378	0.0283425
	Chmp5	ENSMUSG00000028419	protein_coding	3722.93	0.175528	0.0635864	2.76047	0.00577189	0.0384676
	Cox7c	ENSMUSG00000017778	protein_coding	3512.75	0.175495	0.0656869	2.67169	0.00754712	0.0469365
	Spata5	ENSMUSG00000027722	protein_coding	1438.57	0.175367	0.0551751	3.17836	0.0014811	0.0140538
	Pkig	ENSMUSG00000035268	protein_coding	2463.56	0.175135	0.0612593	2.85892	0.00425086	0.0306216
	Pdia3	ENSMUSG00000027248	protein_coding	17506	0.174993	0.0514725	3.39974	0.000674506	0.00777625
	2610524H06Rik	ENSMUSG00000092486	protein_coding	898.585	0.174756	0.0598407	2.92035	0.00349636	0.0265975
	Sep15	ENSMUSG00000037072	protein_coding	8848.98	0.17473	0.0596955	2.92703	0.0034222	0.0262122
	Hspbap1	ENSMUSG00000022849	protein_coding	802.159	0.174632	0.0657794	2.65481	0.00793521	0.0485289
	Ccdc18	ENSMUSG00000056531	protein_coding	829.625	0.174561	0.0613314	2.84619	0.00442456	0.0315665
	Rpl26	ENSMUSG00000060938	protein_coding	13606.7	0.174376	0.0643231	2.71095	0.00670913	0.0431697
	Ptbp3	ENSMUSG00000028382	protein_coding	4394.44	0.173667	0.0517673	3.35475	0.000794364	0.00885716
	Ptges3	ENSMUSG00000071072	protein_coding	12547.7	0.173614	0.0478774	3.62621	0.000287608	0.00408885
	Hsd17b12	ENSMUSG00000027195	protein_coding	4582.5	0.173354	0.0446932	3.87874	0.000104997	0.00185436
	Arl3	ENSMUSG00000025035	protein_coding	3428.47	0.173204	0.0525032	3.29892	0.000970578	0.0102926
	Fbf1	ENSMUSG00000020776	protein_coding	6829.56	0.173195	0.0527146	3.28552	0.00101793	0.0106487
	Caap1	ENSMUSG00000028578	protein_coding	1063.92	0.173018	0.0624398	2.77096	0.00558916	0.0376226
	Zbtb8os	ENSMUSG00000057572	protein_coding	998.485	0.173004	0.0554059	3.12248	0.00179332	0.0161814
	Ndufb9	ENSMUSG00000022354	protein_coding	2524.18	0.17294	0.0598446	2.88981	0.00385469	0.0285157
	Nek4	ENSMUSG00000021918	protein_coding	1462.69	0.172793	0.0589115	2.93309	0.0033561	0.02582
	Smim15	ENSMUSG00000071180	protein_coding	3009.44	0.172402	0.0609465	2.82874	0.00467321	0.0329787
	Ccdc34	ENSMUSG00000027160	protein_coding	3176.28	0.172085	0.0564672	3.04751	0.00230743	0.0195969
	Dapk3	ENSMUSG00000034974	protein_coding	1172.56	0.17207	0.0574997	2.99253	0.00276676	0.0223546
	Txnl1	ENSMUSG00000024583	protein_coding	5824.73	0.171936	0.0485034	3.54482	0.000392874	0.00525065
	Elof1	ENSMUSG00000013822	protein_coding	2800.53	0.171889	0.0634972	2.70703	0.00678879	0.0434672
	Gipc1	ENSMUSG00000019433	protein_coding	4525.82	0.171671	0.0550653	3.1176	0.00182331	0.0164046
	Pycr1	ENSMUSG00000025140	protein_coding	1102.03	0.171594	0.061065	2.81002	0.00495384	0.0344605
	Ubl7	ENSMUSG00000055720	protein_coding	2675.57	0.171531	0.0580568	2.95455	0.00313129	0.0244368
	Haus3	ENSMUSG00000079555	protein_coding	1803.17	0.171219	0.0579989	2.95211	0.0031561	0.0245659
	Aacs	ENSMUSG00000029482	protein_coding	2260.39	0.171028	0.0506526	3.37649	0.000734161	0.00835295
	D430042O09Rik	ENSMUSG00000032743	protein_coding	2132.41	0.170963	0.0478162	3.57542	0.000349663	0.00477119
	Asna1	ENSMUSG00000052456	protein_coding	4429.82	0.17093	0.0606826	2.81678	0.00485077	0.0339402
	Nt5c3	ENSMUSG00000029780	protein_coding	1783.75	0.170674	0.0574811	2.96921	0.00298563	0.0235859
	Csrp2	ENSMUSG00000020186	protein_coding	2612.11	0.170232	0.0571813	2.97706	0.00291031	0.0231196
	Tkfc	ENSMUSG00000034371	protein_coding	1436.75	0.170112	0.0634324	2.68179	0.00732297	0.045853
	Pex6	ENSMUSG00000002763	protein_coding	2104.77	0.169963	0.0566171	3.00197	0.00268236	0.0218651
	Clp1	ENSMUSG00000027079	protein_coding	1114.19	0.169706	0.0589442	2.87909	0.00398825	0.0292559
	Pycrl	ENSMUSG00000022571	protein_coding	2173.14	0.169554	0.0628137	2.69932	0.00694808	0.0442692
	Gnb2	ENSMUSG00000029713	protein_coding	15239.2	0.168895	0.0399326	4.22951	2.34198e-05	0.000554755
	Mrpl43	ENSMUSG00000025208	protein_coding	1263.79	0.168515	0.0634962	2.65394	0.0079558	0.0485876
	Cnppd1	ENSMUSG00000033159	protein_coding	2673.24	0.168422	0.0486343	3.46303	0.000534126	0.00654451
	Fbxl14	ENSMUSG00000030019	protein_coding	3409.2	0.168406	0.0521849	3.22709	0.00125056	0.012426
	Lrrc14	ENSMUSG00000033728	protein_coding	1543.19	0.168246	0.0485672	3.46418	0.000531855	0.00653721
	Ict1	ENSMUSG00000018858	protein_coding	2164.59	0.168194	0.0518932	3.24116	0.00119044	0.0119274
	Lrfn4	ENSMUSG00000045045	protein_coding	4181.19	0.168035	0.0527531	3.18532	0.00144596	0.013839
	Slc25a10	ENSMUSG00000025792	protein_coding	1549.4	0.16782	0.0556602	3.01509	0.00256906	0.0212867
	Rpa2	ENSMUSG00000028884	protein_coding	3926.95	0.167805	0.0584551	2.87066	0.00409621	0.0297681
	Gpx4	ENSMUSG00000075706	protein_coding	6045.35	0.16765	0.0558008	3.00443	0.00266081	0.0217576
	Zpr1	ENSMUSG00000032078	protein_coding	2153.65	0.167628	0.0602121	2.78395	0.00537009	0.0366537
	Bbs2	ENSMUSG00000031755	protein_coding	1560.82	0.167602	0.053015	3.16142	0.00157003	0.014623
	Thop1	ENSMUSG00000004929	protein_coding	3417.52	0.167539	0.0520241	3.22041	0.00128006	0.0126386
	Gabarapl2	ENSMUSG00000031950	protein_coding	3767.75	0.167402	0.0607108	2.75736	0.00582699	0.0387556
	Memo1	ENSMUSG00000058704	protein_coding	2647.26	0.167314	0.0548105	3.0526	0.0022687	0.019331
	Mcm6	ENSMUSG00000026355	protein_coding	14336.5	0.166349	0.0527867	3.15134	0.00162523	0.0150742
	Nmd3	ENSMUSG00000027787	protein_coding	2172.19	0.166211	0.0494574	3.36068	0.000777505	0.00874413
	Slc12a7	ENSMUSG00000017756	protein_coding	5602.15	0.166	0.0604032	2.7482	0.00599241	0.0396026
	Gps2	ENSMUSG00000023170	protein_coding	2464.62	0.165958	0.0537674	3.08659	0.00202468	0.017578
	Arl15	ENSMUSG00000042348	protein_coding	2636.87	0.165879	0.0584881	2.83611	0.0045667	0.032447
	Mrpl2	ENSMUSG00000002767	protein_coding	1454.08	0.165802	0.0554262	2.99139	0.00277707	0.0223828
	Top3b	ENSMUSG00000022779	protein_coding	2886.58	0.165793	0.0522082	3.17561	0.00149521	0.0141199
	Clpp	ENSMUSG00000002660	protein_coding	2047.94	0.165692	0.0573233	2.89048	0.00384649	0.0284702
	Mcm3	ENSMUSG00000041859	protein_coding	12404.5	0.165607	0.057204	2.89502	0.00379131	0.0281821
	Cmtr2	ENSMUSG00000046441	protein_coding	846.376	0.165352	0.0625168	2.64493	0.00817083	0.0493984
	Ahsa1	ENSMUSG00000021037	protein_coding	6084.39	0.165082	0.0434652	3.79804	0.000145847	0.00242457
	Ube2c	ENSMUSG00000001403	protein_coding	8808.55	0.164922	0.0511112	3.22672	0.00125219	0.0124263
	Mrpl10	ENSMUSG00000001445	protein_coding	2020.7	0.164837	0.0460293	3.58113	0.000342118	0.00470525
	Tnfaip1	ENSMUSG00000017615	protein_coding	6571.29	0.164533	0.0462719	3.55579	0.00037684	0.00509305
	Sumo1	ENSMUSG00000026021	protein_coding	8437.57	0.164248	0.0555446	2.95705	0.00310597	0.0242815
	Rxrb	ENSMUSG00000039656	protein_coding	3325.11	0.16424	0.0441729	3.71812	0.000200712	0.00307469
	Hax1	ENSMUSG00000027944	protein_coding	2263.98	0.164163	0.0568172	2.88932	0.00386073	0.028535
	Abhd17a	ENSMUSG00000003346	protein_coding	1946.22	0.164152	0.0594844	2.75958	0.0057876	0.0385264
	A830080D01Rik	ENSMUSG00000044150	protein_coding	2025.56	0.163634	0.0542167	3.01815	0.00254321	0.0211618
	Dnaaf2	ENSMUSG00000020973	protein_coding	1620.81	0.163621	0.0548628	2.98238	0.00286021	0.0228408
	Ssbp1	ENSMUSG00000029911	protein_coding	3187.85	0.163522	0.046271	3.53401	0.000409304	0.00539631
	Igfbp2	ENSMUSG00000039323	protein_coding	9473.71	0.163448	0.0598422	2.73131	0.00630829	0.0411495
	Commd8	ENSMUSG00000029213	protein_coding	2333.8	0.16338	0.0510761	3.19875	0.00138025	0.0134241
	Pnpla6	ENSMUSG00000004565	protein_coding	1559.7	0.162795	0.0604963	2.69099	0.00712397	0.0450223
	Lsm2	ENSMUSG00000007050	protein_coding	2061.87	0.162583	0.0612454	2.65461	0.00793996	0.0485289
	Man2b1	ENSMUSG00000005142	protein_coding	1120.94	0.162375	0.0575069	2.82358	0.00474906	0.0333931
	Adsl	ENSMUSG00000022407	protein_coding	3148.54	0.162328	0.0444983	3.64797	0.000264321	0.00384893
	Tmem11	ENSMUSG00000043284	protein_coding	1475.2	0.162261	0.0552389	2.93744	0.00330937	0.0255107
	Polr3c	ENSMUSG00000028099	protein_coding	2476.67	0.162058	0.0553043	2.93029	0.00338644	0.0259894
	Clptm1l	ENSMUSG00000021610	protein_coding	3798.16	0.161774	0.0400982	4.03444	5.47321e-05	0.00109115
	Zdhhc4	ENSMUSG00000001844	protein_coding	1440.2	0.161546	0.0561429	2.87741	0.00400957	0.0293698
	Uri1	ENSMUSG00000030421	protein_coding	3282.57	0.161457	0.0454584	3.55175	0.000382676	0.00514963
	Pfdn6	ENSMUSG00000024309	protein_coding	1992.29	0.160545	0.0549209	2.9232	0.00346459	0.0264561
	Snx3	ENSMUSG00000019804	protein_coding	4834.81	0.160229	0.0587702	2.72636	0.00640371	0.0416161
	Taf11	ENSMUSG00000024218	protein_coding	2299.1	0.160014	0.0486744	3.28743	0.00101106	0.0106229
	Rbbp8	ENSMUSG00000041238	protein_coding	3223.69	0.160006	0.0467878	3.41982	0.000626623	0.00735458
	Spidr	ENSMUSG00000041974	protein_coding	1947.08	0.159444	0.0530004	3.00835	0.0026267	0.0215718
	Cant1	ENSMUSG00000025575	protein_coding	2824.86	0.159382	0.0514029	3.10064	0.00193105	0.0170459
	Brat1	ENSMUSG00000000148	protein_coding	1343.06	0.159374	0.0551005	2.89243	0.00382278	0.0283425
	Fam83d	ENSMUSG00000027654	protein_coding	1681.93	0.158531	0.0588964	2.69169	0.00710912	0.0449831
	Wbp1	ENSMUSG00000030035	protein_coding	6733.95	0.158089	0.0595854	2.65315	0.00797446	0.0486635
	Mmachc	ENSMUSG00000028690	protein_coding	2294.85	0.158012	0.0527118	2.99765	0.00272067	0.0220654
	Psma6	ENSMUSG00000021024	protein_coding	6350.22	0.157729	0.0474254	3.32583	0.000881554	0.00954754
	Rad54l	ENSMUSG00000028702	protein_coding	3241.15	0.157229	0.0586498	2.68081	0.00734445	0.0459567
	Trmt2a	ENSMUSG00000022721	protein_coding	3994.95	0.157153	0.0465485	3.37612	0.000735157	0.0083582
	Tmed2	ENSMUSG00000029390	protein_coding	9244.73	0.157018	0.037841	4.14943	3.33304e-05	0.000727675
	Ak2	ENSMUSG00000028792	protein_coding	5201.11	0.157001	0.0467334	3.3595	0.000780837	0.00876267
	Cfap20	ENSMUSG00000031796	protein_coding	2234.5	0.156946	0.0518776	3.02531	0.00248377	0.020778
	Osgep	ENSMUSG00000006289	protein_coding	2259.34	0.156078	0.0513186	3.04135	0.00235522	0.0198537
	Dbf4	ENSMUSG00000002297	protein_coding	5990.76	0.155899	0.0520763	2.99366	0.00275653	0.0222835
	Ecd	ENSMUSG00000021810	protein_coding	3756.35	0.155689	0.0476762	3.26556	0.00109248	0.01119
	Atg3	ENSMUSG00000022663	protein_coding	1729.26	0.155367	0.0561327	2.76784	0.00564284	0.0378859
	Sod1	ENSMUSG00000022982	protein_coding	6598.67	0.15527	0.0577253	2.68981	0.00714937	0.0451296
	Ppp2r3c	ENSMUSG00000021022	protein_coding	2660.75	0.154938	0.0483442	3.20488	0.00135118	0.013199
	Tomm34	ENSMUSG00000018322	protein_coding	1819.88	0.15474	0.0523453	2.95614	0.00311511	0.0243256
	Taf5l	ENSMUSG00000038697	protein_coding	2053.9	0.154548	0.0536988	2.87806	0.00400129	0.029324
	Timm50	ENSMUSG00000003438	protein_coding	3819.62	0.154309	0.0540185	2.85659	0.00428216	0.0307472
	Mvk	ENSMUSG00000041939	protein_coding	1756.95	0.154014	0.0521527	2.95314	0.00314563	0.0245148
	Ttc1	ENSMUSG00000041278	protein_coding	1837.88	0.153902	0.0533049	2.8872	0.00388685	0.0286874
	Yy1	ENSMUSG00000021264	protein_coding	4390.31	0.153726	0.0579862	2.65108	0.00802359	0.0487537
	Cacybp	ENSMUSG00000014226	protein_coding	8166.43	0.153156	0.0492633	3.10893	0.00187765	0.0167582
	Ssb	ENSMUSG00000068882	protein_coding	14629.9	0.153069	0.0408605	3.74615	0.00017957	0.00285156
	Txn2	ENSMUSG00000005354	protein_coding	5326.19	0.153047	0.0579659	2.64029	0.00828343	0.0498859
	Hsp90aa1	ENSMUSG00000021270	protein_coding	54346.5	0.152686	0.0538125	2.83737	0.00454874	0.0323342
	Utp3	ENSMUSG00000070697	protein_coding	2583.3	0.152634	0.0515222	2.96249	0.00305157	0.0239733
	Lias	ENSMUSG00000029199	protein_coding	1689.88	0.151712	0.053133	2.85532	0.00429933	0.0308422
	Ppm1d	ENSMUSG00000020525	protein_coding	2243.06	0.15143	0.0560094	2.70365	0.00685832	0.0438944
	Edem2	ENSMUSG00000038312	protein_coding	1186.71	0.151406	0.0522257	2.89908	0.00374257	0.0279395
	6820431F20Rik	ENSMUSG00000071796	transcribed_unprocessed_pseudogene	2166.39	0.151402	0.0562574	2.69123	0.00711892	0.0450223
	Yipf4	ENSMUSG00000024072	protein_coding	1181.65	0.151241	0.0543966	2.78035	0.00543006	0.0369045
	Vps72	ENSMUSG00000008958	protein_coding	6578.64	0.151098	0.0385321	3.92136	8.80507e-05	0.00160195
	Ercc6l2	ENSMUSG00000021470	protein_coding	2324.39	0.151064	0.0549879	2.74722	0.00601028	0.0396872
	Prpf38a	ENSMUSG00000063800	protein_coding	3620.88	0.150771	0.0507751	2.96939	0.00298391	0.0235843
	Gmeb2	ENSMUSG00000038705	protein_coding	2473.88	0.150583	0.0524317	2.87198	0.00407904	0.0297264
	Pspc1	ENSMUSG00000021938	protein_coding	4736.72	0.150065	0.054929	2.73197	0.00629563	0.0410848
	Sh3gl1	ENSMUSG00000003200	protein_coding	3780.84	0.150024	0.0390548	3.84138	0.000122345	0.0021173
	Rnf13	ENSMUSG00000036503	protein_coding	1854.39	0.149745	0.0562899	2.66024	0.00780847	0.0479883
	Ndufab1	ENSMUSG00000030869	protein_coding	2648.04	0.149685	0.0472436	3.16836	0.00153302	0.014364
	Eif6	ENSMUSG00000027613	protein_coding	2935.85	0.149602	0.0488428	3.06293	0.0021918	0.0188092
	Dhdds	ENSMUSG00000012117	protein_coding	2779.82	0.148738	0.0465396	3.19595	0.00139373	0.0134879
	Dnaja3	ENSMUSG00000004069	protein_coding	1937.61	0.148724	0.0488712	3.04318	0.00234091	0.0197736
	Snapin	ENSMUSG00000001018	protein_coding	1596.3	0.148654	0.0517831	2.8707	0.0040956	0.0297681
	Noc2l	ENSMUSG00000095567	protein_coding	6480.67	0.148463	0.0482186	3.07897	0.00207721	0.017974
	Tdrkh	ENSMUSG00000041912	protein_coding	3136.53	0.147926	0.0467524	3.16404	0.00155597	0.0145267
	Msh2	ENSMUSG00000024151	protein_coding	5975.73	0.147673	0.0529201	2.79048	0.00526294	0.0361119
	Ercc3	ENSMUSG00000024382	protein_coding	2082.91	0.147508	0.051381	2.87087	0.00409347	0.0297681
	Rheb	ENSMUSG00000028945	protein_coding	3572.68	0.147397	0.0464566	3.17279	0.00150981	0.0142148
	Cep89	ENSMUSG00000023072	protein_coding	2473.44	0.147198	0.0504262	2.91907	0.00351074	0.0266939
	Ddost	ENSMUSG00000028757	protein_coding	6261.76	0.147132	0.0428732	3.4318	0.000599592	0.00711218
	Adh5	ENSMUSG00000028138	protein_coding	7675.62	0.147079	0.0527685	2.78724	0.00531586	0.0363639
	Rpl7l1	ENSMUSG00000063888	protein_coding	6678.55	0.146746	0.0448113	3.27475	0.00105754	0.010886
	Eif2b2	ENSMUSG00000004788	protein_coding	2604.63	0.146595	0.0504022	2.9085	0.00363166	0.0273601
	Wdr35	ENSMUSG00000066643	protein_coding	2485.69	0.146586	0.047896	3.06052	0.00220956	0.0188993
	Tceal8	ENSMUSG00000051579	protein_coding	3807.26	0.146528	0.0444664	3.29526	0.000983323	0.0103925
	Sap18	ENSMUSG00000021963	protein_coding	3420.96	0.146504	0.051111	2.8664	0.00415174	0.0300608
	Adrm1	ENSMUSG00000039041	protein_coding	3511.34	0.146416	0.0484357	3.02289	0.00250375	0.0208839
	Cebpz	ENSMUSG00000024081	protein_coding	4322.98	0.146188	0.0469964	3.11063	0.00186689	0.0167004
	Tspan14	ENSMUSG00000037824	protein_coding	4461.16	0.146109	0.0470425	3.1059	0.00189703	0.0168635
	Elp3	ENSMUSG00000022031	protein_coding	6798.99	0.146037	0.047242	3.09125	0.00199318	0.0174208
	Minos1	ENSMUSG00000050608	protein_coding	2196.4	0.145937	0.0485912	3.00336	0.00267014	0.0217997
	Stip1	ENSMUSG00000024966	protein_coding	16900.6	0.145747	0.0439163	3.31875	0.000904203	0.00973421
	Cetn3	ENSMUSG00000021537	protein_coding	4325.51	0.145733	0.0517251	2.81745	0.00484071	0.0339154
	Cdca3	ENSMUSG00000023505	protein_coding	8460.04	0.145708	0.0513505	2.83752	0.00454661	0.0323337
	Myl12a	ENSMUSG00000024048	protein_coding	4848.76	0.145444	0.049229	2.95443	0.00313249	0.0244368
	Mcm4	ENSMUSG00000022673	protein_coding	10253.5	0.145369	0.0542798	2.67814	0.0074033	0.0462077
	Chmp3	ENSMUSG00000053119	protein_coding	2694.44	0.145365	0.0539205	2.69592	0.00701953	0.0445824
	Skp1a	ENSMUSG00000036309	protein_coding	15177.3	0.145291	0.0491874	2.95382	0.00313863	0.0244725
	Rhbdd2	ENSMUSG00000039917	protein_coding	2268.18	0.144975	0.0545886	2.65578	0.00791256	0.0484382
	Pde5a	ENSMUSG00000053965	protein_coding	2320.92	0.144915	0.0533688	2.71535	0.00662057	0.0427463
	Azi2	ENSMUSG00000039285	protein_coding	3941.88	0.144502	0.0453684	3.18509	0.0014471	0.0138415
	Hmgb2	ENSMUSG00000054717	protein_coding	26042	0.144117	0.0488961	2.94742	0.00320442	0.0248367
	Nit1	ENSMUSG00000013997	protein_coding	1490.34	0.143941	0.0500501	2.87593	0.00402837	0.0294395
	Prkcsh	ENSMUSG00000003402	protein_coding	5536.75	0.143325	0.0427347	3.35383	0.000797015	0.00887403
	0610009O20Rik	ENSMUSG00000024442	protein_coding	2821.88	0.143047	0.0539455	2.6517	0.00800871	0.0487202
	Tspan3	ENSMUSG00000032324	protein_coding	10063.1	0.14265	0.0365722	3.9005	9.59933e-05	0.00171792
	Trim24	ENSMUSG00000029833	protein_coding	7210.65	0.142379	0.0474878	2.99823	0.0027155	0.0220605
	Rps2	ENSMUSG00000044533	protein_coding	33638.7	0.142369	0.0538214	2.64521	0.00816391	0.0493948
	Cyp51	ENSMUSG00000001467	protein_coding	9905.06	0.141999	0.050373	2.81896	0.00481802	0.033802
	Fopnl	ENSMUSG00000022677	protein_coding	2187.57	0.141851	0.0473287	2.99715	0.00272518	0.0220872
	Swi5	ENSMUSG00000044627	protein_coding	7191.43	0.14138	0.0476481	2.96717	0.00300551	0.0236886
	mt-Atp6	ENSMUSG00000064357	protein_coding	15426	0.14133	0.0530425	2.66447	0.00771099	0.0475577
	Dcaf11	ENSMUSG00000022214	protein_coding	3374.23	0.140821	0.0452011	3.11544	0.00183671	0.0164871
	Tarbp2	ENSMUSG00000023051	protein_coding	2128.68	0.140816	0.0467552	3.01177	0.00259729	0.0214177
	Hspa14	ENSMUSG00000051396	protein_coding	4456.21	0.140553	0.0452939	3.10313	0.00191487	0.0169643
	Men1	ENSMUSG00000024947	protein_coding	5770.99	0.140526	0.0507216	2.77054	0.00559637	0.0376549
	Trappc5	ENSMUSG00000040236	protein_coding	1910.03	0.140189	0.0504333	2.77969	0.00544109	0.0369284
	Actr1b	ENSMUSG00000037351	protein_coding	5927.09	0.140008	0.0436587	3.20688	0.00134182	0.0131486
	Dnajc9	ENSMUSG00000021811	protein_coding	7041.88	0.139658	0.0468605	2.98029	0.00287977	0.0229588
	Ddx52	ENSMUSG00000020677	protein_coding	3624.26	0.139414	0.049111	2.83875	0.00452902	0.0322233
	Anapc2	ENSMUSG00000026965	protein_coding	6812.67	0.13927	0.0395413	3.52213	0.000428091	0.00556108
	Cep63	ENSMUSG00000032534	protein_coding	1896.5	0.139022	0.0502904	2.76438	0.00570315	0.0381449
	Med24	ENSMUSG00000017210	protein_coding	6506.17	0.138026	0.0422376	3.26784	0.00108373	0.0111184
	Iars2	ENSMUSG00000026618	protein_coding	3537.59	0.137641	0.0436599	3.15256	0.00161843	0.01502
	Rdh11	ENSMUSG00000066441	protein_coding	1854.17	0.137614	0.0500156	2.75142	0.0059338	0.0393486
	4833420G17Rik	ENSMUSG00000062822	protein_coding	3751.8	0.137444	0.0512837	2.68007	0.00736076	0.0460342
	Katna1	ENSMUSG00000019794	protein_coding	1800.42	0.136329	0.0506848	2.68975	0.00715058	0.0451296
	Cops6	ENSMUSG00000019494	protein_coding	4776.13	0.136021	0.040328	3.37287	0.000743885	0.00843899
	D8Ertd738e	ENSMUSG00000019362	protein_coding	2608.32	0.136001	0.0506517	2.68502	0.00725257	0.0454852
	Arpc5l	ENSMUSG00000026755	protein_coding	2876.83	0.135315	0.0499112	2.71112	0.00670563	0.0431649
	Efs	ENSMUSG00000022203	protein_coding	2893.74	0.135256	0.0512199	2.64069	0.00827367	0.0498656
	Tpd52l2	ENSMUSG00000000827	protein_coding	3929.74	0.13484	0.0492817	2.73611	0.006217	0.0406329
	St13	ENSMUSG00000022403	protein_coding	13349.2	0.134069	0.0428466	3.12905	0.00175373	0.0159346
	Ppp4c	ENSMUSG00000030697	protein_coding	6629.91	0.134039	0.0443214	3.02426	0.00249245	0.0208282
	Rbm17	ENSMUSG00000037197	protein_coding	6002.25	0.133255	0.0418611	3.18325	0.0014563	0.0139039
	Ccna2	ENSMUSG00000027715	protein_coding	15045.6	0.132713	0.0493761	2.6878	0.00719251	0.0452763
	Cpsf3l	ENSMUSG00000029034	protein_coding	2660.6	0.132411	0.0453005	2.92294	0.00346741	0.0264561
	Slbp	ENSMUSG00000004642	protein_coding	6535.06	0.132328	0.0500105	2.64601	0.0081447	0.0493168
	Zfp386	ENSMUSG00000042063	protein_coding	2744.85	0.132208	0.0467203	2.82977	0.00465819	0.0329322
	Tprgl	ENSMUSG00000029030	protein_coding	3034.02	0.132102	0.048761	2.70918	0.006745	0.0432934
	H2afv	ENSMUSG00000041126	protein_coding	8848.66	0.131982	0.0425008	3.10539	0.00190025	0.0168635
	Dbnl	ENSMUSG00000020476	protein_coding	5088.58	0.130608	0.0397543	3.28537	0.00101848	0.0106487
	Ncaph2	ENSMUSG00000008690	protein_coding	8366.8	0.13018	0.0470293	2.76807	0.0056389	0.0378758
	Cyc1	ENSMUSG00000022551	protein_coding	5065.06	0.129894	0.0368985	3.5203	0.000431061	0.00558311
	Orc3	ENSMUSG00000040044	protein_coding	4921.07	0.129794	0.0360256	3.60283	0.000314771	0.00442665
	Ei24	ENSMUSG00000062762	protein_coding	6227.18	0.129623	0.0415019	3.12329	0.0017884	0.0161463
	Psma3	ENSMUSG00000060073	protein_coding	6725.88	0.129545	0.047281	2.7399	0.0061457	0.0402578
	Actr3	ENSMUSG00000026341	protein_coding	12742.9	0.129367	0.036147	3.5789	0.000345044	0.00472883
	Rhno1	ENSMUSG00000048668	protein_coding	4534.93	0.129266	0.0453563	2.85002	0.00437166	0.0312462
	Adss	ENSMUSG00000015961	protein_coding	5101.11	0.12909	0.0465469	2.77333	0.00554862	0.0374466
	Adipor1	ENSMUSG00000026457	protein_coding	3939.91	0.128919	0.0486235	2.65138	0.00801631	0.0487285
	Ganab	ENSMUSG00000071650	protein_coding	13322.6	0.128859	0.0402232	3.2036	0.00135721	0.0132331
	Slc44a2	ENSMUSG00000057193	protein_coding	3284.81	0.127834	0.0454503	2.8126	0.0049142	0.0342611
	Mlh1	ENSMUSG00000032498	protein_coding	2265.92	0.127495	0.0449674	2.83528	0.00457856	0.0325165
	Riok3	ENSMUSG00000024404	protein_coding	4572.28	0.126831	0.0421879	3.00634	0.00264414	0.0216667
	Arf6	ENSMUSG00000044147	protein_coding	4990.87	0.126664	0.0457453	2.7689	0.00562463	0.0377961
	Lsg1	ENSMUSG00000022538	protein_coding	2578.2	0.125945	0.044906	2.80463	0.00503747	0.0348559
	Gkap1	ENSMUSG00000021552	protein_coding	2161.11	0.125861	0.0473888	2.65592	0.00790933	0.0484382
	Sec61a1	ENSMUSG00000030082	protein_coding	7817.89	0.123777	0.0413357	2.99442	0.00274967	0.0222395
	Ubxn1	ENSMUSG00000071655	protein_coding	4713.3	0.123626	0.0414527	2.98234	0.00286058	0.0228408
	Cap1	ENSMUSG00000028656	protein_coding	9740.83	0.121246	0.0414393	2.92588	0.0034348	0.0262959
	Bckdk	ENSMUSG00000030802	protein_coding	2884.28	0.120612	0.0442125	2.728	0.00637189	0.0414611
	Ccz1	ENSMUSG00000029617	protein_coding	3819.08	0.120401	0.0401442	2.99922	0.00270676	0.022018
	Pdia6	ENSMUSG00000020571	protein_coding	13150.9	0.119068	0.0425095	2.80098	0.00509484	0.0351283
	Gnl2	ENSMUSG00000028869	protein_coding	3865.36	0.117729	0.03949	2.98123	0.00287092	0.0228998
	Map2k2	ENSMUSG00000035027	protein_coding	4992.05	0.117189	0.0420009	2.79015	0.00526844	0.0361337
	Pes1	ENSMUSG00000020430	protein_coding	5122.7	0.112041	0.041352	2.70944	0.00673959	0.0432934
	Zmynd19	ENSMUSG00000026974	protein_coding	3509.76	0.111384	0.0407297	2.73471	0.00624357	0.0407621
	Ahcyl1	ENSMUSG00000027893	protein_coding	10690.7	0.105719	0.0351379	3.0087	0.00262366	0.0215718
	Ociad1	ENSMUSG00000029152	protein_coding	6297.01	0.104872	0.0379691	2.76204	0.00574413	0.0383024
	Erlin2	ENSMUSG00000031483	protein_coding	5272.35	0.0994776	0.0364904	2.72613	0.00640811	0.0416274
	Secisbp2l	ENSMUSG00000035093	protein_coding	5179.22	-0.100451	0.0332311	-3.0228	0.00250446	0.0208839
	Immt	ENSMUSG00000052337	protein_coding	7636.25	-0.101757	0.0341606	-2.97877	0.00289407	0.0230492
	Jmjd1c	ENSMUSG00000037876	protein_coding	6604.8	-0.102277	0.0367118	-2.78594	0.00533726	0.0364615
	Mex3a	ENSMUSG00000074480	protein_coding	18377.2	-0.102768	0.0386203	-2.66099	0.00779116	0.0479312
	Phf21a	ENSMUSG00000058318	protein_coding	6221.81	-0.105789	0.0381382	-2.77384	0.0055399	0.0374274
	Brwd1	ENSMUSG00000022914	protein_coding	9282.27	-0.106523	0.0327057	-3.257	0.00112595	0.0114502
	Zmym2	ENSMUSG00000021945	protein_coding	12502.4	-0.107014	0.0378906	-2.82429	0.00473857	0.0333344
	Mkln1	ENSMUSG00000025609	protein_coding	5616.93	-0.109288	0.0352608	-3.09942	0.00193903	0.0170718
	Cyb5b	ENSMUSG00000031924	protein_coding	12703.4	-0.111213	0.0400021	-2.78018	0.00543283	0.0369045
	Tcf20	ENSMUSG00000041852	protein_coding	7373.51	-0.111259	0.0400365	-2.77893	0.00545375	0.036973
	Map4k4	ENSMUSG00000026074	protein_coding	29035.8	-0.113227	0.036441	-3.10714	0.00188905	0.0168149
	Insr	ENSMUSG00000005534	protein_coding	4981.21	-0.113437	0.0362927	-3.12561	0.00177438	0.0160475
	Ppp1r12a	ENSMUSG00000019907	protein_coding	3443.09	-0.113601	0.039109	-2.90471	0.00367588	0.0275675
	Fam135a	ENSMUSG00000026153	protein_coding	4930.36	-0.114648	0.0420338	-2.72753	0.00638112	0.0415038
	Kif21a	ENSMUSG00000022629	protein_coding	10670.3	-0.115754	0.0397362	-2.91307	0.00357892	0.0271463
	Dock7	ENSMUSG00000028556	protein_coding	13513.9	-0.116031	0.0385645	-3.00874	0.00262333	0.0215718
	Lcorl	ENSMUSG00000015882	protein_coding	3797.07	-0.117604	0.0438918	-2.67941	0.0073752	0.0460864
	Fmnl2	ENSMUSG00000036053	protein_coding	7245.52	-0.117742	0.0351472	-3.34997	0.000808214	0.00896675
	Ice1	ENSMUSG00000034525	protein_coding	7615.41	-0.118104	0.036377	-3.24666	0.00116767	0.0117407
	Gpr161	ENSMUSG00000040836	protein_coding	5181.87	-0.118286	0.0402461	-2.93906	0.00329208	0.02539
	Arnt2	ENSMUSG00000015709	protein_coding	14526.7	-0.11898	0.0448567	-2.65244	0.00799131	0.0486902
	Zfp451	ENSMUSG00000042197	protein_coding	6560.69	-0.119336	0.0418586	-2.85093	0.00435912	0.0311851
	Usp47	ENSMUSG00000059263	protein_coding	13855.9	-0.120183	0.0347449	-3.45902	0.000542154	0.00661691
	Nemf	ENSMUSG00000020982	protein_coding	3829.15	-0.121002	0.0393238	-3.07708	0.00209039	0.0180681
	Rock2	ENSMUSG00000020580	protein_coding	5819.17	-0.1213	0.041899	-2.89506	0.00379091	0.0281821
	Eif3a	ENSMUSG00000024991	protein_coding	25842.2	-0.12256	0.0399229	-3.06993	0.00214112	0.0184047
	Usp32	ENSMUSG00000000804	protein_coding	3973.36	-0.122579	0.0455369	-2.69186	0.00710542	0.044978
	Ptpn11	ENSMUSG00000043733	protein_coding	11262.6	-0.122679	0.0433201	-2.83192	0.00462692	0.0327557
	Zfp148	ENSMUSG00000022811	protein_coding	6705.25	-0.122949	0.0414272	-2.96784	0.002999	0.0236658
	Dhx36	ENSMUSG00000027770	protein_coding	8762.54	-0.122969	0.0405813	-3.03019	0.00244399	0.0205111
	Sec14l1	ENSMUSG00000020823	protein_coding	6699.84	-0.123067	0.046315	-2.65718	0.00787973	0.0483311
	Mtf2	ENSMUSG00000029267	protein_coding	6700.76	-0.123361	0.0399261	-3.08973	0.00200339	0.0174612
	Son	ENSMUSG00000022961	protein_coding	36564.4	-0.123779	0.039387	-3.14264	0.00167433	0.0153833
	Mapk1	ENSMUSG00000063358	protein_coding	13802	-0.123852	0.0320845	-3.8602	0.000113295	0.00198712
	Ankrd17	ENSMUSG00000055204	protein_coding	11667.3	-0.123925	0.0381031	-3.25237	0.00114446	0.0116007
	Bod1l	ENSMUSG00000061755	protein_coding	4643.7	-0.123986	0.0377838	-3.28147	0.00103267	0.0107309
	Smek2	ENSMUSG00000020463	protein_coding	7513.77	-0.124043	0.0401718	-3.08781	0.00201639	0.017545
	Osbpl8	ENSMUSG00000020189	protein_coding	3272.77	-0.124649	0.0461587	-2.70045	0.00692466	0.0441741
	Dnajc5	ENSMUSG00000000826	protein_coding	9080.52	-0.124669	0.0443229	-2.81275	0.00491195	0.0342607
	Ercc5	ENSMUSG00000026048	protein_coding	2720.62	-0.124695	0.0424748	-2.93573	0.0033276	0.025626
	Sptbn1	ENSMUSG00000020315	protein_coding	14082.3	-0.125051	0.0436968	-2.8618	0.00421248	0.0304008
	Efr3b	ENSMUSG00000020658	protein_coding	4598.28	-0.125128	0.0451894	-2.76898	0.00562328	0.0377961
	Anks1	ENSMUSG00000024219	protein_coding	4412.98	-0.125238	0.0436161	-2.87138	0.00408682	0.0297681
	Gfpt1	ENSMUSG00000029992	protein_coding	4621.54	-0.125306	0.0431401	-2.90463	0.00367685	0.0275675
	Pcm1	ENSMUSG00000031592	protein_coding	14184.8	-0.125547	0.0397209	-3.16074	0.00157368	0.0146308
	Hdgfrp3	ENSMUSG00000025104	protein_coding	10502.6	-0.125633	0.0456097	-2.75453	0.00587761	0.0390257
	Ckap5	ENSMUSG00000040549	protein_coding	24412.2	-0.125661	0.042087	-2.98574	0.00282897	0.0226695
	Zfr	ENSMUSG00000022201	protein_coding	11492.7	-0.125933	0.0366792	-3.43336	0.00059615	0.00708419
	Cstf2t	ENSMUSG00000053536	protein_coding	4658.85	-0.125967	0.0451651	-2.78903	0.00528668	0.0362429
	Phf3	ENSMUSG00000048874	protein_coding	7442.5	-0.12634	0.0376209	-3.35825	0.000784387	0.00878225
	Camta1	ENSMUSG00000014592	protein_coding	6309.2	-0.126609	0.0398846	-3.17438	0.00150157	0.0141628
	Sf3b1	ENSMUSG00000025982	protein_coding	31933.3	-0.126888	0.037871	-3.35052	0.000806586	0.00895505
	Strn3	ENSMUSG00000020954	protein_coding	6800.49	-0.127362	0.0450238	-2.82877	0.0046727	0.0329787
	Sh3bgrl	ENSMUSG00000031246	protein_coding	16166.6	-0.127497	0.0458227	-2.78239	0.00539596	0.0367821
	Fam120b	ENSMUSG00000014763	protein_coding	2897.15	-0.127954	0.0479906	-2.66622	0.00767088	0.0474228
	Gls	ENSMUSG00000026103	protein_coding	6716.1	-0.128115	0.0415058	-3.08668	0.00202407	0.017578
	Sestd1	ENSMUSG00000042272	protein_coding	6766.08	-0.128519	0.0462351	-2.77969	0.00544101	0.0369284
	Zfp445	ENSMUSG00000047036	protein_coding	5171.31	-0.128755	0.0409186	-3.14661	0.00165173	0.0152244
	Senp6	ENSMUSG00000034252	protein_coding	8646.82	-0.130057	0.0346859	-3.74956	0.000177148	0.0028246
	Ivd	ENSMUSG00000027332	protein_coding	3592.38	-0.130087	0.0448818	-2.89843	0.0037504	0.0279445
	Atp2b1	ENSMUSG00000019943	protein_coding	5591.76	-0.13018	0.0396386	-3.28416	0.00102287	0.0106692
	Mia3	ENSMUSG00000056050	protein_coding	3883.41	-0.130681	0.0471475	-2.77175	0.00557562	0.0375801
	Metap1	ENSMUSG00000005813	protein_coding	3130.31	-0.130833	0.04369	-2.99457	0.00274835	0.0222395
	Mdk	ENSMUSG00000027239	protein_coding	12777.1	-0.131063	0.0399767	-3.27849	0.00104364	0.0107893
	Eif4a1	ENSMUSG00000059796	protein_coding	53130.9	-0.131275	0.0495035	-2.65183	0.00800573	0.0487202
	Ccar2	ENSMUSG00000033712	protein_coding	9534.75	-0.132147	0.03812	-3.4666	0.000527094	0.00649917
	Sike1	ENSMUSG00000027854	protein_coding	5450.65	-0.132513	0.0493967	-2.68262	0.00730486	0.0457763
	Spin1	ENSMUSG00000021395	protein_coding	10416.8	-0.132683	0.041131	-3.22587	0.0012559	0.0124482
	Csnk1a1	ENSMUSG00000024576	protein_coding	21309.1	-0.132913	0.0386752	-3.43665	0.000588957	0.00703952
	Dis3l2	ENSMUSG00000053333	protein_coding	2377.9	-0.132959	0.047796	-2.7818	0.00540588	0.0368015
	Sbno1	ENSMUSG00000038095	protein_coding	8644.53	-0.133209	0.036384	-3.66121	0.000251024	0.00368625
	Trpm7	ENSMUSG00000027365	protein_coding	6223	-0.133237	0.0389897	-3.41724	0.000632593	0.00740238
	Arhgap5	ENSMUSG00000035133	protein_coding	7396.13	-0.134954	0.0508355	-2.65471	0.00793769	0.0485289
	Zyg11b	ENSMUSG00000034636	protein_coding	8948.41	-0.134974	0.0423351	-3.18823	0.00143144	0.0137635
	Crtc1	ENSMUSG00000003575	protein_coding	3057.18	-0.135119	0.0510531	-2.64663	0.00812976	0.0492646
	Rdx	ENSMUSG00000032050	protein_coding	16029.3	-0.135162	0.0481128	-2.80927	0.00496545	0.0345011
	Btbd9	ENSMUSG00000062202	protein_coding	3118.63	-0.135371	0.0415782	-3.25582	0.00113066	0.0114831
	Zfp266	ENSMUSG00000060510	protein_coding	10937.9	-0.135408	0.0364529	-3.7146	0.000203528	0.00310564
	Cyth3	ENSMUSG00000018001	protein_coding	1619.49	-0.135415	0.0510209	-2.6541	0.00795198	0.0485833
	Dido1	ENSMUSG00000038914	protein_coding	7788.82	-0.135724	0.0396097	-3.42653	0.000611339	0.00722955
	Ccar1	ENSMUSG00000020074	protein_coding	11749.1	-0.1358	0.0417745	-3.25078	0.00115089	0.0116205
	Yae1d1	ENSMUSG00000075054	protein_coding	2795.55	-0.135945	0.0512507	-2.65255	0.00798855	0.0486902
	Gphn	ENSMUSG00000047454	protein_coding	1984.99	-0.136006	0.0484599	-2.80658	0.00500709	0.0347226
	Dynll2	ENSMUSG00000020483	protein_coding	10320.7	-0.136158	0.0446852	-3.04705	0.00231101	0.0196156
	Cttnbp2nl	ENSMUSG00000062127	protein_coding	6261.13	-0.136245	0.0428623	-3.17867	0.00147955	0.0140485
	Zdhhc17	ENSMUSG00000035798	protein_coding	3846.36	-0.136407	0.0391368	-3.4854	0.000491408	0.00616134
	Prkrir	ENSMUSG00000030753	protein_coding	7918.96	-0.136436	0.0475604	-2.86868	0.00412188	0.0299268
	Nipbl	ENSMUSG00000022141	protein_coding	10220.1	-0.13667	0.0490229	-2.78787	0.00530553	0.0363275
	Cbx6	ENSMUSG00000089715	protein_coding	4883.6	-0.13677	0.051019	-2.68076	0.00734541	0.0459567
	Pbx1	ENSMUSG00000052534	protein_coding	19089.3	-0.136848	0.0367264	-3.72616	0.000194419	0.00299299
	Kansl1	ENSMUSG00000018412	protein_coding	7543.47	-0.13713	0.0438636	-3.12629	0.0017703	0.0160475
	Golgb1	ENSMUSG00000034243	protein_coding	5478.64	-0.137208	0.0433932	-3.16197	0.00156707	0.0146128
	Zzef1	ENSMUSG00000055670	protein_coding	3060.5	-0.137515	0.0456018	-3.01557	0.002565	0.0212799
	Slc1a4	ENSMUSG00000020142	protein_coding	2932.63	-0.137933	0.0518726	-2.65906	0.00783582	0.0481374
	Dstyk	ENSMUSG00000042046	protein_coding	1895.32	-0.137933	0.0509102	-2.70934	0.00674162	0.0432934
	Specc1l	ENSMUSG00000033444	protein_coding	6488.05	-0.137997	0.0412928	-3.34192	0.000832023	0.00915929
	Aff4	ENSMUSG00000049470	protein_coding	15199.2	-0.138534	0.0395357	-3.50403	0.000458273	0.00584448
	Nhsl1	ENSMUSG00000039835	protein_coding	3626.3	-0.138912	0.0485043	-2.86392	0.00418436	0.0302118
	Fam102b	ENSMUSG00000040339	protein_coding	2057.23	-0.138935	0.0461836	-3.00831	0.00262703	0.0215718
	Stox2	ENSMUSG00000038143	protein_coding	16278.9	-0.139011	0.0472291	-2.94333	0.00324702	0.0250889
	Mmgt1	ENSMUSG00000061273	protein_coding	5963.72	-0.139013	0.0492059	-2.82514	0.00472606	0.0332764
	Abi2	ENSMUSG00000026782	protein_coding	6761.76	-0.139449	0.0501291	-2.7818	0.0054058	0.0368015
	Clip1	ENSMUSG00000049550	protein_coding	6563.21	-0.13957	0.0467601	-2.98481	0.00283753	0.0227148
	Trim33	ENSMUSG00000033014	protein_coding	7613.84	-0.139757	0.0434151	-3.21909	0.00128597	0.012681
	Heatr6	ENSMUSG00000000976	protein_coding	3026.54	-0.139817	0.0491397	-2.84529	0.00443706	0.0316412
	Arid2	ENSMUSG00000033237	protein_coding	11672.4	-0.139956	0.0421974	-3.31671	0.000910853	0.00978556
	Tapt1	ENSMUSG00000046985	protein_coding	2186.56	-0.140104	0.0514211	-2.72464	0.00643707	0.041739
	Pja2	ENSMUSG00000024083	protein_coding	8831.45	-0.140342	0.0499387	-2.81028	0.00494985	0.0344481
	C530008M17Rik	ENSMUSG00000036377	protein_coding	10537.8	-0.140548	0.0494875	-2.84007	0.00451034	0.0321343
	Acadsb	ENSMUSG00000030861	protein_coding	2271.5	-0.140678	0.051834	-2.714	0.00664755	0.0428617
	Zfp518b	ENSMUSG00000046572	protein_coding	6117.46	-0.140839	0.0521021	-2.70313	0.006869	0.0439087
	Limch1	ENSMUSG00000037736	protein_coding	2434.29	-0.141314	0.0479577	-2.94664	0.00321245	0.0248742
	Trove2	ENSMUSG00000018199	protein_coding	9451.11	-0.142428	0.0429547	-3.31578	0.000913888	0.00981133
	Snrk	ENSMUSG00000038145	protein_coding	2824.4	-0.142708	0.043088	-3.31202	0.000926254	0.00991009
	Arhgap35	ENSMUSG00000058230	protein_coding	15328.2	-0.14273	0.0538047	-2.65275	0.00798401	0.0486902
	Gzf1	ENSMUSG00000027439	protein_coding	2574.32	-0.143045	0.0469617	-3.04598	0.0023192	0.019654
	Pten	ENSMUSG00000013663	protein_coding	7005.32	-0.143453	0.0399761	-3.58847	0.000332629	0.00461098
	Ncoa6	ENSMUSG00000038369	protein_coding	9474.74	-0.143573	0.0537754	-2.66987	0.00758815	0.0470863
	Rbm18	ENSMUSG00000026889	protein_coding	3744.46	-0.143584	0.0526463	-2.72733	0.00638485	0.0415109
	Elovl4	ENSMUSG00000032262	protein_coding	1596.52	-0.143795	0.0542091	-2.65259	0.00798764	0.0486902
	Rrn3	ENSMUSG00000022682	protein_coding	6245.22	-0.143944	0.041074	-3.50451	0.000457453	0.00584357
	Mtmr4	ENSMUSG00000018401	protein_coding	7642.78	-0.144236	0.0503529	-2.8645	0.00417673	0.0301846
	Snx27	ENSMUSG00000028136	protein_coding	6077.9	-0.144275	0.0451306	-3.19684	0.0013894	0.0134628
	Dync2h1	ENSMUSG00000047193	protein_coding	3535.31	-0.144409	0.0446027	-3.23768	0.00120506	0.0120428
	Akt3	ENSMUSG00000019699	protein_coding	9843.32	-0.144952	0.0505837	-2.86559	0.00416231	0.0300944
	Smarcad1	ENSMUSG00000029920	protein_coding	9062.17	-0.145055	0.0400915	-3.61811	0.00029676	0.00420365
	Rbms2	ENSMUSG00000040043	protein_coding	3306.75	-0.145065	0.0535162	-2.71068	0.00671461	0.0431871
	Selt	ENSMUSG00000075700	protein_coding	6537.38	-0.145439	0.0482054	-3.01706	0.00255242	0.0211933
	Adrbk1	ENSMUSG00000024858	protein_coding	4464.83	-0.145566	0.0485407	-2.99885	0.00271003	0.0220331
	Usp9x	ENSMUSG00000031010	protein_coding	20124.3	-0.145844	0.0385299	-3.78522	0.00015357	0.00252074
	Rab21	ENSMUSG00000020132	protein_coding	1544.45	-0.145894	0.0540476	-2.69935	0.00694741	0.0442692
	Fam171b	ENSMUSG00000048388	protein_coding	7453.58	-0.145909	0.0517501	-2.81949	0.00480996	0.0337606
	Ttc19	ENSMUSG00000042298	protein_coding	1508.93	-0.146336	0.0488173	-2.99762	0.00272092	0.0220654
	Akap9	ENSMUSG00000040407	protein_coding	14309.7	-0.14643	0.0545345	-2.68508	0.00725125	0.0454852
	Unc13b	ENSMUSG00000028456	protein_coding	4973.53	-0.146576	0.0495272	-2.95949	0.00308145	0.0241473
	Cep68	ENSMUSG00000044066	protein_coding	3737.8	-0.146725	0.0450773	-3.25497	0.00113404	0.0115099
	Myo18a	ENSMUSG00000000631	protein_coding	7062.84	-0.147016	0.0527516	-2.78694	0.0053208	0.0363755
	Smurf1	ENSMUSG00000038780	protein_coding	3343.16	-0.147079	0.0460486	-3.19398	0.00140324	0.0135464
	Ncor1	ENSMUSG00000018501	protein_coding	16529.8	-0.147425	0.0414668	-3.55525	0.000377615	0.00509911
	Rfx3	ENSMUSG00000040929	protein_coding	5901.69	-0.147578	0.0442063	-3.33839	0.000842651	0.00924111
	Lpgat1	ENSMUSG00000026623	protein_coding	6860.87	-0.14795	0.0443601	-3.3352	0.000852379	0.00931172
	Celf1	ENSMUSG00000005506	protein_coding	17863.5	-0.147966	0.0389508	-3.7988	0.000145399	0.00242229
	Pfn2	ENSMUSG00000027805	protein_coding	12712.2	-0.147972	0.0551252	-2.6843	0.00726825	0.0455652
	Pdpk1	ENSMUSG00000024122	protein_coding	5048.93	-0.147993	0.0385359	-3.8404	0.000122834	0.0021234
	Strn4	ENSMUSG00000030374	protein_coding	8806.76	-0.148023	0.0419767	-3.52632	0.000421371	0.00549392
	Gm4790	ENSMUSG00000100370	lincRNA	1951.23	-0.148194	0.054912	-2.69875	0.00696014	0.044328
	Slc35e3	ENSMUSG00000060181	protein_coding	2185.45	-0.148369	0.0498796	-2.97454	0.00293432	0.023263
	Aldh6a1	ENSMUSG00000021238	protein_coding	1263.31	-0.148599	0.0544311	-2.73005	0.00633253	0.0412394
	Ppm1l	ENSMUSG00000027784	protein_coding	4676.49	-0.148882	0.0525423	-2.83357	0.00460318	0.0326172
	Ipo7	ENSMUSG00000066232	protein_coding	11293.5	-0.149197	0.0426944	-3.49453	0.000474896	0.00600253
	Kdm5a	ENSMUSG00000030180	protein_coding	5562.63	-0.14921	0.0417147	-3.57691	0.000347678	0.00474826
	Dlgap4	ENSMUSG00000061689	protein_coding	8915.78	-0.149214	0.0541877	-2.75366	0.00589334	0.0391136
	Epg5	ENSMUSG00000039840	protein_coding	1573.09	-0.149292	0.0560774	-2.66224	0.00776219	0.0478168
	Rpgr	ENSMUSG00000031174	protein_coding	2652.79	-0.149411	0.0431143	-3.46547	0.000529308	0.00651617
	Acox1	ENSMUSG00000020777	protein_coding	4024.12	-0.14945	0.046261	-3.23059	0.00123536	0.0122985
	Hnrnph1	ENSMUSG00000007850	protein_coding	66799.6	-0.14958	0.0441563	-3.38752	0.000705274	0.00807727
	Epm2aip1	ENSMUSG00000046785	protein_coding	8652.65	-0.149623	0.0490913	-3.04786	0.00230479	0.0195851
	D930016D06Rik	ENSMUSG00000097392	lincRNA	2013.2	-0.149957	0.0552329	-2.71499	0.00662781	0.0427521
	Cenpj	ENSMUSG00000064128	protein_coding	2276.36	-0.150009	0.0501474	-2.99136	0.00277737	0.0223828
	Shkbp1	ENSMUSG00000089832	protein_coding	2264.54	-0.150057	0.0559457	-2.68219	0.00731412	0.045816
	Phtf2	ENSMUSG00000039987	protein_coding	1982.68	-0.150269	0.0530786	-2.83106	0.00463937	0.0328289
	Samd14	ENSMUSG00000047181	protein_coding	8226.2	-0.150305	0.0558549	-2.69099	0.00712397	0.0450223
	Sap30bp	ENSMUSG00000020755	protein_coding	3833.9	-0.150455	0.0505978	-2.97355	0.00294379	0.0233144
	Gpr89	ENSMUSG00000028096	protein_coding	1361.93	-0.150569	0.0543312	-2.77132	0.00558291	0.0375967
	Dnajc3	ENSMUSG00000022136	protein_coding	2193.87	-0.150572	0.051505	-2.92344	0.00346184	0.026451
	Tomm20	ENSMUSG00000093904	protein_coding	6320.02	-0.151053	0.0432137	-3.49549	0.000473185	0.00599061
	Anapc1	ENSMUSG00000014355	protein_coding	15892.8	-0.151153	0.0484895	-3.11722	0.00182564	0.016416
	Inpp5f	ENSMUSG00000042105	protein_coding	7753.25	-0.151675	0.0568465	-2.66814	0.00762713	0.0472459
	Ranbp2	ENSMUSG00000003226	protein_coding	11761.6	-0.151762	0.0500428	-3.03265	0.00242416	0.0203666
	App	ENSMUSG00000022892	protein_coding	10595	-0.151763	0.0559396	-2.71299	0.00666801	0.0429759
	Slitrk5	ENSMUSG00000033214	protein_coding	1551.82	-0.151853	0.0574302	-2.64413	0.00819011	0.0494851
	Mgat3	ENSMUSG00000042428	protein_coding	2990.83	-0.151863	0.0482578	-3.14691	0.00165005	0.0152237
	Lrp6	ENSMUSG00000030201	protein_coding	6612.76	-0.151919	0.0521962	-2.91054	0.00360804	0.0272216
	2810403A07Rik	ENSMUSG00000028060	protein_coding	6673.94	-0.152242	0.0504519	-3.01756	0.00254816	0.0211691
	Zik1	ENSMUSG00000030393	protein_coding	5618.03	-0.152909	0.0535196	-2.85708	0.00427565	0.0307146
	Mark1	ENSMUSG00000026620	protein_coding	4251.44	-0.152924	0.0405008	-3.77584	0.000159472	0.00260121
	Arfgef1	ENSMUSG00000067851	protein_coding	5072.65	-0.153	0.0499619	-3.06233	0.00219624	0.0188267
	Arhgap42	ENSMUSG00000050730	protein_coding	1473.35	-0.153161	0.0543982	-2.81556	0.00486926	0.0340543
	Ccdc50	ENSMUSG00000038127	protein_coding	10686.4	-0.153187	0.0386871	-3.95965	7.5059e-05	0.00141336
	Kat6a	ENSMUSG00000031540	protein_coding	12293.9	-0.153537	0.0548031	-2.8016	0.00508495	0.0350911
	Mlxip	ENSMUSG00000038342	protein_coding	4178.2	-0.153778	0.0550401	-2.79393	0.00520719	0.035781
	Atp7a	ENSMUSG00000033792	protein_coding	1617.65	-0.153828	0.053296	-2.88628	0.0038982	0.0287304
	Ubl4a	ENSMUSG00000015290	protein_coding	2509.95	-0.153895	0.0538901	-2.85572	0.00429391	0.0308175
	Pafah1b1	ENSMUSG00000020745	protein_coding	18519.7	-0.154083	0.0350672	-4.39394	1.11315e-05	0.000308089
	Akap11	ENSMUSG00000022016	protein_coding	8562.62	-0.154091	0.0457	-3.37179	0.000746816	0.00845994
	Rab8b	ENSMUSG00000036943	protein_coding	5332.75	-0.154524	0.0502888	-3.07274	0.00212105	0.0182522
	Rasal2	ENSMUSG00000070565	protein_coding	5441.33	-0.154657	0.0408893	-3.78233	0.000155368	0.00254491
	Myo5a	ENSMUSG00000034593	protein_coding	12933.9	-0.154889	0.0386291	-4.00964	6.08104e-05	0.0011836
	mt-Nd5	ENSMUSG00000064367	protein_coding	121274	-0.154953	0.0565524	-2.73999	0.00614419	0.0402578
	Fam208a	ENSMUSG00000040651	protein_coding	3441.47	-0.15515	0.0564539	-2.74826	0.00599133	0.0396026
	Atf2	ENSMUSG00000027104	protein_coding	6056.43	-0.155168	0.0442587	-3.50592	0.000455032	0.00582217
	Zfp711	ENSMUSG00000025529	protein_coding	2154.05	-0.15518	0.0524668	-2.95768	0.00309965	0.0242599
	Ap1g1	ENSMUSG00000031731	protein_coding	7703.19	-0.15526	0.0416535	-3.72742	0.000193447	0.0029839
	Cog5	ENSMUSG00000035933	protein_coding	1418.19	-0.155451	0.0554766	-2.8021	0.00507705	0.0350521
	Lmbrd1	ENSMUSG00000073725	protein_coding	1294.85	-0.155626	0.0527028	-2.9529	0.00314806	0.0245215
	Mical3	ENSMUSG00000051586	protein_coding	3100.47	-0.155853	0.0517107	-3.01394	0.0025788	0.0213153
	Mtss1l	ENSMUSG00000033763	protein_coding	4637.91	-0.156298	0.0577079	-2.70844	0.00676007	0.0433544
	Ndrg3	ENSMUSG00000027634	protein_coding	2989.78	-0.156336	0.0572586	-2.73035	0.00632672	0.0412188
	Jam2	ENSMUSG00000053062	protein_coding	4541.46	-0.156346	0.0586525	-2.66563	0.00768432	0.0474683
	Atf6	ENSMUSG00000026663	protein_coding	2002.92	-0.156778	0.049905	-3.14152	0.00168071	0.0154329
	AU022252	ENSMUSG00000078584	protein_coding	3391.89	-0.156876	0.0399994	-3.92197	8.7827e-05	0.00160161
	Add2	ENSMUSG00000030000	protein_coding	11109.3	-0.157058	0.0494472	-3.17627	0.0014918	0.0141055
	Xrn1	ENSMUSG00000032410	protein_coding	4300.54	-0.157088	0.050247	-3.12632	0.00177008	0.0160475
	Cbx5	ENSMUSG00000009575	protein_coding	43961.7	-0.157322	0.0450922	-3.48891	0.000485001	0.0060957
	Cep162	ENSMUSG00000056919	protein_coding	2735.34	-0.1574	0.0472893	-3.32844	0.000873328	0.00948689
	Ubxn7	ENSMUSG00000053774	protein_coding	8155.64	-0.15785	0.0393174	-4.01476	5.95058e-05	0.00116402
	Chst11	ENSMUSG00000034612	protein_coding	1539.46	-0.157984	0.0576424	-2.74076	0.00612976	0.040204
	Zfp318	ENSMUSG00000015597	protein_coding	4327.63	-0.158175	0.0475513	-3.3264	0.000879759	0.00954093
	Mta3	ENSMUSG00000055817	protein_coding	1307.71	-0.158192	0.0536763	-2.94715	0.00320717	0.0248456
	Pip5k1c	ENSMUSG00000034902	protein_coding	7383.79	-0.158257	0.055176	-2.86822	0.0041279	0.0299565
	Scarb2	ENSMUSG00000029426	protein_coding	6619.32	-0.158293	0.0505647	-3.1305	0.00174512	0.0158934
	Cyld	ENSMUSG00000036712	protein_coding	1377.38	-0.158349	0.0593106	-2.66983	0.00758902	0.0470863
	Aldh2	ENSMUSG00000029455	protein_coding	2531.47	-0.158416	0.0556032	-2.84904	0.00438515	0.0312996
	Zfp770	ENSMUSG00000040321	protein_coding	1546.92	-0.158593	0.0552433	-2.8708	0.00409429	0.0297681
	Prkd3	ENSMUSG00000024070	protein_coding	9223.74	-0.158599	0.0407318	-3.89375	9.87074e-05	0.00175293
	Phf20	ENSMUSG00000038116	protein_coding	4035.84	-0.158627	0.0394609	-4.01986	5.8232e-05	0.00114773
	Usp20	ENSMUSG00000026854	protein_coding	1559.59	-0.158653	0.0584975	-2.71214	0.00668504	0.0430679
	G2e3	ENSMUSG00000035293	protein_coding	6444.83	-0.158731	0.0505307	-3.14128	0.00168214	0.0154369
	Trp53bp1	ENSMUSG00000043909	protein_coding	16268.5	-0.158972	0.0399661	-3.97767	6.95947e-05	0.00133134
	Cnot6l	ENSMUSG00000034724	protein_coding	3155.05	-0.159013	0.052418	-3.03355	0.00241695	0.0203169
	Mettl3	ENSMUSG00000022160	protein_coding	2040.74	-0.159094	0.0575787	-2.76307	0.00572611	0.0382149
	Armcx4	ENSMUSG00000049804	protein_coding	10779.8	-0.15915	0.0449231	-3.54273	0.000396004	0.00528343
	Scamp1	ENSMUSG00000021687	protein_coding	3066.97	-0.159178	0.0538452	-2.95621	0.00311448	0.0243256
	Hmgxb3	ENSMUSG00000024622	protein_coding	2028.14	-0.159361	0.0522363	-3.05078	0.00228249	0.0194167
	Btbd7	ENSMUSG00000041702	protein_coding	3574.64	-0.15944	0.0495875	-3.21532	0.00130299	0.0128164
	Zdhhc9	ENSMUSG00000036985	protein_coding	2812.24	-0.159642	0.0438294	-3.64235	0.000270159	0.00390841
	Spag9	ENSMUSG00000020859	protein_coding	21838.7	-0.159917	0.0378829	-4.22136	2.42836e-05	0.000571745
	Fem1b	ENSMUSG00000032244	protein_coding	12951.9	-0.160049	0.0431382	-3.71015	0.000207134	0.00314223
	Slc25a23	ENSMUSG00000046329	protein_coding	6603.86	-0.160251	0.0441563	-3.62919	0.000284312	0.00406147
	Nufip2	ENSMUSG00000037857	protein_coding	3233.98	-0.160265	0.0491113	-3.2633	0.00110122	0.0112574
	Senp5	ENSMUSG00000022772	protein_coding	2133.8	-0.160534	0.049956	-3.21351	0.00131124	0.0128732
	4931406P16Rik	ENSMUSG00000066571	protein_coding	1716.74	-0.160553	0.0578591	-2.7749	0.00552195	0.0373473
	Acadm	ENSMUSG00000062908	protein_coding	1413.01	-0.160656	0.0558431	-2.87691	0.00401586	0.0293894
	2610008E11Rik	ENSMUSG00000060301	protein_coding	3747.58	-0.160664	0.0494122	-3.25151	0.00114793	0.0116205
	Tra2b	ENSMUSG00000022858	protein_coding	18466.4	-0.160796	0.0528272	-3.04382	0.00233594	0.019753
	Nid2	ENSMUSG00000021806	protein_coding	2825.57	-0.161312	0.0604157	-2.67003	0.00758437	0.0470863
	Dhx9	ENSMUSG00000042699	protein_coding	31676.5	-0.161548	0.0450463	-3.58627	0.000335441	0.00463793
	Ccdc117	ENSMUSG00000020482	protein_coding	2139.58	-0.161552	0.0581082	-2.7802	0.00543261	0.0369045
	St3gal2	ENSMUSG00000031749	protein_coding	2492.98	-0.161603	0.0556563	-2.90359	0.00368912	0.0276462
	Ccnt1	ENSMUSG00000011960	protein_coding	4805.79	-0.161813	0.0426494	-3.79402	0.000148228	0.0024485
	Lats1	ENSMUSG00000040021	protein_coding	4934.03	-0.161848	0.0510893	-3.16795	0.00153519	0.0143699
	Larp4	ENSMUSG00000023025	protein_coding	5149.79	-0.161876	0.0475686	-3.40299	0.000666524	0.00770593
	Ssh1	ENSMUSG00000042121	protein_coding	2769.56	-0.161951	0.0589555	-2.747	0.00601425	0.0396966
	Ksr1	ENSMUSG00000018334	protein_coding	1278.85	-0.162265	0.0594761	-2.72825	0.00636722	0.041448
	Btbd3	ENSMUSG00000062098	protein_coding	2250.99	-0.16227	0.056155	-2.88968	0.00385629	0.0285157
	Bmpr2	ENSMUSG00000067336	protein_coding	9011.81	-0.162368	0.0443053	-3.66476	0.000247567	0.00364922
	Tnrc6b	ENSMUSG00000047888	protein_coding	7427.69	-0.162553	0.0602495	-2.698	0.00697567	0.0444087
	BC030336	ENSMUSG00000046096	protein_coding	2407.98	-0.162945	0.048213	-3.37969	0.000725684	0.00828065
	Pik3r1	ENSMUSG00000041417	protein_coding	2661.48	-0.162986	0.0547244	-2.97831	0.00289841	0.0230657
	Nr2c2	ENSMUSG00000005893	protein_coding	3755.45	-0.163453	0.0461575	-3.54121	0.000398302	0.00530633
	Ywhag	ENSMUSG00000051391	protein_coding	21450.9	-0.163479	0.0542486	-3.01351	0.00258241	0.0213288
	Dcun1d4	ENSMUSG00000051674	protein_coding	3981.34	-0.163601	0.049844	-3.28226	0.00102977	0.0107165
	Atg2b	ENSMUSG00000041341	protein_coding	2972.1	-0.163707	0.0476564	-3.43515	0.000592222	0.00705693
	Ska2	ENSMUSG00000020492	protein_coding	6315.77	-0.164542	0.0379464	-4.33618	1.44982e-05	0.000375318
	Plcb4	ENSMUSG00000039943	protein_coding	1489.59	-0.164571	0.0595168	-2.76511	0.00569036	0.0381196
	Rfx7	ENSMUSG00000037674	protein_coding	7833.81	-0.165168	0.052497	-3.14624	0.00165387	0.0152312
	Pkia	ENSMUSG00000027499	protein_coding	8119.86	-0.165171	0.0554611	-2.97814	0.00290004	0.0230657
	Pmvk	ENSMUSG00000027952	protein_coding	1339.1	-0.165436	0.0543256	-3.04527	0.0023247	0.01969
	Ubr5	ENSMUSG00000037487	protein_coding	17646.9	-0.165506	0.0478057	-3.46206	0.000536055	0.006563
	Nfe2l2	ENSMUSG00000015839	protein_coding	1117.92	-0.165793	0.0626306	-2.64716	0.00811711	0.049207
	Ankib1	ENSMUSG00000040351	protein_coding	3526.88	-0.165941	0.0456606	-3.63424	0.000278804	0.0040038
	Zfp608	ENSMUSG00000052713	protein_coding	4597.17	-0.166134	0.0428001	-3.88162	0.000103761	0.00183641
	Golga4	ENSMUSG00000038708	protein_coding	6298.42	-0.166142	0.04423	-3.75631	0.000172438	0.00275794
	P4ha1	ENSMUSG00000019916	protein_coding	1959.57	-0.166395	0.0593138	-2.80534	0.00502635	0.0348098
	Synj1	ENSMUSG00000022973	protein_coding	3158.52	-0.166406	0.051101	-3.25641	0.00112831	0.0114667
	Clasp2	ENSMUSG00000033392	protein_coding	9462.26	-0.166442	0.0522121	-3.18782	0.00143352	0.0137652
	Ube2h	ENSMUSG00000039159	protein_coding	4867.46	-0.166515	0.0537369	-3.0987	0.00194372	0.0171034
	Esco1	ENSMUSG00000024293	protein_coding	1589.15	-0.166689	0.0579437	-2.87673	0.00401814	0.0293923
	Arhgap39	ENSMUSG00000033697	protein_coding	2616.01	-0.166867	0.0556667	-2.99761	0.00272107	0.0220654
	Pggt1b	ENSMUSG00000024477	protein_coding	1258.99	-0.166914	0.0608306	-2.74392	0.00607109	0.0398981
	Pcnx	ENSMUSG00000021140	protein_coding	4681.74	-0.167181	0.0573282	-2.91622	0.00354304	0.0268871
	Hus1	ENSMUSG00000020413	protein_coding	2294.69	-0.167609	0.0524988	-3.19263	0.00140982	0.0135848
	Afg3l1	ENSMUSG00000031967	protein_coding	2798.22	-0.167699	0.0554424	-3.02475	0.00248841	0.0208056
	Cnot1	ENSMUSG00000036550	protein_coding	20458.4	-0.167763	0.0462768	-3.6252	0.000288736	0.0040996
	Synrg	ENSMUSG00000034940	protein_coding	5518.81	-0.167939	0.048381	-3.47119	0.000518162	0.00641946
	Tmem170b	ENSMUSG00000087370	protein_coding	2556.66	-0.168082	0.0589499	-2.85128	0.00435441	0.0311656
	Itch	ENSMUSG00000027598	protein_coding	5807.56	-0.168119	0.0369297	-4.55241	5.30342e-06	0.000172832
	Dchs1	ENSMUSG00000036862	protein_coding	12428.4	-0.168228	0.0517445	-3.25113	0.00114946	0.0116205
	Pknox2	ENSMUSG00000035934	protein_coding	2012.57	-0.168371	0.0497864	-3.38186	0.00071997	0.00822748
	Hnrnpa1	ENSMUSG00000046434	protein_coding	86369.7	-0.168435	0.0467912	-3.59973	0.000318553	0.00446593
	Kalrn	ENSMUSG00000061751	protein_coding	4256	-0.168557	0.0481677	-3.49938	0.000466349	0.00592809
	Zmym4	ENSMUSG00000042446	protein_coding	9492.6	-0.168636	0.0387357	-4.35352	1.33972e-05	0.000355059
	Rnf182	ENSMUSG00000044164	protein_coding	837.198	-0.168916	0.0636551	-2.65362	0.00796345	0.0486153
	Slc25a22	ENSMUSG00000019082	protein_coding	2707.87	-0.168947	0.0603972	-2.79726	0.00515378	0.035472
	Eef1b2	ENSMUSG00000025967	protein_coding	13575.1	-0.169056	0.0542514	-3.11615	0.00183227	0.0164662
	Mtss1	ENSMUSG00000022353	protein_coding	5984.32	-0.169076	0.0609553	-2.77378	0.00554099	0.0374274
	Ascc3	ENSMUSG00000038774	protein_coding	2498.81	-0.169127	0.0529702	-3.19287	0.00140868	0.0135822
	Atad2b	ENSMUSG00000052812	protein_coding	2788.23	-0.169266	0.0627866	-2.69589	0.00702009	0.0445824
	Tet3	ENSMUSG00000034832	protein_coding	12379	-0.169317	0.0598251	-2.8302	0.00465187	0.0329024
	Ackr3	ENSMUSG00000044337	protein_coding	2037.79	-0.169328	0.061673	-2.74557	0.00604051	0.0398026
	Usp34	ENSMUSG00000056342	protein_coding	9595.26	-0.169464	0.0389411	-4.35179	1.35032e-05	0.000356808
	Dennd4a	ENSMUSG00000053641	protein_coding	1607.89	-0.169537	0.0583132	-2.90735	0.00364503	0.02743
	Chd2	ENSMUSG00000078671	protein_coding	6720.26	-0.169719	0.0552259	-3.07317	0.00211795	0.0182356
	Isoc1	ENSMUSG00000024601	protein_coding	4192.05	-0.169777	0.0472418	-3.59379	0.000325904	0.00454311
	Thoc2	ENSMUSG00000037475	protein_coding	8282.09	-0.16979	0.036771	-4.61751	3.88363e-06	0.000133178
	Lonrf1	ENSMUSG00000039633	protein_coding	991.428	-0.169803	0.060149	-2.82304	0.0047571	0.0334346
	Zswim6	ENSMUSG00000032846	protein_coding	3617.6	-0.169851	0.0596128	-2.84923	0.00438251	0.0312951
	Wdr11	ENSMUSG00000042055	protein_coding	3171.92	-0.170165	0.0484988	-3.50863	0.000450416	0.00577257
	Tbc1d23	ENSMUSG00000022749	protein_coding	1856.3	-0.17026	0.0516167	-3.29854	0.000971891	0.0102947
	Rlim	ENSMUSG00000056537	protein_coding	5584.69	-0.170525	0.042761	-3.98785	6.66755e-05	0.00128653
	Zfp462	ENSMUSG00000060206	protein_coding	19093.8	-0.170636	0.0523427	-3.25998	0.0011142	0.0113603
	Map1b	ENSMUSG00000052727	protein_coding	87528.9	-0.170745	0.0642476	-2.65761	0.00786978	0.048289
	Snrnp200	ENSMUSG00000003660	protein_coding	17217.6	-0.171096	0.0475319	-3.5996	0.000318709	0.00446593
	Fam219b	ENSMUSG00000032305	protein_coding	1083.85	-0.171424	0.0595787	-2.87727	0.00401131	0.0293698
	Slc9a6	ENSMUSG00000060681	protein_coding	2589.88	-0.171489	0.0586461	-2.92413	0.00345423	0.0264057
	Tmem186	ENSMUSG00000043140	protein_coding	1649.63	-0.17182	0.0542184	-3.16904	0.00152944	0.0143391
	Usp24	ENSMUSG00000028514	protein_coding	6579.96	-0.172086	0.0547221	-3.14473	0.00166243	0.015301
	Ankfy1	ENSMUSG00000020790	protein_coding	6512.01	-0.172093	0.043623	-3.94501	7.97969e-05	0.00148113
	Rc3h1	ENSMUSG00000040423	protein_coding	4585.8	-0.172108	0.0640551	-2.68687	0.0072126	0.0453073
	Cnst	ENSMUSG00000038949	protein_coding	2326.04	-0.172142	0.0461102	-3.73326	0.000189015	0.00293877
	Rgag4	ENSMUSG00000049191	protein_coding	4697.15	-0.172264	0.0485612	-3.54736	0.00038911	0.00520481
	Utp20	ENSMUSG00000004356	protein_coding	3631.48	-0.17228	0.0606439	-2.84084	0.00449943	0.0320713
	Rsu1	ENSMUSG00000026727	protein_coding	1191.48	-0.172398	0.064433	-2.67561	0.00745926	0.0464456
	Slc39a6	ENSMUSG00000024270	protein_coding	6339.68	-0.172474	0.049537	-3.48172	0.000498208	0.00623159
	Dync1li2	ENSMUSG00000035770	protein_coding	10117.2	-0.172588	0.0351623	-4.90834	9.18517e-07	3.96079e-05
	Lix1l	ENSMUSG00000049288	protein_coding	5474.65	-0.172826	0.0435257	-3.97067	7.1672e-05	0.00136491
	Zfp454	ENSMUSG00000048728	protein_coding	842.659	-0.172923	0.0628839	-2.74987	0.00596186	0.0394822
	Faxc	ENSMUSG00000028246	protein_coding	4842.71	-0.173125	0.0411482	-4.20735	2.58383e-05	0.000595346
	Ap2b1	ENSMUSG00000035152	protein_coding	16285.7	-0.173408	0.0518111	-3.34693	0.000817126	0.00903068
	Nbas	ENSMUSG00000020576	protein_coding	2355.38	-0.173637	0.0620463	-2.79851	0.0051339	0.0353664
	Gnptab	ENSMUSG00000035311	protein_coding	2304.65	-0.17368	0.0607692	-2.85803	0.00426275	0.0306528
	Yipf6	ENSMUSG00000047694	protein_coding	2248.2	-0.173856	0.0532662	-3.26392	0.00109884	0.0112404
	Zfp280d	ENSMUSG00000038535	protein_coding	4124.57	-0.174008	0.0373481	-4.65908	3.17629e-06	0.000112943
	Fnbp1l	ENSMUSG00000039735	protein_coding	24528.2	-0.174209	0.0537013	-3.24404	0.00117848	0.0118303
	Aak1	ENSMUSG00000057230	protein_coding	6546.32	-0.174347	0.0455998	-3.82341	0.000131619	0.0022308
	Gpd1l	ENSMUSG00000050627	protein_coding	1548.19	-0.174966	0.0607787	-2.87873	0.00399276	0.0292752
	Ppfia3	ENSMUSG00000003863	protein_coding	1420.23	-0.175155	0.0647903	-2.70341	0.00686311	0.043907
	Sorbs2	ENSMUSG00000031626	protein_coding	9175.9	-0.175492	0.0647766	-2.70919	0.0067448	0.0432934
	Ccdc47	ENSMUSG00000078622	protein_coding	4250.64	-0.175537	0.0414892	-4.2309	2.32758e-05	0.000552182
	Evc	ENSMUSG00000029122	protein_coding	2107.38	-0.175897	0.060009	-2.93118	0.00337682	0.0259543
	Tecpr2	ENSMUSG00000021275	protein_coding	1896.37	-0.175928	0.0553734	-3.17712	0.00148745	0.0140938
	Pik3cb	ENSMUSG00000032462	protein_coding	974.227	-0.176161	0.0626608	-2.81134	0.0049335	0.034365
	Rfng	ENSMUSG00000025158	protein_coding	1865.85	-0.176244	0.0552877	-3.18775	0.00143383	0.0137652
	Fam210a	ENSMUSG00000038121	protein_coding	2808.72	-0.176338	0.0475041	-3.71206	0.000205577	0.00312773
	Mgat5b	ENSMUSG00000043857	protein_coding	3521.65	-0.17639	0.0658333	-2.67935	0.0073765	0.0460864
	Camsap3	ENSMUSG00000044433	protein_coding	1922.61	-0.176514	0.0605969	-2.91292	0.00358069	0.0271465
	Cacng4	ENSMUSG00000020723	protein_coding	7392.73	-0.176616	0.0648235	-2.72456	0.00643866	0.041739
	Rsbn1	ENSMUSG00000044098	protein_coding	2647.18	-0.176825	0.0462549	-3.82285	0.00013192	0.00223254
	Camsap2	ENSMUSG00000041570	protein_coding	8804.78	-0.177116	0.0413227	-4.28617	1.81777e-05	0.00045112
	Simc1	ENSMUSG00000043183	protein_coding	1920.52	-0.177172	0.0607459	-2.9166	0.00353865	0.0268669
	Dpy19l3	ENSMUSG00000043671	protein_coding	2462.78	-0.177305	0.0480119	-3.69295	0.000221666	0.00333354
	Lsm11	ENSMUSG00000044847	protein_coding	1523.94	-0.177327	0.0501061	-3.53902	0.000401616	0.00533097
	Fam117b	ENSMUSG00000041040	protein_coding	3482.52	-0.177473	0.0570129	-3.11286	0.00185284	0.0166128
	Tmem108	ENSMUSG00000042757	protein_coding	1233.67	-0.177544	0.0645704	-2.74961	0.00596659	0.0394822
	Phyh	ENSMUSG00000026664	protein_coding	967.074	-0.177873	0.0599549	-2.96677	0.00300942	0.0237018
	Hcfc2	ENSMUSG00000020246	protein_coding	1623.06	-0.17805	0.0550119	-3.23657	0.00120976	0.0120821
	Hook3	ENSMUSG00000037234	protein_coding	7892.33	-0.178173	0.0493127	-3.61312	0.000302532	0.00427378
	Pbrm1	ENSMUSG00000042323	protein_coding	11940.4	-0.178206	0.057009	-3.12593	0.00177245	0.0160475
	Vamp2	ENSMUSG00000020894	protein_coding	5100.38	-0.17832	0.056412	-3.16103	0.00157214	0.0146252
	Zeb2	ENSMUSG00000026872	protein_coding	7321.12	-0.178473	0.0580053	-3.07685	0.00209202	0.0180722
	Dusp11	ENSMUSG00000030002	protein_coding	8194.75	-0.178491	0.0478949	-3.72672	0.00019399	0.00298932
	Fam65a	ENSMUSG00000038604	protein_coding	1965.24	-0.178552	0.0571231	-3.12574	0.0017736	0.0160475
	Sirt6	ENSMUSG00000034748	protein_coding	1786.53	-0.178713	0.0587582	-3.0415	0.002354	0.0198537
	Spred3	ENSMUSG00000037239	protein_coding	1774.92	-0.178861	0.0614489	-2.91073	0.00360583	0.0272181
	Cep170	ENSMUSG00000057335	protein_coding	16390.4	-0.178967	0.0507468	-3.52667	0.00042082	0.00549392
	Zfp180	ENSMUSG00000057101	protein_coding	2762.5	-0.178977	0.0535064	-3.34497	0.000822925	0.00908411
	Zfp30	ENSMUSG00000047473	protein_coding	989.044	-0.179374	0.063723	-2.8149	0.00487928	0.0340938
	Ubr2	ENSMUSG00000023977	protein_coding	3808.86	-0.179399	0.0522424	-3.43397	0.000594811	0.00708038
	Med13l	ENSMUSG00000018076	protein_coding	4540.99	-0.179513	0.0543648	-3.30201	0.000959939	0.0102006
	Tsc1	ENSMUSG00000026812	protein_coding	4367.19	-0.179563	0.0490996	-3.65713	0.000255058	0.00373495
	Macf1	ENSMUSG00000028649	protein_coding	22153.9	-0.179573	0.0413832	-4.33927	1.42955e-05	0.000373164
	Pcdhgc3	ENSMUSG00000102918	protein_coding	1986.47	-0.179593	0.0675019	-2.66057	0.00780088	0.0479605
	Herc1	ENSMUSG00000038664	protein_coding	12870.3	-0.179735	0.0442383	-4.06289	4.84696e-05	0.000985169
	Cyb5r3	ENSMUSG00000018042	protein_coding	6690.58	-0.179746	0.057194	-3.14274	0.00167377	0.0153833
	Exoc6b	ENSMUSG00000033769	protein_coding	3446.94	-0.179873	0.0640697	-2.80745	0.00499351	0.0346593
	Ttbk2	ENSMUSG00000090100	protein_coding	4087.3	-0.179899	0.0448077	-4.01492	5.9466e-05	0.00116402
	Erc1	ENSMUSG00000030172	protein_coding	4283.9	-0.180037	0.0440888	-4.0835	4.43628e-05	0.000916009
	Arxes1	ENSMUSG00000048355	protein_coding	701.32	-0.180053	0.0680969	-2.64407	0.00819152	0.0494851
	Amot	ENSMUSG00000041688	protein_coding	3829.9	-0.180078	0.0565946	-3.18189	0.00146315	0.0139608
	Zfp738	ENSMUSG00000048280	protein_coding	1306.86	-0.180106	0.0569666	-3.1616	0.00156902	0.0146224
	Enox1	ENSMUSG00000022012	protein_coding	1526.64	-0.180175	0.0615379	-2.92787	0.00341295	0.0261542
	Tnrc6a	ENSMUSG00000052707	protein_coding	9448.1	-0.180321	0.0469304	-3.84231	0.00012188	0.00211395
	Fgd4	ENSMUSG00000022788	protein_coding	3971.16	-0.180363	0.043685	-4.12871	3.64803e-05	0.000784376
	Sbf2	ENSMUSG00000038371	protein_coding	8964.46	-0.180421	0.0494931	-3.64538	0.000266996	0.00387342
	Pbx3	ENSMUSG00000038718	protein_coding	4965.35	-0.181284	0.068228	-2.65704	0.00788308	0.0483327
	Srsf6	ENSMUSG00000016921	protein_coding	24757.4	-0.181378	0.0504402	-3.59591	0.000323262	0.00452161
	Eif4g2	ENSMUSG00000005610	protein_coding	121997	-0.181692	0.0417519	-4.3517	1.35089e-05	0.000356808
	Rab31	ENSMUSG00000056515	protein_coding	3732.61	-0.181753	0.0549792	-3.30585	0.00094689	0.0100825
	Sox11	ENSMUSG00000063632	protein_coding	63593.1	-0.181806	0.0546132	-3.32897	0.000871685	0.00948223
	Celf2	ENSMUSG00000002107	protein_coding	19159.6	-0.181858	0.0655707	-2.77346	0.00554638	0.0374466
	Dnajb14	ENSMUSG00000074212	protein_coding	2029.78	-0.182107	0.0500801	-3.63632	0.000276565	0.00398264
	2210018M11Rik	ENSMUSG00000035401	protein_coding	4417.64	-0.182172	0.0448032	-4.06604	4.78186e-05	0.000977026
	Rab22a	ENSMUSG00000027519	protein_coding	3455.33	-0.182241	0.0434859	-4.1908	2.77968e-05	0.000625228
	Pak3	ENSMUSG00000031284	protein_coding	9418.83	-0.182746	0.0593586	-3.07867	0.00207924	0.0179817
	Foxp2	ENSMUSG00000029563	protein_coding	2390.61	-0.182793	0.0572134	-3.19493	0.00139863	0.0135186
	Ankrd10	ENSMUSG00000031508	protein_coding	5326.62	-0.182948	0.0596897	-3.06498	0.00217682	0.018691
	Lca5	ENSMUSG00000032258	protein_coding	1380.58	-0.183328	0.0619578	-2.95892	0.00308719	0.0241801
	Slc25a25	ENSMUSG00000026819	protein_coding	1851.33	-0.183445	0.0596362	-3.07607	0.00209746	0.0181091
	Gpld1	ENSMUSG00000021340	protein_coding	900.646	-0.183584	0.066399	-2.76486	0.00569474	0.0381196
	Pfkm	ENSMUSG00000033065	protein_coding	3875.68	-0.18366	0.0390558	-4.70251	2.56985e-06	9.43891e-05
	Otud5	ENSMUSG00000031154	protein_coding	4844.02	-0.183681	0.0429037	-4.28124	1.85851e-05	0.000459041
	Prdm2	ENSMUSG00000057637	protein_coding	6520.6	-0.184042	0.0523669	-3.51447	0.000440629	0.00567979
	Tbc1d2b	ENSMUSG00000037410	protein_coding	1535.26	-0.184111	0.0685211	-2.68693	0.00721122	0.0453073
	Sipa1l3	ENSMUSG00000030583	protein_coding	2021.85	-0.184196	0.0661539	-2.78436	0.00536335	0.0366237
	Pnisr	ENSMUSG00000028248	protein_coding	15441.2	-0.184513	0.0632565	-2.9169	0.00353531	0.0268669
	Pcif1	ENSMUSG00000039849	protein_coding	4104.26	-0.184636	0.0471594	-3.91515	9.0349e-05	0.00163235
	Lrp8	ENSMUSG00000028613	protein_coding	7938.45	-0.184689	0.0515464	-3.58298	0.000339701	0.00468026
	Creb1	ENSMUSG00000025958	protein_coding	10050.7	-0.184697	0.0486524	-3.79625	0.000146901	0.00243174
	Klf7	ENSMUSG00000025959	protein_coding	2393.49	-0.184863	0.0550498	-3.3581	0.000784793	0.00878225
	Acp6	ENSMUSG00000028093	protein_coding	793.661	-0.184905	0.0636014	-2.90725	0.0036462	0.02743
	Galc	ENSMUSG00000021003	protein_coding	1470.94	-0.184983	0.0540139	-3.42474	0.000615393	0.00725773
	Rab6b	ENSMUSG00000032549	protein_coding	6346.86	-0.185288	0.0590921	-3.13557	0.00171518	0.0156781
	Gcc1	ENSMUSG00000029708	protein_coding	1172.15	-0.185418	0.061249	-3.02728	0.00246762	0.0206872
	Ccser2	ENSMUSG00000058690	protein_coding	3686.43	-0.185557	0.0560422	-3.31103	0.000929536	0.0099316
	Stxbp1	ENSMUSG00000026797	protein_coding	4593.82	-0.185901	0.0697693	-2.6645	0.0077102	0.0475577
	Abcb8	ENSMUSG00000028973	protein_coding	1695.19	-0.18595	0.0556925	-3.33886	0.000841215	0.00923443
	Irgq	ENSMUSG00000041037	protein_coding	5158.35	-0.186146	0.0525844	-3.53995	0.000400199	0.00532237
	Shc2	ENSMUSG00000020312	protein_coding	979.931	-0.186146	0.0688797	-2.70248	0.00688237	0.0439582
	Trip12	ENSMUSG00000026219	protein_coding	20289.3	-0.186596	0.0455345	-4.0979	4.16917e-05	0.000873566
	Taok1	ENSMUSG00000017291	protein_coding	10272.6	-0.1869	0.039934	-4.68023	2.86549e-06	0.000103782
	Wdr41	ENSMUSG00000042015	protein_coding	1340.58	-0.187043	0.0582401	-3.21159	0.00132005	0.0129516
	Dpysl5	ENSMUSG00000029168	protein_coding	18211.4	-0.187058	0.0539885	-3.46477	0.000530683	0.00652794
	Asb13	ENSMUSG00000033781	protein_coding	973.771	-0.187207	0.0622888	-3.00547	0.00265175	0.0216988
	Exog	ENSMUSG00000042787	protein_coding	1803.25	-0.187358	0.0643416	-2.91192	0.00359215	0.0271957
	Scai	ENSMUSG00000035236	protein_coding	4575.59	-0.187461	0.0534972	-3.50412	0.000458118	0.00584448
	Scmh1	ENSMUSG00000000085	protein_coding	2177.14	-0.187663	0.057113	-3.28581	0.00101689	0.0106487
	Zc3h12c	ENSMUSG00000035164	protein_coding	2439.89	-0.187815	0.0697559	-2.69246	0.00709268	0.0449447
	Ppt1	ENSMUSG00000028657	protein_coding	2702.55	-0.187893	0.0461785	-4.06883	4.72502e-05	0.00096927
	Lima1	ENSMUSG00000023022	protein_coding	3438.57	-0.188032	0.0558597	-3.36614	0.00076227	0.00861001
	Snx30	ENSMUSG00000028385	protein_coding	1929.51	-0.188041	0.0607513	-3.09526	0.0019664	0.0172738
	Abl2	ENSMUSG00000026596	protein_coding	3774.29	-0.188162	0.0560215	-3.35874	0.000782993	0.00878055
	Fam168a	ENSMUSG00000029461	protein_coding	10504.7	-0.188287	0.0560827	-3.35731	0.000787035	0.00879429
	Tfcp2	ENSMUSG00000009733	protein_coding	1796.33	-0.188291	0.0494075	-3.81098	0.000138418	0.00231836
	Usp31	ENSMUSG00000063317	protein_coding	2981.24	-0.188298	0.0515818	-3.65047	0.000261762	0.00381523
	Dclk1	ENSMUSG00000027797	protein_coding	13261.6	-0.188452	0.0640294	-2.94322	0.00324821	0.0250889
	Ago3	ENSMUSG00000028842	protein_coding	2387.76	-0.188626	0.0580931	-3.24695	0.00116649	0.0117401
	Purg	ENSMUSG00000049184	protein_coding	1486.47	-0.18863	0.0659633	-2.85961	0.0042416	0.0305826
	Wdfy3	ENSMUSG00000043940	protein_coding	9871.95	-0.188765	0.0648334	-2.91155	0.00359646	0.0272132
	Clcn5	ENSMUSG00000004317	protein_coding	3371.94	-0.18881	0.0588805	-3.20666	0.00134283	0.0131503
	Pitpnc1	ENSMUSG00000040430	protein_coding	3706.68	-0.188931	0.0452513	-4.17515	2.97789e-05	0.000664068
	Tmod2	ENSMUSG00000032186	protein_coding	8631.33	-0.189005	0.0505909	-3.73594	0.000187016	0.00292224
	Zeb1	ENSMUSG00000024238	protein_coding	7622.24	-0.189131	0.0535596	-3.53122	0.000413641	0.00543513
	Pdp2	ENSMUSG00000048371	protein_coding	760.992	-0.189144	0.0650681	-2.90686	0.0036508	0.0274417
	Jmjd4	ENSMUSG00000036819	protein_coding	2124.26	-0.189234	0.0533904	-3.54435	0.000393583	0.00525562
	Fam199x	ENSMUSG00000042595	protein_coding	1678.55	-0.189274	0.0684402	-2.76553	0.00568298	0.0381062
	Bbx	ENSMUSG00000022641	protein_coding	2620.54	-0.189298	0.054378	-3.48115	0.000499263	0.00623978
	Mmp16	ENSMUSG00000028226	protein_coding	985.874	-0.189352	0.0664544	-2.84936	0.00438077	0.0312951
	Taok2	ENSMUSG00000059981	protein_coding	8631.68	-0.189681	0.0471072	-4.02658	5.65943e-05	0.00112111
	Cyth1	ENSMUSG00000017132	protein_coding	1630.04	-0.189898	0.0703407	-2.69969	0.0069405	0.044257
	Serac1	ENSMUSG00000015659	protein_coding	965.411	-0.189899	0.0652148	-2.9119	0.00359241	0.0271957
	Aff2	ENSMUSG00000031189	protein_coding	1712.09	-0.18997	0.0597428	-3.1798	0.00147375	0.014021
	Pygo1	ENSMUSG00000034910	protein_coding	4111.88	-0.190092	0.0358024	-5.30946	1.09948e-07	6.64285e-06
	Ibtk	ENSMUSG00000035941	protein_coding	3899.23	-0.190181	0.0445444	-4.26948	1.95933e-05	0.000480083
	Tmco3	ENSMUSG00000038497	protein_coding	1222.97	-0.190306	0.0643449	-2.9576	0.00310049	0.0242599
	Zfp329	ENSMUSG00000057894	protein_coding	3121.97	-0.190342	0.0433437	-4.39145	1.12596e-05	0.000310535
	Rictor	ENSMUSG00000050310	protein_coding	3952.47	-0.19044	0.0428724	-4.44202	8.91163e-06	0.000257631
	Dpagt1	ENSMUSG00000032123	protein_coding	1823.35	-0.190639	0.0538914	-3.53747	0.000403974	0.00534804
	Sdr39u1	ENSMUSG00000022223	protein_coding	1177.73	-0.190796	0.0572072	-3.33517	0.000852468	0.00931172
	A830082K12Rik	ENSMUSG00000087143	antisense	3036.73	-0.190987	0.0609437	-3.13383	0.00172542	0.0157508
	Cmip	ENSMUSG00000034390	protein_coding	7500.39	-0.191039	0.0615155	-3.10554	0.00189931	0.0168635
	Gm10254	ENSMUSG00000069011	processed_pseudogene	1044.96	-0.191086	0.0666679	-2.86624	0.00415382	0.0300608
	Edem3	ENSMUSG00000043019	protein_coding	3728.11	-0.191531	0.0465197	-4.1172	3.83499e-05	0.000816701
	Tmem8b	ENSMUSG00000078716	protein_coding	2569.14	-0.191553	0.0459375	-4.16986	3.04783e-05	0.000677729
	Rnf152	ENSMUSG00000047496	protein_coding	1152.35	-0.19171	0.059637	-3.21461	0.0013062	0.0128399
	Pcgf2	ENSMUSG00000018537	protein_coding	4555.19	-0.191842	0.0668175	-2.87114	0.00408998	0.0297681
	Nuak1	ENSMUSG00000020032	protein_coding	3305.54	-0.192027	0.0693395	-2.76938	0.00561629	0.0377726
	Syde1	ENSMUSG00000032714	protein_coding	1316.56	-0.192151	0.0669539	-2.8699	0.00410599	0.0298253
	Fan1	ENSMUSG00000033458	protein_coding	686.55	-0.192209	0.0663894	-2.89517	0.00378953	0.0281821
	Ado	ENSMUSG00000057134	protein_coding	2083.45	-0.192375	0.0515562	-3.73136	0.000190449	0.00295224
	Asb1	ENSMUSG00000026311	protein_coding	1908.15	-0.19253	0.059025	-3.26184	0.00110691	0.0113081
	Kdm3a	ENSMUSG00000053470	protein_coding	9150.31	-0.192742	0.0458127	-4.20718	2.58581e-05	0.000595346
	2210408I21Rik	ENSMUSG00000071252	protein_coding	623.063	-0.192957	0.0726389	-2.65638	0.00789837	0.0484074
	Dbt	ENSMUSG00000000340	protein_coding	1057.38	-0.192966	0.0602224	-3.20423	0.00135426	0.0132125
	Map2	ENSMUSG00000015222	protein_coding	45837.7	-0.193086	0.0588593	-3.28046	0.00103637	0.0107421
	Mras	ENSMUSG00000032470	protein_coding	2445.67	-0.193269	0.0729538	-2.64919	0.0080685	0.0489694
	Tnrc6c	ENSMUSG00000025571	protein_coding	8343.96	-0.193311	0.0418885	-4.6149	3.93281e-06	0.000134335
	Arid1b	ENSMUSG00000069729	protein_coding	5338.88	-0.193356	0.0548478	-3.52532	0.000422979	0.00550684
	Kctd1	ENSMUSG00000036225	protein_coding	1080.75	-0.193708	0.0693922	-2.79149	0.00524659	0.0360155
	Sox5	ENSMUSG00000041540	protein_coding	4376.86	-0.193803	0.0583018	-3.32413	0.000886954	0.00959484
	Gm12940	ENSMUSG00000085334	processed_transcript	2671.77	-0.193893	0.0591805	-3.27631	0.00105174	0.0108511
	Wdr7	ENSMUSG00000040560	protein_coding	3314.24	-0.194063	0.0617938	-3.14049	0.00168664	0.0154692
	Zfp354c	ENSMUSG00000044807	protein_coding	5082.01	-0.194076	0.0455196	-4.26356	2.01194e-05	0.000491491
	Pdzd4	ENSMUSG00000002006	protein_coding	3577.23	-0.194136	0.0703299	-2.76036	0.00577384	0.0384676
	Capn5	ENSMUSG00000035547	protein_coding	907.707	-0.194465	0.0729204	-2.66681	0.00765744	0.0473584
	Sh3kbp1	ENSMUSG00000040990	protein_coding	1366.96	-0.19447	0.0665858	-2.92059	0.00349364	0.0265898
	Meis3	ENSMUSG00000041420	protein_coding	2332.31	-0.19449	0.0675206	-2.88045	0.00397103	0.0291676
	Ept1	ENSMUSG00000075703	protein_coding	4161.53	-0.194697	0.0514859	-3.78155	0.000155853	0.00255017
	D630045J12Rik	ENSMUSG00000063455	protein_coding	5817.9	-0.194905	0.05676	-3.43384	0.000595097	0.00708038
	Map3k10	ENSMUSG00000040390	protein_coding	2564.78	-0.195039	0.0725809	-2.6872	0.00720534	0.0452982
	Trim62	ENSMUSG00000041000	protein_coding	1361.2	-0.195062	0.0661283	-2.94975	0.00318034	0.0247126
	Atp11a	ENSMUSG00000031441	protein_coding	4917.31	-0.195467	0.0720866	-2.71156	0.00669668	0.0431251
	Dcun1d2	ENSMUSG00000038506	protein_coding	1887.82	-0.1956	0.0654053	-2.99058	0.0027845	0.0224283
	Abca2	ENSMUSG00000026944	protein_coding	3060.99	-0.195654	0.0579117	-3.37849	0.000728851	0.00831071
	2410089E03Rik	ENSMUSG00000039801	protein_coding	4346.53	-0.195826	0.0512628	-3.82004	0.000133429	0.00224928
	Fsd1l	ENSMUSG00000054752	protein_coding	6254.38	-0.19607	0.057322	-3.4205	0.000625059	0.00734174
	2310035C23Rik	ENSMUSG00000026319	protein_coding	2728.32	-0.196311	0.0407967	-4.81193	1.4948e-06	6.01389e-05
	1700020I14Rik	ENSMUSG00000085438	lincRNA	13381.6	-0.196364	0.0461833	-4.25184	2.12025e-05	0.000513133
	Rassf2	ENSMUSG00000027339	protein_coding	3933.35	-0.196427	0.0423273	-4.64067	3.47287e-06	0.000121008
	Klf12	ENSMUSG00000072294	protein_coding	911.584	-0.197111	0.0745586	-2.64371	0.00820034	0.0495001
	Cep126	ENSMUSG00000040729	protein_coding	666.861	-0.197368	0.0724117	-2.72564	0.00641769	0.0416376
	Deaf1	ENSMUSG00000058886	protein_coding	2490.49	-0.197411	0.0605438	-3.26064	0.00111163	0.0113489
	Acvr1b	ENSMUSG00000000532	protein_coding	4426.74	-0.197464	0.0470885	-4.19346	2.74737e-05	0.000621544
	Camkk2	ENSMUSG00000029471	protein_coding	2200.12	-0.197559	0.0685889	-2.88034	0.00397248	0.0291676
	Huwe1	ENSMUSG00000025261	protein_coding	38122.2	-0.197559	0.0516004	-3.82864	0.000128853	0.00219586
	Herpud1	ENSMUSG00000031770	protein_coding	1096.24	-0.197687	0.0697324	-2.83495	0.00458334	0.0325357
	Atp6v0a1	ENSMUSG00000019302	protein_coding	4188.15	-0.197714	0.0533509	-3.70591	0.000210633	0.00318912
	Guk1	ENSMUSG00000020444	protein_coding	927.972	-0.197818	0.0746816	-2.64882	0.00807722	0.0490033
	Ccdc93	ENSMUSG00000026339	protein_coding	2204.65	-0.198332	0.0508915	-3.89717	9.73249e-05	0.00173232
	Ids	ENSMUSG00000035847	protein_coding	5048.5	-0.198392	0.0705482	-2.81215	0.00492122	0.0342947
	Tex2	ENSMUSG00000040548	protein_coding	1018.66	-0.198606	0.0658973	-3.01387	0.00257941	0.0213153
	Bcar1	ENSMUSG00000031955	protein_coding	3907.39	-0.198612	0.0563946	-3.52183	0.000428575	0.00556115
	Kif26a	ENSMUSG00000021294	protein_coding	5575.19	-0.198678	0.0556785	-3.56831	0.000359296	0.00488555
	Ap3s2	ENSMUSG00000063801	protein_coding	6078.14	-0.199076	0.0361017	-5.51431	3.5e-08	2.449e-06
	Mtmr1	ENSMUSG00000015214	protein_coding	1893.55	-0.199346	0.0660575	-3.01777	0.00254641	0.0211659
	Rif1	ENSMUSG00000036202	protein_coding	8015.25	-0.199644	0.0488865	-4.08383	4.42986e-05	0.000915896
	Zfp940	ENSMUSG00000050855	protein_coding	873.572	-0.199817	0.0709893	-2.81475	0.00488155	0.0340944
	Smcr8	ENSMUSG00000049323	protein_coding	2795.48	-0.199858	0.0494971	-4.03778	5.39604e-05	0.00107714
	Anp32a	ENSMUSG00000032249	protein_coding	19573.7	-0.199879	0.0495804	-4.0314	5.54451e-05	0.00110254
	Akap1	ENSMUSG00000018428	protein_coding	2189.88	-0.200151	0.0486537	-4.11378	3.89229e-05	0.000824405
	Rbl2	ENSMUSG00000031666	protein_coding	1629.28	-0.200344	0.0597404	-3.35358	0.000797728	0.00887565
	Rassf4	ENSMUSG00000042129	protein_coding	1951.17	-0.200855	0.061316	-3.27574	0.00105385	0.0108656
	Ddx19b	ENSMUSG00000033658	protein_coding	2151.94	-0.200881	0.0626771	-3.20502	0.00135053	0.013199
	Kdm6b	ENSMUSG00000018476	protein_coding	8217.54	-0.200882	0.0685403	-2.93086	0.00338027	0.0259675
	Pde4dip	ENSMUSG00000038170	protein_coding	4057.85	-0.200895	0.0626909	-3.20453	0.00135284	0.0132069
	Tnks2	ENSMUSG00000024811	protein_coding	16564.4	-0.201053	0.0410906	-4.89291	9.93566e-07	4.24919e-05
	Alkbh8	ENSMUSG00000025899	protein_coding	2168.8	-0.201319	0.0491928	-4.09244	4.26855e-05	0.000887244
	Camk1	ENSMUSG00000030272	protein_coding	996.547	-0.201522	0.069852	-2.88499	0.00391428	0.0288352
	Nipal3	ENSMUSG00000028803	protein_coding	633.475	-0.201569	0.0741163	-2.71963	0.00653554	0.0422792
	Klhl18	ENSMUSG00000054792	protein_coding	1016.01	-0.201678	0.0674998	-2.98784	0.00280961	0.0225607
	Smim13	ENSMUSG00000091264	protein_coding	1571.38	-0.20185	0.0581269	-3.47257	0.000515507	0.00639671
	Pou3f1	ENSMUSG00000090125	protein_coding	1030.95	-0.201932	0.063154	-3.19745	0.00138651	0.0134598
	Slc23a2	ENSMUSG00000027340	protein_coding	2124.05	-0.202289	0.0636724	-3.17703	0.00148792	0.0140938
	Fndc3a	ENSMUSG00000033487	protein_coding	8278.72	-0.202297	0.0385903	-5.24217	1.58698e-07	9.07429e-06
	Dlg4	ENSMUSG00000020886	protein_coding	6043.07	-0.202544	0.0597913	-3.38753	0.000705258	0.00807727
	Gm38393	ENSMUSG00000000948	protein_coding	1659.99	-0.202802	0.0705999	-2.87255	0.00407179	0.0297012
	Sptan1	ENSMUSG00000057738	protein_coding	28343.8	-0.20294	0.0630827	-3.21704	0.00129521	0.0127641
	Slc2a4	ENSMUSG00000018566	protein_coding	640.883	-0.203038	0.0751243	-2.70269	0.00687812	0.043949
	Acap3	ENSMUSG00000029033	protein_coding	3389.09	-0.20319	0.0656675	-3.09423	0.00197324	0.0173046
	Fbxo7	ENSMUSG00000001786	protein_coding	1232.1	-0.203216	0.0667404	-3.04488	0.00232777	0.0197052
	Mtx3	ENSMUSG00000021704	protein_coding	2684.99	-0.203265	0.0625341	-3.25047	0.00115214	0.0116256
	Bcat1	ENSMUSG00000030268	protein_coding	5218.05	-0.203425	0.0513936	-3.95817	7.55255e-05	0.00142043
	Oat	ENSMUSG00000030934	protein_coding	4161.2	-0.203483	0.053236	-3.82229	0.000132217	0.00223366
	March8	ENSMUSG00000025702	protein_coding	4110.34	-0.203598	0.0471305	-4.31986	1.56125e-05	0.000399527
	Zfp292	ENSMUSG00000039967	protein_coding	9452.42	-0.20372	0.0372579	-5.46784	4.55565e-08	3.119e-06
	Trmt1l	ENSMUSG00000053286	protein_coding	2176.6	-0.203934	0.0560594	-3.63782	0.000274956	0.00396679
	Dtx3	ENSMUSG00000040415	protein_coding	6969.2	-0.204029	0.0748908	-2.72435	0.0064428	0.0417485
	Epb4.1l1	ENSMUSG00000027624	protein_coding	3347.57	-0.204171	0.0577853	-3.53326	0.000410471	0.00540395
	Ephb1	ENSMUSG00000032537	protein_coding	3144.83	-0.204199	0.0626577	-3.25896	0.0011182	0.0113916
	Apc	ENSMUSG00000005871	protein_coding	16714	-0.204278	0.0546438	-3.73836	0.000185223	0.00290004
	Fam32a	ENSMUSG00000003039	protein_coding	4253.94	-0.204761	0.0730712	-2.80222	0.00507528	0.0350521
	Sec22c	ENSMUSG00000061536	protein_coding	2846.34	-0.20482	0.048858	-4.19214	2.76338e-05	0.000623357
	E330009J07Rik	ENSMUSG00000037172	protein_coding	4000.67	-0.205115	0.0655005	-3.13151	0.00173909	0.0158477
	Zfp26	ENSMUSG00000063108	protein_coding	3554.84	-0.205319	0.045235	-4.53893	5.65412e-06	0.000180862
	Cspg5	ENSMUSG00000032482	protein_coding	1079.33	-0.205453	0.0665039	-3.08934	0.00200602	0.0174743
	Zbed3	ENSMUSG00000041995	protein_coding	2175.91	-0.20553	0.0597072	-3.4423	0.000576783	0.00694185
	Pcca	ENSMUSG00000041650	protein_coding	1261.54	-0.205822	0.0575369	-3.57721	0.000347283	0.00474701
	Ppp6r2	ENSMUSG00000036561	protein_coding	2857.4	-0.206128	0.0537232	-3.83684	0.000124625	0.00214251
	Ttc3	ENSMUSG00000040785	protein_coding	39683.2	-0.2062	0.0528396	-3.90237	9.52537e-05	0.00170909
	Gltscr1l	ENSMUSG00000036568	protein_coding	1412.11	-0.206392	0.0539217	-3.82762	0.000129389	0.00219836
	Ppm1e	ENSMUSG00000046442	protein_coding	3855.85	-0.206556	0.0651506	-3.17043	0.00152214	0.0142964
	Abr	ENSMUSG00000017631	protein_coding	9324.13	-0.206569	0.0711744	-2.9023	0.00370433	0.0277336
	Pkd2	ENSMUSG00000034462	protein_coding	2741.65	-0.206604	0.069062	-2.99158	0.00277537	0.0223828
	Trerf1	ENSMUSG00000064043	processed_transcript	1943.16	-0.206638	0.0691325	-2.98901	0.00279883	0.0225097
	Spata7	ENSMUSG00000021007	protein_coding	738.839	-0.207135	0.0635648	-3.25864	0.00111946	0.0113916
	Sipa1l2	ENSMUSG00000001995	protein_coding	5027.72	-0.207366	0.0620049	-3.34435	0.000824762	0.00909219
	Pigg	ENSMUSG00000029263	protein_coding	764.17	-0.207383	0.0718476	-2.88643	0.00389644	0.0287304
	Fitm2	ENSMUSG00000048486	protein_coding	757.912	-0.20753	0.0700621	-2.96208	0.00305565	0.0239933
	Gbf1	ENSMUSG00000025224	protein_coding	5663.95	-0.207595	0.0554212	-3.74577	0.000179839	0.00285293
	Srgap3	ENSMUSG00000030257	protein_coding	16170.3	-0.207635	0.0567916	-3.65609	0.000256093	0.00374659
	Fzd3	ENSMUSG00000007989	protein_coding	3999.01	-0.207672	0.0577685	-3.5949	0.000324518	0.00453512
	Atp11c	ENSMUSG00000062949	protein_coding	4913	-0.207993	0.0451136	-4.61042	4.01854e-06	0.000136665
	Zfhx2	ENSMUSG00000040721	protein_coding	5325.87	-0.208152	0.0719999	-2.89101	0.00384008	0.0284363
	Mycbp2	ENSMUSG00000033004	protein_coding	9112.61	-0.208357	0.045371	-4.5923	4.38381e-06	0.000146534
	L3mbtl3	ENSMUSG00000039089	protein_coding	2334.35	-0.208811	0.0558313	-3.74003	0.000184	0.00288378
	D430019H16Rik	ENSMUSG00000094910	protein_coding	8129.57	-0.20933	0.0618352	-3.38528	0.000711047	0.00813147
	Mcf2l	ENSMUSG00000031442	protein_coding	4598.6	-0.209593	0.0562558	-3.72571	0.000194768	0.00299518
	March6	ENSMUSG00000039100	protein_coding	11588.9	-0.209643	0.0449199	-4.66704	3.05574e-06	0.000109908
	Mecp2	ENSMUSG00000031393	protein_coding	8319.77	-0.209763	0.041025	-5.11305	3.17e-07	1.63855e-05
	Tmem44	ENSMUSG00000022537	protein_coding	3310.46	-0.210046	0.0664646	-3.16027	0.00157622	0.0146457
	Wnt5a	ENSMUSG00000021994	protein_coding	1185.71	-0.210097	0.0702348	-2.99136	0.00277742	0.0223828
	Myo9a	ENSMUSG00000039585	protein_coding	5189.82	-0.210245	0.0453718	-4.63382	3.58978e-06	0.00012425
	Reep1	ENSMUSG00000052852	protein_coding	5081.5	-0.210298	0.0726572	-2.89439	0.00379896	0.0282255
	Kpna6	ENSMUSG00000003731	protein_coding	4524	-0.210826	0.0456615	-4.61715	3.89039e-06	0.000133178
	Tbkbp1	ENSMUSG00000038517	protein_coding	1371.09	-0.211061	0.0768422	-2.74668	0.00602027	0.0397028
	Zswim5	ENSMUSG00000033948	protein_coding	7176.94	-0.211151	0.0650799	-3.24449	0.00117663	0.0118193
	4932438A13Rik	ENSMUSG00000037270	protein_coding	4398.97	-0.211361	0.0519474	-4.06875	4.72661e-05	0.00096927
	Got1	ENSMUSG00000025190	protein_coding	2003.16	-0.211648	0.0660087	-3.20637	0.0013442	0.0131555
	Cdc42bpa	ENSMUSG00000026490	protein_coding	5148.94	-0.21198	0.0480514	-4.41152	1.02646e-05	0.000287667
	Yod1	ENSMUSG00000046404	protein_coding	1001.04	-0.212116	0.0667407	-3.1782	0.0014819	0.0140538
	Dlg5	ENSMUSG00000021782	protein_coding	6460.07	-0.21226	0.0568344	-3.73471	0.000187934	0.0029278
	Rsf1	ENSMUSG00000035623	protein_coding	6056.47	-0.212277	0.0403561	-5.26009	1.44e-07	8.27854e-06
	Nol4l	ENSMUSG00000061411	protein_coding	6126.71	-0.212284	0.0575252	-3.69028	0.000224004	0.00336221
	Senp7	ENSMUSG00000052917	protein_coding	3349.69	-0.212287	0.0458425	-4.63079	3.64265e-06	0.0001258
	Gal3st3	ENSMUSG00000047658	protein_coding	770.335	-0.212337	0.0713519	-2.97592	0.00292115	0.023182
	Socs7	ENSMUSG00000038485	protein_coding	4394.49	-0.212695	0.0438342	-4.85225	1.22068e-06	4.99439e-05
	Tiam1	ENSMUSG00000002489	protein_coding	2584.19	-0.212969	0.0599396	-3.55306	0.000380782	0.0051306
	Coro7	ENSMUSG00000039637	protein_coding	1452.32	-0.212997	0.0632743	-3.36625	0.000761973	0.00861001
	Ctsl	ENSMUSG00000021477	protein_coding	2139.85	-0.213049	0.0556618	-3.82755	0.000129423	0.00219836
	Abca5	ENSMUSG00000018800	protein_coding	625.79	-0.213182	0.066134	-3.22348	0.00126644	0.0125279
	Srrm4	ENSMUSG00000063919	protein_coding	5832.07	-0.213359	0.0615527	-3.46629	0.000527703	0.00650154
	Raph1	ENSMUSG00000026014	protein_coding	4373.01	-0.213582	0.0558722	-3.82268	0.000132007	0.00223254
	Reep2	ENSMUSG00000038555	protein_coding	1402.83	-0.213586	0.080072	-2.66743	0.00764339	0.047309
	Trio	ENSMUSG00000022263	protein_coding	9148.77	-0.213624	0.0446751	-4.78174	1.73788e-06	6.88535e-05
	Wdr13	ENSMUSG00000031166	protein_coding	4063.56	-0.213642	0.0662103	-3.22672	0.00125218	0.0124263
	Kdelc1	ENSMUSG00000026047	protein_coding	1673.12	-0.213824	0.0493874	-4.32952	1.49436e-05	0.000385569
	Lzts3	ENSMUSG00000037703	protein_coding	850.577	-0.213881	0.0679266	-3.14871	0.00163993	0.0151659
	RP23-23C4.6	ENSMUSG00000106990	TEC	1022.67	-0.21465	0.074102	-2.89668	0.0037713	0.0280868
	Sgcb	ENSMUSG00000029156	protein_coding	934.104	-0.214703	0.06226	-3.4485	0.000563718	0.00682142
	Tbc1d16	ENSMUSG00000039976	protein_coding	10333.8	-0.215162	0.0434569	-4.95117	7.37686e-07	3.33776e-05
	Ints6	ENSMUSG00000035161	protein_coding	2153.79	-0.215341	0.061648	-3.49307	0.0004775	0.00602082
	Samd8	ENSMUSG00000021770	protein_coding	2769.36	-0.215577	0.0456573	-4.72164	2.33956e-06	8.75793e-05
	Dopey1	ENSMUSG00000034973	protein_coding	2480.1	-0.215586	0.0621486	-3.46888	0.000522639	0.00645443
	Fndc4	ENSMUSG00000038552	protein_coding	2222.55	-0.215802	0.0734066	-2.93982	0.00328407	0.0253407
	Zc3h7a	ENSMUSG00000037965	protein_coding	3811.86	-0.216042	0.0598214	-3.61144	0.000304502	0.00428996
	Phip	ENSMUSG00000032253	protein_coding	13962.6	-0.216512	0.0431767	-5.01456	5.31559e-07	2.561e-05
	Lpl	ENSMUSG00000015568	protein_coding	1536.72	-0.216557	0.0530461	-4.08244	4.45654e-05	0.000918978
	Senp1	ENSMUSG00000033075	protein_coding	4499.22	-0.216849	0.0496393	-4.3685	1.25104e-05	0.000336703
	Smg1	ENSMUSG00000030655	protein_coding	10452.5	-0.217032	0.0446102	-4.86508	1.14413e-06	4.77536e-05
	Dact1	ENSMUSG00000044548	protein_coding	1247.48	-0.217138	0.0783348	-2.77193	0.00557254	0.0375801
	Abca3	ENSMUSG00000024130	protein_coding	2589.8	-0.217256	0.051561	-4.21357	2.51362e-05	0.000586511
	Pxk	ENSMUSG00000033885	protein_coding	1321.75	-0.217383	0.0747903	-2.90657	0.00365413	0.0274499
	Casd1	ENSMUSG00000015189	protein_coding	3636.06	-0.217555	0.0524507	-4.1478	3.35688e-05	0.000731856
	Cntln	ENSMUSG00000038070	protein_coding	2167.17	-0.217652	0.048791	-4.4609	8.16154e-06	0.000244064
	Map3k2	ENSMUSG00000024383	protein_coding	2273.72	-0.21778	0.050482	-4.31402	1.60316e-05	0.000407578
	Gm38194	ENSMUSG00000102307	TEC	2599.2	-0.217896	0.0589438	-3.69668	0.000218436	0.0032913
	Btbd6	ENSMUSG00000002803	protein_coding	790.479	-0.218006	0.0725122	-3.00648	0.00264292	0.0216667
	Zbtb26	ENSMUSG00000050714	protein_coding	1906.52	-0.218019	0.0602824	-3.61663	0.000298466	0.00422016
	Ttc21b	ENSMUSG00000034848	protein_coding	1426.88	-0.218058	0.0574911	-3.7929	0.000148901	0.00245702
	Mier3	ENSMUSG00000032727	protein_coding	2652.35	-0.218291	0.0490627	-4.44923	8.6179e-06	0.000253091
	Cbx4	ENSMUSG00000039989	protein_coding	869.443	-0.21833	0.0795916	-2.74312	0.00608579	0.039966
	Rlf	ENSMUSG00000049878	protein_coding	4072.58	-0.218418	0.0412877	-5.29016	1.2221e-07	7.17181e-06
	Hipk3	ENSMUSG00000027177	protein_coding	2087.86	-0.218555	0.0519036	-4.21079	2.54485e-05	0.000589393
	Ino80	ENSMUSG00000034154	protein_coding	2319.4	-0.21857	0.0584145	-3.74171	0.000182771	0.00287477
	Homer2	ENSMUSG00000025813	protein_coding	3303.73	-0.218645	0.0574599	-3.80518	0.000141701	0.00236572
	Med12	ENSMUSG00000079487	protein_coding	5544.15	-0.218723	0.060864	-3.59363	0.000326101	0.00454311
	Srp72	ENSMUSG00000036323	protein_coding	6368.2	-0.218754	0.0368655	-5.93385	3e-09	2.76592e-07
	Bcl7b	ENSMUSG00000029681	protein_coding	915.857	-0.218961	0.0630016	-3.47549	0.000509929	0.00634768
	Cep350	ENSMUSG00000033671	protein_coding	4972.32	-0.219418	0.0477025	-4.59972	4.23066e-06	0.000142636
	Gpx3	ENSMUSG00000018339	protein_coding	677.502	-0.21951	0.0724788	-3.02861	0.0024568	0.0206076
	Vps13c	ENSMUSG00000035284	protein_coding	1788.18	-0.219762	0.050168	-4.38052	1.18399e-05	0.000323461
	Cxadr	ENSMUSG00000022865	protein_coding	14486.9	-0.219919	0.0473025	-4.6492	3.33224e-06	0.000117885
	Scn3a	ENSMUSG00000057182	protein_coding	4118.25	-0.22001	0.0669022	-3.28854	0.0010071	0.0105935
	Fbxl19	ENSMUSG00000030811	protein_coding	7676.89	-0.22001	0.0554295	-3.9692	7.21158e-05	0.00136594
	Tprkb	ENSMUSG00000054226	protein_coding	1193.08	-0.220552	0.0576408	-3.82631	0.00013008	0.00220711
	Maneal	ENSMUSG00000042763	protein_coding	1414.48	-0.220698	0.0550498	-4.00905	6.09635e-05	0.00118511
	Zfp827	ENSMUSG00000071064	protein_coding	3153.77	-0.220716	0.0602555	-3.66299	0.000249284	0.0036676
	Rnf208	ENSMUSG00000044628	protein_coding	759.137	-0.221137	0.0826109	-2.67685	0.00743178	0.0463484
	Birc6	ENSMUSG00000024073	protein_coding	10123.9	-0.221176	0.0425168	-5.20208	1.97071e-07	1.09867e-05
	Lrrc20	ENSMUSG00000037151	protein_coding	1243.97	-0.221257	0.0648517	-3.41174	0.000645508	0.00751969
	Rmnd5b	ENSMUSG00000001054	protein_coding	1155.54	-0.221678	0.0697915	-3.17629	0.00149172	0.0141055
	Clk1	ENSMUSG00000026034	protein_coding	7205.98	-0.221772	0.0492939	-4.49897	6.82827e-06	0.000210235
	Aldh1l2	ENSMUSG00000020256	protein_coding	1520.36	-0.221832	0.0717693	-3.09091	0.00199544	0.0174211
	Robo2	ENSMUSG00000052516	protein_coding	4815.17	-0.221851	0.0790867	-2.80516	0.00502919	0.0348141
	Synm	ENSMUSG00000030554	protein_coding	304.588	-0.222037	0.084043	-2.64195	0.00824299	0.0497191
	Mef2d	ENSMUSG00000001419	protein_coding	3270.36	-0.222391	0.0646473	-3.44007	0.000581563	0.00698513
	Ubn2	ENSMUSG00000038538	protein_coding	7260.69	-0.222562	0.0563347	-3.95071	7.79196e-05	0.00145668
	Bdh1	ENSMUSG00000046598	protein_coding	2081.4	-0.222608	0.076999	-2.89105	0.00383962	0.0284363
	4931406C07Rik	ENSMUSG00000031938	protein_coding	971.697	-0.222687	0.0645223	-3.45132	0.000557845	0.00676609
	Ncan	ENSMUSG00000002341	protein_coding	13798.3	-0.222797	0.0499887	-4.45694	8.31377e-06	0.000247233
	Zfp568	ENSMUSG00000074221	protein_coding	1633.15	-0.222799	0.0722014	-3.0858	0.00203002	0.0176146
	Trim2	ENSMUSG00000027993	protein_coding	8509.75	-0.222809	0.0560039	-3.97845	6.93669e-05	0.00132861
	Inpp4a	ENSMUSG00000026113	protein_coding	1773.74	-0.223169	0.0664573	-3.35809	0.000784833	0.00878225
	Gm9864	ENSMUSG00000052005	pseudogene	630.641	-0.2234	0.0829573	-2.69296	0.00708217	0.0449036
	Qtrt1	ENSMUSG00000002825	protein_coding	998.823	-0.223546	0.0596423	-3.7481	0.000178177	0.0028381
	Parp11	ENSMUSG00000037997	protein_coding	3526.24	-0.223625	0.0680905	-3.28424	0.00102259	0.0106692
	Bcorl1	ENSMUSG00000036959	protein_coding	2521.41	-0.224082	0.0689251	-3.2511	0.0011496	0.0116205
	Nsd1	ENSMUSG00000021488	protein_coding	17186.9	-0.224234	0.0368688	-6.08196	1.18724e-09	1.26074e-07
	Tub	ENSMUSG00000031028	protein_coding	5683.23	-0.224484	0.0833776	-2.69238	0.0070944	0.0449447
	Gnaq	ENSMUSG00000024639	protein_coding	7867.28	-0.224528	0.0461589	-4.86423	1.149e-06	4.78293e-05
	Lrp1	ENSMUSG00000040249	protein_coding	14055.2	-0.224616	0.0672572	-3.33966	0.000838824	0.00921624
	Wnt7a	ENSMUSG00000030093	protein_coding	1564.5	-0.224697	0.0818652	-2.74472	0.00605632	0.03987
	Zfp60	ENSMUSG00000037640	protein_coding	7898.97	-0.224766	0.0467597	-4.80683	1.53342e-06	6.15338e-05
	Kif5b	ENSMUSG00000006740	protein_coding	10811.8	-0.225129	0.0441691	-5.09699	3.4509e-07	1.76618e-05
	Mdn1	ENSMUSG00000058006	protein_coding	5418.99	-0.225231	0.0553597	-4.06851	4.73148e-05	0.00096927
	Nat8l	ENSMUSG00000048142	protein_coding	2045.23	-0.225285	0.0687967	-3.27465	0.00105791	0.010886
	Ece2	ENSMUSG00000022842	protein_coding	847.698	-0.225672	0.0727363	-3.10261	0.00191822	0.0169843
	Dpysl3	ENSMUSG00000024501	protein_coding	39826.3	-0.225848	0.0817075	-2.76411	0.00570792	0.0381449
	Elmo1	ENSMUSG00000041112	protein_coding	2205.96	-0.225995	0.0747527	-3.02324	0.00250084	0.0208785
	Cnih2	ENSMUSG00000024873	protein_coding	3654.99	-0.226061	0.0829345	-2.72577	0.00641509	0.0416376
	Ccdc28b	ENSMUSG00000028795	protein_coding	761.324	-0.226304	0.0761006	-2.97375	0.00294186	0.0233109
	Scube1	ENSMUSG00000016763	protein_coding	2802.52	-0.226415	0.0848493	-2.66843	0.00762058	0.047224
	Vit	ENSMUSG00000024076	protein_coding	821.556	-0.226514	0.0784592	-2.88702	0.00388904	0.02869
	B3galt1	ENSMUSG00000034780	protein_coding	1050.1	-0.226618	0.0842909	-2.68853	0.0071768	0.0452098
	Kdm7a	ENSMUSG00000042599	protein_coding	3874.97	-0.226673	0.0666053	-3.40322	0.000665962	0.00770593
	Spop	ENSMUSG00000057522	protein_coding	5131.85	-0.226693	0.0380059	-5.96468	2.4512e-09	2.40649e-07
	Anks1b	ENSMUSG00000058589	protein_coding	936.01	-0.226699	0.0847188	-2.6759	0.00745295	0.0464248
	Psmg3	ENSMUSG00000029551	protein_coding	429.525	-0.226741	0.0855865	-2.64926	0.00806688	0.0489694
	Med13	ENSMUSG00000034297	protein_coding	8726.74	-0.226856	0.0467546	-4.85206	1.22184e-06	4.99439e-05
	Asrgl1	ENSMUSG00000024654	protein_coding	1891.49	-0.226927	0.0686368	-3.30621	0.000945686	0.0100766
	Sertad4	ENSMUSG00000016262	protein_coding	1299.13	-0.226967	0.0827016	-2.74441	0.006062	0.03987
	Pkd2l2	ENSMUSG00000014503	protein_coding	602.164	-0.227074	0.0698319	-3.25173	0.00114706	0.0116195
	Ddx25	ENSMUSG00000032101	protein_coding	1306.3	-0.227165	0.0661747	-3.43281	0.000597361	0.00709111
	Ralgps1	ENSMUSG00000038831	protein_coding	3690.5	-0.227185	0.0778925	-2.91665	0.00353818	0.0268669
	B3gat1	ENSMUSG00000045994	protein_coding	3253.67	-0.227282	0.0633704	-3.58656	0.00033507	0.00463692
	Gnao1	ENSMUSG00000031748	protein_coding	10855	-0.227343	0.065631	-3.46396	0.000532285	0.00653734
	Tmem161b	ENSMUSG00000035762	protein_coding	1603.8	-0.227681	0.0561691	-4.05349	5.04595e-05	0.00101767
	Pde4b	ENSMUSG00000028525	protein_coding	477.661	-0.228171	0.0768293	-2.96984	0.00297951	0.0235733
	Zfp729b	ENSMUSG00000058093	protein_coding	687.499	-0.228208	0.0721906	-3.16119	0.00157127	0.0146252
	Mink1	ENSMUSG00000020827	protein_coding	3061.99	-0.228466	0.077845	-2.93488	0.00333679	0.0256841
	Ccl27a	ENSMUSG00000073888	protein_coding	962.367	-0.228556	0.0855998	-2.67005	0.00758398	0.0470863
	Lsamp	ENSMUSG00000061080	protein_coding	1751.77	-0.22884	0.0621602	-3.68145	0.00023191	0.00346754
	Dnajb2	ENSMUSG00000026203	protein_coding	1149.53	-0.229014	0.0553398	-4.13833	3.49847e-05	0.000758064
	Frs3	ENSMUSG00000023266	protein_coding	419.12	-0.229017	0.0786453	-2.91203	0.00359091	0.0271957
	Hcn3	ENSMUSG00000028051	protein_coding	815.704	-0.229447	0.0829803	-2.76508	0.00569088	0.0381196
	Col6a6	ENSMUSG00000043719	protein_coding	34.6795	-0.22949	0.0844935	-2.71606	0.00660635	0.0427019
	Epha4	ENSMUSG00000026235	protein_coding	13152.4	-0.229755	0.0816158	-2.81508	0.00487657	0.0340901
	Pip4k2b	ENSMUSG00000018547	protein_coding	7002.36	-0.229972	0.0442635	-5.19552	2.04152e-07	1.11818e-05
	Rab4a	ENSMUSG00000019478	protein_coding	999.539	-0.230081	0.0632146	-3.63968	0.000272973	0.00394182
	Zfp763	ENSMUSG00000067430	protein_coding	1479	-0.230082	0.0676006	-3.40355	0.000665158	0.00770593
	1500011B03Rik	ENSMUSG00000072694	protein_coding	1324.06	-0.230437	0.0731447	-3.15043	0.00163033	0.0150945
	Arhgef9	ENSMUSG00000025656	protein_coding	2598.13	-0.230558	0.0675695	-3.41216	0.000644495	0.0075135
	Zc3hc1	ENSMUSG00000039130	protein_coding	1975.81	-0.230895	0.0540202	-4.27423	1.918e-05	0.000470753
	Sema4f	ENSMUSG00000000627	protein_coding	385.021	-0.231233	0.0874249	-2.64493	0.00817068	0.0493984
	Chd6	ENSMUSG00000057133	protein_coding	9087.47	-0.23129	0.0462368	-5.00229	5.66528e-07	2.70444e-05
	Hp1bp3	ENSMUSG00000028759	protein_coding	15345.2	-0.231637	0.0486896	-4.75742	1.96085e-06	7.61414e-05
	Slco3a1	ENSMUSG00000025790	protein_coding	747.88	-0.231946	0.0811406	-2.85857	0.00425555	0.0306408
	Cpeb2	ENSMUSG00000039782	protein_coding	1113.86	-0.23198	0.083241	-2.78685	0.00532234	0.0363755
	Ap3b2	ENSMUSG00000062444	protein_coding	2961.95	-0.232027	0.0786704	-2.94936	0.00318431	0.0247176
	Xpo4	ENSMUSG00000021952	protein_coding	2090.69	-0.232119	0.0606124	-3.82956	0.00012837	0.00219001
	Necab2	ENSMUSG00000031837	protein_coding	1028	-0.23217	0.0690027	-3.36466	0.000766393	0.00865033
	Col9a3	ENSMUSG00000027570	protein_coding	435.307	-0.232259	0.0848658	-2.73678	0.00620438	0.0405911
	Mbtps2	ENSMUSG00000046873	protein_coding	2056.52	-0.232641	0.0494299	-4.70649	2.52019e-06	9.30027e-05
	Gad2	ENSMUSG00000026787	protein_coding	5112.17	-0.232642	0.0800332	-2.90682	0.00365127	0.0274417
	4933431E20Rik	ENSMUSG00000086968	antisense	985.894	-0.232837	0.0676224	-3.44319	0.000574894	0.00692446
	Zfyve16	ENSMUSG00000021706	protein_coding	1788.79	-0.232863	0.0518962	-4.4871	7.22008e-06	0.000219699
	Pcdh10	ENSMUSG00000049100	protein_coding	3847.38	-0.232944	0.0607719	-3.83309	0.000126543	0.00216528
	As3mt	ENSMUSG00000003559	protein_coding	459.204	-0.233092	0.0745683	-3.12589	0.00177269	0.0160475
	Slc5a3	ENSMUSG00000089774	protein_coding	1640	-0.233233	0.0598342	-3.89799	9.69932e-05	0.00173036
	Maged2	ENSMUSG00000025268	protein_coding	5717.73	-0.23347	0.0642146	-3.63578	0.00027714	0.00398724
	Cers6	ENSMUSG00000027035	protein_coding	3018.74	-0.233477	0.0539532	-4.3274	1.50881e-05	0.000387669
	AU020206	ENSMUSG00000097415	lincRNA	416.041	-0.233554	0.0846242	-2.7599	0.00578197	0.0385054
	Prdx5	ENSMUSG00000024953	protein_coding	1745.7	-0.233674	0.0671931	-3.47766	0.00050582	0.00630659
	Peg13	ENSMUSG00000106847	sense_intronic	6757.99	-0.2337	0.0578521	-4.03961	5.35404e-05	0.00107287
	Etnk1	ENSMUSG00000030275	protein_coding	6812.66	-0.233765	0.0480402	-4.86603	1.13864e-06	4.77536e-05
	Hdx	ENSMUSG00000034551	protein_coding	584.09	-0.233847	0.0697825	-3.35108	0.000804961	0.00894338
	RP23-253G12.9	ENSMUSG00000107215	TEC	862.538	-0.234004	0.0730723	-3.20236	0.00136308	0.0132736
	Grn	ENSMUSG00000034708	protein_coding	1621.13	-0.234022	0.0664583	-3.52134	0.000429377	0.00556692
	Snhg14	ENSMUSG00000100826	processed_transcript	5597.51	-0.234156	0.0569366	-4.11257	3.91282e-05	0.000827631
	Zfp652	ENSMUSG00000075595	protein_coding	5796.31	-0.234466	0.0463291	-5.06088	4.17335e-07	2.09472e-05
	Kif13b	ENSMUSG00000060012	protein_coding	807.178	-0.234553	0.0766188	-3.0613	0.00220375	0.0188703
	Itsn2	ENSMUSG00000020640	protein_coding	1118.27	-0.234573	0.0735296	-3.19019	0.0014218	0.0136833
	Sema6c	ENSMUSG00000038777	protein_coding	3319.88	-0.23466	0.0795764	-2.94886	0.00318944	0.0247451
	Pcyox1	ENSMUSG00000029998	protein_coding	5000.28	-0.234666	0.0493945	-4.75087	2.02546e-06	7.84554e-05
	Snap91	ENSMUSG00000033419	protein_coding	2292.6	-0.234807	0.0858616	-2.73471	0.00624347	0.0407621
	Fam13b	ENSMUSG00000036501	protein_coding	2203.67	-0.234814	0.0594053	-3.95274	7.72615e-05	0.00144784
	Zfp13	ENSMUSG00000062012	protein_coding	1131.19	-0.234973	0.057159	-4.11087	3.94171e-05	0.000832612
	Rc3h2	ENSMUSG00000075376	protein_coding	7630.48	-0.235107	0.0366127	-6.42145	1.34981e-10	1.83223e-08
	Brms1l	ENSMUSG00000012076	protein_coding	2307.45	-0.235157	0.0513944	-4.57554	4.74987e-06	0.000156425
	Gprasp2	ENSMUSG00000072966	protein_coding	2830.24	-0.235164	0.0757341	-3.10512	0.00190202	0.0168696
	Tmem50a	ENSMUSG00000028822	protein_coding	1774.56	-0.235308	0.0623306	-3.77516	0.000159907	0.00260286
	Phc3	ENSMUSG00000037652	protein_coding	2965.8	-0.23532	0.0630474	-3.73244	0.000189636	0.00294256
	Zfp322a	ENSMUSG00000046351	protein_coding	3980.07	-0.235424	0.0473192	-4.97523	6.51689e-07	3.00972e-05
	Rbm5	ENSMUSG00000032580	protein_coding	13360	-0.235504	0.0497726	-4.73159	2.22765e-06	8.46073e-05
	Zbtb20	ENSMUSG00000022708	protein_coding	5051.16	-0.23567	0.0662415	-3.55773	0.000374069	0.00506437
	Pik3r3	ENSMUSG00000028698	protein_coding	9345.24	-0.236265	0.0582279	-4.05758	4.9583e-05	0.00100388
	Ccdc8	ENSMUSG00000041117	protein_coding	2353.65	-0.236278	0.0506323	-4.66654	3.06321e-06	0.000109923
	3110002H16Rik	ENSMUSG00000024410	protein_coding	1039.94	-0.236416	0.0745065	-3.1731	0.00150823	0.0142085
	Prr36	ENSMUSG00000064125	protein_coding	6046.17	-0.236461	0.0534043	-4.42775	9.522e-06	0.000271238
	Zfp952	ENSMUSG00000053390	protein_coding	1197.16	-0.23647	0.0536797	-4.40519	1.05689e-05	0.000295136
	Rhobtb2	ENSMUSG00000022075	protein_coding	3461.47	-0.236484	0.0534575	-4.42378	9.69908e-06	0.000274778
	Zwint	ENSMUSG00000019923	protein_coding	12197.4	-0.236841	0.0545593	-4.34098	1.41851e-05	0.000371527
	Pou6f1	ENSMUSG00000009739	protein_coding	3359.61	-0.236947	0.0697996	-3.39468	0.000687094	0.00789803
	Ube3a	ENSMUSG00000025326	protein_coding	8447.54	-0.237075	0.0428114	-5.53765	3.06549e-08	2.19506e-06
	Srgap1	ENSMUSG00000020121	protein_coding	3492.08	-0.237145	0.0678998	-3.49257	0.0004784	0.0060273
	Klhl29	ENSMUSG00000020627	protein_coding	1835.47	-0.237152	0.0766531	-3.09383	0.0019759	0.0173085
	Prpf40b	ENSMUSG00000023007	protein_coding	3261.77	-0.237225	0.0607419	-3.90546	9.40455e-05	0.0016913
	Mgat5	ENSMUSG00000036155	protein_coding	3377.44	-0.237388	0.0547349	-4.33705	1.44409e-05	0.000374455
	Clmp	ENSMUSG00000032024	protein_coding	1878.46	-0.238089	0.0899864	-2.64583	0.00814911	0.0493244
	Tulp4	ENSMUSG00000034377	protein_coding	15617.8	-0.238384	0.038687	-6.16185	7.18978e-10	7.9e-08
	Lmbrd2	ENSMUSG00000039704	protein_coding	1250.15	-0.238438	0.0560122	-4.2569	2.07278e-05	0.000503921
	Zdhhc15	ENSMUSG00000033906	protein_coding	1361.48	-0.238853	0.0693149	-3.44592	0.000569129	0.00686561
	Atrx	ENSMUSG00000031229	protein_coding	20258.5	-0.239133	0.0379698	-6.29797	3.01576e-10	3.65388e-08
	Gpr173	ENSMUSG00000056679	protein_coding	1585.94	-0.239392	0.0636085	-3.76352	0.00016754	0.00269618
	Ncdn	ENSMUSG00000028833	protein_coding	2836.44	-0.239692	0.0569075	-4.21197	2.53155e-05	0.000588935
	Spire2	ENSMUSG00000010154	protein_coding	777.028	-0.240075	0.0726457	-3.30474	0.000950649	0.0101156
	Cers1	ENSMUSG00000087408	protein_coding	442.412	-0.240347	0.0841835	-2.85504	0.00430311	0.0308551
	Zbtb2	ENSMUSG00000075327	protein_coding	1446.28	-0.240521	0.0625471	-3.84544	0.000120336	0.00209523
	Rps11	ENSMUSG00000003429	protein_coding	19452.8	-0.240532	0.0603035	-3.98869	6.64393e-05	0.00128356
	Pitpnm1	ENSMUSG00000024851	protein_coding	1139.29	-0.240606	0.0766691	-3.13824	0.00169967	0.0155703
	Mapre3	ENSMUSG00000029166	protein_coding	1904.58	-0.240773	0.07009	-3.4352	0.000592112	0.00705693
	Adgrl1	ENSMUSG00000013033	protein_coding	11707.2	-0.240887	0.061367	-3.92536	8.66014e-05	0.00158482
	Polr1b	ENSMUSG00000027395	protein_coding	2203.77	-0.240918	0.0678881	-3.54875	0.000387065	0.00518857
	Rnf24	ENSMUSG00000048911	protein_coding	2805.51	-0.241001	0.0556939	-4.32723	1.50995e-05	0.000387669
	2410002F23Rik	ENSMUSG00000045411	protein_coding	6047.05	-0.241242	0.0566751	-4.25659	2.07573e-05	0.000503921
	Unc13a	ENSMUSG00000034799	protein_coding	2380.76	-0.241426	0.083803	-2.88088	0.00396568	0.0291452
	Lnpep	ENSMUSG00000023845	protein_coding	1335.78	-0.242139	0.0649954	-3.72548	0.000194946	0.00299518
	Stx1b	ENSMUSG00000030806	protein_coding	2767.8	-0.242352	0.0725691	-3.33961	0.000838967	0.00921624
	Sfxn5	ENSMUSG00000033720	protein_coding	986.747	-0.24248	0.0905619	-2.6775	0.00741734	0.0462769
	Xbp1	ENSMUSG00000020484	protein_coding	2501.17	-0.24271	0.063181	-3.8415	0.000122283	0.0021173
	Pgap1	ENSMUSG00000073678	protein_coding	8282.1	-0.242855	0.0710926	-3.41603	0.000635408	0.00741864
	Diap2	ENSMUSG00000034480	protein_coding	1039.12	-0.242858	0.0605581	-4.01033	6.06339e-05	0.00118164
	Tk1	ENSMUSG00000025574	protein_coding	2843.45	-0.242922	0.0655798	-3.70421	0.00021205	0.00320435
	Mtmr9	ENSMUSG00000035078	protein_coding	3292.84	-0.243049	0.0447472	-5.4316	5.58517e-08	3.74183e-06
	Sorl1	ENSMUSG00000049313	protein_coding	3150.89	-0.243188	0.0862136	-2.82077	0.00479092	0.0336421
	Zhx3	ENSMUSG00000035877	protein_coding	1849.91	-0.243301	0.0618729	-3.93226	8.41503e-05	0.00154722
	Scrt1	ENSMUSG00000048385	protein_coding	3466.6	-0.24351	0.0769018	-3.16651	0.00154282	0.0144212
	Lrch2	ENSMUSG00000031290	protein_coding	4586.05	-0.243575	0.0414062	-5.88257	4e-09	3.60319e-07
	Cep97	ENSMUSG00000022604	protein_coding	2561.46	-0.243696	0.0583048	-4.17969	2.91912e-05	0.000652828
	Bdp1	ENSMUSG00000049658	protein_coding	3793.32	-0.243799	0.04486	-5.43466	5.49011e-08	3.694e-06
	Clstn1	ENSMUSG00000039953	protein_coding	10508.9	-0.243945	0.046718	-5.22166	1.77325e-07	1.01023e-05
	Tmx4	ENSMUSG00000034723	protein_coding	5848.7	-0.244035	0.062282	-3.91822	8.92057e-05	0.00161731
	Zfr2	ENSMUSG00000034949	protein_coding	602.733	-0.244456	0.0925425	-2.64156	0.00825255	0.0497576
	Rab11fip4	ENSMUSG00000017639	protein_coding	5799.42	-0.244702	0.0385671	-6.34485	2.22645e-10	2.9e-08
	Traf3ip2	ENSMUSG00000019842	protein_coding	328.79	-0.244732	0.0852121	-2.87204	0.00407836	0.0297264
	Celf5	ENSMUSG00000034818	protein_coding	4996.79	-0.244749	0.0864983	-2.82953	0.00466171	0.0329422
	Ncoa1	ENSMUSG00000020647	protein_coding	2653.59	-0.244814	0.0560877	-4.36485	1.2721e-05	0.000340026
	Cul9	ENSMUSG00000040327	protein_coding	976.631	-0.244839	0.0850357	-2.87925	0.00398619	0.0292545
	Rab3c	ENSMUSG00000021700	protein_coding	3442.8	-0.244861	0.0918036	-2.66723	0.00764802	0.0473189
	Ctif	ENSMUSG00000052928	protein_coding	3860.55	-0.244876	0.0454009	-5.39365	6.9e-08	4.50922e-06
	Plekhb2	ENSMUSG00000026123	protein_coding	2362.83	-0.245812	0.0619642	-3.967	7.27834e-05	0.00137216
	Mast1	ENSMUSG00000053693	protein_coding	2275.13	-0.245861	0.0787658	-3.12142	0.00179981	0.0162305
	Ncoa3	ENSMUSG00000027678	protein_coding	2477.39	-0.246163	0.057967	-4.24661	2.1703e-05	0.000521746
	Kidins220	ENSMUSG00000036333	protein_coding	13825.7	-0.246322	0.0696964	-3.53421	0.000408999	0.00539631
	Rit1	ENSMUSG00000028057	protein_coding	1028.27	-0.24661	0.0662668	-3.72147	0.00019807	0.00304019
	Arsk	ENSMUSG00000021592	protein_coding	607.479	-0.24692	0.072474	-3.40701	0.000656793	0.00763405
	D030028A08Rik	ENSMUSG00000078700	processed_transcript	275.803	-0.247133	0.0928753	-2.66091	0.00779304	0.0479312
	Ric1	ENSMUSG00000038658	protein_coding	2843.15	-0.247159	0.0497969	-4.96334	6.92922e-07	3.1535e-05
	Ackr1	ENSMUSG00000037872	protein_coding	374.229	-0.24768	0.0861434	-2.87521	0.00403757	0.029493
	Rab30	ENSMUSG00000030643	protein_coding	511.505	-0.248051	0.0755512	-3.28322	0.00102629	0.0106945
	6230415J03Rik	ENSMUSG00000100214	lincRNA	1124.09	-0.24837	0.0653621	-3.79991	0.000144749	0.00241403
	Slc25a12	ENSMUSG00000027010	protein_coding	2991.46	-0.248475	0.0527171	-4.71336	2.43667e-06	9.0563e-05
	Nfat5	ENSMUSG00000003847	protein_coding	5778.49	-0.248607	0.0629358	-3.95017	7.80941e-05	0.00145819
	Fgf14	ENSMUSG00000025551	protein_coding	553.202	-0.24885	0.0860283	-2.89266	0.00381998	0.0283412
	Ank2	ENSMUSG00000032826	protein_coding	11143.5	-0.248938	0.0412785	-6.03069	1.63259e-09	1.66567e-07
	Dusp8	ENSMUSG00000037887	protein_coding	3846.15	-0.249485	0.0713141	-3.49839	0.000468072	0.00594032
	A430033K04Rik	ENSMUSG00000056014	protein_coding	1029.62	-0.249628	0.0784179	-3.1833	0.00145607	0.0139039
	9330159F19Rik	ENSMUSG00000004360	protein_coding	3866.46	-0.250056	0.0661084	-3.78252	0.000155251	0.00254491
	Ccdc91	ENSMUSG00000030301	protein_coding	1242.07	-0.250081	0.0731442	-3.41902	0.000628478	0.0073708
	Mga	ENSMUSG00000033943	protein_coding	7280.19	-0.250185	0.0375069	-6.67037	2.55157e-11	4.23723e-09
	Prokr1	ENSMUSG00000049409	protein_coding	807.834	-0.25036	0.0851122	-2.94153	0.00326595	0.0252134
	Myo19	ENSMUSG00000020527	protein_coding	1262.79	-0.250439	0.0703492	-3.55994	0.000370933	0.00502938
	4930402H24Rik	ENSMUSG00000027309	protein_coding	5557.63	-0.250458	0.0556969	-4.4968	6.89836e-06	0.000211559
	Eln	ENSMUSG00000029675	protein_coding	422.792	-0.250468	0.0932792	-2.68515	0.00724976	0.0454852
	Cbl	ENSMUSG00000034342	protein_coding	3157.98	-0.25049	0.0651709	-3.84358	0.000121252	0.00210538
[truncated: 612 more rows]

## Sheet: SFARIneoneooverlap
	Gene Name		gene.symbol	gene.name	chromosome	genetic.category	gene.score	syndromic	number.of.reports		Ensembl ID	BioType	baseMean	log2FoldChange	lfcSE	stat	pvalue	padj
[truncated: 145 more rows]

[truncated: 11 more sheets: SFARIneo-overlap, H3K27neoneo, H3K27neo-, CHD8neoneo, CHD8neo-, RESTneoneo, RESTneo-, Enrichr_up_neoneo Encode+ChEA, Enrichr_up_neo- Encode+ChEA, Enrichr_down_neoneo Encode+ChEA, Enrichr_down_neo- Encode+ChEA]
