# Supplementary material for: Distinct, dosage-sensitive requirements for the autism-associated factor CHD8 during cortical development
Source: Mol Autism. 2021 Feb 24;12:16. doi: 10.1186/s13229-020-00409-3 (PMC7905672; doi:10.1186/s13229-020-00409-3)
Supplement: Supplementary file 4 — Additional file 4: Table S3. Gene ontology and pathway analyses of E12.5 RNA-seq data, accompanies Fig. 3I. [file 13229_2020_409_MOESM4_ESM.xlsx]

## Sheet: neoneoPathwaysUp
Category	Term	Count	%	PValue	Genes	List Total	Pop Hits	Pop Total	Fold Enrichment	Bonferroni	Benjamini	FDR
KEGG_PATHWAY	mmu03430:Mismatch repair	12	1.35287	3.88825e-10	ENSMUSG00000038644, ENSMUSG00000005370, ENSMUSG00000020471, ENSMUSG00000023104, ENSMUSG00000033970, ENSMUSG00000021245, ENSMUSG00000029911, ENSMUSG00000022881, ENSMUSG00000024151, ENSMUSG00000029363, ENSMUSG00000032498, ENSMUSG00000079109	335	22	7720	12.5699	9.48732e-08	9.48732e-08	5.03189e-07
KEGG_PATHWAY	mmu03460:Fanconi anemia pathway	16	1.80383	1.97005e-09	ENSMUSG00000025144, ENSMUSG00000039187, ENSMUSG00000030528, ENSMUSG00000079109, ENSMUSG00000034023, ENSMUSG00000059772, ENSMUSG00000021461, ENSMUSG00000041147, ENSMUSG00000007570, ENSMUSG00000022779, ENSMUSG00000039055, ENSMUSG00000024906, ENSMUSG00000028560, ENSMUSG00000003549, ENSMUSG00000032498, ENSMUSG00000073705	335	51	7720	7.22973	4.80692e-07	2.40346e-07	2.5495e-06
KEGG_PATHWAY	mmu03030:DNA replication	12	1.35287	1.38427e-07	ENSMUSG00000038644, ENSMUSG00000020471, ENSMUSG00000036875, ENSMUSG00000023104, ENSMUSG00000002870, ENSMUSG00000033970, ENSMUSG00000026355, ENSMUSG00000041859, ENSMUSG00000029911, ENSMUSG00000022881, ENSMUSG00000024925, ENSMUSG00000029363	335	35	7720	7.90107	3.37756e-05	1.12587e-05	0.000179142
KEGG_PATHWAY	mmu04110:Cell cycle	19	2.14205	5.5511e-06	ENSMUSG00000027552, ENSMUSG00000030867, ENSMUSG00000025135, ENSMUSG00000027490, ENSMUSG00000002870, ENSMUSG00000027641, ENSMUSG00000002297, ENSMUSG00000021453, ENSMUSG00000032402, ENSMUSG00000027330, ENSMUSG00000026355, ENSMUSG00000006398, ENSMUSG00000034165, ENSMUSG00000041859, ENSMUSG00000029521, ENSMUSG00000002068, ENSMUSG00000032477, ENSMUSG00000014859, ENSMUSG00000023908	335	124	7720	3.53105	0.00135356	0.000338561	0.00718361
KEGG_PATHWAY	mmu03440:Homologous recombination	9	1.01466	1.64068e-05	ENSMUSG00000038644, ENSMUSG00000020471, ENSMUSG00000041147, ENSMUSG00000039055, ENSMUSG00000022779, ENSMUSG00000024906, ENSMUSG00000029911, ENSMUSG00000028702, ENSMUSG00000030528	335	28	7720	7.40725	0.00399529	0.000800337	0.0212304
KEGG_PATHWAY	mmu03420:Nucleotide excision repair	9	1.01466	0.000510594	ENSMUSG00000038644, ENSMUSG00000001524, ENSMUSG00000020471, ENSMUSG00000054051, ENSMUSG00000023104, ENSMUSG00000033970, ENSMUSG00000022881, ENSMUSG00000003549, ENSMUSG00000029363	335	44	7720	4.7137	0.117165	0.0205553	0.658764
KEGG_PATHWAY	mmu03410:Base excision repair	8	0.901917	0.00062802	ENSMUSG00000038644, ENSMUSG00000020287, ENSMUSG00000020471, ENSMUSG00000041429, ENSMUSG00000028687, ENSMUSG00000026496, ENSMUSG00000036061, ENSMUSG00000030271	335	35	7720	5.26738	0.142115	0.0216598	0.809698
KEGG_PATHWAY	mmu01100:Metabolic pathways	78	8.79369	0.00106007	ENSMUSG00000027203, ENSMUSG00000020471, ENSMUSG00000048755, ENSMUSG00000031783, ENSMUSG00000025204, ENSMUSG00000013629, ENSMUSG00000003072, ENSMUSG00000027618, ENSMUSG00000025140, ENSMUSG00000001467, ENSMUSG00000006517, ENSMUSG00000029545, ENSMUSG00000035769, ENSMUSG00000024525, ENSMUSG00000027610, ENSMUSG00000020534, ENSMUSG00000033021, ENSMUSG00000033735, ENSMUSG00000025651, ENSMUSG00000035704,…	335	1278	7720	1.40649	0.228019	0.0318318	1.36322
KEGG_PATHWAY	mmu01130:Biosynthesis of antibiotics	20	2.25479	0.00223049	ENSMUSG00000011752, ENSMUSG00000003526, ENSMUSG00000026687, ENSMUSG00000030826, ENSMUSG00000026520, ENSMUSG00000027984, ENSMUSG00000011179, ENSMUSG00000025140, ENSMUSG00000001467, ENSMUSG00000053644, ENSMUSG00000028792, ENSMUSG00000006517, ENSMUSG00000058258, ENSMUSG00000041237, ENSMUSG00000020534, ENSMUSG00000022407, ENSMUSG00000024177, ENSMUSG00000029596, ENSMUSG00000033105, ENSMUSG00000041939	335	214	7720	2.15372	0.42007	0.0587427	2.84842
KEGG_PATHWAY	mmu04390:Hippo signaling pathway	14	1.57835	0.0135925	ENSMUSG00000039004, ENSMUSG00000040385, ENSMUSG00000036904, ENSMUSG00000074637, ENSMUSG00000042745, ENSMUSG00000020536, ENSMUSG00000032402, ENSMUSG00000022329, ENSMUSG00000034165, ENSMUSG00000050288, ENSMUSG00000030796, ENSMUSG00000048402, ENSMUSG00000024182, ENSMUSG00000022178	335	151	7720	2.1366	0.964539	0.283897	16.2313
KEGG_PATHWAY	mmu00330:Arginine and proline metabolism	7	0.789177	0.0182646	ENSMUSG00000003526, ENSMUSG00000039682, ENSMUSG00000026687, ENSMUSG00000026520, ENSMUSG00000011179, ENSMUSG00000025140, ENSMUSG00000053644	335	49	7720	3.29211	0.988866	0.335611	21.2233
KEGG_PATHWAY	mmu01230:Biosynthesis of amino acids	9	1.01466	0.0189841	ENSMUSG00000011752, ENSMUSG00000041237, ENSMUSG00000020534, ENSMUSG00000029596, ENSMUSG00000024892, ENSMUSG00000026520, ENSMUSG00000030826, ENSMUSG00000025140, ENSMUSG00000053644	335	78	7720	2.65901	0.99069	0.322754	21.9672
KEGG_PATHWAY	mmu00970:Aminoacyl-tRNA biosynthesis	8	0.901917	0.0232412	ENSMUSG00000038838, ENSMUSG00000030871, ENSMUSG00000026618, ENSMUSG00000063179, ENSMUSG00000007029, ENSMUSG00000004233, ENSMUSG00000043572, ENSMUSG00000035202	335	66	7720	2.79331	0.996778	0.356844	26.2376
KEGG_PATHWAY	mmu00620:Pyruvate metabolism	6	0.676437	0.0253155	ENSMUSG00000041237, ENSMUSG00000026687, ENSMUSG00000024892, ENSMUSG00000042010, ENSMUSG00000061046, ENSMUSG00000053644	335	39	7720	3.54535	0.998082	0.360388	28.2393
KEGG_PATHWAY	mmu04550:Signaling pathways regulating pluripotency of stem cells	12	1.35287	0.0364575	ENSMUSG00000042745, ENSMUSG00000032402, ENSMUSG00000035027, ENSMUSG00000031565, ENSMUSG00000048904, ENSMUSG00000074637, ENSMUSG00000036904, ENSMUSG00000050288, ENSMUSG00000020167, ENSMUSG00000027168, ENSMUSG00000024182, ENSMUSG00000005917	335	138	7720	2.00389	0.999884	0.453446	38.1601
KEGG_PATHWAY	mmu00100:Steroid biosynthesis	4	0.450958	0.0465113	ENSMUSG00000058454, ENSMUSG00000034926, ENSMUSG00000001467, ENSMUSG00000033105	335	19	7720	4.85153	0.999991	0.516316	46.0096
KEGG_PATHWAY	mmu03040:Spliceosome	11	1.24014	0.0620524	ENSMUSG00000025134, ENSMUSG00000024422, ENSMUSG00000007050, ENSMUSG00000051695, ENSMUSG00000025872, ENSMUSG00000031848, ENSMUSG00000060288, ENSMUSG00000078765, ENSMUSG00000074088, ENSMUSG00000037197, ENSMUSG00000024604	335	133	7720	1.90596	1	0.601268	56.353
KEGG_PATHWAY	mmu03018:RNA degradation	8	0.901917	0.0636766	ENSMUSG00000061286, ENSMUSG00000022685, ENSMUSG00000007050, ENSMUSG00000005682, ENSMUSG00000039356, ENSMUSG00000031848, ENSMUSG00000040356, ENSMUSG00000028322	335	82	7720	2.24827	1	0.590115	57.3211
KEGG_PATHWAY	mmu04115:p53 signaling pathway	7	0.789177	0.0688218	ENSMUSG00000022385, ENSMUSG00000021453, ENSMUSG00000040749, ENSMUSG00000025507, ENSMUSG00000034165, ENSMUSG00000029521, ENSMUSG00000002068	335	67	7720	2.40766	1	0.599764	60.2585
KEGG_PATHWAY	mmu00240:Pyrimidine metabolism	9	1.01466	0.0771353	ENSMUSG00000038644, ENSMUSG00000035834, ENSMUSG00000027203, ENSMUSG00000020471, ENSMUSG00000024177, ENSMUSG00000031783, ENSMUSG00000000811, ENSMUSG00000013629, ENSMUSG00000025575	335	103	7720	2.01362	1	0.624436	64.6132
KEGG_PATHWAY	mmu04340:Hedgehog signaling pathway	4	0.450958	0.0830572	ENSMUSG00000052957, ENSMUSG00000021318, ENSMUSG00000003345, ENSMUSG00000048402	335	24	7720	3.8408	1	0.634866	67.4419
KEGG_PATHWAY	mmu00280:Valine, leucine and isoleucine degradation	6	0.676437	0.0881254	ENSMUSG00000029545, ENSMUSG00000029482, ENSMUSG00000026687, ENSMUSG00000030826, ENSMUSG00000027984, ENSMUSG00000053644	335	55	7720	2.51398	1	0.640545	69.6954
KEGG_PATHWAY	mmu00563:Glycosylphosphatidylinositol(GPI)-anchor biosynthesis	4	0.450958	0.0914927	ENSMUSG00000026810, ENSMUSG00000026698, ENSMUSG00000022561, ENSMUSG00000022940	335	25	7720	3.68716	1	0.638658	71.1121
KEGG_PATHWAY	mmu03010:Ribosome	11	1.24014	0.0972659	ENSMUSG00000025508, ENSMUSG00000060636, ENSMUSG00000090137, ENSMUSG00000037772, ENSMUSG00000002767, ENSMUSG00000000740, ENSMUSG00000030879, ENSMUSG00000057863, ENSMUSG00000036781, ENSMUSG00000001445, ENSMUSG00000044533	335	145	7720	1.74822	1	0.646661	73.3997

## Sheet: neo-PathwaysUp
Category	Term	Count	%	PValue	Genes	List Total	Pop Hits	Pop Total	Fold Enrichment	Bonferroni	Benjamini	FDR
KEGG_PATHWAY	mmu03430:Mismatch repair	11	0.998185	3.19985e-08	ENSMUSG00000038644, ENSMUSG00000020471, ENSMUSG00000023104, ENSMUSG00000028884, ENSMUSG00000021245, ENSMUSG00000012483, ENSMUSG00000029911, ENSMUSG00000022881, ENSMUSG00000024151, ENSMUSG00000029363, ENSMUSG00000032498	386	22	7720	10	7.8716e-06	7.8716e-06	4.14636e-05
KEGG_PATHWAY	mmu03030:DNA replication	12	1.08893	5.81054e-07	ENSMUSG00000038644, ENSMUSG00000020471, ENSMUSG00000023104, ENSMUSG00000028884, ENSMUSG00000022673, ENSMUSG00000026355, ENSMUSG00000041859, ENSMUSG00000012483, ENSMUSG00000029911, ENSMUSG00000022881, ENSMUSG00000024925, ENSMUSG00000029363	386	35	7720	6.85714	0.000142929	7.14671e-05	0.000752927
KEGG_PATHWAY	mmu01100:Metabolic pathways	101	9.16515	9.69308e-07	ENSMUSG00000028247, ENSMUSG00000062646, ENSMUSG00000020471, ENSMUSG00000048755, ENSMUSG00000031783, ENSMUSG00000066441, ENSMUSG00000027195, ENSMUSG00000003072, ENSMUSG00000029780, ENSMUSG00000001467, ENSMUSG00000090035, ENSMUSG00000015961, ENSMUSG00000044894, ENSMUSG00000034579, ENSMUSG00000040820, ENSMUSG00000040048, ENSMUSG00000029596, ENSMUSG00000021273, ENSMUSG00000034371, ENSMUSG00000022476,…	386	1278	7720	1.58059	0.000238421	7.94801e-05	0.00125602
KEGG_PATHWAY	mmu00860:Porphyrin and chlorophyll metabolism	11	0.998185	2.36225e-05	ENSMUSG00000030871, ENSMUSG00000029575, ENSMUSG00000022742, ENSMUSG00000024588, ENSMUSG00000001999, ENSMUSG00000030979, ENSMUSG00000028684, ENSMUSG00000025270, ENSMUSG00000028393, ENSMUSG00000040466, ENSMUSG00000032126	386	41	7720	5.36585	0.00579434	0.00145174	0.0306056
KEGG_PATHWAY	mmu03010:Ribosome	20	1.81488	9.8513e-05	ENSMUSG00000049960, ENSMUSG00000034880, ENSMUSG00000002767, ENSMUSG00000054312, ENSMUSG00000062006, ENSMUSG00000045948, ENSMUSG00000044533, ENSMUSG00000001445, ENSMUSG00000060636, ENSMUSG00000039680, ENSMUSG00000074129, ENSMUSG00000060938, ENSMUSG00000090137, ENSMUSG00000020514, ENSMUSG00000034729, ENSMUSG00000030879, ENSMUSG00000057863, ENSMUSG00000023939, ENSMUSG00000036781, ENSMUSG00000025290	386	145	7720	2.75862	0.0239441	0.00483535	0.127578
KEGG_PATHWAY	mmu03460:Fanconi anemia pathway	11	0.998185	0.000172187	ENSMUSG00000038425, ENSMUSG00000022779, ENSMUSG00000024906, ENSMUSG00000028884, ENSMUSG00000025144, ENSMUSG00000012483, ENSMUSG00000039187, ENSMUSG00000003549, ENSMUSG00000034023, ENSMUSG00000032498, ENSMUSG00000059772	386	51	7720	4.31373	0.0414769	0.0070354	0.22289
KEGG_PATHWAY	mmu03420:Nucleotide excision repair	10	0.907441	0.000259861	ENSMUSG00000024382, ENSMUSG00000031347, ENSMUSG00000038644, ENSMUSG00000020471, ENSMUSG00000023104, ENSMUSG00000028884, ENSMUSG00000012483, ENSMUSG00000022881, ENSMUSG00000003549, ENSMUSG00000029363	386	44	7720	4.54545	0.0619332	0.00909186	0.336205
KEGG_PATHWAY	mmu03440:Homologous recombination	8	0.725953	0.000345539	ENSMUSG00000038644, ENSMUSG00000020471, ENSMUSG00000022779, ENSMUSG00000024906, ENSMUSG00000028884, ENSMUSG00000012483, ENSMUSG00000029911, ENSMUSG00000028702	386	28	7720	5.71429	0.0815036	0.0105709	0.446825
KEGG_PATHWAY	mmu04110:Cell cycle	17	1.54265	0.000412914	ENSMUSG00000027552, ENSMUSG00000030867, ENSMUSG00000025135, ENSMUSG00000022432, ENSMUSG00000026965, ENSMUSG00000036309, ENSMUSG00000027641, ENSMUSG00000002297, ENSMUSG00000040044, ENSMUSG00000036977, ENSMUSG00000022673, ENSMUSG00000026355, ENSMUSG00000041859, ENSMUSG00000034165, ENSMUSG00000006398, ENSMUSG00000027715, ENSMUSG00000029521	386	124	7720	2.74194	0.0966071	0.0112252	0.533734
KEGG_PATHWAY	mmu00230:Purine metabolism	20	1.81488	0.00144468	ENSMUSG00000038644, ENSMUSG00000022476, ENSMUSG00000030532, ENSMUSG00000020471, ENSMUSG00000031783, ENSMUSG00000029780, ENSMUSG00000025575, ENSMUSG00000028099, ENSMUSG00000028792, ENSMUSG00000078941, ENSMUSG00000053965, ENSMUSG00000015961, ENSMUSG00000071662, ENSMUSG00000062867, ENSMUSG00000025630, ENSMUSG00000022407, ENSMUSG00000028443, ENSMUSG00000024177, ENSMUSG00000000253, ENSMUSG00000004667	386	179	7720	2.23464	0.299281	0.0349398	1.85593
KEGG_PATHWAY	mmu00240:Pyrimidine metabolism	14	1.27042	0.00173172	ENSMUSG00000038644, ENSMUSG00000042462, ENSMUSG00000022476, ENSMUSG00000027203, ENSMUSG00000020471, ENSMUSG00000071662, ENSMUSG00000024177, ENSMUSG00000028443, ENSMUSG00000031783, ENSMUSG00000000811, ENSMUSG00000029780, ENSMUSG00000025575, ENSMUSG00000028099, ENSMUSG00000004667	386	103	7720	2.71845	0.347127	0.0380195	2.22087
KEGG_PATHWAY	mmu03410:Base excision repair	7	0.635209	0.00701762	ENSMUSG00000038644, ENSMUSG00000020287, ENSMUSG00000020471, ENSMUSG00000041429, ENSMUSG00000028687, ENSMUSG00000036061, ENSMUSG00000030271	386	35	7720	4	0.823144	0.134431	8.7215
KEGG_PATHWAY	mmu04141:Protein processing in endoplasmic reticulum	17	1.54265	0.00948674	ENSMUSG00000002015, ENSMUSG00000021116, ENSMUSG00000028416, ENSMUSG00000003402, ENSMUSG00000002014, ENSMUSG00000036309, ENSMUSG00000039615, ENSMUSG00000024357, ENSMUSG00000053317, ENSMUSG00000071650, ENSMUSG00000055401, ENSMUSG00000030082, ENSMUSG00000020571, ENSMUSG00000028757, ENSMUSG00000021270, ENSMUSG00000027248, ENSMUSG00000038312	386	168	7720	2.02381	0.904141	0.165043	11.6192
KEGG_PATHWAY	mmu01130:Biosynthesis of antibiotics	20	1.81488	0.0102835	ENSMUSG00000003809, ENSMUSG00000059743, ENSMUSG00000030826, ENSMUSG00000026520, ENSMUSG00000022571, ENSMUSG00000025140, ENSMUSG00000001467, ENSMUSG00000053644, ENSMUSG00000028792, ENSMUSG00000078941, ENSMUSG00000058258, ENSMUSG00000020534, ENSMUSG00000022407, ENSMUSG00000024177, ENSMUSG00000029596, ENSMUSG00000021273, ENSMUSG00000040618, ENSMUSG00000031604, ENSMUSG00000041939, ENSMUSG00000028138	386	214	7720	1.86916	0.921357	0.166091	12.536
KEGG_PATHWAY	mmu04115:p53 signaling pathway	9	0.816697	0.0176619	ENSMUSG00000022385, ENSMUSG00000040749, ENSMUSG00000020525, ENSMUSG00000025507, ENSMUSG00000020326, ENSMUSG00000020427, ENSMUSG00000034165, ENSMUSG00000029521, ENSMUSG00000062762	386	67	7720	2.68657	0.98752	0.253414	20.6188
KEGG_PATHWAY	mmu03008:Ribosome biogenesis in eukaryotes	10	0.907441	0.0218777	ENSMUSG00000027722, ENSMUSG00000027787, ENSMUSG00000022538, ENSMUSG00000001056, ENSMUSG00000027613, ENSMUSG00000027133, ENSMUSG00000049950, ENSMUSG00000028869, ENSMUSG00000004268, ENSMUSG00000078941	386	83	7720	2.40964	0.995668	0.288303	24.9216
KEGG_PATHWAY	mmu04932:Non-alcoholic fatty liver disease (NAFLD)	15	1.36116	0.0246849	ENSMUSG00000021116, ENSMUSG00000063882, ENSMUSG00000067713, ENSMUSG00000027399, ENSMUSG00000040048, ENSMUSG00000022820, ENSMUSG00000029513, ENSMUSG00000030869, ENSMUSG00000020538, ENSMUSG00000044894, ENSMUSG00000031231, ENSMUSG00000022551, ENSMUSG00000022354, ENSMUSG00000017778, ENSMUSG00000026457	386	157	7720	1.91083	0.997864	0.303501	27.6664
KEGG_PATHWAY	mmu00510:N-Glycan biosynthesis	7	0.635209	0.0337997	ENSMUSG00000071650, ENSMUSG00000042737, ENSMUSG00000026810, ENSMUSG00000028757, ENSMUSG00000035704, ENSMUSG00000035845, ENSMUSG00000020346	386	49	7720	2.85714	0.999788	0.374945	35.9527
KEGG_PATHWAY	mmu05012:Parkinson's disease	14	1.27042	0.0346927	ENSMUSG00000063882, ENSMUSG00000032596, ENSMUSG00000003072, ENSMUSG00000040048, ENSMUSG00000022820, ENSMUSG00000030869, ENSMUSG00000025889, ENSMUSG00000064357, ENSMUSG00000044894, ENSMUSG00000031231, ENSMUSG00000022551, ENSMUSG00000022354, ENSMUSG00000021868, ENSMUSG00000017778	386	149	7720	1.87919	0.999831	0.366918	36.7155
KEGG_PATHWAY	mmu05016:Huntington's disease	17	1.54265	0.0382735	ENSMUSG00000022420, ENSMUSG00000063882, ENSMUSG00000031783, ENSMUSG00000003072, ENSMUSG00000040048, ENSMUSG00000022820, ENSMUSG00000030869, ENSMUSG00000064357, ENSMUSG00000044894, ENSMUSG00000071662, ENSMUSG00000031231, ENSMUSG00000022982, ENSMUSG00000022551, ENSMUSG00000022354, ENSMUSG00000021868, ENSMUSG00000017778, ENSMUSG00000004667	386	198	7720	1.71717	0.999932	0.381222	39.6909
KEGG_PATHWAY	mmu00480:Glutathione metabolism	7	0.635209	0.054781	ENSMUSG00000075706, ENSMUSG00000026688, ENSMUSG00000063856, ENSMUSG00000027610, ENSMUSG00000039682, ENSMUSG00000029864, ENSMUSG00000022562	386	55	7720	2.54545	0.999999	0.483132	51.8108
KEGG_PATHWAY	mmu03020:RNA polymerase	5	0.453721	0.0599422	ENSMUSG00000022476, ENSMUSG00000071662, ENSMUSG00000031783, ENSMUSG00000028099, ENSMUSG00000004667	386	30	7720	3.33333	1	0.499021	55.1113
KEGG_PATHWAY	mmu00100:Steroid biosynthesis	4	0.362976	0.0659045	ENSMUSG00000058454, ENSMUSG00000021273, ENSMUSG00000031604, ENSMUSG00000001467	386	19	7720	4.21053	1	0.517702	58.6638
KEGG_PATHWAY	mmu01230:Biosynthesis of amino acids	8	0.725953	0.0931169	ENSMUSG00000020534, ENSMUSG00000029596, ENSMUSG00000024892, ENSMUSG00000026520, ENSMUSG00000030826, ENSMUSG00000022571, ENSMUSG00000025140, ENSMUSG00000053644	386	78	7720	2.05128	1	0.632802	71.8194
KEGG_PATHWAY	mmu04964:Proximal tubule bicarbonate reclamation	4	0.362976	0.0939903	ENSMUSG00000027562, ENSMUSG00000040618, ENSMUSG00000025792, ENSMUSG00000000805	386	22	7720	3.63636	1	0.621394	72.1691

## Sheet: neoneoPathwayDown
Category	Term	Count	%	PValue	Genes	List Total	Pop Hits	Pop Total	Fold Enrichment	Bonferroni	Benjamini	FDR
KEGG_PATHWAY	mmu04724:Glutamatergic synapse	32	2.60163	4.99614e-14	ENSMUSG00000001986, ENSMUSG00000019828, ENSMUSG00000015968, ENSMUSG00000020886, ENSMUSG00000037541, ENSMUSG00000026103, ENSMUSG00000043004, ENSMUSG00000038738, ENSMUSG00000024639, ENSMUSG00000021536, ENSMUSG00000056755, ENSMUSG00000050965, ENSMUSG00000048240, ENSMUSG00000022840, ENSMUSG00000022935, ENSMUSG00000052889, ENSMUSG00000071658, ENSMUSG00000026824, ENSMUSG00000001985, ENSMUSG00000051177,…	427	115	7720	5.03085	1.20404e-11	1.20404e-11	6.45262e-11
KEGG_PATHWAY	mmu04727:GABAergic synapse	26	2.11382	3.15638e-12	ENSMUSG00000030310, ENSMUSG00000000560, ENSMUSG00000015968, ENSMUSG00000026103, ENSMUSG00000043004, ENSMUSG00000021536, ENSMUSG00000004113, ENSMUSG00000020436, ENSMUSG00000050965, ENSMUSG00000048240, ENSMUSG00000022840, ENSMUSG00000039809, ENSMUSG00000052889, ENSMUSG00000071658, ENSMUSG00000033676, ENSMUSG00000034187, ENSMUSG00000022462, ENSMUSG00000030161, ENSMUSG00000006930, ENSMUSG00000055078,…	427	87	7720	5.40311	7.60684e-10	3.80342e-10	4.07676e-09
KEGG_PATHWAY	mmu04728:Dopaminergic synapse	31	2.52033	2.34714e-11	ENSMUSG00000043154, ENSMUSG00000001986, ENSMUSG00000015968, ENSMUSG00000074657, ENSMUSG00000043004, ENSMUSG00000024639, ENSMUSG00000024617, ENSMUSG00000004113, ENSMUSG00000029238, ENSMUSG00000025468, ENSMUSG00000050965, ENSMUSG00000048240, ENSMUSG00000022840, ENSMUSG00000052889, ENSMUSG00000071658, ENSMUSG00000026824, ENSMUSG00000051177, ENSMUSG00000025958, ENSMUSG00000053819, ENSMUSG00000028161,…	427	134	7720	4.1826	5.65659e-09	1.88553e-09	3.03156e-08
KEGG_PATHWAY	mmu04723:Retrograde endocannabinoid signaling	27	2.19512	2.98174e-11	ENSMUSG00000001986, ENSMUSG00000041670, ENSMUSG00000019828, ENSMUSG00000000560, ENSMUSG00000015968, ENSMUSG00000043004, ENSMUSG00000024639, ENSMUSG00000021536, ENSMUSG00000004113, ENSMUSG00000020436, ENSMUSG00000048240, ENSMUSG00000050965, ENSMUSG00000022840, ENSMUSG00000052889, ENSMUSG00000071658, ENSMUSG00000033676, ENSMUSG00000026824, ENSMUSG00000051177, ENSMUSG00000055078, ENSMUSG00000046709,…	427	103	7720	4.73932	7.18601e-09	1.7965e-09	3.85123e-08
KEGG_PATHWAY	mmu04713:Circadian entrainment	24	1.95122	2.00434e-09	ENSMUSG00000025958, ENSMUSG00000001986, ENSMUSG00000053819, ENSMUSG00000033910, ENSMUSG00000029778, ENSMUSG00000033981, ENSMUSG00000015968, ENSMUSG00000043004, ENSMUSG00000030209, ENSMUSG00000024639, ENSMUSG00000021536, ENSMUSG00000024617, ENSMUSG00000028005, ENSMUSG00000020524, ENSMUSG00000050965, ENSMUSG00000048240, ENSMUSG00000022840, ENSMUSG00000052889, ENSMUSG00000021313, ENSMUSG00000071658,…	427	98	7720	4.42766	4.83045e-07	9.66091e-08	2.5888e-06
KEGG_PATHWAY	mmu04725:Cholinergic synapse	25	2.03252	7.56697e-09	ENSMUSG00000016346, ENSMUSG00000046159, ENSMUSG00000015968, ENSMUSG00000043004, ENSMUSG00000024639, ENSMUSG00000028698, ENSMUSG00000024617, ENSMUSG00000021536, ENSMUSG00000020573, ENSMUSG00000004113, ENSMUSG00000048240, ENSMUSG00000050965, ENSMUSG00000022840, ENSMUSG00000056258, ENSMUSG00000052889, ENSMUSG00000071658, ENSMUSG00000026824, ENSMUSG00000051177, ENSMUSG00000025958, ENSMUSG00000053819,…	427	113	7720	3.99992	1.82364e-06	3.0394e-07	9.7735e-06
KEGG_PATHWAY	mmu04721:Synaptic vesicle cycle	18	1.46341	2.20019e-08	ENSMUSG00000030806, ENSMUSG00000035152, ENSMUSG00000019302, ENSMUSG00000034799, ENSMUSG00000052459, ENSMUSG00000041670, ENSMUSG00000062151, ENSMUSG00000025094, ENSMUSG00000026797, ENSMUSG00000004113, ENSMUSG00000007207, ENSMUSG00000035864, ENSMUSG00000026825, ENSMUSG00000027273, ENSMUSG00000025867, ENSMUSG00000030500, ENSMUSG00000034187, ENSMUSG00000040265	427	62	7720	5.24892	5.30245e-06	7.57494e-07	2.84177e-05
KEGG_PATHWAY	mmu04360:Axon guidance	26	2.11382	2.6125e-08	ENSMUSG00000001227, ENSMUSG00000028883, ENSMUSG00000022048, ENSMUSG00000031284, ENSMUSG00000052516, ENSMUSG00000022883, ENSMUSG00000028780, ENSMUSG00000074923, ENSMUSG00000060534, ENSMUSG00000063531, ENSMUSG00000020121, ENSMUSG00000036473, ENSMUSG00000025207, ENSMUSG00000031391, ENSMUSG00000000627, ENSMUSG00000028161, ENSMUSG00000063626, ENSMUSG00000027544, ENSMUSG00000062929, ENSMUSG00000026235,…	427	129	7720	3.64396	6.29609e-06	7.87014e-07	3.3743e-05
KEGG_PATHWAY	mmu04911:Insulin secretion	21	1.70732	2.72808e-08	ENSMUSG00000025958, ENSMUSG00000037386, ENSMUSG00000053819, ENSMUSG00000002908, ENSMUSG00000040907, ENSMUSG00000029778, ENSMUSG00000046159, ENSMUSG00000015968, ENSMUSG00000024639, ENSMUSG00000021536, ENSMUSG00000024617, ENSMUSG00000027104, ENSMUSG00000050965, ENSMUSG00000022840, ENSMUSG00000007207, ENSMUSG00000052889, ENSMUSG00000021313, ENSMUSG00000027273, ENSMUSG00000000794, ENSMUSG00000061601,…	427	86	7720	4.41479	6.57465e-06	7.30519e-07	3.52359e-05
KEGG_PATHWAY	mmu04921:Oxytocin signaling pathway	29	2.35772	2.93338e-08	ENSMUSG00000016179, ENSMUSG00000033910, ENSMUSG00000040118, ENSMUSG00000015968, ENSMUSG00000010066, ENSMUSG00000020723, ENSMUSG00000024639, ENSMUSG00000028698, ENSMUSG00000050697, ENSMUSG00000024617, ENSMUSG00000021536, ENSMUSG00000020573, ENSMUSG00000017412, ENSMUSG00000050965, ENSMUSG00000028518, ENSMUSG00000022840, ENSMUSG00000052889, ENSMUSG00000021313, ENSMUSG00000005583, ENSMUSG00000026824,…	427	158	7720	3.31841	7.06943e-06	7.06945e-07	3.78876e-05
KEGG_PATHWAY	mmu05032:Morphine addiction	20	1.62602	5.38999e-07	ENSMUSG00000055078, ENSMUSG00000000560, ENSMUSG00000030653, ENSMUSG00000041741, ENSMUSG00000043004, ENSMUSG00000021536, ENSMUSG00000004113, ENSMUSG00000020436, ENSMUSG00000050965, ENSMUSG00000048240, ENSMUSG00000022840, ENSMUSG00000039809, ENSMUSG00000052889, ENSMUSG00000071658, ENSMUSG00000033676, ENSMUSG00000032177, ENSMUSG00000021699, ENSMUSG00000021303, ENSMUSG00000026824, ENSMUSG00000032034	427	93	7720	3.88809	0.00012989	1.18089e-05	0.000696169
KEGG_PATHWAY	mmu04022:cGMP-PKG signaling pathway	28	2.27642	5.97368e-07	ENSMUSG00000040907, ENSMUSG00000033910, ENSMUSG00000019943, ENSMUSG00000015968, ENSMUSG00000041741, ENSMUSG00000005534, ENSMUSG00000024639, ENSMUSG00000028698, ENSMUSG00000021536, ENSMUSG00000020573, ENSMUSG00000031376, ENSMUSG00000020611, ENSMUSG00000022840, ENSMUSG00000033717, ENSMUSG00000005583, ENSMUSG00000030376, ENSMUSG00000051177, ENSMUSG00000025958, ENSMUSG00000028161, ENSMUSG00000019699,…	427	171	7720	2.96041	0.000143955	1.19971e-05	0.000771558
KEGG_PATHWAY	mmu04261:Adrenergic signaling in cardiomyocytes	25	2.03252	2.00281e-06	ENSMUSG00000043154, ENSMUSG00000040907, ENSMUSG00000040118, ENSMUSG00000019943, ENSMUSG00000015968, ENSMUSG00000010066, ENSMUSG00000020723, ENSMUSG00000024639, ENSMUSG00000028698, ENSMUSG00000024617, ENSMUSG00000021536, ENSMUSG00000020573, ENSMUSG00000031376, ENSMUSG00000017412, ENSMUSG00000050965, ENSMUSG00000022840, ENSMUSG00000021313, ENSMUSG00000051177, ENSMUSG00000025958, ENSMUSG00000053819,…	427	150	7720	3.01327	0.00048256	3.71283e-05	0.00258679
KEGG_PATHWAY	mmu05031:Amphetamine addiction	16	1.30081	2.55864e-06	ENSMUSG00000025958, ENSMUSG00000001986, ENSMUSG00000053819, ENSMUSG00000028161, ENSMUSG00000025094, ENSMUSG00000033981, ENSMUSG00000015968, ENSMUSG00000030209, ENSMUSG00000024617, ENSMUSG00000039579, ENSMUSG00000027104, ENSMUSG00000020524, ENSMUSG00000050965, ENSMUSG00000022840, ENSMUSG00000007207, ENSMUSG00000052889	427	67	7720	4.31752	0.000616442	4.40442e-05	0.00330469
KEGG_PATHWAY	mmu05033:Nicotine addiction	12	0.97561	6.84423e-06	ENSMUSG00000004113, ENSMUSG00000039579, ENSMUSG00000020436, ENSMUSG00000001986, ENSMUSG00000027950, ENSMUSG00000020524, ENSMUSG00000055078, ENSMUSG00000033981, ENSMUSG00000000560, ENSMUSG00000033676, ENSMUSG00000030500, ENSMUSG00000030209	427	40	7720	5.42389	0.0016481	0.000109958	0.00883964
KEGG_PATHWAY	mmu04024:cAMP signaling pathway	28	2.27642	9.64005e-06	ENSMUSG00000001986, ENSMUSG00000040907, ENSMUSG00000019943, ENSMUSG00000015968, ENSMUSG00000041741, ENSMUSG00000028698, ENSMUSG00000024617, ENSMUSG00000021536, ENSMUSG00000020573, ENSMUSG00000031376, ENSMUSG00000022840, ENSMUSG00000039809, ENSMUSG00000021313, ENSMUSG00000025958, ENSMUSG00000020777, ENSMUSG00000053819, ENSMUSG00000029778, ENSMUSG00000019699, ENSMUSG00000046709, ENSMUSG00000033981,…	427	197	7720	2.56969	0.00232057	0.000145193	0.0124504
KEGG_PATHWAY	mmu04012:ErbB signaling pathway	16	1.30081	7.03987e-05	ENSMUSG00000053819, ENSMUSG00000003031, ENSMUSG00000062209, ENSMUSG00000019699, ENSMUSG00000046709, ENSMUSG00000041417, ENSMUSG00000031284, ENSMUSG00000024617, ENSMUSG00000028698, ENSMUSG00000074923, ENSMUSG00000020573, ENSMUSG00000050965, ENSMUSG00000052889, ENSMUSG00000039913, ENSMUSG00000022346, ENSMUSG00000041014	427	87	7720	3.32499	0.0168236	0.000997542	0.0908888
KEGG_PATHWAY	mmu04931:Insulin resistance	18	1.46341	9.85152e-05	ENSMUSG00000029167, ENSMUSG00000029992, ENSMUSG00000025958, ENSMUSG00000046709, ENSMUSG00000019699, ENSMUSG00000041417, ENSMUSG00000021069, ENSMUSG00000005534, ENSMUSG00000050697, ENSMUSG00000028698, ENSMUSG00000024900, ENSMUSG00000020573, ENSMUSG00000028518, ENSMUSG00000034160, ENSMUSG00000004040, ENSMUSG00000024122, ENSMUSG00000044167, ENSMUSG00000013663	427	110	7720	2.95848	0.0234637	0.0013182	0.127168
KEGG_PATHWAY	mmu04925:Aldosterone synthesis and secretion	15	1.21951	0.000229952	ENSMUSG00000016179, ENSMUSG00000025958, ENSMUSG00000053819, ENSMUSG00000031574, ENSMUSG00000015968, ENSMUSG00000030653, ENSMUSG00000024639, ENSMUSG00000021536, ENSMUSG00000024617, ENSMUSG00000027104, ENSMUSG00000039145, ENSMUSG00000050965, ENSMUSG00000022840, ENSMUSG00000052889, ENSMUSG00000051177	427	86	7720	3.15342	0.0539169	0.00291285	0.2966
KEGG_PATHWAY	mmu04915:Estrogen signaling pathway	16	1.30081	0.000279694	ENSMUSG00000025958, ENSMUSG00000053647, ENSMUSG00000019699, ENSMUSG00000041417, ENSMUSG00000019828, ENSMUSG00000024639, ENSMUSG00000021536, ENSMUSG00000028698, ENSMUSG00000027104, ENSMUSG00000020573, ENSMUSG00000022840, ENSMUSG00000090877, ENSMUSG00000039809, ENSMUSG00000026824, ENSMUSG00000032034, ENSMUSG00000051177	427	98	7720	2.95178	0.0651935	0.00336511	0.360652
KEGG_PATHWAY	mmu04150:mTOR signaling pathway	12	0.97561	0.000320355	ENSMUSG00000050310, ENSMUSG00000020573, ENSMUSG00000050965, ENSMUSG00000028518, ENSMUSG00000026812, ENSMUSG00000052889, ENSMUSG00000019699, ENSMUSG00000024122, ENSMUSG00000041417, ENSMUSG00000050697, ENSMUSG00000013663, ENSMUSG00000028698	427	59	7720	3.67721	0.0743118	0.00367029	0.412981
KEGG_PATHWAY	mmu04540:Gap junction	14	1.13821	0.000795558	ENSMUSG00000062591, ENSMUSG00000024383, ENSMUSG00000033910, ENSMUSG00000019828, ENSMUSG00000024639, ENSMUSG00000021536, ENSMUSG00000028005, ENSMUSG00000050965, ENSMUSG00000058672, ENSMUSG00000022840, ENSMUSG00000052889, ENSMUSG00000026202, ENSMUSG00000049583, ENSMUSG00000051177	427	86	7720	2.94319	0.174533	0.00868055	1.02269
KEGG_PATHWAY	mmu04720:Long-term potentiation	12	0.97561	0.00086785	ENSMUSG00000020524, ENSMUSG00000053819, ENSMUSG00000050965, ENSMUSG00000052889, ENSMUSG00000028161, ENSMUSG00000019828, ENSMUSG00000033981, ENSMUSG00000049583, ENSMUSG00000030209, ENSMUSG00000024639, ENSMUSG00000051177, ENSMUSG00000024617	427	66	7720	3.2872	0.188802	0.00905625	1.11514
KEGG_PATHWAY	mmu04020:Calcium signaling pathway	22	1.78862	0.00088244	ENSMUSG00000053819, ENSMUSG00000062209, ENSMUSG00000046159, ENSMUSG00000028161, ENSMUSG00000019943, ENSMUSG00000019828, ENSMUSG00000015968, ENSMUSG00000024639, ENSMUSG00000021536, ENSMUSG00000024617, ENSMUSG00000004113, ENSMUSG00000030302, ENSMUSG00000031376, ENSMUSG00000050965, ENSMUSG00000052889, ENSMUSG00000021313, ENSMUSG00000079055, ENSMUSG00000039747, ENSMUSG00000049583, ENSMUSG00000030376,…	427	180	7720	2.20973	0.191652	0.0088259	1.13379
KEGG_PATHWAY	mmu04970:Salivary secretion	13	1.05691	0.000951789	ENSMUSG00000033910, ENSMUSG00000040907, ENSMUSG00000046159, ENSMUSG00000019943, ENSMUSG00000024639, ENSMUSG00000021536, ENSMUSG00000030302, ENSMUSG00000028005, ENSMUSG00000031376, ENSMUSG00000050965, ENSMUSG00000022840, ENSMUSG00000052889, ENSMUSG00000051177	427	77	7720	3.0524	0.205061	0.00913761	1.22238
KEGG_PATHWAY	mmu04068:FoxO signaling pathway	18	1.46341	0.00106211	ENSMUSG00000030161, ENSMUSG00000003031, ENSMUSG00000046709, ENSMUSG00000019699, ENSMUSG00000041417, ENSMUSG00000019828, ENSMUSG00000027187, ENSMUSG00000025813, ENSMUSG00000025422, ENSMUSG00000005534, ENSMUSG00000050697, ENSMUSG00000028698, ENSMUSG00000020573, ENSMUSG00000028518, ENSMUSG00000004040, ENSMUSG00000024122, ENSMUSG00000044167, ENSMUSG00000013663	427	134	7720	2.42861	0.225938	0.00980178	1.36317
KEGG_PATHWAY	mmu04922:Glucagon signaling pathway	15	1.21951	0.00110516	ENSMUSG00000029167, ENSMUSG00000025958, ENSMUSG00000053819, ENSMUSG00000028161, ENSMUSG00000019699, ENSMUSG00000021069, ENSMUSG00000024639, ENSMUSG00000021536, ENSMUSG00000024617, ENSMUSG00000050697, ENSMUSG00000024900, ENSMUSG00000027104, ENSMUSG00000028518, ENSMUSG00000044167, ENSMUSG00000051177	427	100	7720	2.71194	0.233936	0.00982145	1.41806
KEGG_PATHWAY	mmu04919:Thyroid hormone signaling pathway	16	1.30081	0.0012977	ENSMUSG00000034297, ENSMUSG00000040907, ENSMUSG00000019699, ENSMUSG00000000708, ENSMUSG00000041417, ENSMUSG00000039601, ENSMUSG00000028698, ENSMUSG00000020573, ENSMUSG00000050965, ENSMUSG00000026409, ENSMUSG00000052889, ENSMUSG00000024122, ENSMUSG00000044167, ENSMUSG00000022346, ENSMUSG00000020647, ENSMUSG00000051177	427	113	7720	2.55995	0.268713	0.0111145	1.66322
KEGG_PATHWAY	mmu04960:Aldosterone-regulated sodium reabsorption	9	0.731707	0.00129775	ENSMUSG00000024589, ENSMUSG00000020573, ENSMUSG00000050965, ENSMUSG00000040907, ENSMUSG00000052889, ENSMUSG00000024122, ENSMUSG00000041417, ENSMUSG00000005534, ENSMUSG00000028698	427	40	7720	4.06792	0.268722	0.0107337	1.66328
KEGG_PATHWAY	mmu04010:MAPK signaling pathway	27	2.19512	0.00152794	ENSMUSG00000024383, ENSMUSG00000040118, ENSMUSG00000028161, ENSMUSG00000021991, ENSMUSG00000019699, ENSMUSG00000037887, ENSMUSG00000046709, ENSMUSG00000015968, ENSMUSG00000010066, ENSMUSG00000042826, ENSMUSG00000020723, ENSMUSG00000022619, ENSMUSG00000018411, ENSMUSG00000027104, ENSMUSG00000004113, ENSMUSG00000017412, ENSMUSG00000050965, ENSMUSG00000090877, ENSMUSG00000033618, ENSMUSG00000052889,…	427	253	7720	1.92945	0.30824	0.0122087	1.95562
KEGG_PATHWAY	mmu04730:Long-term depression	11	0.894309	0.00168258	ENSMUSG00000028005, ENSMUSG00000001986, ENSMUSG00000020524, ENSMUSG00000050965, ENSMUSG00000033910, ENSMUSG00000020611, ENSMUSG00000052889, ENSMUSG00000019828, ENSMUSG00000033981, ENSMUSG00000024639, ENSMUSG00000051177	427	61	7720	3.26026	0.333585	0.0130064	2.15157
KEGG_PATHWAY	mmu05213:Endometrial cancer	10	0.813008	0.00192511	ENSMUSG00000020573, ENSMUSG00000005871, ENSMUSG00000063063, ENSMUSG00000019699, ENSMUSG00000024122, ENSMUSG00000041417, ENSMUSG00000022346, ENSMUSG00000020135, ENSMUSG00000013663, ENSMUSG00000028698	427	52	7720	3.47685	0.371486	0.0144076	2.45815
KEGG_PATHWAY	mmu05200:Pathways in cancer	37	3.00813	0.00206171	ENSMUSG00000019899, ENSMUSG00000031502, ENSMUSG00000003031, ENSMUSG00000031503, ENSMUSG00000042826, ENSMUSG00000043004, ENSMUSG00000027840, ENSMUSG00000024639, ENSMUSG00000021536, ENSMUSG00000028698, ENSMUSG00000020573, ENSMUSG00000060534, ENSMUSG00000050965, ENSMUSG00000048240, ENSMUSG00000020611, ENSMUSG00000022840, ENSMUSG00000034664, ENSMUSG00000005871, ENSMUSG00000006586, ENSMUSG00000052889,…	427	397	7720	1.685	0.391882	0.0149593	2.63044
KEGG_PATHWAY	mmu04726:Serotonergic synapse	17	1.38211	0.00238289	ENSMUSG00000022892, ENSMUSG00000025094, ENSMUSG00000015968, ENSMUSG00000043004, ENSMUSG00000024639, ENSMUSG00000004113, ENSMUSG00000032269, ENSMUSG00000048240, ENSMUSG00000050965, ENSMUSG00000022840, ENSMUSG00000052889, ENSMUSG00000071658, ENSMUSG00000033676, ENSMUSG00000026824, ENSMUSG00000021303, ENSMUSG00000032034, ENSMUSG00000051177	427	132	7720	2.32844	0.437274	0.0167685	3.03443
KEGG_PATHWAY	mmu05205:Proteoglycans in cancer	22	1.78862	0.00392829	ENSMUSG00000020719, ENSMUSG00000053819, ENSMUSG00000062209, ENSMUSG00000020044, ENSMUSG00000019699, ENSMUSG00000041417, ENSMUSG00000021994, ENSMUSG00000069601, ENSMUSG00000027840, ENSMUSG00000024617, ENSMUSG00000028698, ENSMUSG00000020573, ENSMUSG00000050965, ENSMUSG00000062960, ENSMUSG00000021477, ENSMUSG00000052889, ENSMUSG00000068699, ENSMUSG00000004040, ENSMUSG00000032826, ENSMUSG00000024122,…	427	203	7720	1.95937	0.61271	0.0267384	4.95671
KEGG_PATHWAY	mmu04152:AMPK signaling pathway	16	1.30081	0.00413301	ENSMUSG00000043154, ENSMUSG00000029167, ENSMUSG00000025958, ENSMUSG00000026812, ENSMUSG00000019699, ENSMUSG00000041417, ENSMUSG00000033065, ENSMUSG00000005534, ENSMUSG00000050697, ENSMUSG00000028698, ENSMUSG00000024900, ENSMUSG00000020573, ENSMUSG00000026409, ENSMUSG00000028518, ENSMUSG00000024122, ENSMUSG00000044167	427	127	7720	2.27775	0.631428	0.0273447	5.20871
KEGG_PATHWAY	mmu04924:Renin secretion	11	0.894309	0.00527287	ENSMUSG00000028005, ENSMUSG00000025958, ENSMUSG00000021939, ENSMUSG00000022840, ENSMUSG00000029778, ENSMUSG00000033910, ENSMUSG00000028161, ENSMUSG00000015968, ENSMUSG00000041741, ENSMUSG00000024639, ENSMUSG00000051177	427	71	7720	2.80107	0.720324	0.0338496	6.60054
KEGG_PATHWAY	mmu05412:Arrhythmogenic right ventricular cardiomyopathy (ARVC)	11	0.894309	0.00527287	ENSMUSG00000017412, ENSMUSG00000045103, ENSMUSG00000034664, ENSMUSG00000021313, ENSMUSG00000040118, ENSMUSG00000063063, ENSMUSG00000021991, ENSMUSG00000015968, ENSMUSG00000010066, ENSMUSG00000020723, ENSMUSG00000001552	427	71	7720	2.80107	0.720324	0.0338496	6.60054
KEGG_PATHWAY	mmu04151:PI3K-Akt signaling pathway	32	2.60163	0.0061309	ENSMUSG00000043154, ENSMUSG00000019899, ENSMUSG00000031502, ENSMUSG00000003031, ENSMUSG00000031503, ENSMUSG00000042826, ENSMUSG00000043004, ENSMUSG00000005534, ENSMUSG00000028698, ENSMUSG00000050697, ENSMUSG00000020573, ENSMUSG00000050965, ENSMUSG00000048240, ENSMUSG00000028518, ENSMUSG00000034664, ENSMUSG00000051391, ENSMUSG00000071658, ENSMUSG00000015829, ENSMUSG00000022346, ENSMUSG00000013663,…	427	351	7720	1.64828	0.772839	0.0382517	7.63577
KEGG_PATHWAY	mmu04070:Phosphatidylinositol signaling system	13	1.05691	0.00682951	ENSMUSG00000015214, ENSMUSG00000026113, ENSMUSG00000041417, ENSMUSG00000028698, ENSMUSG00000020573, ENSMUSG00000050965, ENSMUSG00000021987, ENSMUSG00000022973, ENSMUSG00000018547, ENSMUSG00000052889, ENSMUSG00000058793, ENSMUSG00000013663, ENSMUSG00000051177	427	97	7720	2.42304	0.808249	0.0414635	8.47084
KEGG_PATHWAY	mmu04972:Pancreatic secretion	13	1.05691	0.00867561	ENSMUSG00000040907, ENSMUSG00000046159, ENSMUSG00000019943, ENSMUSG00000024639, ENSMUSG00000021536, ENSMUSG00000030302, ENSMUSG00000031376, ENSMUSG00000050965, ENSMUSG00000022840, ENSMUSG00000052889, ENSMUSG00000021313, ENSMUSG00000019066, ENSMUSG00000051177	427	100	7720	2.35035	0.877537	0.0511443	10.6441
KEGG_PATHWAY	mmu04912:GnRH signaling pathway	12	0.97561	0.0087187	ENSMUSG00000024383, ENSMUSG00000053819, ENSMUSG00000050965, ENSMUSG00000022840, ENSMUSG00000052889, ENSMUSG00000000957, ENSMUSG00000046709, ENSMUSG00000015968, ENSMUSG00000024639, ENSMUSG00000051177, ENSMUSG00000021536, ENSMUSG00000024617	427	88	7720	2.4654	0.878813	0.0501713	10.6943
KEGG_PATHWAY	mmu04510:Focal adhesion	21	1.70732	0.0101389	ENSMUSG00000019899, ENSMUSG00000031502, ENSMUSG00000031503, ENSMUSG00000046709, ENSMUSG00000019699, ENSMUSG00000041417, ENSMUSG00000031284, ENSMUSG00000002900, ENSMUSG00000001119, ENSMUSG00000028698, ENSMUSG00000074923, ENSMUSG00000020573, ENSMUSG00000050965, ENSMUSG00000034664, ENSMUSG00000062960, ENSMUSG00000052889, ENSMUSG00000068699, ENSMUSG00000024122, ENSMUSG00000039913, ENSMUSG00000015829,…	427	207	7720	1.83416	0.914218	0.0567981	12.3328
KEGG_PATHWAY	mmu04310:Wnt signaling pathway	16	1.30081	0.0107419	ENSMUSG00000053754, ENSMUSG00000053819, ENSMUSG00000028161, ENSMUSG00000046709, ENSMUSG00000021994, ENSMUSG00000034574, ENSMUSG00000027840, ENSMUSG00000024617, ENSMUSG00000027544, ENSMUSG00000030020, ENSMUSG00000050965, ENSMUSG00000005871, ENSMUSG00000052889, ENSMUSG00000022346, ENSMUSG00000020135, ENSMUSG00000051177	427	141	7720	2.05159	0.925935	0.0587349	13.0201
KEGG_PATHWAY	mmu05410:Hypertrophic cardiomyopathy (HCM)	11	0.894309	0.0111315	ENSMUSG00000017412, ENSMUSG00000045103, ENSMUSG00000028518, ENSMUSG00000034664, ENSMUSG00000021313, ENSMUSG00000040118, ENSMUSG00000021991, ENSMUSG00000015968, ENSMUSG00000010066, ENSMUSG00000020723, ENSMUSG00000050697	427	79	7720	2.51742	0.932642	0.0594703	13.4615
KEGG_PATHWAY	mmu00562:Inositol phosphate metabolism	10	0.813008	0.0142108	ENSMUSG00000020573, ENSMUSG00000021987, ENSMUSG00000022973, ENSMUSG00000018547, ENSMUSG00000015214, ENSMUSG00000026113, ENSMUSG00000021238, ENSMUSG00000029055, ENSMUSG00000051177, ENSMUSG00000013663	427	70	7720	2.5828	0.968234	0.0737886	16.8782
KEGG_PATHWAY	mmu04015:Rap1 signaling pathway	21	1.70732	0.0142805	ENSMUSG00000002699, ENSMUSG00000019699, ENSMUSG00000041417, ENSMUSG00000035954, ENSMUSG00000042826, ENSMUSG00000005534, ENSMUSG00000030209, ENSMUSG00000024639, ENSMUSG00000021536, ENSMUSG00000028698, ENSMUSG00000020573, ENSMUSG00000050965, ENSMUSG00000024621, ENSMUSG00000022840, ENSMUSG00000040003, ENSMUSG00000062960, ENSMUSG00000034664, ENSMUSG00000052889, ENSMUSG00000032470, ENSMUSG00000027805,…	427	214	7720	1.77417	0.968771	0.0725875	16.9541
KEGG_PATHWAY	mmu04014:Ras signaling pathway	22	1.78862	0.0149174	ENSMUSG00000046709, ENSMUSG00000019699, ENSMUSG00000041417, ENSMUSG00000031284, ENSMUSG00000042826, ENSMUSG00000043004, ENSMUSG00000005534, ENSMUSG00000030209, ENSMUSG00000028698, ENSMUSG00000074923, ENSMUSG00000020573, ENSMUSG00000050965, ENSMUSG00000048240, ENSMUSG00000024621, ENSMUSG00000062960, ENSMUSG00000061578, ENSMUSG00000052889, ENSMUSG00000071658, ENSMUSG00000039913, ENSMUSG00000032470,…	427	229	7720	1.73691	0.973276	0.0741727	17.6445
KEGG_PATHWAY	mmu05414:Dilated cardiomyopathy	11	0.894309	0.0154704	ENSMUSG00000017412, ENSMUSG00000045103, ENSMUSG00000022840, ENSMUSG00000034664, ENSMUSG00000021313, ENSMUSG00000040118, ENSMUSG00000021991, ENSMUSG00000015968, ENSMUSG00000010066, ENSMUSG00000020723, ENSMUSG00000021536	427	83	7720	2.39609	0.976658	0.075296	18.2397
KEGG_PATHWAY	mmu04370:VEGF signaling pathway	9	0.731707	0.0165235	ENSMUSG00000020573, ENSMUSG00000050965, ENSMUSG00000062960, ENSMUSG00000052889, ENSMUSG00000028161, ENSMUSG00000019699, ENSMUSG00000041417, ENSMUSG00000027544, ENSMUSG00000028698	427	60	7720	2.71194	0.981965	0.07868	19.3621
KEGG_PATHWAY	mmu05222:Small cell lung cancer	11	0.894309	0.0167286	ENSMUSG00000019899, ENSMUSG00000020573, ENSMUSG00000031502, ENSMUSG00000031503, ENSMUSG00000034664, ENSMUSG00000019699, ENSMUSG00000041417, ENSMUSG00000022346, ENSMUSG00000002900, ENSMUSG00000013663, ENSMUSG00000028698	427	84	7720	2.36757	0.982849	0.0780957	19.5789
KEGG_PATHWAY	mmu04971:Gastric acid secretion	10	0.813008	0.0168907	ENSMUSG00000053819, ENSMUSG00000050965, ENSMUSG00000022840, ENSMUSG00000040907, ENSMUSG00000046159, ENSMUSG00000052889, ENSMUSG00000024639, ENSMUSG00000051177, ENSMUSG00000021536, ENSMUSG00000024617	427	72	7720	2.51106	0.983517	0.077344	19.7501
KEGG_PATHWAY	mmu05030:Cocaine addiction	8	0.650407	0.0170802	ENSMUSG00000039579, ENSMUSG00000027104, ENSMUSG00000025958, ENSMUSG00000022840, ENSMUSG00000025094, ENSMUSG00000033981, ENSMUSG00000020886, ENSMUSG00000030209	427	49	7720	2.95178	0.984265	0.0767398	19.9496
KEGG_PATHWAY	mmu04071:Sphingolipid signaling pathway	14	1.13821	0.0188842	ENSMUSG00000043154, ENSMUSG00000019699, ENSMUSG00000046709, ENSMUSG00000041417, ENSMUSG00000024639, ENSMUSG00000028698, ENSMUSG00000027035, ENSMUSG00000020573, ENSMUSG00000050965, ENSMUSG00000020611, ENSMUSG00000052889, ENSMUSG00000024122, ENSMUSG00000013663, ENSMUSG00000051177	427	124	7720	2.04125	0.989894	0.0830393	21.8266
KEGG_PATHWAY	mmu04930:Type II diabetes mellitus	8	0.650407	0.0189502	ENSMUSG00000004113, ENSMUSG00000020573, ENSMUSG00000046709, ENSMUSG00000041417, ENSMUSG00000015968, ENSMUSG00000004110, ENSMUSG00000005534, ENSMUSG00000028698	427	50	7720	2.89274	0.990056	0.0818418	21.8945
KEGG_PATHWAY	mmu05166:HTLV-I infection	25	2.03252	0.0191329	ENSMUSG00000028211, ENSMUSG00000025958, ENSMUSG00000020484, ENSMUSG00000028161, ENSMUSG00000019699, ENSMUSG00000000708, ENSMUSG00000021611, ENSMUSG00000031536, ENSMUSG00000021994, ENSMUSG00000041417, ENSMUSG00000027840, ENSMUSG00000021536, ENSMUSG00000027544, ENSMUSG00000028698, ENSMUSG00000025469, ENSMUSG00000027104, ENSMUSG00000020573, ENSMUSG00000025810, ENSMUSG00000022840, ENSMUSG00000027962,…	427	278	7720	1.62587	0.990493	0.0811655	22.0821
KEGG_PATHWAY	mmu00430:Taurine and hypotaurine metabolism	4	0.325203	0.0197506	ENSMUSG00000006344, ENSMUSG00000057134, ENSMUSG00000026787, ENSMUSG00000070880	427	11	7720	6.57441	0.991832	0.0822667	22.7135
KEGG_PATHWAY	mmu04910:Insulin signaling pathway	15	1.21951	0.0220558	ENSMUSG00000029167, ENSMUSG00000026812, ENSMUSG00000019699, ENSMUSG00000046709, ENSMUSG00000041417, ENSMUSG00000021069, ENSMUSG00000002997, ENSMUSG00000005534, ENSMUSG00000050697, ENSMUSG00000028698, ENSMUSG00000020573, ENSMUSG00000020612, ENSMUSG00000028518, ENSMUSG00000024122, ENSMUSG00000044167	427	140	7720	1.9371	0.995369	0.0899876	25.0284
KEGG_PATHWAY	mmu04961:Endocrine and other factor-regulated calcium reabsorption	8	0.650407	0.0231113	ENSMUSG00000035152, ENSMUSG00000050965, ENSMUSG00000040907, ENSMUSG00000052889, ENSMUSG00000026825, ENSMUSG00000040265, ENSMUSG00000024639, ENSMUSG00000051177	427	52	7720	2.78148	0.99643	0.092588	26.0669
KEGG_PATHWAY	mmu05210:Colorectal cancer	9	0.731707	0.0236355	ENSMUSG00000020573, ENSMUSG00000060534, ENSMUSG00000005871, ENSMUSG00000019699, ENSMUSG00000046709, ENSMUSG00000041417, ENSMUSG00000022346, ENSMUSG00000020135, ENSMUSG00000028698	427	64	7720	2.54245	0.996863	0.0930828	26.5776
KEGG_PATHWAY	mmu05214:Glioma	9	0.731707	0.0257046	ENSMUSG00000020573, ENSMUSG00000053819, ENSMUSG00000050965, ENSMUSG00000052889, ENSMUSG00000019699, ENSMUSG00000041417, ENSMUSG00000013663, ENSMUSG00000024617, ENSMUSG00000028698	427	65	7720	2.50333	0.998119	0.0993126	28.5622
KEGG_PATHWAY	mmu04066:HIF-1 signaling pathway	12	0.97561	0.0277811	ENSMUSG00000020573, ENSMUSG00000053819, ENSMUSG00000050965, ENSMUSG00000003031, ENSMUSG00000052889, ENSMUSG00000019699, ENSMUSG00000004040, ENSMUSG00000041417, ENSMUSG00000004267, ENSMUSG00000005534, ENSMUSG00000024617, ENSMUSG00000028698	427	104	7720	2.08611	0.998875	0.10534	30.5039
KEGG_PATHWAY	mmu04664:Fc epsilon RI signaling pathway	9	0.731707	0.0326628	ENSMUSG00000020573, ENSMUSG00000050965, ENSMUSG00000002699, ENSMUSG00000052889, ENSMUSG00000019699, ENSMUSG00000046709, ENSMUSG00000024122, ENSMUSG00000041417, ENSMUSG00000028698	427	68	7720	2.39289	0.999666	0.121099	34.8786
KEGG_PATHWAY	mmu05221:Acute myeloid leukemia	8	0.650407	0.0332381	ENSMUSG00000020573, ENSMUSG00000006586, ENSMUSG00000019699, ENSMUSG00000004040, ENSMUSG00000041417, ENSMUSG00000022346, ENSMUSG00000001552, ENSMUSG00000028698	427	56	7720	2.5828	0.99971	0.121299	35.377
KEGG_PATHWAY	mmu05223:Non-small cell lung cancer	8	0.650407	0.0332381	ENSMUSG00000020573, ENSMUSG00000050965, ENSMUSG00000052889, ENSMUSG00000019699, ENSMUSG00000055471, ENSMUSG00000024122, ENSMUSG00000041417, ENSMUSG00000028698	427	56	7720	2.5828	0.99971	0.121299	35.377
KEGG_PATHWAY	mmu04918:Thyroid hormone synthesis	9	0.731707	0.0379559	ENSMUSG00000027104, ENSMUSG00000025958, ENSMUSG00000050965, ENSMUSG00000022840, ENSMUSG00000040907, ENSMUSG00000052889, ENSMUSG00000024639, ENSMUSG00000051177, ENSMUSG00000021536	427	70	7720	2.32452	0.999911	0.135592	39.3338
KEGG_PATHWAY	mmu02010:ABC transporters	7	0.569106	0.0393412	ENSMUSG00000024130, ENSMUSG00000041797, ENSMUSG00000020620, ENSMUSG00000015243, ENSMUSG00000030249, ENSMUSG00000022822, ENSMUSG00000018800	427	46	7720	2.75125	0.999937	0.138269	40.4525
KEGG_PATHWAY	mmu04550:Signaling pathways regulating pluripotency of stem cells	14	1.13821	0.0407667	ENSMUSG00000029920, ENSMUSG00000067336, ENSMUSG00000024789, ENSMUSG00000019699, ENSMUSG00000021994, ENSMUSG00000041417, ENSMUSG00000027840, ENSMUSG00000028698, ENSMUSG00000020573, ENSMUSG00000005871, ENSMUSG00000004040, ENSMUSG00000022346, ENSMUSG00000000532, ENSMUSG00000020135	427	138	7720	1.83416	0.999956	0.140994	41.5837
KEGG_PATHWAY	mmu04750:Inflammatory mediator regulation of TRP channels	13	1.05691	0.0448748	ENSMUSG00000053819, ENSMUSG00000046709, ENSMUSG00000023017, ENSMUSG00000041417, ENSMUSG00000024639, ENSMUSG00000021536, ENSMUSG00000024617, ENSMUSG00000028698, ENSMUSG00000020573, ENSMUSG00000050965, ENSMUSG00000022840, ENSMUSG00000052889, ENSMUSG00000051177	427	126	7720	1.86536	0.999984	0.152233	44.7339
KEGG_PATHWAY	mmu04916:Melanogenesis	11	0.894309	0.04575	ENSMUSG00000025958, ENSMUSG00000053819, ENSMUSG00000050965, ENSMUSG00000022840, ENSMUSG00000052889, ENSMUSG00000021994, ENSMUSG00000027840, ENSMUSG00000024639, ENSMUSG00000051177, ENSMUSG00000021536, ENSMUSG00000024617	427	99	7720	2.00885	0.999987	0.152928	45.3844
KEGG_PATHWAY	mmu04917:Prolactin signaling pathway	9	0.731707	0.0469262	ENSMUSG00000037104, ENSMUSG00000020573, ENSMUSG00000024789, ENSMUSG00000019699, ENSMUSG00000046709, ENSMUSG00000004040, ENSMUSG00000041417, ENSMUSG00000038485, ENSMUSG00000028698	427	73	7720	2.22899	0.999991	0.154538	46.2476
KEGG_PATHWAY	mmu04810:Regulation of actin cytoskeleton	19	1.54472	0.0483474	ENSMUSG00000037926, ENSMUSG00000037946, ENSMUSG00000034480, ENSMUSG00000046159, ENSMUSG00000041417, ENSMUSG00000031284, ENSMUSG00000042826, ENSMUSG00000028698, ENSMUSG00000074923, ENSMUSG00000062929, ENSMUSG00000020573, ENSMUSG00000020611, ENSMUSG00000018547, ENSMUSG00000034664, ENSMUSG00000005871, ENSMUSG00000039913, ENSMUSG00000032470, ENSMUSG00000020135, ENSMUSG00000027805	427	214	7720	1.6052	0.999993	0.156851	47.2737
KEGG_PATHWAY	mmu04914:Progesterone-mediated oocyte maturation	10	0.813008	0.0496797	ENSMUSG00000020573, ENSMUSG00000022840, ENSMUSG00000019699, ENSMUSG00000046709, ENSMUSG00000039782, ENSMUSG00000039652, ENSMUSG00000020300, ENSMUSG00000041417, ENSMUSG00000021536, ENSMUSG00000028698	427	87	7720	2.07812	0.999995	0.158832	48.2192
KEGG_PATHWAY	mmu04974:Protein digestion and absorption	10	0.813008	0.0527731	ENSMUSG00000022462, ENSMUSG00000031502, ENSMUSG00000022180, ENSMUSG00000031503, ENSMUSG00000040907, ENSMUSG00000029675, ENSMUSG00000079055, ENSMUSG00000024935, ENSMUSG00000001119, ENSMUSG00000030376	427	88	7720	2.0545	0.999998	0.165961	50.3545
KEGG_PATHWAY	mmu04144:Endocytosis	23	1.86992	0.0552342	ENSMUSG00000024589, ENSMUSG00000035152, ENSMUSG00000051343, ENSMUSG00000025224, ENSMUSG00000062209, ENSMUSG00000021706, ENSMUSG00000020375, ENSMUSG00000037062, ENSMUSG00000028528, ENSMUSG00000040990, ENSMUSG00000074657, ENSMUSG00000025422, ENSMUSG00000028488, ENSMUSG00000006740, ENSMUSG00000027598, ENSMUSG00000024621, ENSMUSG00000090877, ENSMUSG00000026764, ENSMUSG00000062960, ENSMUSG00000026825,…	427	278	7720	1.4958	0.999999	0.171035	51.9949
KEGG_PATHWAY	mmu04611:Platelet activation	13	1.05691	0.0573361	ENSMUSG00000033910, ENSMUSG00000002699, ENSMUSG00000019699, ENSMUSG00000041417, ENSMUSG00000024639, ENSMUSG00000021536, ENSMUSG00000028698, ENSMUSG00000020573, ENSMUSG00000028005, ENSMUSG00000020611, ENSMUSG00000022840, ENSMUSG00000034664, ENSMUSG00000051177	427	131	7720	1.79416	0.999999	0.174938	53.3563
KEGG_PATHWAY	mmu00650:Butanoate metabolism	5	0.406504	0.0586817	ENSMUSG00000007908, ENSMUSG00000057880, ENSMUSG00000046598, ENSMUSG00000026787, ENSMUSG00000070880	427	27	7720	3.34808	1	0.176608	54.209
KEGG_PATHWAY	mmu05161:Hepatitis B	14	1.13821	0.0592556	ENSMUSG00000025958, ENSMUSG00000003031, ENSMUSG00000019699, ENSMUSG00000046709, ENSMUSG00000041417, ENSMUSG00000027544, ENSMUSG00000028698, ENSMUSG00000027104, ENSMUSG00000020573, ENSMUSG00000050965, ENSMUSG00000052889, ENSMUSG00000004040, ENSMUSG00000022346, ENSMUSG00000013663	427	146	7720	1.73366	1	0.176095	54.5682
KEGG_PATHWAY	mmu04660:T cell receptor signaling pathway	11	0.894309	0.0603199	ENSMUSG00000074923, ENSMUSG00000020573, ENSMUSG00000002699, ENSMUSG00000028161, ENSMUSG00000019699, ENSMUSG00000024122, ENSMUSG00000041417, ENSMUSG00000039913, ENSMUSG00000031284, ENSMUSG00000027544, ENSMUSG00000028698	427	104	7720	1.91227	1	0.176941	55.2276
KEGG_PATHWAY	mmu05230:Central carbon metabolism in cancer	8	0.650407	0.0614433	ENSMUSG00000020573, ENSMUSG00000019699, ENSMUSG00000041417, ENSMUSG00000022346, ENSMUSG00000026103, ENSMUSG00000033065, ENSMUSG00000013663, ENSMUSG00000028698	427	64	7720	2.25995	1	0.177928	55.9141
KEGG_PATHWAY	mmu05100:Bacterial invasion of epithelial cells	9	0.731707	0.0647481	ENSMUSG00000020573, ENSMUSG00000018398, ENSMUSG00000041112, ENSMUSG00000063063, ENSMUSG00000026825, ENSMUSG00000041417, ENSMUSG00000040265, ENSMUSG00000050379, ENSMUSG00000028698	427	78	7720	2.08611	1	0.184707	57.8775
KEGG_PATHWAY	mmu05211:Renal cell carcinoma	8	0.650407	0.074919	ENSMUSG00000074923, ENSMUSG00000024140, ENSMUSG00000020573, ENSMUSG00000019699, ENSMUSG00000041417, ENSMUSG00000039913, ENSMUSG00000031284, ENSMUSG00000028698	427	67	7720	2.15876	1	0.209109	63.4255
KEGG_PATHWAY	mmu04668:TNF signaling pathway	11	0.894309	0.077617	ENSMUSG00000027598, ENSMUSG00000020573, ENSMUSG00000027104, ENSMUSG00000025958, ENSMUSG00000026031, ENSMUSG00000027962, ENSMUSG00000000957, ENSMUSG00000019699, ENSMUSG00000046709, ENSMUSG00000041417, ENSMUSG00000028698	427	109	7720	1.82455	1	0.213678	64.7796
KEGG_PATHWAY	mmu04973:Carbohydrate digestion and absorption	6	0.487805	0.07957	ENSMUSG00000020573, ENSMUSG00000040907, ENSMUSG00000019699, ENSMUSG00000041417, ENSMUSG00000015968, ENSMUSG00000028698	427	42	7720	2.5828	1	0.216267	65.7307
KEGG_PATHWAY	mmu04710:Circadian rhythm	5	0.406504	0.0887761	ENSMUSG00000036192, ENSMUSG00000029238, ENSMUSG00000025958, ENSMUSG00000028518, ENSMUSG00000050697	427	31	7720	2.91607	1	0.236574	69.9034
KEGG_PATHWAY	mmu04923:Regulation of lipolysis in adipocytes	7	0.569106	0.0926414	ENSMUSG00000020573, ENSMUSG00000022840, ENSMUSG00000019699, ENSMUSG00000041417, ENSMUSG00000005534, ENSMUSG00000021536, ENSMUSG00000028698	427	57	7720	2.2203	1	0.243401	71.5113
KEGG_PATHWAY	mmu05145:Toxoplasmosis	11	0.894309	0.0934659	ENSMUSG00000019899, ENSMUSG00000020573, ENSMUSG00000024789, ENSMUSG00000090877, ENSMUSG00000019699, ENSMUSG00000046709, ENSMUSG00000024122, ENSMUSG00000004040, ENSMUSG00000041417, ENSMUSG00000002900, ENSMUSG00000028698	427	113	7720	1.75996	1	0.242868	71.8438

## Sheet: neo-PathwaysDown
Category	Term	Count	%	PValue	Genes	List Total	Pop Hits	Pop Total	Fold Enrichment	Bonferroni	Benjamini	FDR
KEGG_PATHWAY	mmu04724:Glutamatergic synapse	23	1.64756	6.17906e-07	ENSMUSG00000063358, ENSMUSG00000020886, ENSMUSG00000037541, ENSMUSG00000026103, ENSMUSG00000025813, ENSMUSG00000038738, ENSMUSG00000020431, ENSMUSG00000030209, ENSMUSG00000024639, ENSMUSG00000020828, ENSMUSG00000039943, ENSMUSG00000020524, ENSMUSG00000050965, ENSMUSG00000048240, ENSMUSG00000022840, ENSMUSG00000031748, ENSMUSG00000052889, ENSMUSG00000071658, ENSMUSG00000003279, ENSMUSG00000024858,…	452	115	7720	3.41593	0.000156936	0.000156936	0.00080472
KEGG_PATHWAY	mmu04713:Circadian entrainment	21	1.5043	6.86182e-07	ENSMUSG00000025958, ENSMUSG00000053819, ENSMUSG00000029778, ENSMUSG00000063358, ENSMUSG00000020431, ENSMUSG00000030209, ENSMUSG00000024639, ENSMUSG00000039943, ENSMUSG00000020524, ENSMUSG00000050965, ENSMUSG00000048240, ENSMUSG00000022840, ENSMUSG00000031748, ENSMUSG00000052889, ENSMUSG00000021313, ENSMUSG00000024112, ENSMUSG00000071658, ENSMUSG00000021303, ENSMUSG00000029361, ENSMUSG00000022416,…	452	98	7720	3.65992	0.000174275	8.71414e-05	0.000893639
KEGG_PATHWAY	mmu04723:Retrograde endocannabinoid signaling	21	1.5043	1.57446e-06	ENSMUSG00000041670, ENSMUSG00000063358, ENSMUSG00000000560, ENSMUSG00000025277, ENSMUSG00000020431, ENSMUSG00000024639, ENSMUSG00000004113, ENSMUSG00000007653, ENSMUSG00000039943, ENSMUSG00000020524, ENSMUSG00000050965, ENSMUSG00000048240, ENSMUSG00000022840, ENSMUSG00000031748, ENSMUSG00000035735, ENSMUSG00000052889, ENSMUSG00000071658, ENSMUSG00000033676, ENSMUSG00000021303, ENSMUSG00000039206,…	452	103	7720	3.48226	0.000399834	0.000133296	0.00205047
KEGG_PATHWAY	mmu04727:GABAergic synapse	19	1.36103	2.01681e-06	ENSMUSG00000030310, ENSMUSG00000006930, ENSMUSG00000000560, ENSMUSG00000026103, ENSMUSG00000026787, ENSMUSG00000070880, ENSMUSG00000020431, ENSMUSG00000047454, ENSMUSG00000004113, ENSMUSG00000007653, ENSMUSG00000050965, ENSMUSG00000048240, ENSMUSG00000022840, ENSMUSG00000031748, ENSMUSG00000052889, ENSMUSG00000071658, ENSMUSG00000033676, ENSMUSG00000057880, ENSMUSG00000021303	452	87	7720	3.73004	0.000512139	0.000128059	0.00262654
KEGG_PATHWAY	mmu04921:Oxytocin signaling pathway	26	1.86246	4.2378e-06	ENSMUSG00000016179, ENSMUSG00000029471, ENSMUSG00000010066, ENSMUSG00000020723, ENSMUSG00000030272, ENSMUSG00000020431, ENSMUSG00000024639, ENSMUSG00000028698, ENSMUSG00000050697, ENSMUSG00000039943, ENSMUSG00000017412, ENSMUSG00000050965, ENSMUSG00000022840, ENSMUSG00000028518, ENSMUSG00000031748, ENSMUSG00000021313, ENSMUSG00000052889, ENSMUSG00000019907, ENSMUSG00000032462, ENSMUSG00000051177,…	452	158	7720	2.81057	0.00107582	0.000215257	0.00551891
KEGG_PATHWAY	mmu04360:Axon guidance	23	1.64756	4.60807e-06	ENSMUSG00000029168, ENSMUSG00000001227, ENSMUSG00000000627, ENSMUSG00000063358, ENSMUSG00000038777, ENSMUSG00000031284, ENSMUSG00000052516, ENSMUSG00000063626, ENSMUSG00000022883, ENSMUSG00000074923, ENSMUSG00000026235, ENSMUSG00000060534, ENSMUSG00000032537, ENSMUSG00000049939, ENSMUSG00000020580, ENSMUSG00000020121, ENSMUSG00000036473, ENSMUSG00000030257, ENSMUSG00000039913, ENSMUSG00000025207,…	452	129	7720	3.04521	0.00116977	0.000195056	0.0060011
KEGG_PATHWAY	mmu04725:Cholinergic synapse	21	1.5043	7.00965e-06	ENSMUSG00000016346, ENSMUSG00000025958, ENSMUSG00000053819, ENSMUSG00000063358, ENSMUSG00000019699, ENSMUSG00000041417, ENSMUSG00000020431, ENSMUSG00000024639, ENSMUSG00000028698, ENSMUSG00000004113, ENSMUSG00000039943, ENSMUSG00000027950, ENSMUSG00000050965, ENSMUSG00000048240, ENSMUSG00000022840, ENSMUSG00000031748, ENSMUSG00000052889, ENSMUSG00000071658, ENSMUSG00000021303, ENSMUSG00000032462,…	452	113	7720	3.17409	0.00177887	0.000254319	0.00912855
KEGG_PATHWAY	mmu04925:Aldosterone synthesis and secretion	18	1.2894	7.45374e-06	ENSMUSG00000016179, ENSMUSG00000025958, ENSMUSG00000053819, ENSMUSG00000030653, ENSMUSG00000024070, ENSMUSG00000030272, ENSMUSG00000020431, ENSMUSG00000024639, ENSMUSG00000027104, ENSMUSG00000039943, ENSMUSG00000050965, ENSMUSG00000022840, ENSMUSG00000035735, ENSMUSG00000052889, ENSMUSG00000024112, ENSMUSG00000022416, ENSMUSG00000039206, ENSMUSG00000051177	452	86	7720	3.57481	0.00189147	0.000236629	0.00970687
KEGG_PATHWAY	mmu04911:Insulin secretion	18	1.2894	7.45374e-06	ENSMUSG00000025958, ENSMUSG00000037386, ENSMUSG00000002908, ENSMUSG00000053819, ENSMUSG00000040907, ENSMUSG00000029778, ENSMUSG00000020431, ENSMUSG00000024639, ENSMUSG00000027104, ENSMUSG00000020894, ENSMUSG00000039943, ENSMUSG00000050965, ENSMUSG00000022840, ENSMUSG00000052889, ENSMUSG00000021313, ENSMUSG00000063142, ENSMUSG00000061601, ENSMUSG00000051177	452	86	7720	3.57481	0.00189147	0.000236629	0.00970687
KEGG_PATHWAY	mmu04022:cGMP-PKG signaling pathway	26	1.86246	1.76254e-05	ENSMUSG00000040907, ENSMUSG00000019943, ENSMUSG00000041741, ENSMUSG00000005534, ENSMUSG00000020431, ENSMUSG00000024639, ENSMUSG00000028698, ENSMUSG00000039943, ENSMUSG00000031376, ENSMUSG00000020611, ENSMUSG00000022840, ENSMUSG00000019907, ENSMUSG00000033717, ENSMUSG00000030376, ENSMUSG00000063142, ENSMUSG00000032462, ENSMUSG00000051177, ENSMUSG00000025958, ENSMUSG00000019699, ENSMUSG00000063358,…	452	171	7720	2.59691	0.00446688	0.000497308	0.0229518
KEGG_PATHWAY	mmu05032:Morphine addiction	18	1.2894	2.20872e-05	ENSMUSG00000000560, ENSMUSG00000028525, ENSMUSG00000030653, ENSMUSG00000041741, ENSMUSG00000020431, ENSMUSG00000004113, ENSMUSG00000007653, ENSMUSG00000050965, ENSMUSG00000048240, ENSMUSG00000022840, ENSMUSG00000031748, ENSMUSG00000052889, ENSMUSG00000071658, ENSMUSG00000032177, ENSMUSG00000033676, ENSMUSG00000024858, ENSMUSG00000021303, ENSMUSG00000021699	452	93	7720	3.30574	0.0055945	0.000560863	0.0287612
KEGG_PATHWAY	mmu04150:mTOR signaling pathway	14	1.00287	2.6477e-05	ENSMUSG00000050310, ENSMUSG00000050965, ENSMUSG00000028518, ENSMUSG00000026812, ENSMUSG00000052889, ENSMUSG00000063358, ENSMUSG00000024122, ENSMUSG00000019699, ENSMUSG00000041417, ENSMUSG00000020108, ENSMUSG00000032462, ENSMUSG00000028698, ENSMUSG00000050697, ENSMUSG00000013663	452	59	7720	4.0528	0.00670268	0.000611199	0.0344766
KEGG_PATHWAY	mmu04012:ErbB signaling pathway	17	1.21777	3.55503e-05	ENSMUSG00000053819, ENSMUSG00000003031, ENSMUSG00000062209, ENSMUSG00000063358, ENSMUSG00000019699, ENSMUSG00000041417, ENSMUSG00000031284, ENSMUSG00000028698, ENSMUSG00000074923, ENSMUSG00000050965, ENSMUSG00000026596, ENSMUSG00000052889, ENSMUSG00000020312, ENSMUSG00000039913, ENSMUSG00000041014, ENSMUSG00000032462, ENSMUSG00000034342	452	87	7720	3.3374	0.00898929	0.000752212	0.0462887
KEGG_PATHWAY	mmu04810:Regulation of actin cytoskeleton	28	2.00573	0.000116067	ENSMUSG00000042826, ENSMUSG00000031284, ENSMUSG00000042121, ENSMUSG00000028698, ENSMUSG00000074923, ENSMUSG00000020611, ENSMUSG00000025551, ENSMUSG00000005871, ENSMUSG00000019907, ENSMUSG00000027805, ENSMUSG00000032462, ENSMUSG00000037926, ENSMUSG00000058230, ENSMUSG00000037946, ENSMUSG00000034480, ENSMUSG00000026782, ENSMUSG00000063358, ENSMUSG00000041417, ENSMUSG00000002489, ENSMUSG00000073557,…	452	214	7720	2.23472	0.0290524	0.00226534	0.151053
KEGG_PATHWAY	mmu04261:Adrenergic signaling in cardiomyocytes	22	1.57593	0.000155381	ENSMUSG00000025958, ENSMUSG00000053819, ENSMUSG00000040907, ENSMUSG00000019943, ENSMUSG00000063358, ENSMUSG00000021991, ENSMUSG00000019699, ENSMUSG00000041417, ENSMUSG00000010066, ENSMUSG00000020723, ENSMUSG00000020431, ENSMUSG00000024639, ENSMUSG00000028698, ENSMUSG00000027104, ENSMUSG00000031376, ENSMUSG00000039943, ENSMUSG00000017412, ENSMUSG00000050965, ENSMUSG00000022840, ENSMUSG00000021313,…	452	150	7720	2.50501	0.038701	0.0028153	0.20217
KEGG_PATHWAY	mmu04024:cAMP signaling pathway	26	1.86246	0.000188636	ENSMUSG00000040907, ENSMUSG00000019943, ENSMUSG00000041741, ENSMUSG00000020431, ENSMUSG00000028698, ENSMUSG00000031376, ENSMUSG00000022840, ENSMUSG00000021313, ENSMUSG00000019907, ENSMUSG00000032462, ENSMUSG00000025958, ENSMUSG00000020777, ENSMUSG00000053819, ENSMUSG00000029778, ENSMUSG00000063358, ENSMUSG00000019699, ENSMUSG00000041417, ENSMUSG00000028525, ENSMUSG00000032338, ENSMUSG00000030209,…	452	197	7720	2.25417	0.0467882	0.00318945	0.24539
KEGG_PATHWAY	mmu04931:Insulin resistance	18	1.2894	0.000196753	ENSMUSG00000029167, ENSMUSG00000029992, ENSMUSG00000025958, ENSMUSG00000019699, ENSMUSG00000041417, ENSMUSG00000021069, ENSMUSG00000005534, ENSMUSG00000028698, ENSMUSG00000050697, ENSMUSG00000024900, ENSMUSG00000043733, ENSMUSG00000038342, ENSMUSG00000028518, ENSMUSG00000034160, ENSMUSG00000018566, ENSMUSG00000024122, ENSMUSG00000032462, ENSMUSG00000013663	452	110	7720	2.79485	0.0487516	0.00311888	0.255936
KEGG_PATHWAY	mmu04919:Thyroid hormone signaling pathway	18	1.2894	0.000274124	ENSMUSG00000079487, ENSMUSG00000027678, ENSMUSG00000034297, ENSMUSG00000040907, ENSMUSG00000063358, ENSMUSG00000019699, ENSMUSG00000041417, ENSMUSG00000018501, ENSMUSG00000028698, ENSMUSG00000039943, ENSMUSG00000050965, ENSMUSG00000026409, ENSMUSG00000052889, ENSMUSG00000024122, ENSMUSG00000018076, ENSMUSG00000020647, ENSMUSG00000032462, ENSMUSG00000051177	452	113	7720	2.72065	0.0672677	0.00408792	0.356415
KEGG_PATHWAY	mmu04960:Aldosterone-regulated sodium reabsorption	10	0.716332	0.000393747	ENSMUSG00000024589, ENSMUSG00000050965, ENSMUSG00000040907, ENSMUSG00000052889, ENSMUSG00000063358, ENSMUSG00000024122, ENSMUSG00000041417, ENSMUSG00000032462, ENSMUSG00000005534, ENSMUSG00000028698	452	40	7720	4.26991	0.0951911	0.00554189	0.511581
KEGG_PATHWAY	mmu04015:Rap1 signaling pathway	26	1.86246	0.000673112	ENSMUSG00000042826, ENSMUSG00000035954, ENSMUSG00000005534, ENSMUSG00000020431, ENSMUSG00000024639, ENSMUSG00000028698, ENSMUSG00000039943, ENSMUSG00000050965, ENSMUSG00000030583, ENSMUSG00000022840, ENSMUSG00000025551, ENSMUSG00000031748, ENSMUSG00000052889, ENSMUSG00000027805, ENSMUSG00000032462, ENSMUSG00000051177, ENSMUSG00000041351, ENSMUSG00000019699, ENSMUSG00000063358, ENSMUSG00000041417,…	452	214	7720	2.0751	0.157202	0.00896108	0.873082
KEGG_PATHWAY	mmu05205:Proteoglycans in cancer	25	1.79083	0.000722732	ENSMUSG00000053819, ENSMUSG00000062209, ENSMUSG00000019699, ENSMUSG00000063358, ENSMUSG00000021994, ENSMUSG00000041417, ENSMUSG00000069601, ENSMUSG00000028698, ENSMUSG00000002489, ENSMUSG00000043733, ENSMUSG00000030093, ENSMUSG00000073557, ENSMUSG00000050965, ENSMUSG00000007989, ENSMUSG00000021477, ENSMUSG00000020580, ENSMUSG00000052889, ENSMUSG00000032050, ENSMUSG00000024122, ENSMUSG00000032826,…	452	203	7720	2.1034	0.167765	0.00913998	0.937163
KEGG_PATHWAY	mmu04728:Dopaminergic synapse	19	1.36103	0.000749743	ENSMUSG00000025958, ENSMUSG00000053819, ENSMUSG00000019699, ENSMUSG00000030209, ENSMUSG00000024639, ENSMUSG00000004113, ENSMUSG00000027104, ENSMUSG00000006740, ENSMUSG00000029238, ENSMUSG00000039943, ENSMUSG00000020524, ENSMUSG00000050965, ENSMUSG00000048240, ENSMUSG00000022840, ENSMUSG00000031748, ENSMUSG00000052889, ENSMUSG00000071658, ENSMUSG00000021303, ENSMUSG00000051177	452	134	7720	2.42174	0.173459	0.0090307	0.972032
KEGG_PATHWAY	mmu04721:Synaptic vesicle cycle	12	0.859599	0.000808251	ENSMUSG00000004113, ENSMUSG00000030806, ENSMUSG00000020894, ENSMUSG00000035152, ENSMUSG00000034799, ENSMUSG00000019302, ENSMUSG00000041670, ENSMUSG00000026825, ENSMUSG00000025867, ENSMUSG00000026797, ENSMUSG00000028456, ENSMUSG00000040265	452	62	7720	3.30574	0.185661	0.00929196	1.04752
KEGG_PATHWAY	mmu00280:Valine, leucine and isoleucine degradation	11	0.787966	0.00113862	ENSMUSG00000041650, ENSMUSG00000027332, ENSMUSG00000062908, ENSMUSG00000030861, ENSMUSG00000030268, ENSMUSG00000007908, ENSMUSG00000057880, ENSMUSG00000021238, ENSMUSG00000029455, ENSMUSG00000000340, ENSMUSG00000032527	452	55	7720	3.41593	0.251268	0.0125027	1.47276
KEGG_PATHWAY	mmu04070:Phosphatidylinositol signaling system	15	1.0745	0.00141209	ENSMUSG00000015214, ENSMUSG00000026113, ENSMUSG00000041417, ENSMUSG00000028698, ENSMUSG00000039943, ENSMUSG00000050965, ENSMUSG00000022973, ENSMUSG00000018547, ENSMUSG00000052889, ENSMUSG00000018401, ENSMUSG00000034902, ENSMUSG00000058793, ENSMUSG00000032462, ENSMUSG00000013663, ENSMUSG00000051177	452	97	7720	2.64118	0.301573	0.0148439	1.82349
KEGG_PATHWAY	mmu04970:Salivary secretion	13	0.931232	0.00155794	ENSMUSG00000040907, ENSMUSG00000019943, ENSMUSG00000020431, ENSMUSG00000024639, ENSMUSG00000020894, ENSMUSG00000031376, ENSMUSG00000039943, ENSMUSG00000050965, ENSMUSG00000022840, ENSMUSG00000052889, ENSMUSG00000029361, ENSMUSG00000063142, ENSMUSG00000051177	452	77	7720	2.88358	0.32701	0.0157162	2.01007
KEGG_PATHWAY	mmu04014:Ras signaling pathway	26	1.86246	0.00178373	ENSMUSG00000042826, ENSMUSG00000031284, ENSMUSG00000005534, ENSMUSG00000028698, ENSMUSG00000074923, ENSMUSG00000043733, ENSMUSG00000050965, ENSMUSG00000048240, ENSMUSG00000026596, ENSMUSG00000025551, ENSMUSG00000061578, ENSMUSG00000052889, ENSMUSG00000020312, ENSMUSG00000071658, ENSMUSG00000032462, ENSMUSG00000018334, ENSMUSG00000019699, ENSMUSG00000063358, ENSMUSG00000041417, ENSMUSG00000030209,…	452	229	7720	1.93917	0.364582	0.01729	2.29827
KEGG_PATHWAY	mmu04922:Glucagon signaling pathway	15	1.0745	0.00190107	ENSMUSG00000029167, ENSMUSG00000025958, ENSMUSG00000053819, ENSMUSG00000030815, ENSMUSG00000019699, ENSMUSG00000021069, ENSMUSG00000020463, ENSMUSG00000024639, ENSMUSG00000050697, ENSMUSG00000024900, ENSMUSG00000027104, ENSMUSG00000039943, ENSMUSG00000034055, ENSMUSG00000028518, ENSMUSG00000051177	452	100	7720	2.56195	0.383275	0.0177419	2.44774
KEGG_PATHWAY	mmu04152:AMPK signaling pathway	17	1.21777	0.00284025	ENSMUSG00000029167, ENSMUSG00000025958, ENSMUSG00000026812, ENSMUSG00000029471, ENSMUSG00000019699, ENSMUSG00000026773, ENSMUSG00000041417, ENSMUSG00000033065, ENSMUSG00000005534, ENSMUSG00000050697, ENSMUSG00000028698, ENSMUSG00000024900, ENSMUSG00000026409, ENSMUSG00000028518, ENSMUSG00000018566, ENSMUSG00000024122, ENSMUSG00000032462	452	127	7720	2.28625	0.514439	0.0254718	3.63647
KEGG_PATHWAY	mmu04020:Calcium signaling pathway	21	1.5043	0.00406418	ENSMUSG00000053819, ENSMUSG00000030815, ENSMUSG00000062209, ENSMUSG00000019943, ENSMUSG00000020431, ENSMUSG00000024639, ENSMUSG00000004113, ENSMUSG00000031376, ENSMUSG00000039943, ENSMUSG00000050965, ENSMUSG00000034055, ENSMUSG00000052889, ENSMUSG00000021313, ENSMUSG00000024112, ENSMUSG00000079055, ENSMUSG00000024697, ENSMUSG00000039747, ENSMUSG00000029361, ENSMUSG00000022416, ENSMUSG00000030376,…	452	180	7720	1.99263	0.644562	0.0350405	5.16553
KEGG_PATHWAY	mmu04915:Estrogen signaling pathway	14	1.00287	0.00439325	ENSMUSG00000025958, ENSMUSG00000019699, ENSMUSG00000063358, ENSMUSG00000041417, ENSMUSG00000020431, ENSMUSG00000024639, ENSMUSG00000028698, ENSMUSG00000027104, ENSMUSG00000039943, ENSMUSG00000022840, ENSMUSG00000031748, ENSMUSG00000020312, ENSMUSG00000032462, ENSMUSG00000051177	452	98	7720	2.43995	0.673179	0.0365918	5.5728
KEGG_PATHWAY	mmu04916:Melanogenesis	14	1.00287	0.00479666	ENSMUSG00000025958, ENSMUSG00000053819, ENSMUSG00000063358, ENSMUSG00000021994, ENSMUSG00000020431, ENSMUSG00000024639, ENSMUSG00000039943, ENSMUSG00000030093, ENSMUSG00000050965, ENSMUSG00000022840, ENSMUSG00000031748, ENSMUSG00000007989, ENSMUSG00000052889, ENSMUSG00000051177	452	99	7720	2.4153	0.705149	0.0386303	6.06988
KEGG_PATHWAY	mmu05211:Renal cell carcinoma	11	0.787966	0.00516276	ENSMUSG00000074923, ENSMUSG00000015709, ENSMUSG00000043733, ENSMUSG00000063358, ENSMUSG00000019699, ENSMUSG00000041417, ENSMUSG00000039913, ENSMUSG00000039239, ENSMUSG00000031284, ENSMUSG00000032462, ENSMUSG00000028698	452	67	7720	2.80412	0.731455	0.040253	6.51889
KEGG_PATHWAY	mmu04071:Sphingolipid signaling pathway	16	1.14613	0.00557979	ENSMUSG00000063358, ENSMUSG00000019699, ENSMUSG00000041417, ENSMUSG00000024639, ENSMUSG00000028698, ENSMUSG00000027035, ENSMUSG00000020828, ENSMUSG00000039943, ENSMUSG00000050965, ENSMUSG00000020611, ENSMUSG00000020580, ENSMUSG00000052889, ENSMUSG00000024122, ENSMUSG00000032462, ENSMUSG00000013663, ENSMUSG00000051177	452	124	7720	2.20383	0.758585	0.0421535	7.02796
KEGG_PATHWAY	mmu04010:MAPK signaling pathway	26	1.86246	0.00657611	ENSMUSG00000024383, ENSMUSG00000003518, ENSMUSG00000037887, ENSMUSG00000042826, ENSMUSG00000010066, ENSMUSG00000020723, ENSMUSG00000059981, ENSMUSG00000018411, ENSMUSG00000004113, ENSMUSG00000017412, ENSMUSG00000050965, ENSMUSG00000033618, ENSMUSG00000025551, ENSMUSG00000024112, ENSMUSG00000052889, ENSMUSG00000017291, ENSMUSG00000039239, ENSMUSG00000022416, ENSMUSG00000026074, ENSMUSG00000061288,…	452	253	7720	1.75522	0.812851	0.0480946	8.2338
KEGG_PATHWAY	mmu04918:Thyroid hormone synthesis	11	0.787966	0.0070675	ENSMUSG00000027104, ENSMUSG00000039943, ENSMUSG00000025958, ENSMUSG00000050965, ENSMUSG00000022840, ENSMUSG00000040907, ENSMUSG00000052889, ENSMUSG00000018339, ENSMUSG00000020431, ENSMUSG00000024639, ENSMUSG00000051177	452	70	7720	2.68394	0.834952	0.0501697	8.8232
KEGG_PATHWAY	mmu00562:Inositol phosphate metabolism	11	0.787966	0.0070675	ENSMUSG00000039943, ENSMUSG00000022973, ENSMUSG00000018547, ENSMUSG00000015214, ENSMUSG00000018401, ENSMUSG00000026113, ENSMUSG00000034902, ENSMUSG00000021238, ENSMUSG00000032462, ENSMUSG00000051177, ENSMUSG00000013663	452	70	7720	2.68394	0.834952	0.0501697	8.8232
KEGG_PATHWAY	mmu04910:Insulin signaling pathway	17	1.21777	0.00741039	ENSMUSG00000029167, ENSMUSG00000030815, ENSMUSG00000026812, ENSMUSG00000063358, ENSMUSG00000019699, ENSMUSG00000041417, ENSMUSG00000021069, ENSMUSG00000005534, ENSMUSG00000050697, ENSMUSG00000028698, ENSMUSG00000034055, ENSMUSG00000028518, ENSMUSG00000018566, ENSMUSG00000020312, ENSMUSG00000024122, ENSMUSG00000032462, ENSMUSG00000034342	452	140	7720	2.07396	0.848814	0.0511258	9.2324
KEGG_PATHWAY	mmu04730:Long-term depression	10	0.716332	0.0084221	ENSMUSG00000039943, ENSMUSG00000020524, ENSMUSG00000050965, ENSMUSG00000020611, ENSMUSG00000031748, ENSMUSG00000052889, ENSMUSG00000063358, ENSMUSG00000029361, ENSMUSG00000024639, ENSMUSG00000051177	452	61	7720	2.79994	0.883314	0.056408	10.4299
KEGG_PATHWAY	mmu04726:Serotonergic synapse	16	1.14613	0.00984375	ENSMUSG00000022892, ENSMUSG00000063358, ENSMUSG00000024639, ENSMUSG00000004113, ENSMUSG00000039943, ENSMUSG00000007653, ENSMUSG00000032269, ENSMUSG00000048240, ENSMUSG00000050965, ENSMUSG00000022840, ENSMUSG00000031748, ENSMUSG00000052889, ENSMUSG00000071658, ENSMUSG00000033676, ENSMUSG00000021303, ENSMUSG00000051177	452	132	7720	2.07026	0.918951	0.0639849	12.088
KEGG_PATHWAY	mmu05213:Endometrial cancer	9	0.644699	0.00991652	ENSMUSG00000005871, ENSMUSG00000063358, ENSMUSG00000019699, ENSMUSG00000024122, ENSMUSG00000041417, ENSMUSG00000020135, ENSMUSG00000032462, ENSMUSG00000013663, ENSMUSG00000028698	452	52	7720	2.95609	0.92045	0.0628452	12.1721
KEGG_PATHWAY	mmu04961:Endocrine and other factor-regulated calcium reabsorption	9	0.644699	0.00991652	ENSMUSG00000035152, ENSMUSG00000039943, ENSMUSG00000050965, ENSMUSG00000040907, ENSMUSG00000052889, ENSMUSG00000026825, ENSMUSG00000040265, ENSMUSG00000024639, ENSMUSG00000051177	452	52	7720	2.95609	0.92045	0.0628452	12.1721
KEGG_PATHWAY	mmu00310:Lysine degradation	9	0.644699	0.00991652	ENSMUSG00000048154, ENSMUSG00000029004, ENSMUSG00000028053, ENSMUSG00000021913, ENSMUSG00000021488, ENSMUSG00000038056, ENSMUSG00000038384, ENSMUSG00000029695, ENSMUSG00000029455	452	52	7720	2.95609	0.92045	0.0628452	12.1721
KEGG_PATHWAY	mmu04068:FoxO signaling pathway	16	1.14613	0.0112346	ENSMUSG00000003031, ENSMUSG00000063358, ENSMUSG00000019699, ENSMUSG00000041417, ENSMUSG00000025813, ENSMUSG00000025422, ENSMUSG00000005534, ENSMUSG00000050697, ENSMUSG00000028698, ENSMUSG00000031666, ENSMUSG00000028518, ENSMUSG00000018566, ENSMUSG00000024122, ENSMUSG00000039239, ENSMUSG00000032462, ENSMUSG00000013663	452	134	7720	2.03936	0.943286	0.0692304	13.6828
KEGG_PATHWAY	mmu04144:Endocytosis	27	1.9341	0.0114061	ENSMUSG00000024589, ENSMUSG00000025224, ENSMUSG00000018001, ENSMUSG00000021706, ENSMUSG00000020375, ENSMUSG00000025422, ENSMUSG00000026825, ENSMUSG00000040797, ENSMUSG00000039239, ENSMUSG00000027519, ENSMUSG00000034342, ENSMUSG00000056515, ENSMUSG00000035152, ENSMUSG00000038780, ENSMUSG00000062209, ENSMUSG00000040990, ENSMUSG00000067851, ENSMUSG00000017132, ENSMUSG00000020828, ENSMUSG00000006740,…	452	278	7720	1.65881	0.945731	0.0686018	13.8776
KEGG_PATHWAY	mmu05214:Glioma	10	0.716332	0.0126456	ENSMUSG00000053819, ENSMUSG00000050965, ENSMUSG00000052889, ENSMUSG00000020312, ENSMUSG00000063358, ENSMUSG00000019699, ENSMUSG00000041417, ENSMUSG00000032462, ENSMUSG00000013663, ENSMUSG00000028698	452	65	7720	2.62764	0.96054	0.0740764	15.2733
KEGG_PATHWAY	mmu04912:GnRH signaling pathway	12	0.859599	0.0130329	ENSMUSG00000020828, ENSMUSG00000039943, ENSMUSG00000024383, ENSMUSG00000053819, ENSMUSG00000050965, ENSMUSG00000022840, ENSMUSG00000052889, ENSMUSG00000000957, ENSMUSG00000063358, ENSMUSG00000020431, ENSMUSG00000024639, ENSMUSG00000051177	452	88	7720	2.32904	0.964282	0.0745645	15.705
KEGG_PATHWAY	mmu04720:Long-term potentiation	10	0.716332	0.0139118	ENSMUSG00000039943, ENSMUSG00000020524, ENSMUSG00000053819, ENSMUSG00000050965, ENSMUSG00000052889, ENSMUSG00000063358, ENSMUSG00000020431, ENSMUSG00000030209, ENSMUSG00000024639, ENSMUSG00000051177	452	66	7720	2.58783	0.971516	0.077689	16.6774
KEGG_PATHWAY	mmu04550:Signaling pathways regulating pluripotency of stem cells	16	1.14613	0.014476	ENSMUSG00000029920, ENSMUSG00000067336, ENSMUSG00000063358, ENSMUSG00000019699, ENSMUSG00000041417, ENSMUSG00000021994, ENSMUSG00000028698, ENSMUSG00000018537, ENSMUSG00000030093, ENSMUSG00000031540, ENSMUSG00000007989, ENSMUSG00000005871, ENSMUSG00000000532, ENSMUSG00000036202, ENSMUSG00000020135, ENSMUSG00000032462	452	138	7720	1.98025	0.97537	0.0790101	17.2962
KEGG_PATHWAY	mmu05142:Chagas disease (American trypanosomiasis)	13	0.931232	0.0165178	ENSMUSG00000019699, ENSMUSG00000063358, ENSMUSG00000041417, ENSMUSG00000020431, ENSMUSG00000024639, ENSMUSG00000028698, ENSMUSG00000039943, ENSMUSG00000026031, ENSMUSG00000031748, ENSMUSG00000039239, ENSMUSG00000024697, ENSMUSG00000032462, ENSMUSG00000051177	452	103	7720	2.15568	0.985456	0.0878663	19.5001
KEGG_PATHWAY	mmu04510:Focal adhesion	21	1.5043	0.0180086	ENSMUSG00000058230, ENSMUSG00000063358, ENSMUSG00000035133, ENSMUSG00000019699, ENSMUSG00000041417, ENSMUSG00000031284, ENSMUSG00000028698, ENSMUSG00000074923, ENSMUSG00000073557, ENSMUSG00000050965, ENSMUSG00000020580, ENSMUSG00000052889, ENSMUSG00000020312, ENSMUSG00000019907, ENSMUSG00000024122, ENSMUSG00000031955, ENSMUSG00000039913, ENSMUSG00000015829, ENSMUSG00000043719, ENSMUSG00000032462,…	452	207	7720	1.73272	0.990107	0.0935417	21.0749
KEGG_PATHWAY	mmu00250:Alanine, aspartate and glutamate metabolism	7	0.501433	0.0190871	ENSMUSG00000029992, ENSMUSG00000048142, ENSMUSG00000057880, ENSMUSG00000026103, ENSMUSG00000026787, ENSMUSG00000025190, ENSMUSG00000070880	452	37	7720	3.23128	0.992516	0.0969516	22.1964
KEGG_PATHWAY	mmu04062:Chemokine signaling pathway	20	1.43266	0.0201648	ENSMUSG00000063358, ENSMUSG00000019699, ENSMUSG00000041417, ENSMUSG00000020431, ENSMUSG00000028698, ENSMUSG00000002489, ENSMUSG00000039943, ENSMUSG00000073888, ENSMUSG00000048240, ENSMUSG00000041112, ENSMUSG00000022840, ENSMUSG00000020580, ENSMUSG00000020312, ENSMUSG00000021508, ENSMUSG00000071658, ENSMUSG00000031955, ENSMUSG00000024858, ENSMUSG00000021303, ENSMUSG00000032462, ENSMUSG00000051177	452	196	7720	1.74282	0.994339	0.100212	23.3023
KEGG_PATHWAY	mmu05220:Chronic myeloid leukemia	10	0.716332	0.023553	ENSMUSG00000043733, ENSMUSG00000003031, ENSMUSG00000020312, ENSMUSG00000063358, ENSMUSG00000019699, ENSMUSG00000041417, ENSMUSG00000039239, ENSMUSG00000032462, ENSMUSG00000034342, ENSMUSG00000028698	452	72	7720	2.37217	0.997652	0.114038	26.6854
KEGG_PATHWAY	mmu04142:Lysosome	14	1.00287	0.0253871	ENSMUSG00000005949, ENSMUSG00000019302, ENSMUSG00000028015, ENSMUSG00000028657, ENSMUSG00000031731, ENSMUSG00000021003, ENSMUSG00000021477, ENSMUSG00000029426, ENSMUSG00000063801, ENSMUSG00000062444, ENSMUSG00000026944, ENSMUSG00000035311, ENSMUSG00000035847, ENSMUSG00000028581	452	122	7720	1.95996	0.998543	0.120209	28.4588
KEGG_PATHWAY	mmu05033:Nicotine addiction	7	0.501433	0.0272235	ENSMUSG00000004113, ENSMUSG00000007653, ENSMUSG00000027950, ENSMUSG00000020524, ENSMUSG00000000560, ENSMUSG00000033676, ENSMUSG00000030209	452	40	7720	2.98894	0.999098	0.126127	30.1946
KEGG_PATHWAY	mmu04972:Pancreatic secretion	12	0.859599	0.0309735	ENSMUSG00000039943, ENSMUSG00000031376, ENSMUSG00000050965, ENSMUSG00000022840, ENSMUSG00000040907, ENSMUSG00000021313, ENSMUSG00000052889, ENSMUSG00000019943, ENSMUSG00000063142, ENSMUSG00000020431, ENSMUSG00000024639, ENSMUSG00000051177	452	100	7720	2.04956	0.999662	0.139969	33.619
KEGG_PATHWAY	mmu05210:Colorectal cancer	9	0.644699	0.0318321	ENSMUSG00000060534, ENSMUSG00000005871, ENSMUSG00000063358, ENSMUSG00000019699, ENSMUSG00000041417, ENSMUSG00000039239, ENSMUSG00000020135, ENSMUSG00000032462, ENSMUSG00000028698	452	64	7720	2.40183	0.99973	0.141152	34.3809
KEGG_PATHWAY	mmu05230:Central carbon metabolism in cancer	9	0.644699	0.0318321	ENSMUSG00000063358, ENSMUSG00000019699, ENSMUSG00000041417, ENSMUSG00000026103, ENSMUSG00000033065, ENSMUSG00000032462, ENSMUSG00000013663, ENSMUSG00000034748, ENSMUSG00000028698	452	64	7720	2.40183	0.99973	0.141152	34.3809
KEGG_PATHWAY	mmu05100:Bacterial invasion of epithelial cells	10	0.716332	0.0372158	ENSMUSG00000018398, ENSMUSG00000041112, ENSMUSG00000020312, ENSMUSG00000031955, ENSMUSG00000026825, ENSMUSG00000041417, ENSMUSG00000032462, ENSMUSG00000040265, ENSMUSG00000034342, ENSMUSG00000028698	452	78	7720	2.1897	0.999934	0.160668	38.9774
KEGG_PATHWAY	mmu04066:HIF-1 signaling pathway	12	0.859599	0.0396948	ENSMUSG00000053819, ENSMUSG00000050965, ENSMUSG00000003031, ENSMUSG00000052889, ENSMUSG00000063358, ENSMUSG00000019699, ENSMUSG00000026773, ENSMUSG00000041417, ENSMUSG00000004267, ENSMUSG00000032462, ENSMUSG00000005534, ENSMUSG00000028698	452	104	7720	1.97073	0.999966	0.167827	40.9922
KEGG_PATHWAY	mmu00410:beta-Alanine metabolism	6	0.429799	0.040824	ENSMUSG00000062908, ENSMUSG00000057880, ENSMUSG00000021238, ENSMUSG00000029455, ENSMUSG00000026787, ENSMUSG00000070880	452	33	7720	3.10539	0.999975	0.169506	41.8895
KEGG_PATHWAY	mmu04611:Platelet activation	14	1.00287	0.0419706	ENSMUSG00000058230, ENSMUSG00000019699, ENSMUSG00000063358, ENSMUSG00000041417, ENSMUSG00000020431, ENSMUSG00000024639, ENSMUSG00000028698, ENSMUSG00000039943, ENSMUSG00000022840, ENSMUSG00000020611, ENSMUSG00000020580, ENSMUSG00000019907, ENSMUSG00000032462, ENSMUSG00000051177	452	131	7720	1.82531	0.999981	0.171195	42.7877
KEGG_PATHWAY	mmu05223:Non-small cell lung cancer	8	0.573066	0.0432336	ENSMUSG00000050965, ENSMUSG00000052889, ENSMUSG00000063358, ENSMUSG00000019699, ENSMUSG00000024122, ENSMUSG00000041417, ENSMUSG00000032462, ENSMUSG00000028698	452	56	7720	2.43995	0.999987	0.173262	43.7622
KEGG_PATHWAY	mmu04923:Regulation of lipolysis in adipocytes	8	0.573066	0.0469197	ENSMUSG00000022840, ENSMUSG00000032540, ENSMUSG00000019699, ENSMUSG00000041417, ENSMUSG00000032462, ENSMUSG00000020431, ENSMUSG00000005534, ENSMUSG00000028698	452	57	7720	2.39714	0.999995	0.184079	46.5195
KEGG_PATHWAY	mmu02010:ABC transporters	7	0.501433	0.0496729	ENSMUSG00000024130, ENSMUSG00000028973, ENSMUSG00000020620, ENSMUSG00000015243, ENSMUSG00000022822, ENSMUSG00000026944, ENSMUSG00000018800	452	46	7720	2.59908	0.999998	0.191156	48.497
KEGG_PATHWAY	mmu05143:African trypanosomiasis	6	0.429799	0.0508173	ENSMUSG00000039943, ENSMUSG00000050965, ENSMUSG00000027962, ENSMUSG00000052889, ENSMUSG00000024639, ENSMUSG00000051177	452	35	7720	2.92794	0.999998	0.19238	49.2989
KEGG_PATHWAY	mmu04971:Gastric acid secretion	9	0.644699	0.0577293	ENSMUSG00000039943, ENSMUSG00000053819, ENSMUSG00000050965, ENSMUSG00000022840, ENSMUSG00000040907, ENSMUSG00000052889, ENSMUSG00000020431, ENSMUSG00000024639, ENSMUSG00000051177	452	72	7720	2.13496	1	0.213167	53.9023
KEGG_PATHWAY	mmu04370:VEGF signaling pathway	8	0.573066	0.0591555	ENSMUSG00000050965, ENSMUSG00000052889, ENSMUSG00000020312, ENSMUSG00000063358, ENSMUSG00000019699, ENSMUSG00000041417, ENSMUSG00000032462, ENSMUSG00000028698	452	60	7720	2.27729	1	0.214947	54.8027
KEGG_PATHWAY	mmu04540:Gap junction	10	0.716332	0.0626938	ENSMUSG00000039943, ENSMUSG00000024383, ENSMUSG00000050965, ENSMUSG00000022840, ENSMUSG00000052889, ENSMUSG00000063358, ENSMUSG00000026202, ENSMUSG00000020431, ENSMUSG00000024639, ENSMUSG00000051177	452	86	7720	1.98601	1	0.223536	56.967
KEGG_PATHWAY	mmu04270:Vascular smooth muscle contraction	13	0.931232	0.0669376	ENSMUSG00000063358, ENSMUSG00000020431, ENSMUSG00000024639, ENSMUSG00000039943, ENSMUSG00000073557, ENSMUSG00000050965, ENSMUSG00000020611, ENSMUSG00000022840, ENSMUSG00000020580, ENSMUSG00000052889, ENSMUSG00000019907, ENSMUSG00000063142, ENSMUSG00000051177	452	127	7720	1.74831	1	0.234048	59.4365
KEGG_PATHWAY	mmu04310:Wnt signaling pathway	14	1.00287	0.0679989	ENSMUSG00000024576, ENSMUSG00000053754, ENSMUSG00000053819, ENSMUSG00000030201, ENSMUSG00000021994, ENSMUSG00000039943, ENSMUSG00000030093, ENSMUSG00000050965, ENSMUSG00000020580, ENSMUSG00000007989, ENSMUSG00000005871, ENSMUSG00000052889, ENSMUSG00000020135, ENSMUSG00000051177	452	141	7720	1.69585	1	0.234304	60.0334
KEGG_PATHWAY	mmu00650:Butanoate metabolism	5	0.358166	0.069523	ENSMUSG00000007908, ENSMUSG00000057880, ENSMUSG00000046598, ENSMUSG00000026787, ENSMUSG00000070880	452	27	7720	3.1629	1	0.235977	60.8762
KEGG_PATHWAY	mmu00640:Propanoate metabolism	5	0.358166	0.069523	ENSMUSG00000041650, ENSMUSG00000062908, ENSMUSG00000057880, ENSMUSG00000021238, ENSMUSG00000032527	452	27	7720	3.1629	1	0.235977	60.8762
KEGG_PATHWAY	mmu04930:Type II diabetes mellitus	7	0.501433	0.0695268	ENSMUSG00000004113, ENSMUSG00000018566, ENSMUSG00000063358, ENSMUSG00000041417, ENSMUSG00000032462, ENSMUSG00000005534, ENSMUSG00000028698	452	50	7720	2.39115	1	0.233003	60.8783
KEGG_PATHWAY	mmu05231:Choline metabolism in cancer	11	0.787966	0.0698424	ENSMUSG00000020828, ENSMUSG00000050965, ENSMUSG00000026812, ENSMUSG00000052889, ENSMUSG00000063358, ENSMUSG00000019699, ENSMUSG00000024122, ENSMUSG00000034902, ENSMUSG00000041417, ENSMUSG00000032462, ENSMUSG00000028698	452	101	7720	1.86016	1	0.231038	61.0507
KEGG_PATHWAY	mmu05200:Pathways in cancer	31	2.22063	0.0863516	ENSMUSG00000003031, ENSMUSG00000042826, ENSMUSG00000020431, ENSMUSG00000024639, ENSMUSG00000028698, ENSMUSG00000015709, ENSMUSG00000039943, ENSMUSG00000060534, ENSMUSG00000050965, ENSMUSG00000048240, ENSMUSG00000020611, ENSMUSG00000022840, ENSMUSG00000025551, ENSMUSG00000005871, ENSMUSG00000006586, ENSMUSG00000052889, ENSMUSG00000071658, ENSMUSG00000039239, ENSMUSG00000032462, ENSMUSG00000034342,…	452	397	7720	1.33368	1	0.276083	69.1532
KEGG_PATHWAY	mmu05410:Hypertrophic cardiomyopathy (HCM)	9	0.644699	0.0889799	ENSMUSG00000017412, ENSMUSG00000028518, ENSMUSG00000021313, ENSMUSG00000021991, ENSMUSG00000039239, ENSMUSG00000010066, ENSMUSG00000020723, ENSMUSG00000029156, ENSMUSG00000050697	452	79	7720	1.94578	1	0.28018	70.289
KEGG_PATHWAY	mmu05031:Amphetamine addiction	8	0.573066	0.0946996	ENSMUSG00000027104, ENSMUSG00000025958, ENSMUSG00000020524, ENSMUSG00000053819, ENSMUSG00000050965, ENSMUSG00000022840, ENSMUSG00000052889, ENSMUSG00000030209	452	67	7720	2.03936	1	0.292604	72.6288
KEGG_PATHWAY	mmu04670:Leukocyte transendothelial migration	12	0.859599	0.0953179	ENSMUSG00000043733, ENSMUSG00000058230, ENSMUSG00000050965, ENSMUSG00000027962, ENSMUSG00000020580, ENSMUSG00000052889, ENSMUSG00000035133, ENSMUSG00000031955, ENSMUSG00000041417, ENSMUSG00000032462, ENSMUSG00000053062, ENSMUSG00000028698	452	121	7720	1.69385	1	0.290952	72.8712

## Sheet: neoneoMolFuncUp
Category	Term	Count	%	PValue	Genes	List Total	Pop Hits	Pop Total	Fold Enrichment	Bonferroni	Benjamini	FDR
GOTERM_MF_DIRECT	GO:0003723~RNA binding	75	8.45547	2.12168e-11	ENSMUSG00000061286, ENSMUSG00000020677, ENSMUSG00000027510, ENSMUSG00000000740, ENSMUSG00000040482, ENSMUSG00000028882, ENSMUSG00000043572, ENSMUSG00000006019, ENSMUSG00000027968, ENSMUSG00000027014, ENSMUSG00000023495, ENSMUSG00000024369, ENSMUSG00000004268, ENSMUSG00000001056, ENSMUSG00000022685, ENSMUSG00000048696, ENSMUSG00000021595, ENSMUSG00000016503, ENSMUSG00000030871, ENSMUSG00000021024,…	725	780	17446	2.31379	1.84374e-08	1.84374e-08	3.29218e-08
GOTERM_MF_DIRECT	GO:0003677~DNA binding	135	15.2198	4.96444e-11	ENSMUSG00000042694, ENSMUSG00000032397, ENSMUSG00000029177, ENSMUSG00000020472, ENSMUSG00000020471, ENSMUSG00000020474, ENSMUSG00000024968, ENSMUSG00000031783, ENSMUSG00000028702, ENSMUSG00000061517, ENSMUSG00000008976, ENSMUSG00000023027, ENSMUSG00000028901, ENSMUSG00000033970, ENSMUSG00000048904, ENSMUSG00000037169, ENSMUSG00000021318, ENSMUSG00000024151, ENSMUSG00000016503, ENSMUSG00000022463,…	725	1847	17446	1.75883	4.3141e-08	2.15705e-08	7.70324e-08
GOTERM_MF_DIRECT	GO:0044822~poly(A) RNA binding	93	10.4848	1.35691e-10	ENSMUSG00000022706, ENSMUSG00000027203, ENSMUSG00000020677, ENSMUSG00000024422, ENSMUSG00000018293, ENSMUSG00000004100, ENSMUSG00000048755, ENSMUSG00000027510, ENSMUSG00000000740, ENSMUSG00000074088, ENSMUSG00000006019, ENSMUSG00000027968, ENSMUSG00000023495, ENSMUSG00000024369, ENSMUSG00000004268, ENSMUSG00000047423, ENSMUSG00000060636, ENSMUSG00000001056, ENSMUSG00000034932, ENSMUSG00000022685,…	725	1113	17446	2.01069	1.17915e-07	3.9305e-08	2.10549e-07
GOTERM_MF_DIRECT	GO:0000166~nucleotide binding	135	15.2198	1.21202e-09	ENSMUSG00000020677, ENSMUSG00000027510, ENSMUSG00000013629, ENSMUSG00000029518, ENSMUSG00000043572, ENSMUSG00000028702, ENSMUSG00000027968, ENSMUSG00000006517, ENSMUSG00000024369, ENSMUSG00000035769, ENSMUSG00000037375, ENSMUSG00000035202, ENSMUSG00000024151, ENSMUSG00000040820, ENSMUSG00000004393, ENSMUSG00000020307, ENSMUSG00000035198, ENSMUSG00000017837, ENSMUSG00000037772, ENSMUSG00000029504,…	725	1936	17446	1.67798	1.05324e-06	2.63311e-07	1.88067e-06
GOTERM_MF_DIRECT	GO:0005524~ATP binding	110	12.4014	5.3321e-09	ENSMUSG00000020677, ENSMUSG00000069631, ENSMUSG00000013629, ENSMUSG00000043572, ENSMUSG00000028702, ENSMUSG00000006517, ENSMUSG00000032501, ENSMUSG00000035769, ENSMUSG00000035202, ENSMUSG00000040820, ENSMUSG00000024151, ENSMUSG00000004393, ENSMUSG00000020307, ENSMUSG00000029504, ENSMUSG00000009772, ENSMUSG00000079553, ENSMUSG00000029599, ENSMUSG00000029363, ENSMUSG00000028438, ENSMUSG00000033762,…	725	1507	17446	1.75646	4.63359e-06	9.26719e-07	8.27374e-06
GOTERM_MF_DIRECT	GO:0003697~single-stranded DNA binding	19	2.14205	6.41465e-09	ENSMUSG00000025134, ENSMUSG00000042694, ENSMUSG00000020778, ENSMUSG00000030189, ENSMUSG00000026669, ENSMUSG00000030528, ENSMUSG00000020898, ENSMUSG00000036061, ENSMUSG00000079109, ENSMUSG00000035958, ENSMUSG00000041147, ENSMUSG00000051695, ENSMUSG00000021245, ENSMUSG00000026355, ENSMUSG00000029911, ENSMUSG00000003549, ENSMUSG00000025374, ENSMUSG00000032498, ENSMUSG00000024151	725	83	17446	5.5085	5.57431e-06	9.29055e-07	9.9535e-06
GOTERM_MF_DIRECT	GO:0004386~helicase activity	21	2.36753	3.54328e-07	ENSMUSG00000004393, ENSMUSG00000058298, ENSMUSG00000020677, ENSMUSG00000024422, ENSMUSG00000036875, ENSMUSG00000002870, ENSMUSG00000005481, ENSMUSG00000026404, ENSMUSG00000038685, ENSMUSG00000029504, ENSMUSG00000030528, ENSMUSG00000028702, ENSMUSG00000006019, ENSMUSG00000027353, ENSMUSG00000026187, ENSMUSG00000029480, ENSMUSG00000026355, ENSMUSG00000041859, ENSMUSG00000029599, ENSMUSG00000033762,…	725	129	17446	3.91731	0.000307864	4.39863e-05	0.000549803
GOTERM_MF_DIRECT	GO:0003682~chromatin binding	44	4.96054	8.35713e-07	ENSMUSG00000005370, ENSMUSG00000093803, ENSMUSG00000021743, ENSMUSG00000024926, ENSMUSG00000074637, ENSMUSG00000024947, ENSMUSG00000024369, ENSMUSG00000020538, ENSMUSG00000034673, ENSMUSG00000021359, ENSMUSG00000032402, ENSMUSG00000024325, ENSMUSG00000029111, ENSMUSG00000008976, ENSMUSG00000021245, ENSMUSG00000048904, ENSMUSG00000021144, ENSMUSG00000021318, ENSMUSG00000032498, ENSMUSG00000048402,…	725	466	17446	2.27209	0.000725971	9.07752e-05	0.00129675
GOTERM_MF_DIRECT	GO:0016874~ligase activity	35	3.94589	8.19895e-06	ENSMUSG00000026618, ENSMUSG00000040749, ENSMUSG00000032586, ENSMUSG00000001228, ENSMUSG00000024892, ENSMUSG00000013629, ENSMUSG00000039615, ENSMUSG00000043572, ENSMUSG00000012609, ENSMUSG00000040746, ENSMUSG00000041528, ENSMUSG00000027610, ENSMUSG00000024325, ENSMUSG00000042010, ENSMUSG00000035202, ENSMUSG00000040820, ENSMUSG00000029833, ENSMUSG00000030871, ENSMUSG00000030750, ENSMUSG00000073968,…	725	362	17446	2.32658	0.0070996	0.000791344	0.0127214
GOTERM_MF_DIRECT	GO:0016740~transferase activity	96	10.823	9.22796e-06	ENSMUSG00000055660, ENSMUSG00000043153, ENSMUSG00000020471, ENSMUSG00000020474, ENSMUSG00000074890, ENSMUSG00000048755, ENSMUSG00000055629, ENSMUSG00000037722, ENSMUSG00000013629, ENSMUSG00000024926, ENSMUSG00000027618, ENSMUSG00000004268, ENSMUSG00000035769, ENSMUSG00000039231, ENSMUSG00000020534, ENSMUSG00000033021, ENSMUSG00000022544, ENSMUSG00000037375, ENSMUSG00000035704, ENSMUSG00000021595,…	725	1472	17446	1.56936	0.00798706	0.000801592	0.0143179
GOTERM_MF_DIRECT	GO:0030983~mismatched DNA binding	6	0.676437	2.57094e-05	ENSMUSG00000005370, ENSMUSG00000021245, ENSMUSG00000007035, ENSMUSG00000024151, ENSMUSG00000032498, ENSMUSG00000079109	725	10	17446	14.4381	0.0220941	0.00202901	0.0398855
GOTERM_MF_DIRECT	GO:0043142~single-stranded DNA-dependent ATPase activity	6	0.676437	4.55227e-05	ENSMUSG00000019214, ENSMUSG00000036875, ENSMUSG00000023104, ENSMUSG00000033970, ENSMUSG00000022881, ENSMUSG00000029363	725	11	17446	13.1255	0.0387878	0.00329125	0.0706134
GOTERM_MF_DIRECT	GO:0005515~protein binding	215	24.239	6.65912e-05	ENSMUSG00000032397, ENSMUSG00000042694, ENSMUSG00000093803, ENSMUSG00000031783, ENSMUSG00000003070, ENSMUSG00000013858, ENSMUSG00000028901, ENSMUSG00000043439, ENSMUSG00000006398, ENSMUSG00000037169, ENSMUSG00000030538, ENSMUSG00000035198, ENSMUSG00000019761, ENSMUSG00000025507, ENSMUSG00000027641, ENSMUSG00000035299, ENSMUSG00000039577, ENSMUSG00000051355, ENSMUSG00000027030, ENSMUSG00000003099,…	725	4092	17446	1.26433	0.0562271	0.00444162	0.103279
GOTERM_MF_DIRECT	GO:0004518~nuclease activity	16	1.80383	8.16297e-05	ENSMUSG00000038644, ENSMUSG00000036875, ENSMUSG00000047417, ENSMUSG00000040482, ENSMUSG00000028322, ENSMUSG00000079109, ENSMUSG00000035958, ENSMUSG00000059772, ENSMUSG00000020549, ENSMUSG00000022685, ENSMUSG00000041238, ENSMUSG00000039055, ENSMUSG00000005682, ENSMUSG00000027424, ENSMUSG00000024906, ENSMUSG00000003549	725	115	17446	3.34796	0.0684814	0.00505427	0.126588
GOTERM_MF_DIRECT	GO:0003824~catalytic activity	38	4.2841	0.000220915	ENSMUSG00000043153, ENSMUSG00000041429, ENSMUSG00000048755, ENSMUSG00000024892, ENSMUSG00000026698, ENSMUSG00000013629, ENSMUSG00000027618, ENSMUSG00000030528, ENSMUSG00000030271, ENSMUSG00000020287, ENSMUSG00000020534, ENSMUSG00000062867, ENSMUSG00000023044, ENSMUSG00000062031, ENSMUSG00000022562, ENSMUSG00000025651, ENSMUSG00000063849, ENSMUSG00000042010, ENSMUSG00000028601, ENSMUSG00000022414,…	725	479	17446	1.909	0.17469	0.0127182	0.342241
GOTERM_MF_DIRECT	GO:0003689~DNA clamp loader activity	5	0.563698	0.000313596	ENSMUSG00000019214, ENSMUSG00000023104, ENSMUSG00000033970, ENSMUSG00000022881, ENSMUSG00000029363	725	9	17446	13.3686	0.23857	0.0168906	0.485495
GOTERM_MF_DIRECT	GO:0003684~damaged DNA binding	10	1.1274	0.000398234	ENSMUSG00000038644, ENSMUSG00000005370, ENSMUSG00000025077, ENSMUSG00000041238, ENSMUSG00000026187, ENSMUSG00000003549, ENSMUSG00000049932, ENSMUSG00000030271, ENSMUSG00000024151, ENSMUSG00000054717	725	55	17446	4.37517	0.292582	0.020155	0.61615
GOTERM_MF_DIRECT	GO:0008168~methyltransferase activity	18	2.02931	0.000632568	ENSMUSG00000055660, ENSMUSG00000025956, ENSMUSG00000022721, ENSMUSG00000026694, ENSMUSG00000074890, ENSMUSG00000051730, ENSMUSG00000028331, ENSMUSG00000036983, ENSMUSG00000021376, ENSMUSG00000039660, ENSMUSG00000004268, ENSMUSG00000039231, ENSMUSG00000004127, ENSMUSG00000057234, ENSMUSG00000022544, ENSMUSG00000021595, ENSMUSG00000032185, ENSMUSG00000006732	725	168	17446	2.57823	0.422978	0.0300868	0.977051
GOTERM_MF_DIRECT	GO:0044212~transcription regulatory region DNA binding	22	2.48027	0.000734373	ENSMUSG00000009555, ENSMUSG00000022463, ENSMUSG00000027490, ENSMUSG00000049295, ENSMUSG00000024968, ENSMUSG00000039656, ENSMUSG00000074637, ENSMUSG00000027361, ENSMUSG00000054717, ENSMUSG00000024947, ENSMUSG00000020538, ENSMUSG00000021359, ENSMUSG00000032402, ENSMUSG00000008976, ENSMUSG00000071076, ENSMUSG00000026187, ENSMUSG00000017861, ENSMUSG00000071646, ENSMUSG00000032185, ENSMUSG00000027168,…	725	233	17446	2.27209	0.471866	0.033042	1.13346
GOTERM_MF_DIRECT	GO:0004812~aminoacyl-tRNA ligase activity	8	0.901917	0.000992371	ENSMUSG00000038838, ENSMUSG00000030871, ENSMUSG00000026618, ENSMUSG00000019039, ENSMUSG00000007029, ENSMUSG00000004233, ENSMUSG00000043572, ENSMUSG00000035202	725	39	17446	4.93609	0.578021	0.0422226	1.5288
GOTERM_MF_DIRECT	GO:0000049~tRNA binding	9	1.01466	0.00110853	ENSMUSG00000030871, ENSMUSG00000028898, ENSMUSG00000028889, ENSMUSG00000026618, ENSMUSG00000063179, ENSMUSG00000004127, ENSMUSG00000021595, ENSMUSG00000006732, ENSMUSG00000049482	725	51	17446	4.24649	0.618578	0.0448602	1.70632
GOTERM_MF_DIRECT	GO:0004003~ATP-dependent DNA helicase activity	6	0.676437	0.00177413	ENSMUSG00000001524, ENSMUSG00000026187, ENSMUSG00000026355, ENSMUSG00000038685, ENSMUSG00000030528, ENSMUSG00000030079	725	22	17446	6.56276	0.786281	0.0677372	2.71773
GOTERM_MF_DIRECT	GO:0019104~DNA N-glycosylase activity	4	0.450958	0.00219754	ENSMUSG00000041429, ENSMUSG00000028687, ENSMUSG00000036061, ENSMUSG00000030271	725	7	17446	13.7505	0.852181	0.0797595	3.35604
GOTERM_MF_DIRECT	GO:0016787~hydrolase activity	87	9.80834	0.00233478	ENSMUSG00000038695, ENSMUSG00000020677, ENSMUSG00000041429, ENSMUSG00000018858, ENSMUSG00000040385, ENSMUSG00000062054, ENSMUSG00000040482, ENSMUSG00000013629, ENSMUSG00000004929, ENSMUSG00000028702, ENSMUSG00000006019, ENSMUSG00000042558, ENSMUSG00000035958, ENSMUSG00000024525, ENSMUSG00000022685, ENSMUSG00000005682, ENSMUSG00000002844, ENSMUSG00000009907, ENSMUSG00000021024, ENSMUSG00000004393,…	725	1533	17446	1.36564	0.868834	0.0811544	3.56208
GOTERM_MF_DIRECT	GO:0003690~double-stranded DNA binding	14	1.57835	0.00433363	ENSMUSG00000001524, ENSMUSG00000005370, ENSMUSG00000041429, ENSMUSG00000048001, ENSMUSG00000025144, ENSMUSG00000054717, ENSMUSG00000024947, ENSMUSG00000032402, ENSMUSG00000022389, ENSMUSG00000071076, ENSMUSG00000026187, ENSMUSG00000027168, ENSMUSG00000024151, ENSMUSG00000073705	725	136	17446	2.47712	0.977042	0.140122	6.51698
GOTERM_MF_DIRECT	GO:0004004~ATP-dependent RNA helicase activity	9	1.01466	0.0043635	ENSMUSG00000004393, ENSMUSG00000020677, ENSMUSG00000024422, ENSMUSG00000029480, ENSMUSG00000005481, ENSMUSG00000026404, ENSMUSG00000029504, ENSMUSG00000029599, ENSMUSG00000006019	725	63	17446	3.43764	0.977633	0.135981	6.56049
GOTERM_MF_DIRECT	GO:0019901~protein kinase binding	31	3.49493	0.00446605	ENSMUSG00000027654, ENSMUSG00000067713, ENSMUSG00000027030, ENSMUSG00000042632, ENSMUSG00000029513, ENSMUSG00000020538, ENSMUSG00000060279, ENSMUSG00000020536, ENSMUSG00000032402, ENSMUSG00000022685, ENSMUSG00000027330, ENSMUSG00000034165, ENSMUSG00000029521, ENSMUSG00000024151, ENSMUSG00000009555, ENSMUSG00000030867, ENSMUSG00000011752, ENSMUSG00000007050, ENSMUSG00000027490, ENSMUSG00000030538,…	725	434	17446	1.71882	0.979548	0.134166	6.7097
GOTERM_MF_DIRECT	GO:0042802~identical protein binding	41	4.62232	0.00453385	ENSMUSG00000096255, ENSMUSG00000001228, ENSMUSG00000051355, ENSMUSG00000037722, ENSMUSG00000003200, ENSMUSG00000047843, ENSMUSG00000013629, ENSMUSG00000003099, ENSMUSG00000025140, ENSMUSG00000021645, ENSMUSG00000032402, ENSMUSG00000020534, ENSMUSG00000031565, ENSMUSG00000029560, ENSMUSG00000062312, ENSMUSG00000027883, ENSMUSG00000003849, ENSMUSG00000057789, ENSMUSG00000029521, ENSMUSG00000063849,…	725	625	17446	1.57856	0.980724	0.131538	6.80825
GOTERM_MF_DIRECT	GO:0051536~iron-sulfur cluster binding	9	1.01466	0.00480998	ENSMUSG00000038644, ENSMUSG00000043190, ENSMUSG00000041429, ENSMUSG00000036875, ENSMUSG00000016756, ENSMUSG00000028687, ENSMUSG00000027618, ENSMUSG00000038685, ENSMUSG00000021102	725	64	17446	3.38392	0.984853	0.134529	7.20856
GOTERM_MF_DIRECT	GO:0032138~single base insertion or deletion binding	3	0.338219	0.00501741	ENSMUSG00000005370, ENSMUSG00000024151, ENSMUSG00000079109	725	3	17446	24.0634	0.987363	0.135586	7.5082
GOTERM_MF_DIRECT	GO:0032137~guanine/thymine mispair binding	3	0.338219	0.00501741	ENSMUSG00000005370, ENSMUSG00000024151, ENSMUSG00000032498	725	3	17446	24.0634	0.987363	0.135586	7.5082
GOTERM_MF_DIRECT	GO:0019899~enzyme binding	28	3.15671	0.00548472	ENSMUSG00000043866, ENSMUSG00000024968, ENSMUSG00000032369, ENSMUSG00000013629, ENSMUSG00000039615, ENSMUSG00000022881, ENSMUSG00000024082, ENSMUSG00000057541, ENSMUSG00000032402, ENSMUSG00000023104, ENSMUSG00000071076, ENSMUSG00000006398, ENSMUSG00000040820, ENSMUSG00000024151, ENSMUSG00000038644, ENSMUSG00000002870, ENSMUSG00000026669, ENSMUSG00000026496, ENSMUSG00000001763, ENSMUSG00000049932,…	725	384	17446	1.75463	0.991598	0.142876	8.17997
GOTERM_MF_DIRECT	GO:0003678~DNA helicase activity	5	0.563698	0.00565161	ENSMUSG00000036875, ENSMUSG00000002870, ENSMUSG00000026355, ENSMUSG00000041859, ENSMUSG00000030079	725	18	17446	6.68429	0.992739	0.142652	8.41877
GOTERM_MF_DIRECT	GO:0008022~protein C-terminus binding	18	2.02931	0.00640584	ENSMUSG00000022463, ENSMUSG00000054051, ENSMUSG00000030538, ENSMUSG00000020476, ENSMUSG00000021615, ENSMUSG00000042745, ENSMUSG00000060279, ENSMUSG00000041147, ENSMUSG00000061607, ENSMUSG00000026187, ENSMUSG00000062312, ENSMUSG00000006398, ENSMUSG00000002763, ENSMUSG00000015120, ENSMUSG00000003549, ENSMUSG00000009907, ENSMUSG00000024151, ENSMUSG00000024182	725	209	17446	2.07245	0.996245	0.155685	9.49074
GOTERM_MF_DIRECT	GO:0003676~nucleic acid binding	70	7.89177	0.0072858	ENSMUSG00000055660, ENSMUSG00000042694, ENSMUSG00000020472, ENSMUSG00000020677, ENSMUSG00000043773, ENSMUSG00000027510, ENSMUSG00000045251, ENSMUSG00000039081, ENSMUSG00000006019, ENSMUSG00000093846, ENSMUSG00000027968, ENSMUSG00000023495, ENSMUSG00000024369, ENSMUSG00000022685, ENSMUSG00000048696, ENSMUSG00000005682, ENSMUSG00000029480, ENSMUSG00000050945, ENSMUSG00000021318, ENSMUSG00000024220,…	725	1237	17446	1.36171	0.998261	0.170472	10.7266
GOTERM_MF_DIRECT	GO:0016779~nucleotidyltransferase activity	10	1.1274	0.00859061	ENSMUSG00000038644, ENSMUSG00000001755, ENSMUSG00000034032, ENSMUSG00000043153, ENSMUSG00000028889, ENSMUSG00000020471, ENSMUSG00000020474, ENSMUSG00000033021, ENSMUSG00000042642, ENSMUSG00000049482	725	85	17446	2.83099	0.999446	0.192824	12.5301
GOTERM_MF_DIRECT	GO:0002161~aminoacyl-tRNA editing activity	4	0.450958	0.00914736	ENSMUSG00000038838, ENSMUSG00000026618, ENSMUSG00000007029, ENSMUSG00000035202	725	11	17446	8.75034	0.99966	0.198943	13.2892
GOTERM_MF_DIRECT	GO:0009374~biotin binding	3	0.338219	0.00975889	ENSMUSG00000024892, ENSMUSG00000042010, ENSMUSG00000040820	725	4	17446	18.0476	0.999801	0.205727	14.1158
GOTERM_MF_DIRECT	GO:0070182~DNA polymerase binding	4	0.450958	0.0118249	ENSMUSG00000001415, ENSMUSG00000038685, ENSMUSG00000039187, ENSMUSG00000034023	725	12	17446	8.02115	0.999968	0.238167	16.8545
GOTERM_MF_DIRECT	GO:0004721~phosphoprotein phosphatase activity	13	1.46561	0.0130396	ENSMUSG00000044573, ENSMUSG00000030697, ENSMUSG00000010461, ENSMUSG00000040385, ENSMUSG00000037544, ENSMUSG00000003099, ENSMUSG00000041231, ENSMUSG00000029147, ENSMUSG00000033323, ENSMUSG00000026176, ENSMUSG00000020253, ENSMUSG00000027330, ENSMUSG00000032477	725	139	17446	2.25054	0.999989	0.253575	18.4264
GOTERM_MF_DIRECT	GO:0043531~ADP binding	6	0.676437	0.0157626	ENSMUSG00000005370, ENSMUSG00000067713, ENSMUSG00000030761, ENSMUSG00000003099, ENSMUSG00000024151, ENSMUSG00000030079	725	36	17446	4.01057	0.999999	0.2919	21.8495
GOTERM_MF_DIRECT	GO:0019237~centromeric DNA binding	3	0.338219	0.0158192	ENSMUSG00000029177, ENSMUSG00000021245, ENSMUSG00000024151	725	5	17446	14.4381	0.999999	0.286783	21.9192
GOTERM_MF_DIRECT	GO:0032357~oxidized purine DNA binding	3	0.338219	0.0158192	ENSMUSG00000005370, ENSMUSG00000030271, ENSMUSG00000024151	725	5	17446	14.4381	0.999999	0.286783	21.9192
GOTERM_MF_DIRECT	GO:0032407~MutSalpha complex binding	3	0.338219	0.0158192	ENSMUSG00000028687, ENSMUSG00000032498, ENSMUSG00000079109	725	5	17446	14.4381	0.999999	0.286783	21.9192
GOTERM_MF_DIRECT	GO:0004045~aminoacyl-tRNA hydrolase activity	3	0.338219	0.0158192	ENSMUSG00000096199, ENSMUSG00000018858, ENSMUSG00000047635	725	5	17446	14.4381	0.999999	0.286783	21.9192
GOTERM_MF_DIRECT	GO:0008134~transcription factor binding	24	2.70575	0.0160897	ENSMUSG00000027552, ENSMUSG00000009555, ENSMUSG00000002968, ENSMUSG00000027490, ENSMUSG00000024968, ENSMUSG00000048001, ENSMUSG00000027641, ENSMUSG00000024926, ENSMUSG00000026496, ENSMUSG00000074637, ENSMUSG00000020167, ENSMUSG00000054717, ENSMUSG00000032501, ENSMUSG00000042745, ENSMUSG00000034673, ENSMUSG00000018446, ENSMUSG00000021359, ENSMUSG00000032402, ENSMUSG00000024014, ENSMUSG00000071076,…	725	342	17446	1.68866	0.999999	0.285099	22.2516
GOTERM_MF_DIRECT	GO:0070412~R-SMAD binding	5	0.563698	0.0161235	ENSMUSG00000032402, ENSMUSG00000026496, ENSMUSG00000027168, ENSMUSG00000024182, ENSMUSG00000024947	725	24	17446	5.01322	0.999999	0.279997	22.293
GOTERM_MF_DIRECT	GO:0004527~exonuclease activity	7	0.789177	0.0168321	ENSMUSG00000038644, ENSMUSG00000047417, ENSMUSG00000022685, ENSMUSG00000005682, ENSMUSG00000027424, ENSMUSG00000040482, ENSMUSG00000028322	725	50	17446	3.36888	1	0.28485	23.1569
GOTERM_MF_DIRECT	GO:0016887~ATPase activity	16	1.80383	0.0198248	ENSMUSG00000005370, ENSMUSG00000024422, ENSMUSG00000005481, ENSMUSG00000003072, ENSMUSG00000038762, ENSMUSG00000030528, ENSMUSG00000079109, ENSMUSG00000021245, ENSMUSG00000033970, ENSMUSG00000024301, ENSMUSG00000002763, ENSMUSG00000028438, ENSMUSG00000009907, ENSMUSG00000024151, ENSMUSG00000032498, ENSMUSG00000030079	725	200	17446	1.92508	1	0.320694	26.7072
GOTERM_MF_DIRECT	GO:0051219~phosphoprotein binding	7	0.789177	0.0201244	ENSMUSG00000025889, ENSMUSG00000028416, ENSMUSG00000003402, ENSMUSG00000042626, ENSMUSG00000035299, ENSMUSG00000030421, ENSMUSG00000003345	725	52	17446	3.23931	1	0.318905	27.054
GOTERM_MF_DIRECT	GO:0017134~fibroblast growth factor binding	5	0.563698	0.0212551	ENSMUSG00000021645, ENSMUSG00000031565, ENSMUSG00000008090, ENSMUSG00000047632, ENSMUSG00000044533	725	26	17446	4.62759	1	0.327821	28.3493
GOTERM_MF_DIRECT	GO:0042162~telomeric DNA binding	5	0.563698	0.0212551	ENSMUSG00000042694, ENSMUSG00000020778, ENSMUSG00000026187, ENSMUSG00000001415, ENSMUSG00000020898	725	26	17446	4.62759	1	0.327821	28.3493
GOTERM_MF_DIRECT	GO:0004519~endonuclease activity	9	1.01466	0.0216826	ENSMUSG00000020549, ENSMUSG00000036875, ENSMUSG00000041238, ENSMUSG00000039055, ENSMUSG00000024906, ENSMUSG00000003549, ENSMUSG00000079109, ENSMUSG00000059772, ENSMUSG00000035958	725	83	17446	2.60929	1	0.327574	28.8334
GOTERM_MF_DIRECT	GO:0004672~protein kinase activity	33	3.72041	0.0223768	ENSMUSG00000050107, ENSMUSG00000037251, ENSMUSG00000026274, ENSMUSG00000067713, ENSMUSG00000069631, ENSMUSG00000013629, ENSMUSG00000027030, ENSMUSG00000029513, ENSMUSG00000032501, ENSMUSG00000021532, ENSMUSG00000035027, ENSMUSG00000024014, ENSMUSG00000031565, ENSMUSG00000062312, ENSMUSG00000029521, ENSMUSG00000029833, ENSMUSG00000001524, ENSMUSG00000009555, ENSMUSG00000030867, ENSMUSG00000006494,…	725	531	17446	1.49547	1	0.330586	29.6129
GOTERM_MF_DIRECT	GO:0008420~CTD phosphatase activity	3	0.338219	0.0230809	ENSMUSG00000033323, ENSMUSG00000026176, ENSMUSG00000020253	725	6	17446	12.0317	1	0.333589	30.3955
GOTERM_MF_DIRECT	GO:0000400~four-way junction DNA binding	4	0.450958	0.0266143	ENSMUSG00000005370, ENSMUSG00000020232, ENSMUSG00000024151, ENSMUSG00000024947	725	16	17446	6.01586	1	0.368483	34.201
GOTERM_MF_DIRECT	GO:0000987~core promoter proximal region sequence-specific DNA binding	5	0.563698	0.0306395	ENSMUSG00000047143, ENSMUSG00000032402, ENSMUSG00000021359, ENSMUSG00000042372, ENSMUSG00000001228	725	29	17446	4.14887	1	0.405504	38.2986
GOTERM_MF_DIRECT	GO:0043140~ATP-dependent 3'-5' DNA helicase activity	3	0.338219	0.0314343	ENSMUSG00000030528, ENSMUSG00000033762, ENSMUSG00000030079	725	7	17446	10.3129	1	0.407662	39.079
GOTERM_MF_DIRECT	GO:0008494~translation activator activity	3	0.338219	0.0314343	ENSMUSG00000051695, ENSMUSG00000038762, ENSMUSG00000036781	725	7	17446	10.3129	1	0.407662	39.079
GOTERM_MF_DIRECT	GO:0042393~histone binding	11	1.24014	0.0336361	ENSMUSG00000028896, ENSMUSG00000029014, ENSMUSG00000025889, ENSMUSG00000095567, ENSMUSG00000022945, ENSMUSG00000001228, ENSMUSG00000002870, ENSMUSG00000035726, ENSMUSG00000005470, ENSMUSG00000018974, ENSMUSG00000049932	725	124	17446	2.13466	1	0.423399	41.1928
GOTERM_MF_DIRECT	GO:0003700~transcription factor activity, sequence-specific DNA binding	49	5.52424	0.033995	ENSMUSG00000027552, ENSMUSG00000049086, ENSMUSG00000020472, ENSMUSG00000024968, ENSMUSG00000061517, ENSMUSG00000020538, ENSMUSG00000034673, ENSMUSG00000032402, ENSMUSG00000021359, ENSMUSG00000008976, ENSMUSG00000028901, ENSMUSG00000023027, ENSMUSG00000050945, ENSMUSG00000017861, ENSMUSG00000037169, ENSMUSG00000021318, ENSMUSG00000048402, ENSMUSG00000016503, ENSMUSG00000071256, ENSMUSG00000001524,…	725	883	17446	1.33534	1	0.421006	41.5308
GOTERM_MF_DIRECT	GO:0036310~annealing helicase activity	3	0.338219	0.0407764	ENSMUSG00000028702, ENSMUSG00000030528, ENSMUSG00000033762	725	8	17446	9.02379	1	0.475875	47.5853
GOTERM_MF_DIRECT	GO:0017070~U6 snRNA binding	3	0.338219	0.0407764	ENSMUSG00000031848, ENSMUSG00000018974, ENSMUSG00000024604	725	8	17446	9.02379	1	0.475875	47.5853
GOTERM_MF_DIRECT	GO:0010521~telomerase inhibitor activity	3	0.338219	0.0407764	ENSMUSG00000042694, ENSMUSG00000020778, ENSMUSG00000020898	725	8	17446	9.02379	1	0.475875	47.5853
GOTERM_MF_DIRECT	GO:0008821~crossover junction endodeoxyribonuclease activity	3	0.338219	0.0407764	ENSMUSG00000039055, ENSMUSG00000024906, ENSMUSG00000059772	725	8	17446	9.02379	1	0.475875	47.5853
GOTERM_MF_DIRECT	GO:0000287~magnesium ion binding	15	1.69109	0.0423869	ENSMUSG00000005370, ENSMUSG00000027203, ENSMUSG00000024769, ENSMUSG00000040482, ENSMUSG00000035958, ENSMUSG00000025889, ENSMUSG00000009772, ENSMUSG00000025545, ENSMUSG00000024525, ENSMUSG00000027610, ENSMUSG00000041237, ENSMUSG00000022329, ENSMUSG00000002844, ENSMUSG00000024151, ENSMUSG00000003345	725	202	17446	1.78689	1	0.483309	48.9343
GOTERM_MF_DIRECT	GO:0032403~protein complex binding	23	2.59301	0.0435752	ENSMUSG00000030697, ENSMUSG00000006494, ENSMUSG00000054051, ENSMUSG00000040385, ENSMUSG00000003072, ENSMUSG00000024926, ENSMUSG00000042626, ENSMUSG00000030761, ENSMUSG00000044533, ENSMUSG00000029713, ENSMUSG00000020538, ENSMUSG00000060279, ENSMUSG00000023027, ENSMUSG00000024177, ENSMUSG00000031565, ENSMUSG00000039781, ENSMUSG00000041346, ENSMUSG00000025651, ENSMUSG00000002068, ENSMUSG00000002763,…	725	358	17446	1.54598	1	0.487025	49.9087
GOTERM_MF_DIRECT	GO:0042803~protein homodimerization activity	44	4.96054	0.0475127	ENSMUSG00000037936, ENSMUSG00000039656, ENSMUSG00000051355, ENSMUSG00000030761, ENSMUSG00000027618, ENSMUSG00000039615, ENSMUSG00000025575, ENSMUSG00000019303, ENSMUSG00000006517, ENSMUSG00000024525, ENSMUSG00000032402, ENSMUSG00000027610, ENSMUSG00000020534, ENSMUSG00000022389, ENSMUSG00000000365, ENSMUSG00000031565, ENSMUSG00000039781, ENSMUSG00000033735, ENSMUSG00000057789, ENSMUSG00000029521,…	725	798	17446	1.32681	1	0.511774	53.0147
GOTERM_MF_DIRECT	GO:0016301~kinase activity	38	4.2841	0.0514347	ENSMUSG00000050107, ENSMUSG00000037251, ENSMUSG00000020766, ENSMUSG00000026274, ENSMUSG00000027030, ENSMUSG00000028792, ENSMUSG00000029513, ENSMUSG00000035769, ENSMUSG00000035027, ENSMUSG00000027079, ENSMUSG00000024177, ENSMUSG00000031565, ENSMUSG00000062312, ENSMUSG00000029521, ENSMUSG00000029735, ENSMUSG00000049091, ENSMUSG00000009555, ENSMUSG00000030867, ENSMUSG00000006494, ENSMUSG00000024769,…	725	674	17446	1.35669	1	0.534567	55.9287
GOTERM_MF_DIRECT	GO:0016773~phosphotransferase activity, alcohol group as acceptor	4	0.450958	0.0542854	ENSMUSG00000035769, ENSMUSG00000037251, ENSMUSG00000020766, ENSMUSG00000041939	725	21	17446	4.58351	1	0.548476	57.9396
GOTERM_MF_DIRECT	GO:0046872~metal ion binding	157	17.7001	0.05992	ENSMUSG00000043190, ENSMUSG00000020472, ENSMUSG00000032586, ENSMUSG00000020474, ENSMUSG00000093803, ENSMUSG00000013629, ENSMUSG00000045251, ENSMUSG00000004929, ENSMUSG00000001467, ENSMUSG00000035958, ENSMUSG00000025193, ENSMUSG00000026199, ENSMUSG00000039231, ENSMUSG00000028901, ENSMUSG00000050945, ENSMUSG00000021318, ENSMUSG00000021102, ENSMUSG00000016503, ENSMUSG00000049439, ENSMUSG00000010461,…	725	3355	17446	1.12607	1	0.579395	61.6643
GOTERM_MF_DIRECT	GO:0043995~histone acetyltransferase activity (H4-K5 specific)	3	0.338219	0.0620483	ENSMUSG00000022992, ENSMUSG00000037570, ENSMUSG00000026917	725	10	17446	7.21903	1	0.586698	62.9891
GOTERM_MF_DIRECT	GO:0046972~histone acetyltransferase activity (H4-K16 specific)	3	0.338219	0.0620483	ENSMUSG00000022992, ENSMUSG00000037570, ENSMUSG00000026917	725	10	17446	7.21903	1	0.586698	62.9891
GOTERM_MF_DIRECT	GO:0043996~histone acetyltransferase activity (H4-K8 specific)	3	0.338219	0.0620483	ENSMUSG00000022992, ENSMUSG00000037570, ENSMUSG00000026917	725	10	17446	7.21903	1	0.586698	62.9891
GOTERM_MF_DIRECT	GO:0004722~protein serine/threonine phosphatase activity	6	0.676437	0.0680007	ENSMUSG00000030697, ENSMUSG00000020253, ENSMUSG00000040385, ENSMUSG00000041231, ENSMUSG00000022414, ENSMUSG00000029147	725	53	17446	2.72416	1	0.615655	66.4705
GOTERM_MF_DIRECT	GO:0030515~snoRNA binding	4	0.450958	0.0680515	ENSMUSG00000001056, ENSMUSG00000041506, ENSMUSG00000036639, ENSMUSG00000032834	725	23	17446	4.18495	1	0.610244	66.4989
GOTERM_MF_DIRECT	GO:0008757~S-adenosylmethionine-dependent methyltransferase activity	4	0.450958	0.0680515	ENSMUSG00000040557, ENSMUSG00000039231, ENSMUSG00000074890, ENSMUSG00000021376	725	23	17446	4.18495	1	0.610244	66.4989
GOTERM_MF_DIRECT	GO:0001106~RNA polymerase II transcription corepressor activity	4	0.450958	0.0754698	ENSMUSG00000045179, ENSMUSG00000021359, ENSMUSG00000041238, ENSMUSG00000030421	725	24	17446	4.01057	1	0.644128	70.406
GOTERM_MF_DIRECT	GO:0030170~pyridoxal phosphate binding	6	0.676437	0.0771747	ENSMUSG00000020534, ENSMUSG00000023044, ENSMUSG00000029596, ENSMUSG00000030826, ENSMUSG00000027618, ENSMUSG00000021468	725	55	17446	2.6251	1	0.647147	71.2416
GOTERM_MF_DIRECT	GO:0043176~amine binding	2	0.225479	0.081279	ENSMUSG00000026687, ENSMUSG00000032126	725	2	17446	24.0634	1	0.661539	73.1635
GOTERM_MF_DIRECT	GO:0004852~uroporphyrinogen-III synthase activity	2	0.225479	0.081279	ENSMUSG00000030979, ENSMUSG00000032126	725	2	17446	24.0634	1	0.661539	73.1635
GOTERM_MF_DIRECT	GO:0016150~translation release factor activity, codon nonspecific	2	0.225479	0.081279	ENSMUSG00000018858, ENSMUSG00000047635	725	2	17446	24.0634	1	0.661539	73.1635
GOTERM_MF_DIRECT	GO:0000702~oxidized base lesion DNA N-glycosylase activity	2	0.225479	0.081279	ENSMUSG00000036061, ENSMUSG00000030271	725	2	17446	24.0634	1	0.661539	73.1635
GOTERM_MF_DIRECT	GO:0032143~single thymine insertion binding	2	0.225479	0.081279	ENSMUSG00000005370, ENSMUSG00000024151	725	2	17446	24.0634	1	0.661539	73.1635
GOTERM_MF_DIRECT	GO:0000703~oxidized pyrimidine nucleobase lesion DNA N-glycosylase activity	2	0.225479	0.081279	ENSMUSG00000041429, ENSMUSG00000036061	725	2	17446	24.0634	1	0.661539	73.1635
GOTERM_MF_DIRECT	GO:0008176~tRNA (guanine-N7-)-methyltransferase activity	2	0.225479	0.081279	ENSMUSG00000006732, ENSMUSG00000024037	725	2	17446	24.0634	1	0.661539	73.1635
GOTERM_MF_DIRECT	GO:0051539~4 iron, 4 sulfur cluster binding	5	0.563698	0.0829067	ENSMUSG00000038644, ENSMUSG00000041429, ENSMUSG00000036875, ENSMUSG00000028687, ENSMUSG00000038685	725	40	17446	3.00793	1	0.663776	73.8918
GOTERM_MF_DIRECT	GO:0016831~carboxy-lyase activity	4	0.450958	0.0832276	ENSMUSG00000023044, ENSMUSG00000011179, ENSMUSG00000063849, ENSMUSG00000006517	725	25	17446	3.85015	1	0.65998	74.0332
GOTERM_MF_DIRECT	GO:0046966~thyroid hormone receptor binding	4	0.450958	0.0832276	ENSMUSG00000034201, ENSMUSG00000039656, ENSMUSG00000019303, ENSMUSG00000038622	725	25	17446	3.85015	1	0.65998	74.0332
GOTERM_MF_DIRECT	GO:0003735~structural constituent of ribosome	17	1.91657	0.084623	ENSMUSG00000032519, ENSMUSG00000025508, ENSMUSG00000018677, ENSMUSG00000037772, ENSMUSG00000002767, ENSMUSG00000000740, ENSMUSG00000025792, ENSMUSG00000044533, ENSMUSG00000001445, ENSMUSG00000060636, ENSMUSG00000090137, ENSMUSG00000030879, ENSMUSG00000057863, ENSMUSG00000063888, ENSMUSG00000025208, ENSMUSG00000063171, ENSMUSG00000036781	725	264	17446	1.54954	1	0.661152	74.6398
GOTERM_MF_DIRECT	GO:0004842~ubiquitin-protein transferase activity	20	2.25479	0.0865839	ENSMUSG00000091896, ENSMUSG00000020307, ENSMUSG00000025135, ENSMUSG00000025226, ENSMUSG00000032586, ENSMUSG00000040749, ENSMUSG00000001228, ENSMUSG00000030750, ENSMUSG00000073968, ENSMUSG00000039615, ENSMUSG00000045078, ENSMUSG00000040746, ENSMUSG00000017615, ENSMUSG00000030019, ENSMUSG00000021326, ENSMUSG00000052752, ENSMUSG00000037474, ENSMUSG00000001403, ENSMUSG00000015120, ENSMUSG00000029833	725	326	17446	1.47629	1	0.664809	75.4697
GOTERM_MF_DIRECT	GO:0016491~oxidoreductase activity	33	3.72041	0.0924229	ENSMUSG00000043190, ENSMUSG00000058454, ENSMUSG00000016552, ENSMUSG00000037071, ENSMUSG00000027984, ENSMUSG00000001467, ENSMUSG00000025140, ENSMUSG00000029545, ENSMUSG00000062867, ENSMUSG00000010663, ENSMUSG00000003849, ENSMUSG00000033735, ENSMUSG00000015806, ENSMUSG00000054733, ENSMUSG00000003526, ENSMUSG00000049439, ENSMUSG00000034617, ENSMUSG00000025155, ENSMUSG00000026687, ENSMUSG00000026520,…	725	604	17446	1.31472	1	0.68476	77.7932
GOTERM_MF_DIRECT	GO:0019894~kinesin binding	5	0.563698	0.0953168	ENSMUSG00000040860, ENSMUSG00000025889, ENSMUSG00000028917, ENSMUSG00000027654, ENSMUSG00000051378	725	42	17446	2.8647	1	0.69159	78.8669
GOTERM_MF_DIRECT	GO:0046983~protein dimerization activity	13	1.46561	0.0980502	ENSMUSG00000020538, ENSMUSG00000042745, ENSMUSG00000027552, ENSMUSG00000022463, ENSMUSG00000021359, ENSMUSG00000027490, ENSMUSG00000022329, ENSMUSG00000048001, ENSMUSG00000031783, ENSMUSG00000048904, ENSMUSG00000037169, ENSMUSG00000014859, ENSMUSG00000020167	725	190	17446	1.64645	1	0.697509	79.8362

## Sheet: neo-MolFuncUp
Category	Term	Count	%	PValue	Genes	List Total	Pop Hits	Pop Total	Fold Enrichment	Bonferroni	Benjamini	FDR
GOTERM_MF_DIRECT	GO:0003697~single-stranded DNA binding	17	1.54265	2.23795e-06	ENSMUSG00000042694, ENSMUSG00000020778, ENSMUSG00000030189, ENSMUSG00000028884, ENSMUSG00000012483, ENSMUSG00000020898, ENSMUSG00000036061, ENSMUSG00000035958, ENSMUSG00000071662, ENSMUSG00000021245, ENSMUSG00000022673, ENSMUSG00000026355, ENSMUSG00000029911, ENSMUSG00000003549, ENSMUSG00000025374, ENSMUSG00000032498, ENSMUSG00000024151	855	83	17446	4.17927	0.00218632	0.00218632	0.00352581
GOTERM_MF_DIRECT	GO:0044822~poly(A) RNA binding	86	7.80399	2.6328e-05	ENSMUSG00000022706, ENSMUSG00000027203, ENSMUSG00000020677, ENSMUSG00000024422, ENSMUSG00000028382, ENSMUSG00000048755, ENSMUSG00000024966, ENSMUSG00000006019, ENSMUSG00000027968, ENSMUSG00000020430, ENSMUSG00000024369, ENSMUSG00000004268, ENSMUSG00000047423, ENSMUSG00000071650, ENSMUSG00000060636, ENSMUSG00000021963, ENSMUSG00000001056, ENSMUSG00000034932, ENSMUSG00000022685, ENSMUSG00000037376,…	855	1113	17446	1.57664	0.0254204	0.012792	0.0414715
GOTERM_MF_DIRECT	GO:0015035~protein disulfide oxidoreductase activity	8	0.725953	2.90665e-05	ENSMUSG00000031109, ENSMUSG00000029864, ENSMUSG00000024583, ENSMUSG00000028367, ENSMUSG00000000811, ENSMUSG00000005354, ENSMUSG00000028843, ENSMUSG00000021102	855	20	17446	8.16187	0.0280272	0.00943107	0.0457842
GOTERM_MF_DIRECT	GO:0003684~damaged DNA binding	12	1.08893	5.99885e-05	ENSMUSG00000038644, ENSMUSG00000025077, ENSMUSG00000038425, ENSMUSG00000041238, ENSMUSG00000026187, ENSMUSG00000028884, ENSMUSG00000012483, ENSMUSG00000003549, ENSMUSG00000049932, ENSMUSG00000030271, ENSMUSG00000024151, ENSMUSG00000054717	855	55	17446	4.45193	0.0569826	0.0145606	0.0944695
GOTERM_MF_DIRECT	GO:0003824~catalytic activity	44	3.99274	9.42774e-05	ENSMUSG00000056999, ENSMUSG00000062646, ENSMUSG00000041429, ENSMUSG00000029199, ENSMUSG00000048755, ENSMUSG00000024892, ENSMUSG00000026698, ENSMUSG00000027618, ENSMUSG00000009585, ENSMUSG00000030271, ENSMUSG00000053965, ENSMUSG00000020287, ENSMUSG00000071650, ENSMUSG00000020534, ENSMUSG00000062867, ENSMUSG00000023044, ENSMUSG00000020267, ENSMUSG00000062031, ENSMUSG00000022562, ENSMUSG00000063849,…	855	479	17446	1.87433	0.0880843	0.0182725	0.14843
GOTERM_MF_DIRECT	GO:0000166~nucleotide binding	130	11.7967	0.000151883	ENSMUSG00000056999, ENSMUSG00000020677, ENSMUSG00000028382, ENSMUSG00000022432, ENSMUSG00000038387, ENSMUSG00000029780, ENSMUSG00000043572, ENSMUSG00000028702, ENSMUSG00000027968, ENSMUSG00000024369, ENSMUSG00000015961, ENSMUSG00000028443, ENSMUSG00000020267, ENSMUSG00000037375, ENSMUSG00000035202, ENSMUSG00000024151, ENSMUSG00000040820, ENSMUSG00000025290, ENSMUSG00000054435, ENSMUSG00000056310,…	855	1936	17446	1.37015	0.138046	0.0244548	0.239022
GOTERM_MF_DIRECT	GO:0003735~structural constituent of ribosome	28	2.54083	0.000248125	ENSMUSG00000018677, ENSMUSG00000049960, ENSMUSG00000034880, ENSMUSG00000025792, ENSMUSG00000054312, ENSMUSG00000001445, ENSMUSG00000060636, ENSMUSG00000039680, ENSMUSG00000060938, ENSMUSG00000020514, ENSMUSG00000034729, ENSMUSG00000023939, ENSMUSG00000063888, ENSMUSG00000025208, ENSMUSG00000025290, ENSMUSG00000036781, ENSMUSG00000034248, ENSMUSG00000032519, ENSMUSG00000002767, ENSMUSG00000062006,…	855	264	17446	2.16413	0.21549	0.0340767	0.390203
GOTERM_MF_DIRECT	GO:0003723~RNA binding	60	5.44465	0.000582616	ENSMUSG00000061286, ENSMUSG00000020677, ENSMUSG00000028382, ENSMUSG00000040482, ENSMUSG00000043572, ENSMUSG00000006019, ENSMUSG00000027968, ENSMUSG00000020430, ENSMUSG00000004268, ENSMUSG00000024369, ENSMUSG00000001056, ENSMUSG00000050192, ENSMUSG00000022685, ENSMUSG00000021264, ENSMUSG00000020029, ENSMUSG00000016503, ENSMUSG00000030871, ENSMUSG00000021024, ENSMUSG00000021116, ENSMUSG00000036249,…	855	780	17446	1.56959	0.434455	0.0687668	0.913972
GOTERM_MF_DIRECT	GO:0008168~methyltransferase activity	20	1.81488	0.000583774	ENSMUSG00000055660, ENSMUSG00000025956, ENSMUSG00000028247, ENSMUSG00000022721, ENSMUSG00000074890, ENSMUSG00000051730, ENSMUSG00000028331, ENSMUSG00000036983, ENSMUSG00000021376, ENSMUSG00000004268, ENSMUSG00000090266, ENSMUSG00000037525, ENSMUSG00000050312, ENSMUSG00000022948, ENSMUSG00000004127, ENSMUSG00000057234, ENSMUSG00000030505, ENSMUSG00000022544, ENSMUSG00000046441, ENSMUSG00000021951	855	168	17446	2.42913	0.435095	0.0614839	0.91578
GOTERM_MF_DIRECT	GO:0016787~hydrolase activity	103	9.34664	0.000804073	ENSMUSG00000056999, ENSMUSG00000062646, ENSMUSG00000020677, ENSMUSG00000038695, ENSMUSG00000018858, ENSMUSG00000062054, ENSMUSG00000029780, ENSMUSG00000004929, ENSMUSG00000028702, ENSMUSG00000035958, ENSMUSG00000028443, ENSMUSG00000020267, ENSMUSG00000002844, ENSMUSG00000013997, ENSMUSG00000027259, ENSMUSG00000020905, ENSMUSG00000030532, ENSMUSG00000052456, ENSMUSG00000031792, ENSMUSG00000025287,…	855	1533	17446	1.37096	0.544655	0.0756551	1.25932
GOTERM_MF_DIRECT	GO:0046966~thyroid hormone receptor binding	7	0.635209	0.00107435	ENSMUSG00000017210, ENSMUSG00000024218, ENSMUSG00000034201, ENSMUSG00000039656, ENSMUSG00000019303, ENSMUSG00000051316, ENSMUSG00000038622	855	25	17446	5.71331	0.65051	0.0911461	1.67928
GOTERM_MF_DIRECT	GO:0016829~lyase activity	17	1.54265	0.00127474	ENSMUSG00000056310, ENSMUSG00000024588, ENSMUSG00000041429, ENSMUSG00000028684, ENSMUSG00000027562, ENSMUSG00000000805, ENSMUSG00000019883, ENSMUSG00000030271, ENSMUSG00000030979, ENSMUSG00000023044, ENSMUSG00000022407, ENSMUSG00000029596, ENSMUSG00000040618, ENSMUSG00000028393, ENSMUSG00000034371, ENSMUSG00000063849, ENSMUSG00000028601	855	139	17446	2.49554	0.712774	0.0987362	1.98956
GOTERM_MF_DIRECT	GO:0030544~Hsp70 protein binding	8	0.725953	0.00132694	ENSMUSG00000025956, ENSMUSG00000029014, ENSMUSG00000022403, ENSMUSG00000035578, ENSMUSG00000004069, ENSMUSG00000024966, ENSMUSG00000039615, ENSMUSG00000037196	855	35	17446	4.66393	0.727088	0.0950655	2.07023
GOTERM_MF_DIRECT	GO:0016740~transferase activity	96	8.71143	0.0031713	ENSMUSG00000055660, ENSMUSG00000028247, ENSMUSG00000020471, ENSMUSG00000074890, ENSMUSG00000048755, ENSMUSG00000037722, ENSMUSG00000027618, ENSMUSG00000029780, ENSMUSG00000028099, ENSMUSG00000068391, ENSMUSG00000001844, ENSMUSG00000090035, ENSMUSG00000004268, ENSMUSG00000034974, ENSMUSG00000090266, ENSMUSG00000037525, ENSMUSG00000020534, ENSMUSG00000046338, ENSMUSG00000033021, ENSMUSG00000022544,…	855	1472	17446	1.33074	0.955241	0.198996	4.88114
GOTERM_MF_DIRECT	GO:0019104~DNA N-glycosylase activity	4	0.362976	0.0035269	ENSMUSG00000041429, ENSMUSG00000028687, ENSMUSG00000036061, ENSMUSG00000030271	855	7	17446	11.6598	0.968425	0.205752	5.41432
GOTERM_MF_DIRECT	GO:0051536~iron-sulfur cluster binding	10	0.907441	0.00379366	ENSMUSG00000038644, ENSMUSG00000056310, ENSMUSG00000043190, ENSMUSG00000024588, ENSMUSG00000041429, ENSMUSG00000029199, ENSMUSG00000028687, ENSMUSG00000027618, ENSMUSG00000022031, ENSMUSG00000021102	855	64	17446	3.18823	0.975699	0.207314	5.81248
GOTERM_MF_DIRECT	GO:0030515~snoRNA binding	6	0.544465	0.00447332	ENSMUSG00000001056, ENSMUSG00000041506, ENSMUSG00000031767, ENSMUSG00000020029, ENSMUSG00000027133, ENSMUSG00000036639	855	23	17446	5.32296	0.987534	0.227347	6.81979
GOTERM_MF_DIRECT	GO:0004140~dephospho-CoA kinase activity	3	0.272232	0.0069468	ENSMUSG00000001755, ENSMUSG00000020935, ENSMUSG00000078941	855	3	17446	20.4047	0.998906	0.31529	10.4012
GOTERM_MF_DIRECT	GO:0043023~ribosomal large subunit binding	4	0.362976	0.00786322	ENSMUSG00000027787, ENSMUSG00000027613, ENSMUSG00000026887, ENSMUSG00000029815	855	9	17446	9.06875	0.999556	0.333922	11.695
GOTERM_MF_DIRECT	GO:0016779~nucleotidyltransferase activity	11	0.998185	0.00846631	ENSMUSG00000038644, ENSMUSG00000001755, ENSMUSG00000020471, ENSMUSG00000038425, ENSMUSG00000071662, ENSMUSG00000033021, ENSMUSG00000032456, ENSMUSG00000042642, ENSMUSG00000068391, ENSMUSG00000028099, ENSMUSG00000011254	855	85	17446	2.64061	0.999755	0.340165	12.5369
GOTERM_MF_DIRECT	GO:0030983~mismatched DNA binding	4	0.362976	0.0108284	ENSMUSG00000021245, ENSMUSG00000007035, ENSMUSG00000024151, ENSMUSG00000032498	855	10	17446	8.16187	0.999976	0.397727	15.7626
GOTERM_MF_DIRECT	GO:0004812~aminoacyl-tRNA ligase activity	7	0.635209	0.0110688	ENSMUSG00000038838, ENSMUSG00000030871, ENSMUSG00000026618, ENSMUSG00000019039, ENSMUSG00000004233, ENSMUSG00000043572, ENSMUSG00000035202	855	39	17446	3.66238	0.999981	0.390309	16.0846
GOTERM_MF_DIRECT	GO:0005524~ATP binding	94	8.52995	0.0112881	ENSMUSG00000027722, ENSMUSG00000056999, ENSMUSG00000020677, ENSMUSG00000024422, ENSMUSG00000051444, ENSMUSG00000020935, ENSMUSG00000002205, ENSMUSG00000022432, ENSMUSG00000069631, ENSMUSG00000051378, ENSMUSG00000043572, ENSMUSG00000022881, ENSMUSG00000028702, ENSMUSG00000006019, ENSMUSG00000034974, ENSMUSG00000027610, ENSMUSG00000024014, ENSMUSG00000007035, ENSMUSG00000035202, ENSMUSG00000032498,…	855	1507	17446	1.27275	0.999985	0.382897	16.3772
GOTERM_MF_DIRECT	GO:0047485~protein N-terminus binding	13	1.17967	0.0120886	ENSMUSG00000024382, ENSMUSG00000042745, ENSMUSG00000025889, ENSMUSG00000022760, ENSMUSG00000024218, ENSMUSG00000044147, ENSMUSG00000027944, ENSMUSG00000028884, ENSMUSG00000030761, ENSMUSG00000023051, ENSMUSG00000058794, ENSMUSG00000027835, ENSMUSG00000024947	855	117	17446	2.26719	0.999993	0.390803	17.4376
GOTERM_MF_DIRECT	GO:0004735~pyrroline-5-carboxylate reductase activity	3	0.272232	0.0134431	ENSMUSG00000026520, ENSMUSG00000022571, ENSMUSG00000025140	855	4	17446	15.3035	0.999998	0.411077	19.2031
GOTERM_MF_DIRECT	GO:0032564~dATP binding	3	0.272232	0.0134431	ENSMUSG00000024382, ENSMUSG00000022403, ENSMUSG00000021270	855	4	17446	15.3035	0.999998	0.411077	19.2031
GOTERM_MF_DIRECT	GO:0016491~oxidoreductase activity	43	3.902	0.0139058	ENSMUSG00000043190, ENSMUSG00000022742, ENSMUSG00000058454, ENSMUSG00000028690, ENSMUSG00000066441, ENSMUSG00000022571, ENSMUSG00000027195, ENSMUSG00000001467, ENSMUSG00000025140, ENSMUSG00000029545, ENSMUSG00000062867, ENSMUSG00000003849, ENSMUSG00000033735, ENSMUSG00000040466, ENSMUSG00000031604, ENSMUSG00000015806, ENSMUSG00000028138, ENSMUSG00000075706, ENSMUSG00000054733, ENSMUSG00000003809,…	855	604	17446	1.45265	0.999999	0.409475	19.7981
GOTERM_MF_DIRECT	GO:0016671~oxidoreductase activity, acting on a sulfur group of donors, disulfide as acceptor	4	0.362976	0.0184527	ENSMUSG00000054733, ENSMUSG00000024583, ENSMUSG00000028367, ENSMUSG00000005354	855	12	17446	6.80156	1	0.490661	25.4303
GOTERM_MF_DIRECT	GO:0004003~ATP-dependent DNA helicase activity	5	0.453721	0.0206126	ENSMUSG00000024382, ENSMUSG00000026187, ENSMUSG00000022673, ENSMUSG00000026355, ENSMUSG00000030079	855	22	17446	4.63743	1	0.516881	27.974
GOTERM_MF_DIRECT	GO:0004045~aminoacyl-tRNA hydrolase activity	3	0.272232	0.0216817	ENSMUSG00000096199, ENSMUSG00000018858, ENSMUSG00000047635	855	5	17446	12.2428	1	0.522523	29.2028
GOTERM_MF_DIRECT	GO:0019237~centromeric DNA binding	3	0.272232	0.0216817	ENSMUSG00000029177, ENSMUSG00000021245, ENSMUSG00000024151	855	5	17446	12.2428	1	0.522523	29.2028
GOTERM_MF_DIRECT	GO:0004386~helicase activity	13	1.17967	0.0243853	ENSMUSG00000024382, ENSMUSG00000024422, ENSMUSG00000020677, ENSMUSG00000026404, ENSMUSG00000006019, ENSMUSG00000028702, ENSMUSG00000027353, ENSMUSG00000021470, ENSMUSG00000026187, ENSMUSG00000022673, ENSMUSG00000026355, ENSMUSG00000041859, ENSMUSG00000030079	855	129	17446	2.05629	1	0.552829	32.2232
GOTERM_MF_DIRECT	GO:0004518~nuclease activity	12	1.08893	0.0253317	ENSMUSG00000038644, ENSMUSG00000041238, ENSMUSG00000022685, ENSMUSG00000005682, ENSMUSG00000027424, ENSMUSG00000024906, ENSMUSG00000031792, ENSMUSG00000040482, ENSMUSG00000050891, ENSMUSG00000003549, ENSMUSG00000059772, ENSMUSG00000035958	855	115	17446	2.12918	1	0.554907	33.2517
GOTERM_MF_DIRECT	GO:0030145~manganese ion binding	7	0.635209	0.0262454	ENSMUSG00000039682, ENSMUSG00000024014, ENSMUSG00000020253, ENSMUSG00000031767, ENSMUSG00000062526, ENSMUSG00000021918, ENSMUSG00000035958	855	47	17446	3.03899	1	0.556403	34.2307
GOTERM_MF_DIRECT	GO:0003899~DNA-directed RNA polymerase activity	6	0.544465	0.0266615	ENSMUSG00000022476, ENSMUSG00000071662, ENSMUSG00000031783, ENSMUSG00000028099, ENSMUSG00000045996, ENSMUSG00000004667	855	35	17446	3.49794	1	0.551063	34.6721
GOTERM_MF_DIRECT	GO:0008022~protein C-terminus binding	18	1.63339	0.0280958	ENSMUSG00000024382, ENSMUSG00000030538, ENSMUSG00000020476, ENSMUSG00000024966, ENSMUSG00000015668, ENSMUSG00000021615, ENSMUSG00000039166, ENSMUSG00000042745, ENSMUSG00000034974, ENSMUSG00000027222, ENSMUSG00000006574, ENSMUSG00000061607, ENSMUSG00000026187, ENSMUSG00000006398, ENSMUSG00000002763, ENSMUSG00000003549, ENSMUSG00000009907, ENSMUSG00000024151	855	209	17446	1.75734	1	0.559452	36.1723
GOTERM_MF_DIRECT	GO:0005507~copper ion binding	8	0.725953	0.028866	ENSMUSG00000025193, ENSMUSG00000025889, ENSMUSG00000051671, ENSMUSG00000051355, ENSMUSG00000022982, ENSMUSG00000042312, ENSMUSG00000027399, ENSMUSG00000031765	855	61	17446	2.67602	1	0.558894	36.9646
GOTERM_MF_DIRECT	GO:0051087~chaperone binding	9	0.816697	0.029893	ENSMUSG00000043510, ENSMUSG00000022403, ENSMUSG00000021037, ENSMUSG00000024309, ENSMUSG00000028416, ENSMUSG00000022982, ENSMUSG00000024966, ENSMUSG00000041346, ENSMUSG00000037196	855	75	17446	2.44856	1	0.561536	38.0067
GOTERM_MF_DIRECT	GO:0051082~unfolded protein binding	9	0.816697	0.029893	ENSMUSG00000022403, ENSMUSG00000024309, ENSMUSG00000071072, ENSMUSG00000004069, ENSMUSG00000028851, ENSMUSG00000021270, ENSMUSG00000087687, ENSMUSG00000024847, ENSMUSG00000002190	855	75	17446	2.44856	1	0.561536	38.0067
GOTERM_MF_DIRECT	GO:0016831~carboxy-lyase activity	5	0.453721	0.0317677	ENSMUSG00000023044, ENSMUSG00000028684, ENSMUSG00000040618, ENSMUSG00000063849, ENSMUSG00000019883	855	25	17446	4.08094	1	0.574003	39.8674
GOTERM_MF_DIRECT	GO:0043130~ubiquitin binding	9	0.816697	0.0342779	ENSMUSG00000056999, ENSMUSG00000029014, ENSMUSG00000039041, ENSMUSG00000025171, ENSMUSG00000062248, ENSMUSG00000071655, ENSMUSG00000039917, ENSMUSG00000045078, ENSMUSG00000073684	855	77	17446	2.38496	1	0.592486	42.2772
GOTERM_MF_DIRECT	GO:0005525~GTP binding	28	2.54083	0.0369028	ENSMUSG00000024382, ENSMUSG00000042348, ENSMUSG00000038387, ENSMUSG00000010529, ENSMUSG00000028869, ENSMUSG00000015961, ENSMUSG00000029641, ENSMUSG00000025035, ENSMUSG00000044147, ENSMUSG00000028443, ENSMUSG00000004788, ENSMUSG00000040618, ENSMUSG00000020457, ENSMUSG00000037375, ENSMUSG00000054435, ENSMUSG00000002059, ENSMUSG00000028945, ENSMUSG00000022538, ENSMUSG00000047867, ENSMUSG00000017837,…	855	383	17446	1.49173	1	0.610509	44.7001
GOTERM_MF_DIRECT	GO:0000287~magnesium ion binding	17	1.54265	0.0398989	ENSMUSG00000037845, ENSMUSG00000027203, ENSMUSG00000024769, ENSMUSG00000040482, ENSMUSG00000029780, ENSMUSG00000035958, ENSMUSG00000042462, ENSMUSG00000015961, ENSMUSG00000025545, ENSMUSG00000025889, ENSMUSG00000027610, ENSMUSG00000022329, ENSMUSG00000025630, ENSMUSG00000031767, ENSMUSG00000002844, ENSMUSG00000011254, ENSMUSG00000024151	855	202	17446	1.71723	1	0.63047	47.3491
GOTERM_MF_DIRECT	GO:0005344~oxygen transporter activity	4	0.362976	0.0406314	ENSMUSG00000052187, ENSMUSG00000052217, ENSMUSG00000073063, ENSMUSG00000055609	855	16	17446	5.10117	1	0.628219	47.9785
GOTERM_MF_DIRECT	GO:0016279~protein-lysine N-methyltransferase activity	4	0.362976	0.0406314	ENSMUSG00000025956, ENSMUSG00000022948, ENSMUSG00000022544, ENSMUSG00000021951	855	16	17446	5.10117	1	0.628219	47.9785
GOTERM_MF_DIRECT	GO:0043138~3'-5' DNA helicase activity	3	0.272232	0.0426569	ENSMUSG00000024382, ENSMUSG00000031821, ENSMUSG00000031546	855	7	17446	8.74486	1	0.637635	49.6822
GOTERM_MF_DIRECT	GO:0042802~identical protein binding	41	3.72051	0.0492451	ENSMUSG00000040586, ENSMUSG00000022742, ENSMUSG00000051355, ENSMUSG00000006235, ENSMUSG00000037722, ENSMUSG00000003200, ENSMUSG00000022571, ENSMUSG00000025140, ENSMUSG00000034974, ENSMUSG00000042462, ENSMUSG00000020534, ENSMUSG00000025630, ENSMUSG00000029560, ENSMUSG00000020457, ENSMUSG00000003849, ENSMUSG00000029521, ENSMUSG00000000743, ENSMUSG00000063849, ENSMUSG00000026457, ENSMUSG00000030339,…	855	625	17446	1.33855	1	0.682907	54.8693
GOTERM_MF_DIRECT	GO:0030170~pyridoxal phosphate binding	7	0.635209	0.0512215	ENSMUSG00000020534, ENSMUSG00000023044, ENSMUSG00000029596, ENSMUSG00000025270, ENSMUSG00000030826, ENSMUSG00000027618, ENSMUSG00000021468	855	55	17446	2.59696	1	0.689232	56.3249
GOTERM_MF_DIRECT	GO:0016874~ligase activity	26	2.35935	0.0529212	ENSMUSG00000026618, ENSMUSG00000032586, ENSMUSG00000040749, ENSMUSG00000024892, ENSMUSG00000039615, ENSMUSG00000043572, ENSMUSG00000012609, ENSMUSG00000040746, ENSMUSG00000022663, ENSMUSG00000015961, ENSMUSG00000027610, ENSMUSG00000035202, ENSMUSG00000040820, ENSMUSG00000029833, ENSMUSG00000030871, ENSMUSG00000030750, ENSMUSG00000073968, ENSMUSG00000045078, ENSMUSG00000004233, ENSMUSG00000032415,…	855	362	17446	1.46553	1	0.693245	57.5414
GOTERM_MF_DIRECT	GO:0042809~vitamin D receptor binding	3	0.272232	0.055063	ENSMUSG00000024218, ENSMUSG00000039656, ENSMUSG00000051316	855	8	17446	7.65175	1	0.700054	59.0292
GOTERM_MF_DIRECT	GO:0010521~telomerase inhibitor activity	3	0.272232	0.055063	ENSMUSG00000042694, ENSMUSG00000020778, ENSMUSG00000020898	855	8	17446	7.65175	1	0.700054	59.0292
GOTERM_MF_DIRECT	GO:0001056~RNA polymerase III activity	4	0.362976	0.0551001	ENSMUSG00000022476, ENSMUSG00000028099, ENSMUSG00000045996, ENSMUSG00000004667	855	18	17446	4.53437	1	0.692521	59.0546
GOTERM_MF_DIRECT	GO:0003678~DNA helicase activity	4	0.362976	0.0551001	ENSMUSG00000022673, ENSMUSG00000026355, ENSMUSG00000041859, ENSMUSG00000030079	855	18	17446	4.53437	1	0.692521	59.0546
GOTERM_MF_DIRECT	GO:0043022~ribosome binding	7	0.635209	0.055101	ENSMUSG00000021116, ENSMUSG00000050192, ENSMUSG00000027613, ENSMUSG00000030082, ENSMUSG00000018858, ENSMUSG00000047635, ENSMUSG00000053317	855	56	17446	2.55058	1	0.684879	59.0552
GOTERM_MF_DIRECT	GO:0005515~protein binding	221	20.0544	0.057149	ENSMUSG00000032397, ENSMUSG00000042694, ENSMUSG00000093803, ENSMUSG00000001018, ENSMUSG00000031783, ENSMUSG00000092417, ENSMUSG00000026197, ENSMUSG00000021264, ENSMUSG00000028901, ENSMUSG00000043439, ENSMUSG00000006398, ENSMUSG00000021116, ENSMUSG00000030538, ENSMUSG00000035198, ENSMUSG00000019761, ENSMUSG00000025507, ENSMUSG00000027641, ENSMUSG00000039166, ENSMUSG00000021270, ENSMUSG00000002660,…	855	4092	17446	1.10201	1	0.691038	60.4312
GOTERM_MF_DIRECT	GO:0019899~enzyme binding	27	2.45009	0.0594887	ENSMUSG00000020003, ENSMUSG00000043866, ENSMUSG00000092607, ENSMUSG00000028884, ENSMUSG00000028367, ENSMUSG00000031543, ENSMUSG00000039615, ENSMUSG00000022881, ENSMUSG00000024082, ENSMUSG00000022663, ENSMUSG00000071072, ENSMUSG00000023104, ENSMUSG00000037824, ENSMUSG00000006398, ENSMUSG00000040820, ENSMUSG00000024151, ENSMUSG00000038644, ENSMUSG00000028717, ENSMUSG00000001763, ENSMUSG00000049932,…	855	384	17446	1.4347	1	0.698699	61.9502
GOTERM_MF_DIRECT	GO:0061630~ubiquitin protein ligase activity	16	1.45191	0.0646028	ENSMUSG00000020307, ENSMUSG00000025135, ENSMUSG00000032586, ENSMUSG00000040749, ENSMUSG00000036309, ENSMUSG00000026965, ENSMUSG00000045078, ENSMUSG00000066042, ENSMUSG00000039615, ENSMUSG00000036503, ENSMUSG00000017210, ENSMUSG00000055401, ENSMUSG00000001403, ENSMUSG00000020801, ENSMUSG00000029833, ENSMUSG00000038622	855	199	17446	1.64058	1	0.722152	65.0823
GOTERM_MF_DIRECT	GO:0003689~DNA clamp loader activity	3	0.272232	0.0685486	ENSMUSG00000023104, ENSMUSG00000022881, ENSMUSG00000029363	855	9	17446	6.80156	1	0.736989	67.3321
GOTERM_MF_DIRECT	GO:0001055~RNA polymerase II activity	3	0.272232	0.0685486	ENSMUSG00000031783, ENSMUSG00000045996, ENSMUSG00000004667	855	9	17446	6.80156	1	0.736989	67.3321
GOTERM_MF_DIRECT	GO:0004602~glutathione peroxidase activity	4	0.362976	0.0716703	ENSMUSG00000075706, ENSMUSG00000026688, ENSMUSG00000063856, ENSMUSG00000029864	855	20	17446	4.08094	1	0.746478	69.015
GOTERM_MF_DIRECT	GO:0001104~RNA polymerase II transcription cofactor activity	5	0.453721	0.0758516	ENSMUSG00000017210, ENSMUSG00000020801, ENSMUSG00000066042, ENSMUSG00000001134, ENSMUSG00000038622	855	33	17446	3.09162	1	0.760368	71.1422
GOTERM_MF_DIRECT	GO:0016798~hydrolase activity, acting on glycosyl bonds	8	0.725953	0.0869384	ENSMUSG00000071650, ENSMUSG00000062646, ENSMUSG00000005142, ENSMUSG00000041429, ENSMUSG00000062031, ENSMUSG00000028687, ENSMUSG00000036061, ENSMUSG00000030271	855	78	17446	2.09279	1	0.801565	76.1394
GOTERM_MF_DIRECT	GO:0046872~metal ion binding	181	16.4247	0.0877753	ENSMUSG00000056999, ENSMUSG00000043190, ENSMUSG00000032586, ENSMUSG00000093803, ENSMUSG00000045251, ENSMUSG00000029780, ENSMUSG00000004929, ENSMUSG00000001467, ENSMUSG00000090035, ENSMUSG00000035958, ENSMUSG00000015961, ENSMUSG00000025193, ENSMUSG00000049577, ENSMUSG00000026197, ENSMUSG00000021264, ENSMUSG00000028901, ENSMUSG00000050945, ENSMUSG00000026532, ENSMUSG00000021102, ENSMUSG00000027259,…	855	3355	17446	1.10082	1	0.798995	76.4816
GOTERM_MF_DIRECT	GO:0000702~oxidized base lesion DNA N-glycosylase activity	2	0.181488	0.0955086	ENSMUSG00000036061, ENSMUSG00000030271	855	2	17446	20.4047	1	0.821354	79.4337
GOTERM_MF_DIRECT	GO:0004852~uroporphyrinogen-III synthase activity	2	0.181488	0.0955086	ENSMUSG00000030979, ENSMUSG00000032126	855	2	17446	20.4047	1	0.821354	79.4337
GOTERM_MF_DIRECT	GO:0008113~peptide-methionine (S)-S-oxide reductase activity	2	0.181488	0.0955086	ENSMUSG00000054733, ENSMUSG00000005354	855	2	17446	20.4047	1	0.821354	79.4337
GOTERM_MF_DIRECT	GO:0016150~translation release factor activity, codon nonspecific	2	0.181488	0.0955086	ENSMUSG00000018858, ENSMUSG00000047635	855	2	17446	20.4047	1	0.821354	79.4337
GOTERM_MF_DIRECT	GO:0032556~pyrimidine deoxyribonucleotide binding	2	0.181488	0.0955086	ENSMUSG00000042462, ENSMUSG00000027203	855	2	17446	20.4047	1	0.821354	79.4337
GOTERM_MF_DIRECT	GO:0004074~biliverdin reductase activity	2	0.181488	0.0955086	ENSMUSG00000001999, ENSMUSG00000040466	855	2	17446	20.4047	1	0.821354	79.4337
GOTERM_MF_DIRECT	GO:0000703~oxidized pyrimidine nucleobase lesion DNA N-glycosylase activity	2	0.181488	0.0955086	ENSMUSG00000041429, ENSMUSG00000036061	855	2	17446	20.4047	1	0.821354	79.4337
GOTERM_MF_DIRECT	GO:0004527~exonuclease activity	6	0.544465	0.0965371	ENSMUSG00000038644, ENSMUSG00000022685, ENSMUSG00000005682, ENSMUSG00000027424, ENSMUSG00000040482, ENSMUSG00000044339	855	50	17446	2.44856	1	0.819467	79.7991
GOTERM_MF_DIRECT	GO:0043531~ADP binding	5	0.453721	0.0975726	ENSMUSG00000067713, ENSMUSG00000030761, ENSMUSG00000024151, ENSMUSG00000026489, ENSMUSG00000030079	855	36	17446	2.83398	1	0.817652	80.1608
GOTERM_MF_DIRECT	GO:0043142~single-stranded DNA-dependent ATPase activity	3	0.272232	0.0982286	ENSMUSG00000023104, ENSMUSG00000022881, ENSMUSG00000029363	855	11	17446	5.56491	1	0.814616	80.3868
GOTERM_MF_DIRECT	GO:0050072~m7G(5')pppN diphosphatase activity	3	0.272232	0.0982286	ENSMUSG00000031767, ENSMUSG00000020029, ENSMUSG00000036639	855	11	17446	5.56491	1	0.814616	80.3868
GOTERM_MF_DIRECT	GO:0002161~aminoacyl-tRNA editing activity	3	0.272232	0.0982286	ENSMUSG00000038838, ENSMUSG00000026618, ENSMUSG00000035202	855	11	17446	5.56491	1	0.814616	80.3868

## Sheet: neoneoMolFuncDown
Category	Term	Count	%	PValue	Genes	List Total	Pop Hits	Pop Total	Fold Enrichment	Bonferroni	Benjamini	FDR
GOTERM_MF_DIRECT	GO:0005515~protein binding	376	30.5691	3.6642e-21	ENSMUSG00000046785, ENSMUSG00000034413, ENSMUSG00000015968, ENSMUSG00000025104, ENSMUSG00000033065, ENSMUSG00000024639, ENSMUSG00000021514, ENSMUSG00000031393, ENSMUSG00000050321, ENSMUSG00000060534, ENSMUSG00000009394, ENSMUSG00000020121, ENSMUSG00000004626, ENSMUSG00000025207, ENSMUSG00000034187, ENSMUSG00000031391, ENSMUSG00000033768, ENSMUSG00000029166, ENSMUSG00000029167, ENSMUSG00000017314,…	1047	4092	17446	1.53109	3.83641e-18	3.83641e-18	5.82321e-18
GOTERM_MF_DIRECT	GO:0046872~metal ion binding	286	23.252	4.8766e-11	ENSMUSG00000034413, ENSMUSG00000051586, ENSMUSG00000015968, ENSMUSG00000050714, ENSMUSG00000033065, ENSMUSG00000025899, ENSMUSG00000024639, ENSMUSG00000021514, ENSMUSG00000070866, ENSMUSG00000022788, ENSMUSG00000010086, ENSMUSG00000042197, ENSMUSG00000007908, ENSMUSG00000067430, ENSMUSG00000066392, ENSMUSG00000034187, ENSMUSG00000034040, ENSMUSG00000033768, ENSMUSG00000037946, ENSMUSG00000071281,…	1047	3355	17446	1.42044	5.1058e-08	2.5529e-08	7.74998e-08
GOTERM_MF_DIRECT	GO:0030165~PDZ domain binding	27	2.19512	3.84025e-09	ENSMUSG00000024897, ENSMUSG00000030172, ENSMUSG00000001986, ENSMUSG00000022494, ENSMUSG00000019943, ENSMUSG00000036333, ENSMUSG00000031012, ENSMUSG00000015968, ENSMUSG00000020886, ENSMUSG00000035954, ENSMUSG00000056755, ENSMUSG00000031376, ENSMUSG00000022865, ENSMUSG00000034187, ENSMUSG00000031391, ENSMUSG00000013663, ENSMUSG00000017314, ENSMUSG00000020777, ENSMUSG00000060429, ENSMUSG00000052572,…	1047	116	17446	3.87842	4.02073e-06	1.34025e-06	6.103e-06
GOTERM_MF_DIRECT	GO:0005516~calmodulin binding	34	2.76423	1.0055e-08	ENSMUSG00000016179, ENSMUSG00000016346, ENSMUSG00000015222, ENSMUSG00000034799, ENSMUSG00000031012, ENSMUSG00000019943, ENSMUSG00000031285, ENSMUSG00000024743, ENSMUSG00000021057, ENSMUSG00000024617, ENSMUSG00000056755, ENSMUSG00000057738, ENSMUSG00000056258, ENSMUSG00000021313, ENSMUSG00000020315, ENSMUSG00000026610, ENSMUSG00000030376, ENSMUSG00000000794, ENSMUSG00000051177, ENSMUSG00000020719,…	1047	182	17446	3.11284	1.05276e-05	2.6319e-06	1.59796e-05
GOTERM_MF_DIRECT	GO:0005216~ion channel activity	30	2.43902	3.03314e-07	ENSMUSG00000016346, ENSMUSG00000027748, ENSMUSG00000092083, ENSMUSG00000001986, ENSMUSG00000059742, ENSMUSG00000075316, ENSMUSG00000000560, ENSMUSG00000015968, ENSMUSG00000040724, ENSMUSG00000004113, ENSMUSG00000000197, ENSMUSG00000022935, ENSMUSG00000058975, ENSMUSG00000056258, ENSMUSG00000021313, ENSMUSG00000033676, ENSMUSG00000001985, ENSMUSG00000004110, ENSMUSG00000038077, ENSMUSG00000055078,…	1047	170	17446	2.9405	0.00031752	6.3512e-05	0.000482032
GOTERM_MF_DIRECT	GO:0005244~voltage-gated ion channel activity	26	2.11382	3.45893e-07	ENSMUSG00000016346, ENSMUSG00000092083, ENSMUSG00000059742, ENSMUSG00000038077, ENSMUSG00000049281, ENSMUSG00000025221, ENSMUSG00000075316, ENSMUSG00000040118, ENSMUSG00000040896, ENSMUSG00000021991, ENSMUSG00000040724, ENSMUSG00000015968, ENSMUSG00000010066, ENSMUSG00000020723, ENSMUSG00000070304, ENSMUSG00000032338, ENSMUSG00000004113, ENSMUSG00000000197, ENSMUSG00000017412, ENSMUSG00000023033,…	1047	134	17446	3.23309	0.000362084	6.03565e-05	0.000549698
GOTERM_MF_DIRECT	GO:0019901~protein kinase binding	53	4.30894	1.43565e-06	ENSMUSG00000041670, ENSMUSG00000016349, ENSMUSG00000000708, ENSMUSG00000036333, ENSMUSG00000020886, ENSMUSG00000039130, ENSMUSG00000038453, ENSMUSG00000017412, ENSMUSG00000021313, ENSMUSG00000017291, ENSMUSG00000034187, ENSMUSG00000013663, ENSMUSG00000030806, ENSMUSG00000024789, ENSMUSG00000002997, ENSMUSG00000050310, ENSMUSG00000027104, ENSMUSG00000026409, ENSMUSG00000035941, ENSMUSG00000046761,…	1047	434	17446	2.03486	0.001502	0.000214709	0.00228154
GOTERM_MF_DIRECT	GO:0017075~syntaxin-1 binding	10	0.813008	3.677e-06	ENSMUSG00000027457, ENSMUSG00000034799, ENSMUSG00000035864, ENSMUSG00000031144, ENSMUSG00000004626, ENSMUSG00000062151, ENSMUSG00000027273, ENSMUSG00000025867, ENSMUSG00000026797, ENSMUSG00000034187	1047	23	17446	7.24472	0.00384242	0.000481112	0.0058434
GOTERM_MF_DIRECT	GO:0005234~extracellular-glutamate-gated ion channel activity	8	0.650407	4.83875e-05	ENSMUSG00000039579, ENSMUSG00000001986, ENSMUSG00000020524, ENSMUSG00000056073, ENSMUSG00000022935, ENSMUSG00000033981, ENSMUSG00000001985, ENSMUSG00000030209	1047	18	17446	7.40571	0.0494009	0.0056134	0.0768706
GOTERM_MF_DIRECT	GO:0004970~ionotropic glutamate receptor activity	8	0.650407	4.83875e-05	ENSMUSG00000039579, ENSMUSG00000001986, ENSMUSG00000020524, ENSMUSG00000056073, ENSMUSG00000022935, ENSMUSG00000033981, ENSMUSG00000001985, ENSMUSG00000030209	1047	18	17446	7.40571	0.0494009	0.0056134	0.0768706
GOTERM_MF_DIRECT	GO:0008017~microtubule binding	28	2.27642	6.46381e-05	ENSMUSG00000015222, ENSMUSG00000020492, ENSMUSG00000020745, ENSMUSG00000037234, ENSMUSG00000022048, ENSMUSG00000031285, ENSMUSG00000025104, ENSMUSG00000074657, ENSMUSG00000028059, ENSMUSG00000018411, ENSMUSG00000033392, ENSMUSG00000005871, ENSMUSG00000021573, ENSMUSG00000026825, ENSMUSG00000058690, ENSMUSG00000026131, ENSMUSG00000029166, ENSMUSG00000024277, ENSMUSG00000031536, ENSMUSG00000063646,…	1047	200	17446	2.3328	0.0654389	0.00674497	0.102675
GOTERM_MF_DIRECT	GO:0000166~nucleotide binding	156	12.6829	9.03905e-05	ENSMUSG00000028057, ENSMUSG00000024268, ENSMUSG00000032580, ENSMUSG00000047842, ENSMUSG00000042724, ENSMUSG00000018707, ENSMUSG00000025899, ENSMUSG00000033065, ENSMUSG00000024639, ENSMUSG00000020573, ENSMUSG00000022840, ENSMUSG00000058672, ENSMUSG00000022263, ENSMUSG00000034187, ENSMUSG00000029167, ENSMUSG00000053819, ENSMUSG00000052459, ENSMUSG00000024789, ENSMUSG00000032788, ENSMUSG00000035770,…	1047	1936	17446	1.34267	0.0903025	0.00856701	0.143554
GOTERM_MF_DIRECT	GO:0044325~ion channel binding	20	1.62602	9.26693e-05	ENSMUSG00000024589, ENSMUSG00000092083, ENSMUSG00000037386, ENSMUSG00000006930, ENSMUSG00000053819, ENSMUSG00000049281, ENSMUSG00000041670, ENSMUSG00000025221, ENSMUSG00000040896, ENSMUSG00000069601, ENSMUSG00000035640, ENSMUSG00000007207, ENSMUSG00000058975, ENSMUSG00000050627, ENSMUSG00000056258, ENSMUSG00000030249, ENSMUSG00000032826, ENSMUSG00000053519, ENSMUSG00000021699, ENSMUSG00000027273	1047	120	17446	2.77714	0.0924705	0.00805317	0.14717
GOTERM_MF_DIRECT	GO:0019905~syntaxin binding	15	1.21951	0.000261132	ENSMUSG00000044912, ENSMUSG00000034799, ENSMUSG00000062151, ENSMUSG00000026797, ENSMUSG00000024743, ENSMUSG00000027438, ENSMUSG00000057738, ENSMUSG00000015243, ENSMUSG00000035864, ENSMUSG00000027849, ENSMUSG00000004626, ENSMUSG00000030249, ENSMUSG00000029608, ENSMUSG00000025867, ENSMUSG00000034187	1047	80	17446	3.12428	0.239242	0.0208142	0.414189
GOTERM_MF_DIRECT	GO:0005509~calcium ion binding	66	5.36585	0.000281142	ENSMUSG00000043154, ENSMUSG00000027010, ENSMUSG00000044912, ENSMUSG00000052613, ENSMUSG00000042286, ENSMUSG00000001774, ENSMUSG00000051375, ENSMUSG00000037996, ENSMUSG00000027612, ENSMUSG00000104148, ENSMUSG00000002341, ENSMUSG00000021313, ENSMUSG00000036766, ENSMUSG00000102440, ENSMUSG00000051177, ENSMUSG00000103749, ENSMUSG00000102312, ENSMUSG00000040249, ENSMUSG00000038074, ENSMUSG00000028373,…	1047	699	17446	1.57332	0.255019	0.0208088	0.445862
GOTERM_MF_DIRECT	GO:0017137~Rab GTPase binding	20	1.62602	0.000300341	ENSMUSG00000052302, ENSMUSG00000035969, ENSMUSG00000030172, ENSMUSG00000020790, ENSMUSG00000038658, ENSMUSG00000037386, ENSMUSG00000036769, ENSMUSG00000051343, ENSMUSG00000041670, ENSMUSG00000051586, ENSMUSG00000048720, ENSMUSG00000028300, ENSMUSG00000031731, ENSMUSG00000003452, ENSMUSG00000026721, ENSMUSG00000029608, ENSMUSG00000017639, ENSMUSG00000042216, ENSMUSG00000011832, ENSMUSG00000034187	1047	131	17446	2.54395	0.269849	0.0207487	0.476242
GOTERM_MF_DIRECT	GO:0047485~protein N-terminus binding	18	1.46341	0.000599107	ENSMUSG00000016346, ENSMUSG00000052613, ENSMUSG00000034799, ENSMUSG00000020777, ENSMUSG00000025221, ENSMUSG00000026812, ENSMUSG00000019923, ENSMUSG00000026797, ENSMUSG00000070880, ENSMUSG00000031393, ENSMUSG00000039740, ENSMUSG00000007207, ENSMUSG00000057738, ENSMUSG00000053519, ENSMUSG00000027273, ENSMUSG00000007021, ENSMUSG00000020647, ENSMUSG00000004110	1047	117	17446	2.56351	0.46605	0.0384568	0.947877
GOTERM_MF_DIRECT	GO:0005245~voltage-gated calcium channel activity	10	0.813008	0.000715678	ENSMUSG00000004113, ENSMUSG00000056755, ENSMUSG00000017412, ENSMUSG00000040118, ENSMUSG00000052372, ENSMUSG00000021991, ENSMUSG00000015968, ENSMUSG00000010066, ENSMUSG00000020723, ENSMUSG00000004110	1047	42	17446	3.96734	0.527436	0.0431352	1.13133
GOTERM_MF_DIRECT	GO:0045499~chemorepellent activity	8	0.650407	0.000839447	ENSMUSG00000028780, ENSMUSG00000001227, ENSMUSG00000063531, ENSMUSG00000000627, ENSMUSG00000028883, ENSMUSG00000025207, ENSMUSG00000041014, ENSMUSG00000047414	1047	27	17446	4.93714	0.584914	0.0476744	1.32576
GOTERM_MF_DIRECT	GO:0035255~ionotropic glutamate receptor binding	8	0.650407	0.000839447	ENSMUSG00000050321, ENSMUSG00000052572, ENSMUSG00000037541, ENSMUSG00000020886, ENSMUSG00000031214, ENSMUSG00000036902, ENSMUSG00000038738, ENSMUSG00000030209	1047	27	17446	4.93714	0.584914	0.0476744	1.32576
GOTERM_MF_DIRECT	GO:0046982~protein heterodimerization activity	50	4.06504	0.000898758	ENSMUSG00000044912, ENSMUSG00000092083, ENSMUSG00000034799, ENSMUSG00000037386, ENSMUSG00000033910, ENSMUSG00000035877, ENSMUSG00000004267, ENSMUSG00000021536, ENSMUSG00000029563, ENSMUSG00000039740, ENSMUSG00000026031, ENSMUSG00000022840, ENSMUSG00000057738, ENSMUSG00000016150, ENSMUSG00000027849, ENSMUSG00000005583, ENSMUSG00000033717, ENSMUSG00000022346, ENSMUSG00000071757, ENSMUSG00000002578,…	1047	514	17446	1.6209	0.609927	0.048341	1.4188
GOTERM_MF_DIRECT	GO:0019904~protein domain specific binding	32	2.60163	0.00122561	ENSMUSG00000034799, ENSMUSG00000038070, ENSMUSG00000037386, ENSMUSG00000026797, ENSMUSG00000061689, ENSMUSG00000005534, ENSMUSG00000021057, ENSMUSG00000018411, ENSMUSG00000031393, ENSMUSG00000038453, ENSMUSG00000051391, ENSMUSG00000034160, ENSMUSG00000021687, ENSMUSG00000027273, ENSMUSG00000026018, ENSMUSG00000031626, ENSMUSG00000030806, ENSMUSG00000006930, ENSMUSG00000037852, ENSMUSG00000047495,…	1047	289	17446	1.84502	0.723074	0.0621829	1.9301
GOTERM_MF_DIRECT	GO:0008066~glutamate receptor activity	5	0.406504	0.00126905	ENSMUSG00000056755, ENSMUSG00000056073, ENSMUSG00000019828, ENSMUSG00000049583, ENSMUSG00000001985	1047	9	17446	9.25714	0.7354	0.0613487	1.99785
GOTERM_MF_DIRECT	GO:0017124~SH3 domain binding	17	1.38211	0.00180735	ENSMUSG00000039361, ENSMUSG00000029094, ENSMUSG00000054555, ENSMUSG00000041670, ENSMUSG00000031246, ENSMUSG00000040990, ENSMUSG00000028528, ENSMUSG00000031284, ENSMUSG00000035954, ENSMUSG00000037541, ENSMUSG00000086040, ENSMUSG00000038738, ENSMUSG00000018411, ENSMUSG00000041112, ENSMUSG00000022973, ENSMUSG00000000416, ENSMUSG00000024501	1047	118	17446	2.40058	0.849533	0.0824896	2.83394
GOTERM_MF_DIRECT	GO:0003676~nucleic acid binding	100	8.13008	0.00181215	ENSMUSG00000024268, ENSMUSG00000032580, ENSMUSG00000050714, ENSMUSG00000028389, ENSMUSG00000025899, ENSMUSG00000022708, ENSMUSG00000021514, ENSMUSG00000042109, ENSMUSG00000067430, ENSMUSG00000027583, ENSMUSG00000050668, ENSMUSG00000029167, ENSMUSG00000056014, ENSMUSG00000071281, ENSMUSG00000056824, ENSMUSG00000036699, ENSMUSG00000036898, ENSMUSG00000053390, ENSMUSG00000027104, ENSMUSG00000028634,…	1047	1237	17446	1.34704	0.850288	0.0792504	2.84137
GOTERM_MF_DIRECT	GO:0003828~alpha-N-acetylneuraminate alpha-2,8-sialyltransferase activity	4	0.325203	0.00196131	ENSMUSG00000025789, ENSMUSG00000056812, ENSMUSG00000040710, ENSMUSG00000030283	1047	5	17446	13.3303	0.871972	0.0820808	3.07183
GOTERM_MF_DIRECT	GO:0015277~kainate selective glutamate receptor activity	4	0.325203	0.00196131	ENSMUSG00000056073, ENSMUSG00000022935, ENSMUSG00000033981, ENSMUSG00000001985	1047	5	17446	13.3303	0.871972	0.0820808	3.07183
GOTERM_MF_DIRECT	GO:0008270~zinc ion binding	88	7.15447	0.00243915	ENSMUSG00000058240, ENSMUSG00000031310, ENSMUSG00000032580, ENSMUSG00000018474, ENSMUSG00000038244, ENSMUSG00000042207, ENSMUSG00000034413, ENSMUSG00000075376, ENSMUSG00000051586, ENSMUSG00000037236, ENSMUSG00000028389, ENSMUSG00000025899, ENSMUSG00000001774, ENSMUSG00000058145, ENSMUSG00000039130, ENSMUSG00000034007, ENSMUSG00000023022, ENSMUSG00000030020, ENSMUSG00000027612, ENSMUSG00000010086,…	1047	1075	17446	1.36403	0.922456	0.0972199	3.80673
GOTERM_MF_DIRECT	GO:0048306~calcium-dependent protein binding	12	0.97561	0.00253163	ENSMUSG00000020719, ENSMUSG00000039740, ENSMUSG00000037217, ENSMUSG00000056755, ENSMUSG00000009394, ENSMUSG00000007207, ENSMUSG00000027500, ENSMUSG00000035864, ENSMUSG00000027849, ENSMUSG00000027273, ENSMUSG00000028613, ENSMUSG00000025867	1047	69	17446	2.89789	0.92963	0.0970393	3.94836
GOTERM_MF_DIRECT	GO:0005267~potassium channel activity	13	1.05691	0.00279115	ENSMUSG00000016346, ENSMUSG00000092083, ENSMUSG00000059742, ENSMUSG00000038077, ENSMUSG00000025221, ENSMUSG00000040896, ENSMUSG00000040724, ENSMUSG00000032338, ENSMUSG00000058975, ENSMUSG00000052726, ENSMUSG00000056258, ENSMUSG00000030249, ENSMUSG00000053519	1047	80	17446	2.70771	0.946411	0.102719	4.34474
GOTERM_MF_DIRECT	GO:0005524~ATP binding	117	9.5122	0.00280415	ENSMUSG00000042724, ENSMUSG00000018707, ENSMUSG00000033065, ENSMUSG00000020573, ENSMUSG00000022840, ENSMUSG00000009394, ENSMUSG00000022263, ENSMUSG00000034187, ENSMUSG00000053819, ENSMUSG00000052459, ENSMUSG00000024789, ENSMUSG00000032788, ENSMUSG00000035770, ENSMUSG00000021069, ENSMUSG00000020385, ENSMUSG00000033590, ENSMUSG00000023033, ENSMUSG00000015243, ENSMUSG00000055471, ENSMUSG00000016179,…	1047	1507	17446	1.29366	0.947138	0.0996777	4.36455
GOTERM_MF_DIRECT	GO:0005249~voltage-gated potassium channel activity	12	0.97561	0.00284451	ENSMUSG00000016346, ENSMUSG00000092083, ENSMUSG00000059742, ENSMUSG00000038077, ENSMUSG00000058975, ENSMUSG00000056258, ENSMUSG00000057182, ENSMUSG00000052726, ENSMUSG00000040896, ENSMUSG00000040724, ENSMUSG00000027273, ENSMUSG00000032338	1047	70	17446	2.85649	0.949331	0.0977312	4.42605
GOTERM_MF_DIRECT	GO:0032403~protein complex binding	36	2.92683	0.00302394	ENSMUSG00000053825, ENSMUSG00000024897, ENSMUSG00000052613, ENSMUSG00000003031, ENSMUSG00000020745, ENSMUSG00000000708, ENSMUSG00000031012, ENSMUSG00000020886, ENSMUSG00000074657, ENSMUSG00000038738, ENSMUSG00000021057, ENSMUSG00000005534, ENSMUSG00000024639, ENSMUSG00000018411, ENSMUSG00000026031, ENSMUSG00000025468, ENSMUSG00000057738, ENSMUSG00000022973, ENSMUSG00000005871, ENSMUSG00000021477,…	1047	358	17446	1.67559	0.958033	0.100301	4.699
GOTERM_MF_DIRECT	GO:0019894~kinesin binding	9	0.731707	0.00309603	ENSMUSG00000058975, ENSMUSG00000031731, ENSMUSG00000024862, ENSMUSG00000040724, ENSMUSG00000063646, ENSMUSG00000028613, ENSMUSG00000074657, ENSMUSG00000020859, ENSMUSG00000022619	1047	42	17446	3.57061	0.961093	0.0994308	4.80846
GOTERM_MF_DIRECT	GO:0050839~cell adhesion molecule binding	12	0.97561	0.00318778	ENSMUSG00000064115, ENSMUSG00000033768, ENSMUSG00000037852, ENSMUSG00000005338, ENSMUSG00000022865, ENSMUSG00000032249, ENSMUSG00000016150, ENSMUSG00000027962, ENSMUSG00000031302, ENSMUSG00000001552, ENSMUSG00000028399, ENSMUSG00000030209	1047	71	17446	2.81626	0.964667	0.0991953	4.94759
GOTERM_MF_DIRECT	GO:0016301~kinase activity	59	4.79675	0.0035245	ENSMUSG00000031012, ENSMUSG00000050890, ENSMUSG00000042724, ENSMUSG00000089872, ENSMUSG00000033065, ENSMUSG00000027692, ENSMUSG00000050697, ENSMUSG00000020573, ENSMUSG00000052889, ENSMUSG00000017291, ENSMUSG00000022263, ENSMUSG00000061288, ENSMUSG00000067336, ENSMUSG00000053819, ENSMUSG00000024789, ENSMUSG00000062209, ENSMUSG00000032788, ENSMUSG00000029123, ENSMUSG00000002625, ENSMUSG00000020385,…	1047	674	17446	1.45862	0.975194	0.105974	5.45658
GOTERM_MF_DIRECT	GO:0016740~transferase activity	114	9.26829	0.00354638	ENSMUSG00000056812, ENSMUSG00000042724, ENSMUSG00000070424, ENSMUSG00000025899, ENSMUSG00000033065, ENSMUSG00000020573, ENSMUSG00000029238, ENSMUSG00000039740, ENSMUSG00000022263, ENSMUSG00000034040, ENSMUSG00000029992, ENSMUSG00000025789, ENSMUSG00000021301, ENSMUSG00000053819, ENSMUSG00000035293, ENSMUSG00000024789, ENSMUSG00000032788, ENSMUSG00000021069, ENSMUSG00000020385, ENSMUSG00000051022,…	1047	1472	17446	1.29046	0.975758	0.10363	5.48956
GOTERM_MF_DIRECT	GO:0030552~cAMP binding	7	0.569106	0.00373829	ENSMUSG00000020612, ENSMUSG00000032177, ENSMUSG00000002997, ENSMUSG00000021699, ENSMUSG00000030653, ENSMUSG00000041741, ENSMUSG00000032338	1047	26	17446	4.48615	0.980185	0.105989	5.77841
GOTERM_MF_DIRECT	GO:0008135~translation factor activity, RNA binding	5	0.406504	0.00431252	ENSMUSG00000039782, ENSMUSG00000039652, ENSMUSG00000020300, ENSMUSG00000063632, ENSMUSG00000005610	1047	12	17446	6.94285	0.989165	0.118115	6.63779
GOTERM_MF_DIRECT	GO:0042802~identical protein binding	55	4.47154	0.00433805	ENSMUSG00000028986, ENSMUSG00000095677, ENSMUSG00000039361, ENSMUSG00000037234, ENSMUSG00000052516, ENSMUSG00000033065, ENSMUSG00000034574, ENSMUSG00000022883, ENSMUSG00000028488, ENSMUSG00000034664, ENSMUSG00000021313, ENSMUSG00000071757, ENSMUSG00000013663, ENSMUSG00000031391, ENSMUSG00000029166, ENSMUSG00000006651, ENSMUSG00000031144, ENSMUSG00000032338, ENSMUSG00000030707, ENSMUSG00000039579,…	1047	625	17446	1.46633	0.989452	0.115756	6.67584
GOTERM_MF_DIRECT	GO:0005262~calcium channel activity	13	1.05691	0.00510284	ENSMUSG00000027748, ENSMUSG00000040118, ENSMUSG00000021991, ENSMUSG00000015968, ENSMUSG00000010066, ENSMUSG00000020723, ENSMUSG00000030209, ENSMUSG00000004113, ENSMUSG00000039579, ENSMUSG00000017412, ENSMUSG00000037996, ENSMUSG00000021313, ENSMUSG00000004110	1047	86	17446	2.5188	0.995282	0.131473	7.80856
GOTERM_MF_DIRECT	GO:0031489~myosin V binding	6	0.487805	0.0055844	ENSMUSG00000032549, ENSMUSG00000003411, ENSMUSG00000020524, ENSMUSG00000017291, ENSMUSG00000019066, ENSMUSG00000021700	1047	20	17446	4.99885	0.997158	0.139584	8.51517
GOTERM_MF_DIRECT	GO:0016595~glutamate binding	5	0.406504	0.00593654	ENSMUSG00000056755, ENSMUSG00000022935, ENSMUSG00000024935, ENSMUSG00000026787, ENSMUSG00000070880	1047	13	17446	6.40879	0.998039	0.144314	9.02867
GOTERM_MF_DIRECT	GO:0045296~cadherin binding	7	0.569106	0.00661641	ENSMUSG00000027748, ENSMUSG00000053141, ENSMUSG00000027612, ENSMUSG00000063063, ENSMUSG00000069601, ENSMUSG00000001552, ENSMUSG00000021057	1047	29	17446	4.02207	0.999042	0.155932	10.0124
GOTERM_MF_DIRECT	GO:0030506~ankyrin binding	6	0.487805	0.0069735	ENSMUSG00000020598, ENSMUSG00000016346, ENSMUSG00000011751, ENSMUSG00000068699, ENSMUSG00000015968, ENSMUSG00000020315	1047	21	17446	4.76081	0.999342	0.16008	10.5251
GOTERM_MF_DIRECT	GO:0030215~semaphorin receptor binding	6	0.487805	0.0069735	ENSMUSG00000028780, ENSMUSG00000001227, ENSMUSG00000063531, ENSMUSG00000000627, ENSMUSG00000028883, ENSMUSG00000025207	1047	21	17446	4.76081	0.999342	0.16008	10.5251
GOTERM_MF_DIRECT	GO:0008022~protein C-terminus binding	23	1.86992	0.00733099	ENSMUSG00000049717, ENSMUSG00000052572, ENSMUSG00000033885, ENSMUSG00000024789, ENSMUSG00000031012, ENSMUSG00000028176, ENSMUSG00000041417, ENSMUSG00000020886, ENSMUSG00000037541, ENSMUSG00000033065, ENSMUSG00000030707, ENSMUSG00000038738, ENSMUSG00000050697, ENSMUSG00000004113, ENSMUSG00000030302, ENSMUSG00000032249, ENSMUSG00000022973, ENSMUSG00000031731, ENSMUSG00000035864, ENSMUSG00000046876,…	1047	209	17446	1.83371	0.999549	0.164027	11.0357
GOTERM_MF_DIRECT	GO:0004672~protein kinase activity	47	3.82114	0.00772542	ENSMUSG00000016179, ENSMUSG00000024383, ENSMUSG00000028926, ENSMUSG00000031012, ENSMUSG00000050890, ENSMUSG00000042724, ENSMUSG00000031284, ENSMUSG00000089872, ENSMUSG00000041245, ENSMUSG00000005534, ENSMUSG00000050697, ENSMUSG00000024617, ENSMUSG00000027692, ENSMUSG00000026034, ENSMUSG00000074923, ENSMUSG00000027177, ENSMUSG00000050965, ENSMUSG00000033618, ENSMUSG00000028518, ENSMUSG00000061578,…	1047	531	17446	1.47487	0.999702	0.168516	11.5958
GOTERM_MF_DIRECT	GO:0005272~sodium channel activity	7	0.569106	0.0078595	ENSMUSG00000000197, ENSMUSG00000023033, ENSMUSG00000049281, ENSMUSG00000075316, ENSMUSG00000023017, ENSMUSG00000070304, ENSMUSG00000032338	1047	30	17446	3.888	0.999742	0.16772	11.7854
GOTERM_MF_DIRECT	GO:0042043~neurexin family protein binding	5	0.406504	0.00792158	ENSMUSG00000037852, ENSMUSG00000031302, ENSMUSG00000031012, ENSMUSG00000020886, ENSMUSG00000071862	1047	14	17446	5.95102	0.999758	0.165581	11.8731
GOTERM_MF_DIRECT	GO:0035254~glutamate receptor binding	5	0.406504	0.00792158	ENSMUSG00000030302, ENSMUSG00000030098, ENSMUSG00000020886, ENSMUSG00000025813, ENSMUSG00000024617	1047	14	17446	5.95102	0.999758	0.165581	11.8731
GOTERM_MF_DIRECT	GO:0034185~apolipoprotein binding	5	0.406504	0.00792158	ENSMUSG00000018411, ENSMUSG00000040249, ENSMUSG00000015243, ENSMUSG00000015568, ENSMUSG00000028613	1047	14	17446	5.95102	0.999758	0.165581	11.8731
GOTERM_MF_DIRECT	GO:0050811~GABA receptor binding	5	0.406504	0.00792158	ENSMUSG00000055078, ENSMUSG00000063646, ENSMUSG00000026028, ENSMUSG00000021057, ENSMUSG00000038349	1047	14	17446	5.95102	0.999758	0.165581	11.8731
GOTERM_MF_DIRECT	GO:0030507~spectrin binding	7	0.569106	0.00926212	ENSMUSG00000011751, ENSMUSG00000034799, ENSMUSG00000057738, ENSMUSG00000041570, ENSMUSG00000032826, ENSMUSG00000044433, ENSMUSG00000069601	1047	31	17446	3.76258	0.999941	0.187216	13.7467
GOTERM_MF_DIRECT	GO:0042578~phosphoric ester hydrolase activity	4	0.325203	0.00958354	ENSMUSG00000022973, ENSMUSG00000025240, ENSMUSG00000042105, ENSMUSG00000073678	1047	8	17446	8.33142	0.999958	0.189456	14.1903
GOTERM_MF_DIRECT	GO:0004674~protein serine/threonine kinase activity	39	3.17073	0.0100444	ENSMUSG00000016179, ENSMUSG00000024383, ENSMUSG00000028926, ENSMUSG00000031012, ENSMUSG00000050890, ENSMUSG00000042724, ENSMUSG00000031284, ENSMUSG00000089872, ENSMUSG00000041245, ENSMUSG00000050697, ENSMUSG00000024617, ENSMUSG00000027692, ENSMUSG00000026034, ENSMUSG00000074923, ENSMUSG00000020573, ENSMUSG00000027177, ENSMUSG00000050965, ENSMUSG00000028518, ENSMUSG00000033618, ENSMUSG00000061578,…	1047	428	17446	1.51834	0.999974	0.194028	14.8226
GOTERM_MF_DIRECT	GO:0005546~phosphatidylinositol-4,5-bisphosphate binding	10	0.813008	0.0100725	ENSMUSG00000024897, ENSMUSG00000054423, ENSMUSG00000035864, ENSMUSG00000041685, ENSMUSG00000045174, ENSMUSG00000042272, ENSMUSG00000029608, ENSMUSG00000024743, ENSMUSG00000027805, ENSMUSG00000051177	1047	61	17446	2.73161	0.999975	0.191025	14.861
GOTERM_MF_DIRECT	GO:0008179~adenylate cyclase binding	5	0.406504	0.010297	ENSMUSG00000020524, ENSMUSG00000022840, ENSMUSG00000029778, ENSMUSG00000021057, ENSMUSG00000021536	1047	15	17446	5.55428	0.99998	0.191429	15.1674
GOTERM_MF_DIRECT	GO:0034236~protein kinase A catalytic subunit binding	5	0.406504	0.010297	ENSMUSG00000020612, ENSMUSG00000021313, ENSMUSG00000002997, ENSMUSG00000027499, ENSMUSG00000024083	1047	15	17446	5.55428	0.99998	0.191429	15.1674
GOTERM_MF_DIRECT	GO:0003779~actin binding	32	2.60163	0.0123008	ENSMUSG00000029094, ENSMUSG00000038244, ENSMUSG00000051586, ENSMUSG00000054728, ENSMUSG00000031214, ENSMUSG00000034574, ENSMUSG00000021057, ENSMUSG00000023022, ENSMUSG00000041773, ENSMUSG00000057738, ENSMUSG00000022788, ENSMUSG00000051391, ENSMUSG00000039057, ENSMUSG00000039585, ENSMUSG00000020315, ENSMUSG00000032186, ENSMUSG00000027805, ENSMUSG00000026131, ENSMUSG00000037926, ENSMUSG00000006021,…	1047	338	17446	1.57755	0.999998	0.220582	17.8562
GOTERM_MF_DIRECT	GO:0005085~guanyl-nucleotide exchange factor activity	18	1.46341	0.0123925	ENSMUSG00000031442, ENSMUSG00000031174, ENSMUSG00000037946, ENSMUSG00000038658, ENSMUSG00000017631, ENSMUSG00000046159, ENSMUSG00000038831, ENSMUSG00000035954, ENSMUSG00000028059, ENSMUSG00000066129, ENSMUSG00000040687, ENSMUSG00000025558, ENSMUSG00000034037, ENSMUSG00000022788, ENSMUSG00000041112, ENSMUSG00000035992, ENSMUSG00000022263, ENSMUSG00000025656	1047	156	17446	1.92264	0.999998	0.218344	17.9773
GOTERM_MF_DIRECT	GO:0035035~histone acetyltransferase binding	7	0.569106	0.012587	ENSMUSG00000026004, ENSMUSG00000024140, ENSMUSG00000029207, ENSMUSG00000025958, ENSMUSG00000000708, ENSMUSG00000030557, ENSMUSG00000032035	1047	33	17446	3.53454	0.999998	0.217763	18.2337
GOTERM_MF_DIRECT	GO:0004842~ubiquitin-protein transferase activity	31	2.52033	0.013058	ENSMUSG00000024589, ENSMUSG00000028986, ENSMUSG00000040785, ENSMUSG00000040270, ENSMUSG00000029922, ENSMUSG00000075376, ENSMUSG00000024083, ENSMUSG00000025702, ENSMUSG00000001054, ENSMUSG00000025326, ENSMUSG00000039159, ENSMUSG00000049502, ENSMUSG00000041000, ENSMUSG00000021301, ENSMUSG00000035293, ENSMUSG00000042155, ENSMUSG00000047496, ENSMUSG00000027993, ENSMUSG00000059890, ENSMUSG00000041180,…	1047	326	17446	1.5845	0.999999	0.221366	18.8513
GOTERM_MF_DIRECT	GO:0004725~protein tyrosine phosphatase activity	13	1.05691	0.0130783	ENSMUSG00000037926, ENSMUSG00000033102, ENSMUSG00000030223, ENSMUSG00000047205, ENSMUSG00000015214, ENSMUSG00000037887, ENSMUSG00000028528, ENSMUSG00000020154, ENSMUSG00000030002, ENSMUSG00000053141, ENSMUSG00000021987, ENSMUSG00000028399, ENSMUSG00000013663	1047	97	17446	2.23316	0.999999	0.218179	18.8778
GOTERM_MF_DIRECT	GO:0005545~1-phosphatidylinositol binding	5	0.406504	0.0130887	ENSMUSG00000031442, ENSMUSG00000073643, ENSMUSG00000039361, ENSMUSG00000021706, ENSMUSG00000033419	1047	16	17446	5.20714	0.999999	0.214949	18.8915
GOTERM_MF_DIRECT	GO:0031402~sodium ion binding	5	0.406504	0.0130887	ENSMUSG00000023033, ENSMUSG00000037996, ENSMUSG00000032788, ENSMUSG00000075316, ENSMUSG00000057182	1047	16	17446	5.20714	0.999999	0.214949	18.8915
GOTERM_MF_DIRECT	GO:0004438~phosphatidylinositol-3-phosphatase activity	4	0.325203	0.0137408	ENSMUSG00000022973, ENSMUSG00000025240, ENSMUSG00000015214, ENSMUSG00000013663	1047	9	17446	7.40571	0.999999	0.221016	19.7389
GOTERM_MF_DIRECT	GO:0000900~translation repressor activity, nucleic acid binding	4	0.325203	0.0137408	ENSMUSG00000043991, ENSMUSG00000039782, ENSMUSG00000039652, ENSMUSG00000020300	1047	9	17446	7.40571	0.999999	0.221016	19.7389
GOTERM_MF_DIRECT	GO:0008144~drug binding	14	1.13821	0.0165789	ENSMUSG00000037742, ENSMUSG00000046159, ENSMUSG00000032788, ENSMUSG00000028161, ENSMUSG00000053647, ENSMUSG00000025094, ENSMUSG00000030653, ENSMUSG00000021069, ENSMUSG00000030209, ENSMUSG00000032348, ENSMUSG00000027950, ENSMUSG00000022935, ENSMUSG00000030249, ENSMUSG00000021699	1047	112	17446	2.08286	1	0.256712	23.3318
GOTERM_MF_DIRECT	GO:0030276~clathrin binding	8	0.650407	0.0188325	ENSMUSG00000035152, ENSMUSG00000044912, ENSMUSG00000039361, ENSMUSG00000035864, ENSMUSG00000027849, ENSMUSG00000033419, ENSMUSG00000029608, ENSMUSG00000024743	1047	46	17446	2.89789	1	0.282341	26.0768
GOTERM_MF_DIRECT	GO:0004702~receptor signaling protein serine/threonine kinase activity	9	0.731707	0.0197071	ENSMUSG00000074923, ENSMUSG00000024383, ENSMUSG00000067336, ENSMUSG00000017291, ENSMUSG00000039913, ENSMUSG00000031284, ENSMUSG00000000532, ENSMUSG00000027692, ENSMUSG00000061288	1047	57	17446	2.63098	1	0.289388	27.1171
GOTERM_MF_DIRECT	GO:0004971~AMPA glutamate receptor activity	3	0.243902	0.0198682	ENSMUSG00000001986, ENSMUSG00000020524, ENSMUSG00000033981	1047	4	17446	12.4971	1	0.287442	27.3072
GOTERM_MF_DIRECT	GO:0030742~GTP-dependent protein binding	6	0.487805	0.0205597	ENSMUSG00000003411, ENSMUSG00000095677, ENSMUSG00000031731, ENSMUSG00000032470, ENSMUSG00000019066, ENSMUSG00000021700	1047	27	17446	3.70285	1	0.291952	28.118
GOTERM_MF_DIRECT	GO:0005544~calcium-dependent phospholipid binding	8	0.650407	0.0210197	ENSMUSG00000044912, ENSMUSG00000030279, ENSMUSG00000035864, ENSMUSG00000027849, ENSMUSG00000029608, ENSMUSG00000021171, ENSMUSG00000024743, ENSMUSG00000061601	1047	47	17446	2.83623	1	0.293572	28.6526
GOTERM_MF_DIRECT	GO:0016791~phosphatase activity	14	1.13821	0.0245062	ENSMUSG00000037926, ENSMUSG00000033102, ENSMUSG00000030223, ENSMUSG00000047205, ENSMUSG00000025240, ENSMUSG00000015214, ENSMUSG00000037887, ENSMUSG00000020154, ENSMUSG00000025421, ENSMUSG00000030002, ENSMUSG00000053141, ENSMUSG00000021987, ENSMUSG00000028399, ENSMUSG00000013663	1047	118	17446	1.97695	1	0.329449	32.5854
GOTERM_MF_DIRECT	GO:0008331~high voltage-gated calcium channel activity	4	0.325203	0.024672	ENSMUSG00000004113, ENSMUSG00000017412, ENSMUSG00000015968, ENSMUSG00000004110	1047	11	17446	6.05922	1	0.327193	32.7673
GOTERM_MF_DIRECT	GO:0005313~L-glutamate transmembrane transporter activity	4	0.325203	0.024672	ENSMUSG00000027010, ENSMUSG00000036534, ENSMUSG00000024935, ENSMUSG00000030500	1047	11	17446	6.05922	1	0.327193	32.7673
GOTERM_MF_DIRECT	GO:0016817~hydrolase activity, acting on acid anhydrides	4	0.325203	0.024672	ENSMUSG00000053754, ENSMUSG00000056608, ENSMUSG00000057133, ENSMUSG00000024921	1047	11	17446	6.05922	1	0.327193	32.7673
GOTERM_MF_DIRECT	GO:0005096~GTPase activator activity	23	1.86992	0.0256259	ENSMUSG00000052302, ENSMUSG00000019775, ENSMUSG00000017631, ENSMUSG00000035954, ENSMUSG00000048720, ENSMUSG00000056486, ENSMUSG00000031214, ENSMUSG00000025422, ENSMUSG00000024639, ENSMUSG00000016128, ENSMUSG00000001768, ENSMUSG00000053199, ENSMUSG00000020121, ENSMUSG00000033389, ENSMUSG00000041986, ENSMUSG00000039585, ENSMUSG00000026721, ENSMUSG00000042216, ENSMUSG00000021027, ENSMUSG00000038807,…	1047	235	17446	1.63083	1	0.333472	33.8047
GOTERM_MF_DIRECT	GO:0003700~transcription factor activity, sequence-specific DNA binding	68	5.52846	0.0269798	ENSMUSG00000040270, ENSMUSG00000003949, ENSMUSG00000040929, ENSMUSG00000038718, ENSMUSG00000063632, ENSMUSG00000037235, ENSMUSG00000019878, ENSMUSG00000021514, ENSMUSG00000031393, ENSMUSG00000029238, ENSMUSG00000042197, ENSMUSG00000005583, ENSMUSG00000044167, ENSMUSG00000034042, ENSMUSG00000071757, ENSMUSG00000003847, ENSMUSG00000022361, ENSMUSG00000055053, ENSMUSG00000047473, ENSMUSG00000071281,…	1047	883	17446	1.28321	1	0.343686	35.2514
GOTERM_MF_DIRECT	GO:0008013~beta-catenin binding	11	0.894309	0.0283778	ENSMUSG00000053754, ENSMUSG00000044548, ENSMUSG00000027748, ENSMUSG00000053141, ENSMUSG00000022865, ENSMUSG00000020230, ENSMUSG00000005871, ENSMUSG00000045174, ENSMUSG00000044167, ENSMUSG00000020135, ENSMUSG00000030209	1047	84	17446	2.18204	1	0.353919	36.7141
GOTERM_MF_DIRECT	GO:0005248~voltage-gated sodium channel activity	5	0.406504	0.0288152	ENSMUSG00000023033, ENSMUSG00000075316, ENSMUSG00000057182, ENSMUSG00000070304, ENSMUSG00000032338	1047	20	17446	4.16571	1	0.354238	37.1653
GOTERM_MF_DIRECT	GO:0004872~receptor activity	18	1.46341	0.0293683	ENSMUSG00000064115, ENSMUSG00000032327, ENSMUSG00000001986, ENSMUSG00000034799, ENSMUSG00000005338, ENSMUSG00000034297, ENSMUSG00000029426, ENSMUSG00000033981, ENSMUSG00000038486, ENSMUSG00000030209, ENSMUSG00000020524, ENSMUSG00000056073, ENSMUSG00000041688, ENSMUSG00000022935, ENSMUSG00000031302, ENSMUSG00000001985, ENSMUSG00000026469, ENSMUSG00000025993	1047	172	17446	1.74379	1	0.355683	37.7316
GOTERM_MF_DIRECT	GO:0033130~acetylcholine receptor binding	4	0.325203	0.0314585	ENSMUSG00000030302, ENSMUSG00000024789, ENSMUSG00000020886, ENSMUSG00000026344	1047	12	17446	5.55428	1	0.371745	39.8288
GOTERM_MF_DIRECT	GO:0004016~adenylate cyclase activity	4	0.325203	0.0314585	ENSMUSG00000028005, ENSMUSG00000022840, ENSMUSG00000033910, ENSMUSG00000021536	1047	12	17446	5.55428	1	0.371745	39.8288
GOTERM_MF_DIRECT	GO:0016504~peptidase activator activity	4	0.325203	0.0314585	ENSMUSG00000023903, ENSMUSG00000026031, ENSMUSG00000022892, ENSMUSG00000000957	1047	12	17446	5.55428	1	0.371745	39.8288
GOTERM_MF_DIRECT	GO:0004683~calmodulin-dependent protein kinase activity	5	0.406504	0.0339544	ENSMUSG00000016179, ENSMUSG00000039145, ENSMUSG00000053819, ENSMUSG00000031285, ENSMUSG00000024617	1047	21	17446	3.96734	1	0.390703	42.2463
GOTERM_MF_DIRECT	GO:0003950~NAD+ ADP-ribosyltransferase activity	5	0.406504	0.0339544	ENSMUSG00000025237, ENSMUSG00000024811, ENSMUSG00000031529, ENSMUSG00000037997, ENSMUSG00000070424	1047	21	17446	3.96734	1	0.390703	42.2463
GOTERM_MF_DIRECT	GO:0005201~extracellular matrix structural constituent	7	0.569106	0.0341424	ENSMUSG00000031502, ENSMUSG00000031503, ENSMUSG00000029675, ENSMUSG00000002341, ENSMUSG00000002900, ENSMUSG00000021614, ENSMUSG00000035270	1047	41	17446	2.84488	1	0.388297	42.4247
GOTERM_MF_DIRECT	GO:0008081~phosphoric diester hydrolase activity	8	0.650407	0.0346164	ENSMUSG00000032177, ENSMUSG00000021699, ENSMUSG00000087141, ENSMUSG00000030653, ENSMUSG00000029055, ENSMUSG00000041741, ENSMUSG00000051177, ENSMUSG00000038349	1047	52	17446	2.56351	1	0.38848	42.8721
GOTERM_MF_DIRECT	GO:0000149~SNARE binding	9	0.731707	0.0366997	ENSMUSG00000030806, ENSMUSG00000034799, ENSMUSG00000007207, ENSMUSG00000035864, ENSMUSG00000027273, ENSMUSG00000061536, ENSMUSG00000025867, ENSMUSG00000026797, ENSMUSG00000024743	1047	64	17446	2.34321	1	0.402558	44.8002
GOTERM_MF_DIRECT	GO:0003777~microtubule motor activity	10	0.813008	0.0375351	ENSMUSG00000006740, ENSMUSG00000026764, ENSMUSG00000014602, ENSMUSG00000024862, ENSMUSG00000035770, ENSMUSG00000018707, ENSMUSG00000063077, ENSMUSG00000041144, ENSMUSG00000074657, ENSMUSG00000041642	1047	76	17446	2.19248	1	0.405602	45.5561
GOTERM_MF_DIRECT	GO:0005543~phospholipid binding	11	0.894309	0.0375417	ENSMUSG00000044912, ENSMUSG00000011751, ENSMUSG00000039361, ENSMUSG00000040276, ENSMUSG00000035864, ENSMUSG00000033389, ENSMUSG00000033419, ENSMUSG00000020315, ENSMUSG00000046598, ENSMUSG00000031214, ENSMUSG00000073664	1047	88	17446	2.08286	1	0.401679	45.562
GOTERM_MF_DIRECT	GO:0017154~semaphorin receptor activity	4	0.325203	0.0391151	ENSMUSG00000025969, ENSMUSG00000025810, ENSMUSG00000030123, ENSMUSG00000026640	1047	13	17446	5.12703	1	0.410694	46.9592
GOTERM_MF_DIRECT	GO:0005251~delayed rectifier potassium channel activity	6	0.487805	0.0401489	ENSMUSG00000016346, ENSMUSG00000092083, ENSMUSG00000038077, ENSMUSG00000058975, ENSMUSG00000056258, ENSMUSG00000040724	1047	32	17446	3.12428	1	0.415084	47.8589
GOTERM_MF_DIRECT	GO:0030331~estrogen receptor binding	7	0.569106	0.0418866	ENSMUSG00000029167, ENSMUSG00000020719, ENSMUSG00000020230, ENSMUSG00000021488, ENSMUSG00000019828, ENSMUSG00000041417, ENSMUSG00000020647	1047	43	17446	2.71256	1	0.42483	49.3389
GOTERM_MF_DIRECT	GO:0016874~ligase activity	31	2.52033	0.0453236	ENSMUSG00000024589, ENSMUSG00000040785, ENSMUSG00000049717, ENSMUSG00000029922, ENSMUSG00000034413, ENSMUSG00000075376, ENSMUSG00000039989, ENSMUSG00000024083, ENSMUSG00000091722, ENSMUSG00000032527, ENSMUSG00000025702, ENSMUSG00000042197, ENSMUSG00000033004, ENSMUSG00000025326, ENSMUSG00000036745, ENSMUSG00000049502, ENSMUSG00000041000, ENSMUSG00000035293, ENSMUSG00000047496, ENSMUSG00000027993,…	1047	362	17446	1.42693	1	0.446907	52.1512
GOTERM_MF_DIRECT	GO:0015093~ferrous iron transmembrane transporter activity	3	0.243902	0.0458354	ENSMUSG00000022094, ENSMUSG00000061273, ENSMUSG00000025993	1047	6	17446	8.33142	1	0.446702	52.5573
GOTERM_MF_DIRECT	GO:0035014~phosphatidylinositol 3-kinase regulator activity	3	0.243902	0.0458354	ENSMUSG00000041417, ENSMUSG00000025422, ENSMUSG00000028698	1047	6	17446	8.33142	1	0.446702	52.5573
GOTERM_MF_DIRECT	GO:0015459~potassium channel regulator activity	6	0.487805	0.0503365	ENSMUSG00000024589, ENSMUSG00000061576, ENSMUSG00000025221, ENSMUSG00000030249, ENSMUSG00000032826, ENSMUSG00000053519	1047	34	17446	2.9405	1	0.474681	55.9917
GOTERM_MF_DIRECT	GO:0005246~calcium channel regulator activity	5	0.406504	0.052364	ENSMUSG00000033768, ENSMUSG00000056755, ENSMUSG00000052889, ENSMUSG00000021991, ENSMUSG00000066392	1047	24	17446	3.47143	1	0.48444	57.4614
GOTERM_MF_DIRECT	GO:0003785~actin monomer binding	5	0.406504	0.052364	ENSMUSG00000023022, ENSMUSG00000030707, ENSMUSG00000035934, ENSMUSG00000027805, ENSMUSG00000022353	1047	24	17446	3.47143	1	0.48444	57.4614
GOTERM_MF_DIRECT	GO:0031681~G-protein beta-subunit binding	4	0.325203	0.0569537	ENSMUSG00000095677, ENSMUSG00000020524, ENSMUSG00000043004, ENSMUSG00000026527	1047	15	17446	4.44343	1	0.510273	60.6202
GOTERM_MF_DIRECT	GO:0005021~vascular endothelial growth factor-activated receptor activity	3	0.243902	0.0616626	ENSMUSG00000025969, ENSMUSG00000025810, ENSMUSG00000062960	1047	7	17446	7.14122	1	0.535105	63.6316
GOTERM_MF_DIRECT	GO:0015180~L-alanine transmembrane transporter activity	3	0.243902	0.0616626	ENSMUSG00000043885, ENSMUSG00000036534, ENSMUSG00000020142	1047	7	17446	7.14122	1	0.535105	63.6316
GOTERM_MF_DIRECT	GO:0017048~Rho GTPase binding	6	0.487805	0.0619039	ENSMUSG00000025558, ENSMUSG00000034480, ENSMUSG00000020121, ENSMUSG00000031284, ENSMUSG00000034574, ENSMUSG00000028059	1047	36	17446	2.77714	1	0.532474	63.7799
GOTERM_MF_DIRECT	GO:0015095~magnesium ion transmembrane transporter activity	4	0.325203	0.0670764	ENSMUSG00000028803, ENSMUSG00000035798, ENSMUSG00000061273, ENSMUSG00000064105	1047	16	17446	4.16571	1	0.558157	66.8267
GOTERM_MF_DIRECT	GO:0017022~myosin binding	5	0.406504	0.0671111	ENSMUSG00000036099, ENSMUSG00000045103, ENSMUSG00000007207, ENSMUSG00000027993, ENSMUSG00000027273	1047	26	17446	3.20439	1	0.554322	66.8464
GOTERM_MF_DIRECT	GO:0042393~histone binding	13	1.05691	0.068545	ENSMUSG00000049502, ENSMUSG00000053754, ENSMUSG00000082229, ENSMUSG00000031529, ENSMUSG00000024789, ENSMUSG00000035623, ENSMUSG00000031229, ENSMUSG00000024921, ENSMUSG00000043909, ENSMUSG00000032249, ENSMUSG00000021477, ENSMUSG00000052889, ENSMUSG00000061186	1047	124	17446	1.74691	1	0.558234	67.647
GOTERM_MF_DIRECT	GO:0042626~ATPase activity, coupled to transmembrane movement of substances	7	0.569106	0.0713188	ENSMUSG00000024130, ENSMUSG00000041797, ENSMUSG00000020620, ENSMUSG00000015243, ENSMUSG00000030249, ENSMUSG00000022822, ENSMUSG00000018800	1047	49	17446	2.38041	1	0.569167	69.1446
GOTERM_MF_DIRECT	GO:0015293~symporter activity	12	0.97561	0.0725827	ENSMUSG00000022462, ENSMUSG00000030310, ENSMUSG00000043885, ENSMUSG00000039838, ENSMUSG00000027894, ENSMUSG00000026904, ENSMUSG00000026220, ENSMUSG00000024935, ENSMUSG00000089774, ENSMUSG00000020142, ENSMUSG00000030500, ENSMUSG00000027340	1047	112	17446	1.7853	1	0.571864	69.8053
GOTERM_MF_DIRECT	GO:0005089~Rho guanyl-nucleotide exchange factor activity	9	0.731707	0.0747388	ENSMUSG00000031442, ENSMUSG00000025558, ENSMUSG00000037946, ENSMUSG00000034037, ENSMUSG00000022788, ENSMUSG00000017631, ENSMUSG00000022263, ENSMUSG00000025656, ENSMUSG00000028059	1047	74	17446	2.02656	1	0.579038	70.9018
GOTERM_MF_DIRECT	GO:0016757~transferase activity, transferring glycosyl groups	19	1.54472	0.0751848	ENSMUSG00000025237, ENSMUSG00000025789, ENSMUSG00000031529, ENSMUSG00000056812, ENSMUSG00000070424, ENSMUSG00000040710, ENSMUSG00000034780, ENSMUSG00000021069, ENSMUSG00000030283, ENSMUSG00000024811, ENSMUSG00000039740, ENSMUSG00000031910, ENSMUSG00000037997, ENSMUSG00000060988, ENSMUSG00000043671, ENSMUSG00000036155, ENSMUSG00000034160, ENSMUSG00000006731, ENSMUSG00000034040	1047	208	17446	1.52209	1	0.577438	71.1239
GOTERM_MF_DIRECT	GO:0003746~translation elongation factor activity	5	0.406504	0.075207	ENSMUSG00000037742, ENSMUSG00000016349, ENSMUSG00000054034, ENSMUSG00000031409, ENSMUSG00000038563	1047	27	17446	3.08571	1	0.573742	71.1349
GOTERM_MF_DIRECT	GO:0038191~neuropilin binding	3	0.243902	0.0790223	ENSMUSG00000028780, ENSMUSG00000063531, ENSMUSG00000028883	1047	8	17446	6.24857	1	0.588745	72.9704
GOTERM_MF_DIRECT	GO:0004862~cAMP-dependent protein kinase inhibitor activity	3	0.243902	0.0790223	ENSMUSG00000020612, ENSMUSG00000002997, ENSMUSG00000027499	1047	8	17446	6.24857	1	0.588745	72.9704
GOTERM_MF_DIRECT	GO:0008046~axon guidance receptor activity	3	0.243902	0.0790223	ENSMUSG00000032537, ENSMUSG00000052516, ENSMUSG00000022883	1047	8	17446	6.24857	1	0.588745	72.9704
GOTERM_MF_DIRECT	GO:0019903~protein phosphatase binding	10	0.813008	0.0806798	ENSMUSG00000003031, ENSMUSG00000052572, ENSMUSG00000024621, ENSMUSG00000036561, ENSMUSG00000004040, ENSMUSG00000041417, ENSMUSG00000020886, ENSMUSG00000001552, ENSMUSG00000021614, ENSMUSG00000005534	1047	88	17446	1.89351	1	0.592909	73.7332
GOTERM_MF_DIRECT	GO:0005525~GTP binding	31	2.52033	0.0809788	ENSMUSG00000028057, ENSMUSG00000062591, ENSMUSG00000003411, ENSMUSG00000037742, ENSMUSG00000033910, ENSMUSG00000016349, ENSMUSG00000047842, ENSMUSG00000021700, ENSMUSG00000050379, ENSMUSG00000005534, ENSMUSG00000025422, ENSMUSG00000024639, ENSMUSG00000032549, ENSMUSG00000020611, ENSMUSG00000058672, ENSMUSG00000010086, ENSMUSG00000026202, ENSMUSG00000041037, ENSMUSG00000026825, ENSMUSG00000019066,…	1047	383	17446	1.34869	1	0.590608	73.8686
GOTERM_MF_DIRECT	GO:0001786~phosphatidylserine binding	6	0.487805	0.0818246	ENSMUSG00000035864, ENSMUSG00000027849, ENSMUSG00000041685, ENSMUSG00000020189, ENSMUSG00000047261, ENSMUSG00000024743	1047	39	17446	2.56351	1	0.590898	74.2482
GOTERM_MF_DIRECT	GO:0050840~extracellular matrix binding	5	0.406504	0.0837701	ENSMUSG00000031375, ENSMUSG00000005397, ENSMUSG00000029675, ENSMUSG00000034664, ENSMUSG00000058297	1047	28	17446	2.97551	1	0.596238	75.1018
GOTERM_MF_DIRECT	GO:0035091~phosphatidylinositol binding	10	0.813008	0.0852429	ENSMUSG00000031442, ENSMUSG00000027534, ENSMUSG00000031028, ENSMUSG00000034377, ENSMUSG00000033885, ENSMUSG00000020605, ENSMUSG00000041685, ENSMUSG00000053617, ENSMUSG00000089872, ENSMUSG00000021171	1047	89	17446	1.87223	1	0.599304	75.7303
GOTERM_MF_DIRECT	GO:0008138~protein tyrosine/serine/threonine phosphatase activity	6	0.487805	0.0891361	ENSMUSG00000037926, ENSMUSG00000030002, ENSMUSG00000033102, ENSMUSG00000047205, ENSMUSG00000037887, ENSMUSG00000013663	1047	40	17446	2.49943	1	0.612882	77.3208
GOTERM_MF_DIRECT	GO:0015269~calcium-activated potassium channel activity	4	0.325203	0.089542	ENSMUSG00000002908, ENSMUSG00000021987, ENSMUSG00000052726, ENSMUSG00000000794	1047	18	17446	3.70285	1	0.611083	77.4809
GOTERM_MF_DIRECT	GO:0016887~ATPase activity	18	1.46341	0.0928738	ENSMUSG00000032101, ENSMUSG00000018707, ENSMUSG00000048120, ENSMUSG00000022822, ENSMUSG00000041144, ENSMUSG00000022884, ENSMUSG00000024921, ENSMUSG00000018800, ENSMUSG00000024130, ENSMUSG00000041797, ENSMUSG00000020620, ENSMUSG00000015243, ENSMUSG00000014602, ENSMUSG00000031099, ENSMUSG00000030249, ENSMUSG00000063077, ENSMUSG00000034187, ENSMUSG00000041642	1047	200	17446	1.49966	1	0.621656	78.7554
GOTERM_MF_DIRECT	GO:0005230~extracellular ligand-gated ion channel activity	6	0.487805	0.0967741	ENSMUSG00000020436, ENSMUSG00000032269, ENSMUSG00000027950, ENSMUSG00000055078, ENSMUSG00000000560, ENSMUSG00000033676	1047	41	17446	2.43847	1	0.634081	80.1616
GOTERM_MF_DIRECT	GO:0015194~L-serine transmembrane transporter activity	3	0.243902	0.0976742	ENSMUSG00000036534, ENSMUSG00000021703, ENSMUSG00000020142	1047	9	17446	5.55428	1	0.634213	80.4734
GOTERM_MF_DIRECT	GO:0008093~cytoskeletal adaptor activity	3	0.243902	0.0976742	ENSMUSG00000032826, ENSMUSG00000003452, ENSMUSG00000069601	1047	9	17446	5.55428	1	0.634213	80.4734
GOTERM_MF_DIRECT	GO:0002162~dystroglycan binding	3	0.243902	0.0976742	ENSMUSG00000033392, ENSMUSG00000015222, ENSMUSG00000045103	1047	9	17446	5.55428	1	0.634213	80.4734

## Sheet: neo-MolFuncDown
Category	Term	Count	%	PValue	Genes	List Total	Pop Hits	Pop Total	Fold Enrichment	Bonferroni	Benjamini	FDR
GOTERM_MF_DIRECT	GO:0046872~metal ion binding	355	25.4298	2.09216e-20	ENSMUSG00000018199, ENSMUSG00000043943, ENSMUSG00000043940, ENSMUSG00000050855, ENSMUSG00000074158, ENSMUSG00000051586, ENSMUSG00000050714, ENSMUSG00000053286, ENSMUSG00000033065, ENSMUSG00000025899, ENSMUSG00000024639, ENSMUSG00000021514, ENSMUSG00000042446, ENSMUSG00000042599, ENSMUSG00000028709, ENSMUSG00000030393, ENSMUSG00000022788, ENSMUSG00000010086, ENSMUSG00000042197, ENSMUSG00000007908,…	1186	3355	17446	1.55649	2.37041e-17	2.37041e-17	3.35814e-17
GOTERM_MF_DIRECT	GO:0005515~protein binding	398	28.51	2.18778e-16	ENSMUSG00000046785, ENSMUSG00000025104, ENSMUSG00000018501, ENSMUSG00000033065, ENSMUSG00000021514, ENSMUSG00000039943, ENSMUSG00000060534, ENSMUSG00000020121, ENSMUSG00000053693, ENSMUSG00000025207, ENSMUSG00000027519, ENSMUSG00000033768, ENSMUSG00000022961, ENSMUSG00000025609, ENSMUSG00000033075, ENSMUSG00000027508, ENSMUSG00000054453, ENSMUSG00000007827, ENSMUSG00000029563, ENSMUSG00000052727,…	1186	4092	17446	1.43073	2.51577e-13	1.25788e-13	3.55271e-13
GOTERM_MF_DIRECT	GO:0016740~transferase activity	156	11.1748	1.48909e-08	ENSMUSG00000028053, ENSMUSG00000056812, ENSMUSG00000038384, ENSMUSG00000022842, ENSMUSG00000042724, ENSMUSG00000070424, ENSMUSG00000053286, ENSMUSG00000025899, ENSMUSG00000033065, ENSMUSG00000029238, ENSMUSG00000053693, ENSMUSG00000022263, ENSMUSG00000034040, ENSMUSG00000000340, ENSMUSG00000029992, ENSMUSG00000034612, ENSMUSG00000021301, ENSMUSG00000053819, ENSMUSG00000027395, ENSMUSG00000035293,…	1186	1472	17446	1.55893	1.68712e-05	5.62376e-06	2.39014e-05
GOTERM_MF_DIRECT	GO:0003676~nucleic acid binding	133	9.52722	9.39505e-08	ENSMUSG00000024268, ENSMUSG00000040761, ENSMUSG00000032580, ENSMUSG00000074158, ENSMUSG00000038384, ENSMUSG00000050855, ENSMUSG00000050714, ENSMUSG00000028842, ENSMUSG00000028389, ENSMUSG00000025899, ENSMUSG00000022708, ENSMUSG00000021514, ENSMUSG00000042109, ENSMUSG00000030393, ENSMUSG00000048385, ENSMUSG00000067430, ENSMUSG00000042699, ENSMUSG00000063108, ENSMUSG00000027583, ENSMUSG00000029167,…	1186	1237	17446	1.58159	0.00010644	2.66111e-05	0.000150801
GOTERM_MF_DIRECT	GO:0000166~nucleotide binding	189	13.5387	1.64216e-07	ENSMUSG00000028057, ENSMUSG00000024268, ENSMUSG00000031441, ENSMUSG00000040761, ENSMUSG00000032580, ENSMUSG00000028051, ENSMUSG00000038384, ENSMUSG00000042724, ENSMUSG00000018707, ENSMUSG00000025899, ENSMUSG00000033065, ENSMUSG00000026944, ENSMUSG00000030643, ENSMUSG00000024639, ENSMUSG00000052707, ENSMUSG00000023025, ENSMUSG00000022840, ENSMUSG00000053693, ENSMUSG00000004317, ENSMUSG00000022263,…	1186	1936	17446	1.43604	0.000186039	3.72106e-05	0.000263584
GOTERM_MF_DIRECT	GO:0005516~calmodulin binding	32	2.29226	1.82412e-06	ENSMUSG00000016179, ENSMUSG00000016346, ENSMUSG00000015222, ENSMUSG00000034799, ENSMUSG00000034593, ENSMUSG00000030815, ENSMUSG00000029471, ENSMUSG00000019943, ENSMUSG00000031285, ENSMUSG00000024743, ENSMUSG00000030272, ENSMUSG00000021057, ENSMUSG00000020431, ENSMUSG00000030000, ENSMUSG00000057738, ENSMUSG00000021313, ENSMUSG00000020315, ENSMUSG00000030376, ENSMUSG00000030374, ENSMUSG00000051177,…	1186	182	17446	2.58636	0.00206459	0.000344395	0.00292786
GOTERM_MF_DIRECT	GO:0016301~kinase activity	79	5.65903	2.36695e-06	ENSMUSG00000020032, ENSMUSG00000029471, ENSMUSG00000042724, ENSMUSG00000089872, ENSMUSG00000033065, ENSMUSG00000050697, ENSMUSG00000027692, ENSMUSG00000028709, ENSMUSG00000052889, ENSMUSG00000017291, ENSMUSG00000038145, ENSMUSG00000053693, ENSMUSG00000022263, ENSMUSG00000061288, ENSMUSG00000067336, ENSMUSG00000053819, ENSMUSG00000062209, ENSMUSG00000032788, ENSMUSG00000029123, ENSMUSG00000063358,…	1186	674	17446	1.72416	0.00267817	0.000383035	0.00379915
GOTERM_MF_DIRECT	GO:0008270~zinc ion binding	113	8.09456	2.94357e-06	ENSMUSG00000028053, ENSMUSG00000031310, ENSMUSG00000032580, ENSMUSG00000044628, ENSMUSG00000075376, ENSMUSG00000039633, ENSMUSG00000051586, ENSMUSG00000023977, ENSMUSG00000028389, ENSMUSG00000025899, ENSMUSG00000042446, ENSMUSG00000058145, ENSMUSG00000042599, ENSMUSG00000023022, ENSMUSG00000010086, ENSMUSG00000031967, ENSMUSG00000055670, ENSMUSG00000035293, ENSMUSG00000032788, ENSMUSG00000034949,…	1186	1075	17446	1.54626	0.00332951	0.000416796	0.00472464
GOTERM_MF_DIRECT	GO:0008017~microtubule binding	33	2.3639	4.97811e-06	ENSMUSG00000022629, ENSMUSG00000015222, ENSMUSG00000020492, ENSMUSG00000020745, ENSMUSG00000037234, ENSMUSG00000031285, ENSMUSG00000025104, ENSMUSG00000068876, ENSMUSG00000018411, ENSMUSG00000049550, ENSMUSG00000028649, ENSMUSG00000033392, ENSMUSG00000052727, ENSMUSG00000005871, ENSMUSG00000021573, ENSMUSG00000026825, ENSMUSG00000058690, ENSMUSG00000029166, ENSMUSG00000029168, ENSMUSG00000067878,…	1186	200	17446	2.42714	0.00562434	0.000626494	0.0079901
GOTERM_MF_DIRECT	GO:0005524~ATP binding	147	10.5301	5.32328e-06	ENSMUSG00000031441, ENSMUSG00000042724, ENSMUSG00000018707, ENSMUSG00000033065, ENSMUSG00000026944, ENSMUSG00000022840, ENSMUSG00000058006, ENSMUSG00000053693, ENSMUSG00000004317, ENSMUSG00000022263, ENSMUSG00000042699, ENSMUSG00000031967, ENSMUSG00000028973, ENSMUSG00000003660, ENSMUSG00000053819, ENSMUSG00000032788, ENSMUSG00000035770, ENSMUSG00000047193, ENSMUSG00000020385, ENSMUSG00000021069,…	1186	1507	17446	1.43488	0.00601314	0.000602947	0.0085441
GOTERM_MF_DIRECT	GO:0004674~protein serine/threonine kinase activity	55	3.93983	7.68728e-06	ENSMUSG00000020032, ENSMUSG00000029471, ENSMUSG00000042724, ENSMUSG00000089872, ENSMUSG00000027692, ENSMUSG00000050697, ENSMUSG00000052889, ENSMUSG00000038145, ENSMUSG00000053693, ENSMUSG00000017291, ENSMUSG00000022263, ENSMUSG00000061288, ENSMUSG00000067336, ENSMUSG00000053819, ENSMUSG00000029123, ENSMUSG00000063358, ENSMUSG00000020385, ENSMUSG00000020580, ENSMUSG00000024122, ENSMUSG00000039913,…	1186	428	17446	1.8903	0.0086719	0.000791479	0.0123382
GOTERM_MF_DIRECT	GO:0004672~protein kinase activity	64	4.58453	1.01396e-05	ENSMUSG00000020032, ENSMUSG00000029471, ENSMUSG00000042724, ENSMUSG00000089872, ENSMUSG00000027692, ENSMUSG00000050697, ENSMUSG00000052889, ENSMUSG00000038145, ENSMUSG00000053693, ENSMUSG00000017291, ENSMUSG00000022263, ENSMUSG00000061288, ENSMUSG00000018334, ENSMUSG00000067336, ENSMUSG00000053819, ENSMUSG00000062209, ENSMUSG00000029123, ENSMUSG00000063358, ENSMUSG00000020385, ENSMUSG00000032537,…	1186	531	17446	1.77295	0.0114225	0.000956896	0.016274
GOTERM_MF_DIRECT	GO:0005244~voltage-gated ion channel activity	25	1.79083	1.08442e-05	ENSMUSG00000018470, ENSMUSG00000016346, ENSMUSG00000059742, ENSMUSG00000038077, ENSMUSG00000050556, ENSMUSG00000034462, ENSMUSG00000028051, ENSMUSG00000040896, ENSMUSG00000021991, ENSMUSG00000040724, ENSMUSG00000010066, ENSMUSG00000020723, ENSMUSG00000070304, ENSMUSG00000032338, ENSMUSG00000028096, ENSMUSG00000062785, ENSMUSG00000004113, ENSMUSG00000000197, ENSMUSG00000017412, ENSMUSG00000023033,…	1186	134	17446	2.74439	0.0122113	0.00094467	0.0174046
GOTERM_MF_DIRECT	GO:0005216~ion channel activity	28	2.00573	3.04927e-05	ENSMUSG00000016346, ENSMUSG00000059742, ENSMUSG00000050556, ENSMUSG00000028051, ENSMUSG00000027365, ENSMUSG00000000560, ENSMUSG00000040724, ENSMUSG00000062785, ENSMUSG00000004113, ENSMUSG00000000197, ENSMUSG00000058975, ENSMUSG00000024112, ENSMUSG00000021313, ENSMUSG00000033676, ENSMUSG00000004317, ENSMUSG00000001985, ENSMUSG00000063142, ENSMUSG00000038077, ENSMUSG00000057182, ENSMUSG00000040896,…	1186	170	17446	2.42282	0.0339587	0.00246472	0.0489328
GOTERM_MF_DIRECT	GO:0005249~voltage-gated potassium channel activity	16	1.14613	5.76509e-05	ENSMUSG00000018470, ENSMUSG00000016346, ENSMUSG00000059742, ENSMUSG00000038077, ENSMUSG00000050556, ENSMUSG00000028051, ENSMUSG00000058740, ENSMUSG00000057182, ENSMUSG00000040896, ENSMUSG00000040724, ENSMUSG00000032338, ENSMUSG00000062785, ENSMUSG00000058975, ENSMUSG00000052726, ENSMUSG00000047959, ENSMUSG00000063142	1186	70	17446	3.36227	0.0632327	0.00434522	0.0924959
GOTERM_MF_DIRECT	GO:0003677~DNA binding	167	11.9628	7.86761e-05	ENSMUSG00000046785, ENSMUSG00000028053, ENSMUSG00000040761, ENSMUSG00000031310, ENSMUSG00000038718, ENSMUSG00000075376, ENSMUSG00000063632, ENSMUSG00000018501, ENSMUSG00000028389, ENSMUSG00000022708, ENSMUSG00000042446, ENSMUSG00000021514, ENSMUSG00000031393, ENSMUSG00000029238, ENSMUSG00000042109, ENSMUSG00000030393, ENSMUSG00000042197, ENSMUSG00000048385, ENSMUSG00000071757, ENSMUSG00000090125,…	1186	1847	17446	1.33003	0.0852857	0.00555598	0.126209
GOTERM_MF_DIRECT	GO:0019901~protein kinase binding	52	3.72493	9.1053e-05	ENSMUSG00000041670, ENSMUSG00000016349, ENSMUSG00000036333, ENSMUSG00000020886, ENSMUSG00000044066, ENSMUSG00000039130, ENSMUSG00000038453, ENSMUSG00000017412, ENSMUSG00000021313, ENSMUSG00000017291, ENSMUSG00000013663, ENSMUSG00000034342, ENSMUSG00000030806, ENSMUSG00000063358, ENSMUSG00000050310, ENSMUSG00000027104, ENSMUSG00000026409, ENSMUSG00000035941, ENSMUSG00000046761, ENSMUSG00000033419,…	1186	434	17446	1.76248	0.0980244	0.00605032	0.14605
GOTERM_MF_DIRECT	GO:0005267~potassium channel activity	16	1.14613	0.000279909	ENSMUSG00000016346, ENSMUSG00000059742, ENSMUSG00000038077, ENSMUSG00000050556, ENSMUSG00000034462, ENSMUSG00000028051, ENSMUSG00000058740, ENSMUSG00000040896, ENSMUSG00000040724, ENSMUSG00000032338, ENSMUSG00000062785, ENSMUSG00000058975, ENSMUSG00000052726, ENSMUSG00000053519, ENSMUSG00000047959, ENSMUSG00000063142	1186	80	17446	2.94199	0.271801	0.0174668	0.448339
GOTERM_MF_DIRECT	GO:0004702~receptor signaling protein serine/threonine kinase activity	13	0.931232	0.000370981	ENSMUSG00000024383, ENSMUSG00000067336, ENSMUSG00000031284, ENSMUSG00000027692, ENSMUSG00000059981, ENSMUSG00000074923, ENSMUSG00000020827, ENSMUSG00000039913, ENSMUSG00000017291, ENSMUSG00000039239, ENSMUSG00000000532, ENSMUSG00000026074, ENSMUSG00000061288	1186	57	17446	3.3549	0.343216	0.0218833	0.593805
GOTERM_MF_DIRECT	GO:0017075~syntaxin-1 binding	8	0.573066	0.000611414	ENSMUSG00000027457, ENSMUSG00000020894, ENSMUSG00000034593, ENSMUSG00000034799, ENSMUSG00000004626, ENSMUSG00000025867, ENSMUSG00000026797, ENSMUSG00000028456	1186	23	17446	5.1165	0.499899	0.0340539	0.976883
GOTERM_MF_DIRECT	GO:0034237~protein kinase A regulatory subunit binding	7	0.501433	0.000625596	ENSMUSG00000021313, ENSMUSG00000018428, ENSMUSG00000067851, ENSMUSG00000040407, ENSMUSG00000024083, ENSMUSG00000021057, ENSMUSG00000022016	1186	17	17446	6.05704	0.507875	0.0331994	0.999436
GOTERM_MF_DIRECT	GO:0019904~protein domain specific binding	36	2.5788	0.00063135	ENSMUSG00000034799, ENSMUSG00000038070, ENSMUSG00000037386, ENSMUSG00000036550, ENSMUSG00000018501, ENSMUSG00000026797, ENSMUSG00000061689, ENSMUSG00000021057, ENSMUSG00000005534, ENSMUSG00000018411, ENSMUSG00000044066, ENSMUSG00000043733, ENSMUSG00000031393, ENSMUSG00000038453, ENSMUSG00000051391, ENSMUSG00000034160, ENSMUSG00000021687, ENSMUSG00000003279, ENSMUSG00000030374, ENSMUSG00000031626,…	1186	289	17446	1.83238	0.511075	0.0320016	1.00859
GOTERM_MF_DIRECT	GO:0044325~ion channel binding	19	1.36103	0.00121505	ENSMUSG00000024589, ENSMUSG00000031770, ENSMUSG00000037386, ENSMUSG00000006930, ENSMUSG00000053819, ENSMUSG00000050556, ENSMUSG00000041670, ENSMUSG00000034462, ENSMUSG00000040896, ENSMUSG00000028525, ENSMUSG00000069601, ENSMUSG00000020894, ENSMUSG00000035640, ENSMUSG00000058975, ENSMUSG00000050627, ENSMUSG00000032826, ENSMUSG00000053519, ENSMUSG00000021699, ENSMUSG00000029361	1186	120	17446	2.32908	0.74779	0.0581328	1.93256
GOTERM_MF_DIRECT	GO:0003779~actin binding	39	2.7937	0.0015349	ENSMUSG00000034593, ENSMUSG00000029094, ENSMUSG00000027365, ENSMUSG00000036053, ENSMUSG00000051586, ENSMUSG00000068876, ENSMUSG00000042121, ENSMUSG00000054728, ENSMUSG00000021057, ENSMUSG00000039637, ENSMUSG00000028649, ENSMUSG00000030000, ENSMUSG00000023022, ENSMUSG00000041773, ENSMUSG00000057738, ENSMUSG00000022788, ENSMUSG00000052727, ENSMUSG00000051391, ENSMUSG00000020315, ENSMUSG00000039585,…	1186	338	17446	1.6973	0.824546	0.069949	2.43543
GOTERM_MF_DIRECT	GO:0034185~apolipoprotein binding	6	0.429799	0.00170971	ENSMUSG00000018411, ENSMUSG00000040249, ENSMUSG00000015243, ENSMUSG00000030201, ENSMUSG00000015568, ENSMUSG00000028613	1186	14	17446	6.30426	0.856117	0.0746195	2.70924
GOTERM_MF_DIRECT	GO:0004842~ubiquitin-protein transferase activity	37	2.65043	0.00274153	ENSMUSG00000070327, ENSMUSG00000024589, ENSMUSG00000040785, ENSMUSG00000025261, ENSMUSG00000040270, ENSMUSG00000044628, ENSMUSG00000075376, ENSMUSG00000039633, ENSMUSG00000023977, ENSMUSG00000024083, ENSMUSG00000025702, ENSMUSG00000001054, ENSMUSG00000025326, ENSMUSG00000039159, ENSMUSG00000034342, ENSMUSG00000044164, ENSMUSG00000049502, ENSMUSG00000041000, ENSMUSG00000040351, ENSMUSG00000038780,…	1186	326	17446	1.66953	0.955418	0.112753	4.31083
GOTERM_MF_DIRECT	GO:0017137~Rab GTPase binding	19	1.36103	0.00328188	ENSMUSG00000035969, ENSMUSG00000052302, ENSMUSG00000030172, ENSMUSG00000020790, ENSMUSG00000038658, ENSMUSG00000037386, ENSMUSG00000034593, ENSMUSG00000041670, ENSMUSG00000054453, ENSMUSG00000051586, ENSMUSG00000037410, ENSMUSG00000039976, ENSMUSG00000038351, ENSMUSG00000031731, ENSMUSG00000003452, ENSMUSG00000026721, ENSMUSG00000029608, ENSMUSG00000017639, ENSMUSG00000042216	1186	131	17446	2.1335	0.975875	0.128853	5.13965
GOTERM_MF_DIRECT	GO:0030507~spectrin binding	8	0.573066	0.00406999	ENSMUSG00000030000, ENSMUSG00000011751, ENSMUSG00000034799, ENSMUSG00000057738, ENSMUSG00000041570, ENSMUSG00000032826, ENSMUSG00000044433, ENSMUSG00000069601	1186	31	17446	3.79612	0.990154	0.152128	6.33645
GOTERM_MF_DIRECT	GO:0003682~chromatin binding	48	3.4384	0.00427078	ENSMUSG00000053754, ENSMUSG00000038369, ENSMUSG00000031134, ENSMUSG00000022141, ENSMUSG00000027678, ENSMUSG00000028053, ENSMUSG00000021488, ENSMUSG00000018476, ENSMUSG00000025104, ENSMUSG00000018501, ENSMUSG00000039989, ENSMUSG00000002324, ENSMUSG00000050697, ENSMUSG00000034910, ENSMUSG00000021514, ENSMUSG00000031393, ENSMUSG00000018537, ENSMUSG00000047907, ENSMUSG00000055817, ENSMUSG00000031540,…	1186	466	17446	1.51519	0.992165	0.15398	6.63908
GOTERM_MF_DIRECT	GO:0016887~ATPase activity	25	1.79083	0.00471862	ENSMUSG00000070327, ENSMUSG00000022629, ENSMUSG00000018707, ENSMUSG00000022822, ENSMUSG00000026944, ENSMUSG00000028649, ENSMUSG00000024130, ENSMUSG00000058006, ENSMUSG00000028973, ENSMUSG00000032101, ENSMUSG00000059796, ENSMUSG00000047193, ENSMUSG00000041144, ENSMUSG00000018800, ENSMUSG00000004187, ENSMUSG00000020620, ENSMUSG00000020527, ENSMUSG00000014602, ENSMUSG00000015243, ENSMUSG00000052812,…	1186	200	17446	1.83874	0.995294	0.163583	7.31079
GOTERM_MF_DIRECT	GO:0003777~microtubule motor activity	13	0.931232	0.00496061	ENSMUSG00000022629, ENSMUSG00000024862, ENSMUSG00000035770, ENSMUSG00000047193, ENSMUSG00000018707, ENSMUSG00000041144, ENSMUSG00000004187, ENSMUSG00000006740, ENSMUSG00000014602, ENSMUSG00000021294, ENSMUSG00000063077, ENSMUSG00000060012, ENSMUSG00000041642	1186	76	17446	2.51618	0.996427	0.166193	7.67187
GOTERM_MF_DIRECT	GO:0047485~protein N-terminus binding	17	1.21777	0.0056431	ENSMUSG00000016346, ENSMUSG00000022141, ENSMUSG00000027678, ENSMUSG00000034799, ENSMUSG00000020777, ENSMUSG00000050556, ENSMUSG00000026812, ENSMUSG00000019923, ENSMUSG00000026797, ENSMUSG00000070880, ENSMUSG00000031393, ENSMUSG00000057738, ENSMUSG00000053519, ENSMUSG00000039239, ENSMUSG00000020647, ENSMUSG00000007021, ENSMUSG00000026048	1186	117	17446	2.13734	0.998358	0.181569	8.6831
GOTERM_MF_DIRECT	GO:0048365~Rac GTPase binding	9	0.644699	0.00565411	ENSMUSG00000002489, ENSMUSG00000028556, ENSMUSG00000031292, ENSMUSG00000026782, ENSMUSG00000033792, ENSMUSG00000020121, ENSMUSG00000030257, ENSMUSG00000035954, ENSMUSG00000033763	1186	41	17446	3.22901	0.998378	0.176898	8.69933
GOTERM_MF_DIRECT	GO:0003700~transcription factor activity, sequence-specific DNA binding	80	5.73066	0.00674218	ENSMUSG00000040761, ENSMUSG00000040270, ENSMUSG00000003949, ENSMUSG00000038718, ENSMUSG00000040929, ENSMUSG00000072294, ENSMUSG00000074158, ENSMUSG00000063632, ENSMUSG00000018501, ENSMUSG00000021514, ENSMUSG00000031393, ENSMUSG00000029238, ENSMUSG00000055817, ENSMUSG00000030393, ENSMUSG00000042197, ENSMUSG00000005893, ENSMUSG00000090125, ENSMUSG00000071757, ENSMUSG00000062012, ENSMUSG00000063108,…	1186	883	17446	1.33272	0.999531	0.20183	10.2898
GOTERM_MF_DIRECT	GO:0030552~cAMP binding	7	0.501433	0.00687705	ENSMUSG00000028051, ENSMUSG00000028525, ENSMUSG00000032177, ENSMUSG00000021699, ENSMUSG00000030653, ENSMUSG00000041741, ENSMUSG00000032338	1186	26	17446	3.96037	0.999598	0.200196	10.4851
GOTERM_MF_DIRECT	GO:0051213~dioxygenase activity	13	0.931232	0.00751587	ENSMUSG00000048495, ENSMUSG00000026664, ENSMUSG00000040943, ENSMUSG00000042207, ENSMUSG00000018476, ENSMUSG00000037876, ENSMUSG00000030180, ENSMUSG00000053470, ENSMUSG00000042599, ENSMUSG00000034832, ENSMUSG00000019916, ENSMUSG00000057134, ENSMUSG00000047146	1186	80	17446	2.39037	0.999806	0.211352	11.4049
GOTERM_MF_DIRECT	GO:0005248~voltage-gated sodium channel activity	6	0.429799	0.00941573	ENSMUSG00000023033, ENSMUSG00000034462, ENSMUSG00000028051, ENSMUSG00000057182, ENSMUSG00000070304, ENSMUSG00000032338	1186	20	17446	4.41298	0.999978	0.251505	14.0882
GOTERM_MF_DIRECT	GO:0005096~GTPase activator activity	27	1.9341	0.00964358	ENSMUSG00000052302, ENSMUSG00000019775, ENSMUSG00000050730, ENSMUSG00000035954, ENSMUSG00000037410, ENSMUSG00000025422, ENSMUSG00000024639, ENSMUSG00000032714, ENSMUSG00000030583, ENSMUSG00000020121, ENSMUSG00000041986, ENSMUSG00000030257, ENSMUSG00000039585, ENSMUSG00000051177, ENSMUSG00000058230, ENSMUSG00000017631, ENSMUSG00000041351, ENSMUSG00000035133, ENSMUSG00000036501, ENSMUSG00000038351,…	1186	235	17446	1.69008	0.999983	0.250933	14.4048
GOTERM_MF_DIRECT	GO:0032403~protein complex binding	37	2.65043	0.0118709	ENSMUSG00000053825, ENSMUSG00000024897, ENSMUSG00000027678, ENSMUSG00000003031, ENSMUSG00000020745, ENSMUSG00000020886, ENSMUSG00000038738, ENSMUSG00000021057, ENSMUSG00000005534, ENSMUSG00000024639, ENSMUSG00000018411, ENSMUSG00000032258, ENSMUSG00000026031, ENSMUSG00000032714, ENSMUSG00000057738, ENSMUSG00000031748, ENSMUSG00000052727, ENSMUSG00000022973, ENSMUSG00000067825, ENSMUSG00000005871,…	1186	358	17446	1.5203	0.999999	0.293143	17.4429
GOTERM_MF_DIRECT	GO:0035064~methylated histone binding	9	0.644699	0.0129968	ENSMUSG00000053754, ENSMUSG00000042599, ENSMUSG00000043909, ENSMUSG00000029267, ENSMUSG00000039989, ENSMUSG00000021395, ENSMUSG00000031229, ENSMUSG00000009575, ENSMUSG00000026873	1186	47	17446	2.8168	1	0.309644	18.94
GOTERM_MF_DIRECT	GO:0017124~SH3 domain binding	16	1.14613	0.013806	ENSMUSG00000029094, ENSMUSG00000041670, ENSMUSG00000026782, ENSMUSG00000031246, ENSMUSG00000040990, ENSMUSG00000031284, ENSMUSG00000035954, ENSMUSG00000037541, ENSMUSG00000086040, ENSMUSG00000038738, ENSMUSG00000018411, ENSMUSG00000041112, ENSMUSG00000022973, ENSMUSG00000031955, ENSMUSG00000024501, ENSMUSG00000034342	1186	118	17446	1.99457	1	0.318988	20.0001
GOTERM_MF_DIRECT	GO:0008234~cysteine-type peptidase activity	18	1.2894	0.0150492	ENSMUSG00000031154, ENSMUSG00000046404, ENSMUSG00000035547, ENSMUSG00000028514, ENSMUSG00000022772, ENSMUSG00000059263, ENSMUSG00000026854, ENSMUSG00000033075, ENSMUSG00000036712, ENSMUSG00000031010, ENSMUSG00000056342, ENSMUSG00000026031, ENSMUSG00000028015, ENSMUSG00000021477, ENSMUSG00000051527, ENSMUSG00000031066, ENSMUSG00000052917, ENSMUSG00000034252	1186	141	17446	1.87787	1	0.335723	21.6036
GOTERM_MF_DIRECT	GO:0008483~transaminase activity	6	0.429799	0.0172599	ENSMUSG00000029992, ENSMUSG00000030934, ENSMUSG00000032607, ENSMUSG00000030268, ENSMUSG00000057880, ENSMUSG00000025190	1186	23	17446	3.83738	1	0.367926	24.3807
GOTERM_MF_DIRECT	GO:0019905~syntaxin binding	12	0.859599	0.0190101	ENSMUSG00000020894, ENSMUSG00000019478, ENSMUSG00000034799, ENSMUSG00000057738, ENSMUSG00000015243, ENSMUSG00000054453, ENSMUSG00000004626, ENSMUSG00000029608, ENSMUSG00000025867, ENSMUSG00000026797, ENSMUSG00000024743, ENSMUSG00000028456	1186	80	17446	2.20649	1	0.389955	26.5136
GOTERM_MF_DIRECT	GO:0005085~guanyl-nucleotide exchange factor activity	19	1.36103	0.0190935	ENSMUSG00000031442, ENSMUSG00000031174, ENSMUSG00000037946, ENSMUSG00000038658, ENSMUSG00000017631, ENSMUSG00000018001, ENSMUSG00000038831, ENSMUSG00000067851, ENSMUSG00000035954, ENSMUSG00000066129, ENSMUSG00000040687, ENSMUSG00000017132, ENSMUSG00000002489, ENSMUSG00000028556, ENSMUSG00000022788, ENSMUSG00000041112, ENSMUSG00000061751, ENSMUSG00000022263, ENSMUSG00000025656	1186	156	17446	1.7916	1	0.384537	26.6139
GOTERM_MF_DIRECT	GO:0005251~delayed rectifier potassium channel activity	7	0.501433	0.0191413	ENSMUSG00000062785, ENSMUSG00000016346, ENSMUSG00000038077, ENSMUSG00000050556, ENSMUSG00000058975, ENSMUSG00000040724, ENSMUSG00000047959	1186	32	17446	3.2178	1	0.378755	26.6713
GOTERM_MF_DIRECT	GO:0003723~RNA binding	69	4.94269	0.0195815	ENSMUSG00000024268, ENSMUSG00000003226, ENSMUSG00000018199, ENSMUSG00000040761, ENSMUSG00000032580, ENSMUSG00000026889, ENSMUSG00000038384, ENSMUSG00000075376, ENSMUSG00000022160, ENSMUSG00000053286, ENSMUSG00000028842, ENSMUSG00000025899, ENSMUSG00000005610, ENSMUSG00000061411, ENSMUSG00000052707, ENSMUSG00000042109, ENSMUSG00000023025, ENSMUSG00000030411, ENSMUSG00000037475, ENSMUSG00000028060,…	1186	780	17446	1.30126	1	0.379185	27.1977
GOTERM_MF_DIRECT	GO:0005545~1-phosphatidylinositol binding	5	0.358166	0.019947	ENSMUSG00000031442, ENSMUSG00000073643, ENSMUSG00000043940, ENSMUSG00000021706, ENSMUSG00000033419	1186	16	17446	4.59686	1	0.378482	27.6321
GOTERM_MF_DIRECT	GO:0003785~actin monomer binding	6	0.429799	0.0206135	ENSMUSG00000023022, ENSMUSG00000033763, ENSMUSG00000035934, ENSMUSG00000027805, ENSMUSG00000022353, ENSMUSG00000072955	1186	24	17446	3.67749	1	0.382215	28.418
GOTERM_MF_DIRECT	GO:0019894~kinesin binding	8	0.573066	0.0218467	ENSMUSG00000058975, ENSMUSG00000031731, ENSMUSG00000024862, ENSMUSG00000039953, ENSMUSG00000040724, ENSMUSG00000028613, ENSMUSG00000020859, ENSMUSG00000022619	1186	42	17446	2.8019	1	0.393794	29.8512
GOTERM_MF_DIRECT	GO:0016874~ligase activity	36	2.5788	0.0221594	ENSMUSG00000070327, ENSMUSG00000024589, ENSMUSG00000003226, ENSMUSG00000040785, ENSMUSG00000025261, ENSMUSG00000041650, ENSMUSG00000040415, ENSMUSG00000075376, ENSMUSG00000023977, ENSMUSG00000039989, ENSMUSG00000024083, ENSMUSG00000091722, ENSMUSG00000032527, ENSMUSG00000025702, ENSMUSG00000042197, ENSMUSG00000033004, ENSMUSG00000025326, ENSMUSG00000034342, ENSMUSG00000044164, ENSMUSG00000036745,…	1186	362	17446	1.46287	1	0.392147	30.2102
GOTERM_MF_DIRECT	GO:0046966~thyroid hormone receptor binding	6	0.429799	0.0243652	ENSMUSG00000079487, ENSMUSG00000038369, ENSMUSG00000034297, ENSMUSG00000021488, ENSMUSG00000018501, ENSMUSG00000026219	1186	25	17446	3.53039	1	0.415767	32.6947
GOTERM_MF_DIRECT	GO:0016706~oxidoreductase activity, acting on paired donors, with incorporation or reduction of molecular oxygen, 2-oxoglutarate as one donor, and incorporation of one atom each of oxygen into both donors	6	0.429799	0.0243652	ENSMUSG00000048495, ENSMUSG00000042599, ENSMUSG00000034832, ENSMUSG00000042207, ENSMUSG00000025899, ENSMUSG00000030180	1186	25	17446	3.53039	1	0.415767	32.6947
GOTERM_MF_DIRECT	GO:0005086~ARF guanyl-nucleotide exchange factor activity	6	0.429799	0.0243652	ENSMUSG00000017132, ENSMUSG00000025224, ENSMUSG00000018001, ENSMUSG00000067851, ENSMUSG00000040797, ENSMUSG00000039735	1186	25	17446	3.53039	1	0.415767	32.6947
GOTERM_MF_DIRECT	GO:0070579~methylcytosine dioxygenase activity	3	0.2149	0.0252226	ENSMUSG00000040943, ENSMUSG00000034832, ENSMUSG00000047146	1186	4	17446	11.0325	1	0.420801	33.6378
GOTERM_MF_DIRECT	GO:0005509~calcium ion binding	62	4.44126	0.0257356	ENSMUSG00000027010, ENSMUSG00000036862, ENSMUSG00000029471, ENSMUSG00000000804, ENSMUSG00000028649, ENSMUSG00000039943, ENSMUSG00000051375, ENSMUSG00000027612, ENSMUSG00000002341, ENSMUSG00000021313, ENSMUSG00000073791, ENSMUSG00000036766, ENSMUSG00000102440, ENSMUSG00000051177, ENSMUSG00000034342, ENSMUSG00000103749, ENSMUSG00000040249, ENSMUSG00000055670, ENSMUSG00000038074, ENSMUSG00000028373,…	1186	699	17446	1.30475	1	0.42134	34.1962
GOTERM_MF_DIRECT	GO:0000149~SNARE binding	10	0.716332	0.0282217	ENSMUSG00000030806, ENSMUSG00000020894, ENSMUSG00000034593, ENSMUSG00000034799, ENSMUSG00000050556, ENSMUSG00000061536, ENSMUSG00000025867, ENSMUSG00000026797, ENSMUSG00000020576, ENSMUSG00000024743	1186	64	17446	2.29843	1	0.445522	36.8403
GOTERM_MF_DIRECT	GO:0004386~helicase activity	16	1.14613	0.0287261	ENSMUSG00000053754, ENSMUSG00000029920, ENSMUSG00000003660, ENSMUSG00000032101, ENSMUSG00000059796, ENSMUSG00000020721, ENSMUSG00000038774, ENSMUSG00000032097, ENSMUSG00000031229, ENSMUSG00000027770, ENSMUSG00000056608, ENSMUSG00000005045, ENSMUSG00000034154, ENSMUSG00000057133, ENSMUSG00000078671, ENSMUSG00000042699	1186	129	17446	1.82449	1	0.445507	37.3644
GOTERM_MF_DIRECT	GO:0030170~pyridoxal phosphate binding	9	0.644699	0.0313121	ENSMUSG00000030934, ENSMUSG00000032788, ENSMUSG00000030268, ENSMUSG00000057880, ENSMUSG00000021069, ENSMUSG00000024039, ENSMUSG00000026787, ENSMUSG00000025190, ENSMUSG00000070880	1186	55	17446	2.40708	1	0.468658	39.9883
GOTERM_MF_DIRECT	GO:0003729~mRNA binding	17	1.21777	0.0316447	ENSMUSG00000024268, ENSMUSG00000033565, ENSMUSG00000031134, ENSMUSG00000040423, ENSMUSG00000032580, ENSMUSG00000075376, ENSMUSG00000024991, ENSMUSG00000022160, ENSMUSG00000063919, ENSMUSG00000079065, ENSMUSG00000031393, ENSMUSG00000022858, ENSMUSG00000053536, ENSMUSG00000024188, ENSMUSG00000037475, ENSMUSG00000005506, ENSMUSG00000025982	1186	142	17446	1.76105	1	0.466425	40.3181
GOTERM_MF_DIRECT	GO:0035255~ionotropic glutamate receptor binding	6	0.429799	0.0331167	ENSMUSG00000019478, ENSMUSG00000050321, ENSMUSG00000037541, ENSMUSG00000020886, ENSMUSG00000038738, ENSMUSG00000030209	1186	27	17446	3.26888	1	0.47624	41.7578
GOTERM_MF_DIRECT	GO:0004176~ATP-dependent peptidase activity	4	0.286533	0.0341706	ENSMUSG00000031967, ENSMUSG00000016239, ENSMUSG00000048814, ENSMUSG00000039633	1186	11	17446	5.34907	1	0.481356	42.7685
GOTERM_MF_DIRECT	GO:0043560~insulin receptor substrate binding	4	0.286533	0.0341706	ENSMUSG00000043733, ENSMUSG00000041417, ENSMUSG00000032462, ENSMUSG00000005534	1186	11	17446	5.34907	1	0.481356	42.7685
GOTERM_MF_DIRECT	GO:0036459~thiol-dependent ubiquitinyl hydrolase activity	11	0.787966	0.035027	ENSMUSG00000056342, ENSMUSG00000031154, ENSMUSG00000046404, ENSMUSG00000028514, ENSMUSG00000051527, ENSMUSG00000031066, ENSMUSG00000000804, ENSMUSG00000026854, ENSMUSG00000059263, ENSMUSG00000036712, ENSMUSG00000031010	1186	77	17446	2.10142	1	0.48431	43.5776
GOTERM_MF_DIRECT	GO:0005543~phospholipid binding	12	0.859599	0.0356807	ENSMUSG00000002489, ENSMUSG00000020894, ENSMUSG00000058230, ENSMUSG00000011751, ENSMUSG00000040276, ENSMUSG00000024851, ENSMUSG00000043940, ENSMUSG00000052727, ENSMUSG00000033419, ENSMUSG00000020315, ENSMUSG00000046598, ENSMUSG00000073664	1186	88	17446	2.0059	1	0.485187	44.188
GOTERM_MF_DIRECT	GO:0008026~ATP-dependent helicase activity	6	0.429799	0.0381373	ENSMUSG00000027770, ENSMUSG00000003660, ENSMUSG00000018474, ENSMUSG00000005045, ENSMUSG00000057133, ENSMUSG00000042699	1186	28	17446	3.15213	1	0.50306	46.4269
GOTERM_MF_DIRECT	GO:0035091~phosphatidylinositol binding	12	0.859599	0.0383175	ENSMUSG00000031442, ENSMUSG00000028385, ENSMUSG00000020828, ENSMUSG00000031028, ENSMUSG00000034377, ENSMUSG00000024851, ENSMUSG00000033885, ENSMUSG00000020605, ENSMUSG00000053617, ENSMUSG00000089872, ENSMUSG00000028136, ENSMUSG00000038371	1186	89	17446	1.98336	1	0.499265	46.5878
GOTERM_MF_DIRECT	GO:0042393~histone binding	15	1.0745	0.0418559	ENSMUSG00000049502, ENSMUSG00000053754, ENSMUSG00000058318, ENSMUSG00000031529, ENSMUSG00000035623, ENSMUSG00000031229, ENSMUSG00000043909, ENSMUSG00000032249, ENSMUSG00000052812, ENSMUSG00000021477, ENSMUSG00000052889, ENSMUSG00000016624, ENSMUSG00000066232, ENSMUSG00000061186, ENSMUSG00000078671	1186	124	17446	1.77943	1	0.525403	49.6563
GOTERM_MF_DIRECT	GO:0051010~microtubule plus-end binding	4	0.286533	0.0433133	ENSMUSG00000049550, ENSMUSG00000033392, ENSMUSG00000040549, ENSMUSG00000005871	1186	12	17446	4.90332	1	0.532394	50.8715
GOTERM_MF_DIRECT	GO:0044822~poly(A) RNA binding	91	6.51862	0.0437875	ENSMUSG00000028248, ENSMUSG00000040761, ENSMUSG00000041670, ENSMUSG00000032580, ENSMUSG00000018474, ENSMUSG00000020074, ENSMUSG00000051550, ENSMUSG00000075376, ENSMUSG00000053286, ENSMUSG00000018707, ENSMUSG00000028842, ENSMUSG00000035093, ENSMUSG00000003039, ENSMUSG00000005610, ENSMUSG00000052707, ENSMUSG00000028649, ENSMUSG00000031393, ENSMUSG00000023025, ENSMUSG00000030411, ENSMUSG00000039782,…	1186	1113	17446	1.2027	1	0.531007	51.2609
GOTERM_MF_DIRECT	GO:0016757~transferase activity, transferring glycosyl groups	22	1.57593	0.0445742	ENSMUSG00000032123, ENSMUSG00000031529, ENSMUSG00000043940, ENSMUSG00000025158, ENSMUSG00000056812, ENSMUSG00000070424, ENSMUSG00000034780, ENSMUSG00000021069, ENSMUSG00000043857, ENSMUSG00000030283, ENSMUSG00000042428, ENSMUSG00000024811, ENSMUSG00000031910, ENSMUSG00000037997, ENSMUSG00000060988, ENSMUSG00000043671, ENSMUSG00000036155, ENSMUSG00000034160, ENSMUSG00000031749, ENSMUSG00000006731,…	1186	208	17446	1.55586	1	0.532215	51.9006
GOTERM_MF_DIRECT	GO:0004843~thiol-dependent ubiquitin-specific protease activity	11	0.787966	0.0471693	ENSMUSG00000056342, ENSMUSG00000031154, ENSMUSG00000063317, ENSMUSG00000046404, ENSMUSG00000051527, ENSMUSG00000031066, ENSMUSG00000000804, ENSMUSG00000035713, ENSMUSG00000026854, ENSMUSG00000059263, ENSMUSG00000036712	1186	81	17446	1.99765	1	0.547694	53.9553
GOTERM_MF_DIRECT	GO:0005272~sodium channel activity	6	0.429799	0.049503	ENSMUSG00000000197, ENSMUSG00000023033, ENSMUSG00000028051, ENSMUSG00000023017, ENSMUSG00000070304, ENSMUSG00000032338	1186	30	17446	2.94199	1	0.56034	55.7324
GOTERM_MF_DIRECT	GO:0004683~calmodulin-dependent protein kinase activity	5	0.358166	0.0501592	ENSMUSG00000016179, ENSMUSG00000053819, ENSMUSG00000029471, ENSMUSG00000031285, ENSMUSG00000030272	1186	21	17446	3.50237	1	0.560096	56.2204
GOTERM_MF_DIRECT	GO:0003950~NAD+ ADP-ribosyltransferase activity	5	0.358166	0.0501592	ENSMUSG00000024811, ENSMUSG00000031529, ENSMUSG00000037997, ENSMUSG00000021090, ENSMUSG00000070424	1186	21	17446	3.50237	1	0.560096	56.2204
GOTERM_MF_DIRECT	GO:0050839~cell adhesion molecule binding	10	0.716332	0.0503086	ENSMUSG00000033768, ENSMUSG00000043733, ENSMUSG00000013033, ENSMUSG00000005338, ENSMUSG00000022865, ENSMUSG00000032249, ENSMUSG00000016150, ENSMUSG00000027962, ENSMUSG00000031302, ENSMUSG00000030209	1186	71	17446	2.07182	1	0.556151	56.3309
GOTERM_MF_DIRECT	GO:0030165~PDZ domain binding	14	1.00287	0.0510994	ENSMUSG00000024897, ENSMUSG00000030172, ENSMUSG00000017314, ENSMUSG00000020777, ENSMUSG00000019943, ENSMUSG00000036333, ENSMUSG00000020886, ENSMUSG00000035954, ENSMUSG00000037703, ENSMUSG00000031376, ENSMUSG00000020524, ENSMUSG00000022865, ENSMUSG00000007989, ENSMUSG00000013663	1186	116	17446	1.77534	1	0.556949	56.9108
GOTERM_MF_DIRECT	GO:0008138~protein tyrosine/serine/threonine phosphatase activity	7	0.501433	0.0513721	ENSMUSG00000037926, ENSMUSG00000030002, ENSMUSG00000033102, ENSMUSG00000003518, ENSMUSG00000037887, ENSMUSG00000042121, ENSMUSG00000013663	1186	40	17446	2.57424	1	0.554016	57.1092
GOTERM_MF_DIRECT	GO:0004115~3',5'-cyclic-AMP phosphodiesterase activity	4	0.286533	0.0535407	ENSMUSG00000028525, ENSMUSG00000032177, ENSMUSG00000021699, ENSMUSG00000041741	1186	13	17446	4.52614	1	0.564508	58.6562
GOTERM_MF_DIRECT	GO:0070016~armadillo repeat domain binding	4	0.286533	0.0535407	ENSMUSG00000053754, ENSMUSG00000036550, ENSMUSG00000020954, ENSMUSG00000030374	1186	13	17446	4.52614	1	0.564508	58.6562
GOTERM_MF_DIRECT	GO:0003824~catalytic activity	43	3.08023	0.0540313	ENSMUSG00000016179, ENSMUSG00000032295, ENSMUSG00000037217, ENSMUSG00000041650, ENSMUSG00000043943, ENSMUSG00000022842, ENSMUSG00000031284, ENSMUSG00000042751, ENSMUSG00000033065, ENSMUSG00000025899, ENSMUSG00000030272, ENSMUSG00000048264, ENSMUSG00000027784, ENSMUSG00000022223, ENSMUSG00000034160, ENSMUSG00000046442, ENSMUSG00000021592, ENSMUSG00000039096, ENSMUSG00000007908, ENSMUSG00000037826,…	1186	479	17446	1.32052	1	0.563109	58.9989
GOTERM_MF_DIRECT	GO:0030971~receptor tyrosine kinase binding	8	0.573066	0.0556137	ENSMUSG00000002489, ENSMUSG00000043733, ENSMUSG00000051391, ENSMUSG00000020312, ENSMUSG00000041417, ENSMUSG00000035954, ENSMUSG00000024991, ENSMUSG00000034342	1186	51	17446	2.30744	1	0.569131	60.086
GOTERM_MF_DIRECT	GO:0035014~phosphatidylinositol 3-kinase regulator activity	3	0.2149	0.0575642	ENSMUSG00000041417, ENSMUSG00000025422, ENSMUSG00000028698	1186	6	17446	7.35497	1	0.577341	61.3888
GOTERM_MF_DIRECT	GO:0032182~ubiquitin-like protein binding	3	0.2149	0.0575642	ENSMUSG00000050556, ENSMUSG00000038506, ENSMUSG00000051674	1186	6	17446	7.35497	1	0.577341	61.3888
GOTERM_MF_DIRECT	GO:0005245~voltage-gated calcium channel activity	7	0.501433	0.062707	ENSMUSG00000004113, ENSMUSG00000017412, ENSMUSG00000034462, ENSMUSG00000024112, ENSMUSG00000021991, ENSMUSG00000010066, ENSMUSG00000020723	1186	42	17446	2.45166	1	0.604958	64.6354
GOTERM_MF_DIRECT	GO:0005262~calcium channel activity	11	0.787966	0.0659509	ENSMUSG00000004113, ENSMUSG00000017412, ENSMUSG00000034462, ENSMUSG00000024112, ENSMUSG00000021313, ENSMUSG00000027365, ENSMUSG00000021991, ENSMUSG00000014503, ENSMUSG00000010066, ENSMUSG00000020723, ENSMUSG00000030209	1186	86	17446	1.88151	1	0.619495	66.5496
GOTERM_MF_DIRECT	GO:0030331~estrogen receptor binding	7	0.501433	0.0688842	ENSMUSG00000029167, ENSMUSG00000027678, ENSMUSG00000021488, ENSMUSG00000041417, ENSMUSG00000018501, ENSMUSG00000036550, ENSMUSG00000020647	1186	43	17446	2.39464	1	0.631502	68.1964
GOTERM_MF_DIRECT	GO:0018024~histone-lysine N-methyltransferase activity	6	0.429799	0.0698973	ENSMUSG00000048154, ENSMUSG00000029004, ENSMUSG00000028053, ENSMUSG00000021488, ENSMUSG00000038056, ENSMUSG00000038384	1186	33	17446	2.67454	1	0.632558	68.7473
GOTERM_MF_DIRECT	GO:0051117~ATPase binding	11	0.787966	0.0746342	ENSMUSG00000019478, ENSMUSG00000019302, ENSMUSG00000034462, ENSMUSG00000015243, ENSMUSG00000000948, ENSMUSG00000067825, ENSMUSG00000032050, ENSMUSG00000032826, ENSMUSG00000041417, ENSMUSG00000021699, ENSMUSG00000029361	1186	88	17446	1.83874	1	0.653137	71.2065
GOTERM_MF_DIRECT	GO:0005078~MAP-kinase scaffold activity	3	0.2149	0.0770332	ENSMUSG00000018334, ENSMUSG00000061578, ENSMUSG00000020859	1186	7	17446	6.30426	1	0.660823	72.3816
GOTERM_MF_DIRECT	GO:0019208~phosphatase regulator activity	3	0.2149	0.0770332	ENSMUSG00000073557, ENSMUSG00000019907, ENSMUSG00000038371	1186	7	17446	6.30426	1	0.660823	72.3816
GOTERM_MF_DIRECT	GO:0015180~L-alanine transmembrane transporter activity	3	0.2149	0.0770332	ENSMUSG00000043885, ENSMUSG00000036534, ENSMUSG00000020142	1186	7	17446	6.30426	1	0.660823	72.3816
GOTERM_MF_DIRECT	GO:0030306~ADP-ribosylation factor binding	3	0.2149	0.0770332	ENSMUSG00000029778, ENSMUSG00000017639, ENSMUSG00000049313	1186	7	17446	6.30426	1	0.660823	72.3816
GOTERM_MF_DIRECT	GO:0097322~7SK snRNA binding	3	0.2149	0.0770332	ENSMUSG00000011960, ENSMUSG00000028137, ENSMUSG00000048878	1186	7	17446	6.30426	1	0.660823	72.3816
GOTERM_MF_DIRECT	GO:0008179~adenylate cyclase binding	4	0.286533	0.0770621	ENSMUSG00000020524, ENSMUSG00000022840, ENSMUSG00000029778, ENSMUSG00000021057	1186	15	17446	3.92265	1	0.656624	72.3954
GOTERM_MF_DIRECT	GO:0034236~protein kinase A catalytic subunit binding	4	0.286533	0.0770621	ENSMUSG00000021313, ENSMUSG00000027499, ENSMUSG00000024083, ENSMUSG00000022016	1186	15	17446	3.92265	1	0.656624	72.3954
GOTERM_MF_DIRECT	GO:0042826~histone deacetylase binding	13	0.931232	0.0777122	ENSMUSG00000022141, ENSMUSG00000020484, ENSMUSG00000040712, ENSMUSG00000002625, ENSMUSG00000018501, ENSMUSG00000009575, ENSMUSG00000027770, ENSMUSG00000044548, ENSMUSG00000031393, ENSMUSG00000005045, ENSMUSG00000062906, ENSMUSG00000012076, ENSMUSG00000001419	1186	112	17446	1.7074	1	0.655542	72.7059
GOTERM_MF_DIRECT	GO:0005158~insulin receptor binding	6	0.429799	0.0856998	ENSMUSG00000043733, ENSMUSG00000023266, ENSMUSG00000073725, ENSMUSG00000024122, ENSMUSG00000041417, ENSMUSG00000032253	1186	35	17446	2.52171	1	0.688642	76.2626
GOTERM_MF_DIRECT	GO:0052890~oxidoreductase activity, acting on the CH-CH group of donors, with a flavin as acceptor	4	0.286533	0.0902425	ENSMUSG00000020777, ENSMUSG00000027332, ENSMUSG00000062908, ENSMUSG00000030861	1186	16	17446	3.67749	1	0.704084	78.0865
GOTERM_MF_DIRECT	GO:0015095~magnesium ion transmembrane transporter activity	4	0.286533	0.0902425	ENSMUSG00000028803, ENSMUSG00000035798, ENSMUSG00000061273, ENSMUSG00000064105	1186	16	17446	3.67749	1	0.704084	78.0865
GOTERM_MF_DIRECT	GO:0015631~tubulin binding	7	0.501433	0.0969604	ENSMUSG00000049550, ENSMUSG00000064128, ENSMUSG00000018411, ENSMUSG00000015222, ENSMUSG00000067878, ENSMUSG00000021573, ENSMUSG00000025104	1186	47	17446	2.19084	1	0.727019	80.5443
GOTERM_MF_DIRECT	GO:0008046~axon guidance receptor activity	3	0.2149	0.0982061	ENSMUSG00000032537, ENSMUSG00000052516, ENSMUSG00000022883	1186	8	17446	5.51623	1	0.727824	80.9707
GOTERM_MF_DIRECT	GO:0042578~phosphoric ester hydrolase activity	3	0.2149	0.0982061	ENSMUSG00000022973, ENSMUSG00000042105, ENSMUSG00000073678	1186	8	17446	5.51623	1	0.727824	80.9707
GOTERM_MF_DIRECT	GO:0015271~outward rectifier potassium channel activity	3	0.2149	0.0982061	ENSMUSG00000050556, ENSMUSG00000040724, ENSMUSG00000047959	1186	8	17446	5.51623	1	0.727824	80.9707

## Sheet: neoneoBioProcessUp
Category	Term	Count	%	PValue	Genes	List Total	Pop Hits	Pop Total	Fold Enrichment	Bonferroni	Benjamini	FDR
GOTERM_BP_DIRECT	GO:0006974~cellular response to DNA damage stimulus	71	8.00451	1.3244e-23	ENSMUSG00000032397, ENSMUSG00000005370, ENSMUSG00000041429, ENSMUSG00000020474, ENSMUSG00000001228, ENSMUSG00000025144, ENSMUSG00000028702, ENSMUSG00000043987, ENSMUSG00000035958, ENSMUSG00000039231, ENSMUSG00000037474, ENSMUSG00000032498, ENSMUSG00000024151, ENSMUSG00000001524, ENSMUSG00000037570, ENSMUSG00000025077, ENSMUSG00000054051, ENSMUSG00000010461, ENSMUSG00000030538, ENSMUSG00000025507,…	759	420	18082	4.0273	3.50435e-20	3.50435e-20	2.35145e-20
GOTERM_BP_DIRECT	GO:0006281~DNA repair	58	6.5389	5.72463e-21	ENSMUSG00000005370, ENSMUSG00000041429, ENSMUSG00000020474, ENSMUSG00000001228, ENSMUSG00000025144, ENSMUSG00000028702, ENSMUSG00000043987, ENSMUSG00000035958, ENSMUSG00000032498, ENSMUSG00000024151, ENSMUSG00000001524, ENSMUSG00000037570, ENSMUSG00000025077, ENSMUSG00000054051, ENSMUSG00000010461, ENSMUSG00000028687, ENSMUSG00000073684, ENSMUSG00000027353, ENSMUSG00000059772, ENSMUSG00000041147,…	759	318	18082	4.34516	1.51474e-17	7.57369e-18	1.0164e-17
GOTERM_BP_DIRECT	GO:0007049~cell cycle	79	8.90643	8.73861e-19	ENSMUSG00000032397, ENSMUSG00000040860, ENSMUSG00000019214, ENSMUSG00000030649, ENSMUSG00000001228, ENSMUSG00000040385, ENSMUSG00000027510, ENSMUSG00000025144, ENSMUSG00000027654, ENSMUSG00000069631, ENSMUSG00000051378, ENSMUSG00000043987, ENSMUSG00000039231, ENSMUSG00000024014, ENSMUSG00000072980, ENSMUSG00000039781, ENSMUSG00000017861, ENSMUSG00000006398, ENSMUSG00000021595, ENSMUSG00000032498,…	759	614	18082	3.06523	2.31224e-15	7.70745e-16	1.55153e-15
GOTERM_BP_DIRECT	GO:0006260~DNA replication	30	3.38219	1.99947e-14	ENSMUSG00000019214, ENSMUSG00000020471, ENSMUSG00000022881, ENSMUSG00000002297, ENSMUSG00000031546, ENSMUSG00000030528, ENSMUSG00000023104, ENSMUSG00000031821, ENSMUSG00000006585, ENSMUSG00000037474, ENSMUSG00000035726, ENSMUSG00000033970, ENSMUSG00000038644, ENSMUSG00000058298, ENSMUSG00000036875, ENSMUSG00000002870, ENSMUSG00000026669, ENSMUSG00000038685, ENSMUSG00000027353, ENSMUSG00000017615,…	759	123	18082	5.8106	5.28777e-11	1.32194e-11	3.54827e-11
GOTERM_BP_DIRECT	GO:0007067~mitotic nuclear division	36	4.05862	5.84896e-09	ENSMUSG00000032397, ENSMUSG00000096255, ENSMUSG00000030649, ENSMUSG00000025144, ENSMUSG00000027654, ENSMUSG00000051378, ENSMUSG00000043987, ENSMUSG00000045273, ENSMUSG00000041840, ENSMUSG00000033323, ENSMUSG00000027330, ENSMUSG00000072980, ENSMUSG00000001403, ENSMUSG00000006398, ENSMUSG00000029521, ENSMUSG00000021595, ENSMUSG00000024790, ENSMUSG00000028896, ENSMUSG00000030867, ENSMUSG00000025077,…	759	277	18082	3.09619	1.54762e-05	3.09527e-06	1.03848e-05
GOTERM_BP_DIRECT	GO:0051301~cell division	43	4.8478	6.42735e-09	ENSMUSG00000032397, ENSMUSG00000096255, ENSMUSG00000030649, ENSMUSG00000040385, ENSMUSG00000025144, ENSMUSG00000027654, ENSMUSG00000051378, ENSMUSG00000043987, ENSMUSG00000041840, ENSMUSG00000033323, ENSMUSG00000027330, ENSMUSG00000072980, ENSMUSG00000001403, ENSMUSG00000034165, ENSMUSG00000006398, ENSMUSG00000029521, ENSMUSG00000024301, ENSMUSG00000021595, ENSMUSG00000024790, ENSMUSG00000009907,…	759	374	18082	2.73906	1.70066e-05	2.83446e-06	1.14117e-05
GOTERM_BP_DIRECT	GO:0006310~DNA recombination	18	2.02931	7.02744e-08	ENSMUSG00000037570, ENSMUSG00000020474, ENSMUSG00000030750, ENSMUSG00000038685, ENSMUSG00000030528, ENSMUSG00000019303, ENSMUSG00000021615, ENSMUSG00000049932, ENSMUSG00000054717, ENSMUSG00000059772, ENSMUSG00000041147, ENSMUSG00000039055, ENSMUSG00000026187, ENSMUSG00000024906, ENSMUSG00000003549, ENSMUSG00000002221, ENSMUSG00000030079, ENSMUSG00000033762	759	85	18082	5.04497	0.000185929	2.65634e-05	0.000124771
GOTERM_BP_DIRECT	GO:0006302~double-strand break repair	14	1.57835	1.67575e-06	ENSMUSG00000021569, ENSMUSG00000026496, ENSMUSG00000024926, ENSMUSG00000028702, ENSMUSG00000021615, ENSMUSG00000035958, ENSMUSG00000041147, ENSMUSG00000039055, ENSMUSG00000026187, ENSMUSG00000021144, ENSMUSG00000029521, ENSMUSG00000003549, ENSMUSG00000024151, ENSMUSG00000033762	759	63	18082	5.2941	0.00442422	0.000554101	0.00297523
GOTERM_BP_DIRECT	GO:0008033~tRNA processing	16	1.80383	2.20345e-06	ENSMUSG00000074890, ENSMUSG00000025155, ENSMUSG00000028331, ENSMUSG00000068882, ENSMUSG00000014980, ENSMUSG00000044221, ENSMUSG00000006289, ENSMUSG00000015289, ENSMUSG00000020549, ENSMUSG00000027079, ENSMUSG00000037376, ENSMUSG00000057572, ENSMUSG00000021595, ENSMUSG00000006732, ENSMUSG00000049482, ENSMUSG00000024037	759	85	18082	4.48441	0.00581336	0.000647604	0.00391213
GOTERM_BP_DIRECT	GO:0006284~base-excision repair	10	1.1274	1.64766e-05	ENSMUSG00000020287, ENSMUSG00000042417, ENSMUSG00000054051, ENSMUSG00000041429, ENSMUSG00000036875, ENSMUSG00000028687, ENSMUSG00000026496, ENSMUSG00000036061, ENSMUSG00000030271, ENSMUSG00000033762	759	37	18082	6.43877	0.0426607	0.00435025	0.02925
GOTERM_BP_DIRECT	GO:0030030~cell projection organization	20	2.25479	1.86801e-05	ENSMUSG00000075271, ENSMUSG00000027552, ENSMUSG00000034121, ENSMUSG00000040860, ENSMUSG00000020776, ENSMUSG00000030761, ENSMUSG00000029790, ENSMUSG00000066643, ENSMUSG00000043987, ENSMUSG00000071202, ENSMUSG00000030770, ENSMUSG00000031755, ENSMUSG00000042417, ENSMUSG00000002486, ENSMUSG00000039781, ENSMUSG00000011658, ENSMUSG00000014859, ENSMUSG00000028438, ENSMUSG00000020319, ENSMUSG00000030323	759	151	18082	3.15542	0.0482263	0.00448337	0.0331611
GOTERM_BP_DIRECT	GO:0045190~isotype switching	7	0.789177	4.42641e-05	ENSMUSG00000005370, ENSMUSG00000000732, ENSMUSG00000003549, ENSMUSG00000021615, ENSMUSG00000028322, ENSMUSG00000024151, ENSMUSG00000032498	759	17	18082	9.80966	0.110526	0.00971297	0.0785613
GOTERM_BP_DIRECT	GO:0006351~transcription, DNA-templated	113	12.7396	8.31968e-05	ENSMUSG00000020472, ENSMUSG00000024968, ENSMUSG00000031783, ENSMUSG00000005470, ENSMUSG00000038697, ENSMUSG00000061517, ENSMUSG00000024369, ENSMUSG00000039231, ENSMUSG00000008976, ENSMUSG00000023027, ENSMUSG00000028901, ENSMUSG00000048904, ENSMUSG00000021318, ENSMUSG00000001524, ENSMUSG00000016503, ENSMUSG00000037570, ENSMUSG00000022463, ENSMUSG00000010461, ENSMUSG00000027641, ENSMUSG00000054717,…	759	1885	18082	1.42814	0.1976	0.0167919	0.147612
GOTERM_BP_DIRECT	GO:0006397~mRNA processing	30	3.38219	9.53391e-05	ENSMUSG00000040767, ENSMUSG00000025872, ENSMUSG00000032469, ENSMUSG00000027510, ENSMUSG00000074088, ENSMUSG00000078765, ENSMUSG00000028882, ENSMUSG00000018974, ENSMUSG00000014980, ENSMUSG00000027014, ENSMUSG00000021645, ENSMUSG00000027079, ENSMUSG00000005682, ENSMUSG00000034889, ENSMUSG00000004642, ENSMUSG00000025134, ENSMUSG00000007050, ENSMUSG00000031848, ENSMUSG00000061028, ENSMUSG00000005481,…	759	322	18082	2.21958	0.222972	0.0178586	0.169139
GOTERM_BP_DIRECT	GO:1900264~positive regulation of DNA-directed DNA polymerase activity	5	0.563698	0.000187354	ENSMUSG00000019214, ENSMUSG00000023104, ENSMUSG00000033970, ENSMUSG00000022881, ENSMUSG00000029363	759	8	18082	14.8897	0.390908	0.0325121	0.332124
GOTERM_BP_DIRECT	GO:0032259~methylation	19	2.14205	0.000268171	ENSMUSG00000055660, ENSMUSG00000025956, ENSMUSG00000022721, ENSMUSG00000040557, ENSMUSG00000026694, ENSMUSG00000074890, ENSMUSG00000051730, ENSMUSG00000028331, ENSMUSG00000036983, ENSMUSG00000021376, ENSMUSG00000039660, ENSMUSG00000004268, ENSMUSG00000039231, ENSMUSG00000004127, ENSMUSG00000057234, ENSMUSG00000022544, ENSMUSG00000021595, ENSMUSG00000032185, ENSMUSG00000006732	759	169	18082	2.67838	0.508197	0.0433855	0.475068
GOTERM_BP_DIRECT	GO:0006695~cholesterol biosynthetic process	8	0.901917	0.000297354	ENSMUSG00000058454, ENSMUSG00000045294, ENSMUSG00000034926, ENSMUSG00000001467, ENSMUSG00000033105, ENSMUSG00000041939, ENSMUSG00000058258, ENSMUSG00000006517	759	32	18082	5.95586	0.544753	0.0452341	0.526636
GOTERM_BP_DIRECT	GO:0051382~kinetochore assembly	5	0.563698	0.000326048	ENSMUSG00000029177, ENSMUSG00000075266, ENSMUSG00000025144, ENSMUSG00000045273, ENSMUSG00000073705	759	9	18082	13.2353	0.578049	0.0468061	0.577317
GOTERM_BP_DIRECT	GO:0031297~replication fork processing	7	0.789177	0.00037438	ENSMUSG00000009555, ENSMUSG00000039055, ENSMUSG00000024906, ENSMUSG00000025144, ENSMUSG00000038685, ENSMUSG00000030528, ENSMUSG00000073705	759	24	18082	6.94851	0.628719	0.0508108	0.662627
GOTERM_BP_DIRECT	GO:0006261~DNA-dependent DNA replication	6	0.676437	0.000379298	ENSMUSG00000038644, ENSMUSG00000020471, ENSMUSG00000023104, ENSMUSG00000033970, ENSMUSG00000022881, ENSMUSG00000029363	759	16	18082	8.93379	0.63352	0.0489519	0.671304
GOTERM_BP_DIRECT	GO:0010332~response to gamma radiation	8	0.901917	0.000441841	ENSMUSG00000041147, ENSMUSG00000054051, ENSMUSG00000057789, ENSMUSG00000026496, ENSMUSG00000029521, ENSMUSG00000021615, ENSMUSG00000034023, ENSMUSG00000024947	759	34	18082	5.60552	0.689437	0.0541623	0.781587
GOTERM_BP_DIRECT	GO:0007080~mitotic metaphase plate congression	8	0.901917	0.000441841	ENSMUSG00000079553, ENSMUSG00000061024, ENSMUSG00000028873, ENSMUSG00000024301, ENSMUSG00000068744, ENSMUSG00000038467, ENSMUSG00000009907, ENSMUSG00000033916	759	34	18082	5.60552	0.689437	0.0541623	0.781587
GOTERM_BP_DIRECT	GO:0008380~RNA splicing	23	2.59301	0.000534922	ENSMUSG00000025134, ENSMUSG00000040767, ENSMUSG00000007050, ENSMUSG00000025872, ENSMUSG00000031848, ENSMUSG00000027510, ENSMUSG00000061028, ENSMUSG00000005481, ENSMUSG00000074088, ENSMUSG00000078765, ENSMUSG00000028882, ENSMUSG00000018974, ENSMUSG00000029404, ENSMUSG00000027014, ENSMUSG00000029402, ENSMUSG00000024604, ENSMUSG00000034681, ENSMUSG00000018446, ENSMUSG00000021645, ENSMUSG00000011306,…	759	241	18082	2.27361	0.757264	0.0623267	0.945504
GOTERM_BP_DIRECT	GO:0006418~tRNA aminoacylation for protein translation	8	0.901917	0.000637471	ENSMUSG00000038838, ENSMUSG00000030871, ENSMUSG00000026618, ENSMUSG00000019039, ENSMUSG00000007029, ENSMUSG00000004233, ENSMUSG00000043572, ENSMUSG00000035202	759	36	18082	5.2941	0.814979	0.070734	1.1258
GOTERM_BP_DIRECT	GO:0006298~mismatch repair	6	0.676437	0.000693836	ENSMUSG00000005370, ENSMUSG00000021245, ENSMUSG00000007035, ENSMUSG00000024151, ENSMUSG00000032498, ENSMUSG00000079109	759	18	18082	7.94115	0.84063	0.0736675	1.22477
GOTERM_BP_DIRECT	GO:0060271~cilium morphogenesis	18	2.02931	0.000811112	ENSMUSG00000075271, ENSMUSG00000034121, ENSMUSG00000020776, ENSMUSG00000029790, ENSMUSG00000066643, ENSMUSG00000043987, ENSMUSG00000030770, ENSMUSG00000028718, ENSMUSG00000031755, ENSMUSG00000042417, ENSMUSG00000024169, ENSMUSG00000011658, ENSMUSG00000039781, ENSMUSG00000031796, ENSMUSG00000014859, ENSMUSG00000028438, ENSMUSG00000020319, ENSMUSG00000030323	759	170	18082	2.52248	0.883175	0.0822984	1.43038
GOTERM_BP_DIRECT	GO:0006364~rRNA processing	15	1.69109	0.000820707	ENSMUSG00000061286, ENSMUSG00000004393, ENSMUSG00000020677, ENSMUSG00000058392, ENSMUSG00000039356, ENSMUSG00000036983, ENSMUSG00000029504, ENSMUSG00000028322, ENSMUSG00000024732, ENSMUSG00000004268, ENSMUSG00000060636, ENSMUSG00000025364, ENSMUSG00000039231, ENSMUSG00000041506, ENSMUSG00000001056	759	126	18082	2.83613	0.886105	0.0801613	1.44718
GOTERM_BP_DIRECT	GO:0051726~regulation of cell cycle	14	1.57835	0.000826205	ENSMUSG00000027552, ENSMUSG00000027490, ENSMUSG00000021901, ENSMUSG00000027641, ENSMUSG00000021453, ENSMUSG00000024537, ENSMUSG00000034201, ENSMUSG00000071076, ENSMUSG00000037474, ENSMUSG00000057789, ENSMUSG00000034165, ENSMUSG00000037313, ENSMUSG00000002068, ENSMUSG00000014859	759	112	18082	2.97793	0.887752	0.0778077	1.45681
GOTERM_BP_DIRECT	GO:0000723~telomere maintenance	8	0.901917	0.000896162	ENSMUSG00000042694, ENSMUSG00000036875, ENSMUSG00000026187, ENSMUSG00000038685, ENSMUSG00000026496, ENSMUSG00000002068, ENSMUSG00000030528, ENSMUSG00000020898	759	38	18082	5.01546	0.906735	0.0812353	1.57924
GOTERM_BP_DIRECT	GO:0007131~reciprocal meiotic recombination	7	0.789177	0.00090827	ENSMUSG00000019214, ENSMUSG00000005370, ENSMUSG00000021569, ENSMUSG00000032534, ENSMUSG00000021245, ENSMUSG00000024151, ENSMUSG00000032498	759	28	18082	5.95586	0.909678	0.0795655	1.60041
GOTERM_BP_DIRECT	GO:0008203~cholesterol metabolic process	12	1.35287	0.00121338	ENSMUSG00000020538, ENSMUSG00000022463, ENSMUSG00000028158, ENSMUSG00000058454, ENSMUSG00000045294, ENSMUSG00000032193, ENSMUSG00000034926, ENSMUSG00000032245, ENSMUSG00000001467, ENSMUSG00000041939, ENSMUSG00000018861, ENSMUSG00000006517	759	89	18082	3.21215	0.959747	0.101551	2.13259
GOTERM_BP_DIRECT	GO:0016447~somatic recombination of immunoglobulin gene segments	4	0.450958	0.00133438	ENSMUSG00000005370, ENSMUSG00000024151, ENSMUSG00000032498, ENSMUSG00000079109	759	6	18082	15.8823	0.970786	0.107717	2.34287
GOTERM_BP_DIRECT	GO:0010165~response to X-ray	6	0.676437	0.00148445	ENSMUSG00000041147, ENSMUSG00000054051, ENSMUSG00000030528, ENSMUSG00000003549, ENSMUSG00000021615, ENSMUSG00000024151	759	21	18082	6.8067	0.980372	0.115592	2.60311
GOTERM_BP_DIRECT	GO:0030488~tRNA methylation	6	0.676437	0.00148445	ENSMUSG00000074890, ENSMUSG00000037376, ENSMUSG00000004127, ENSMUSG00000028331, ENSMUSG00000021595, ENSMUSG00000024037	759	21	18082	6.8067	0.980372	0.115592	2.60311
GOTERM_BP_DIRECT	GO:0016446~somatic hypermutation of immunoglobulin genes	5	0.563698	0.00161741	ENSMUSG00000005370, ENSMUSG00000020474, ENSMUSG00000024151, ENSMUSG00000032498, ENSMUSG00000079109	759	13	18082	9.16287	0.986201	0.121722	2.83311
GOTERM_BP_DIRECT	GO:0042733~embryonic digit morphogenesis	10	1.1274	0.00165874	ENSMUSG00000034121, ENSMUSG00000024169, ENSMUSG00000052957, ENSMUSG00000011658, ENSMUSG00000037169, ENSMUSG00000021318, ENSMUSG00000048616, ENSMUSG00000048402, ENSMUSG00000020319, ENSMUSG00000030323	759	66	18082	3.60961	0.987632	0.121198	2.9045
GOTERM_BP_DIRECT	GO:0008630~intrinsic apoptotic signaling pathway in response to DNA damage	9	1.01466	0.00173214	ENSMUSG00000005370, ENSMUSG00000041147, ENSMUSG00000054051, ENSMUSG00000027490, ENSMUSG00000057789, ENSMUSG00000029521, ENSMUSG00000030990, ENSMUSG00000024151, ENSMUSG00000032498	759	54	18082	3.97058	0.989819	0.122838	3.03117
GOTERM_BP_DIRECT	GO:0000724~double-strand break repair via homologous recombination	10	1.1274	0.00205055	ENSMUSG00000058298, ENSMUSG00000041147, ENSMUSG00000041238, ENSMUSG00000030750, ENSMUSG00000028702, ENSMUSG00000030528, ENSMUSG00000049932, ENSMUSG00000025374, ENSMUSG00000038292, ENSMUSG00000027353	759	68	18082	3.50345	0.995623	0.140041	3.57886
GOTERM_BP_DIRECT	GO:0000712~resolution of meiotic recombination intermediates	5	0.563698	0.00218979	ENSMUSG00000039055, ENSMUSG00000024906, ENSMUSG00000025144, ENSMUSG00000032498, ENSMUSG00000073705	759	14	18082	8.50838	0.996974	0.145101	3.81745
GOTERM_BP_DIRECT	GO:0000122~negative regulation of transcription from RNA polymerase II promoter	48	5.4115	0.00232319	ENSMUSG00000020472, ENSMUSG00000049295, ENSMUSG00000001228, ENSMUSG00000024968, ENSMUSG00000021743, ENSMUSG00000024926, ENSMUSG00000074637, ENSMUSG00000027968, ENSMUSG00000024947, ENSMUSG00000024369, ENSMUSG00000020538, ENSMUSG00000020358, ENSMUSG00000039231, ENSMUSG00000021359, ENSMUSG00000032402, ENSMUSG00000008976, ENSMUSG00000052217, ENSMUSG00000071076, ENSMUSG00000031565, ENSMUSG00000034165,…	759	729	18082	1.56862	0.997876	0.149521	4.04549
GOTERM_BP_DIRECT	GO:0008202~steroid metabolic process	11	1.24014	0.00264731	ENSMUSG00000020538, ENSMUSG00000022463, ENSMUSG00000028158, ENSMUSG00000058454, ENSMUSG00000045294, ENSMUSG00000032193, ENSMUSG00000034926, ENSMUSG00000001467, ENSMUSG00000041939, ENSMUSG00000018861, ENSMUSG00000006517	759	84	18082	3.11974	0.999101	0.164603	4.59747
GOTERM_BP_DIRECT	GO:0042273~ribosomal large subunit biogenesis	6	0.676437	0.00279418	ENSMUSG00000060636, ENSMUSG00000061024, ENSMUSG00000095567, ENSMUSG00000027613, ENSMUSG00000042729, ENSMUSG00000020692	759	24	18082	5.95586	0.999391	0.168973	4.84659
GOTERM_BP_DIRECT	GO:0006270~DNA replication initiation	6	0.676437	0.00279418	ENSMUSG00000002870, ENSMUSG00000026669, ENSMUSG00000026355, ENSMUSG00000041859, ENSMUSG00000002068, ENSMUSG00000031546	759	24	18082	5.95586	0.999391	0.168973	4.84659
GOTERM_BP_DIRECT	GO:0042384~cilium assembly	14	1.57835	0.00299526	ENSMUSG00000075271, ENSMUSG00000034121, ENSMUSG00000020776, ENSMUSG00000029790, ENSMUSG00000066643, ENSMUSG00000043987, ENSMUSG00000031755, ENSMUSG00000042417, ENSMUSG00000024169, ENSMUSG00000011658, ENSMUSG00000014859, ENSMUSG00000028438, ENSMUSG00000020319, ENSMUSG00000030323	759	129	18082	2.58549	0.999643	0.176007	5.18668
GOTERM_BP_DIRECT	GO:0006412~translation	30	3.38219	0.00321158	ENSMUSG00000026618, ENSMUSG00000018677, ENSMUSG00000018858, ENSMUSG00000000740, ENSMUSG00000025792, ENSMUSG00000016554, ENSMUSG00000043572, ENSMUSG00000001445, ENSMUSG00000060636, ENSMUSG00000001056, ENSMUSG00000027613, ENSMUSG00000025208, ENSMUSG00000035202, ENSMUSG00000036781, ENSMUSG00000032519, ENSMUSG00000030871, ENSMUSG00000028898, ENSMUSG00000063179, ENSMUSG00000037772, ENSMUSG00000002767,…	759	401	18082	1.7823	0.999799	0.18344	5.55127
GOTERM_BP_DIRECT	GO:0006355~regulation of transcription, DNA-templated	122	13.7542	0.00329245	ENSMUSG00000020472, ENSMUSG00000024968, ENSMUSG00000043773, ENSMUSG00000005470, ENSMUSG00000045251, ENSMUSG00000038697, ENSMUSG00000061517, ENSMUSG00000024369, ENSMUSG00000039231, ENSMUSG00000008976, ENSMUSG00000023027, ENSMUSG00000028901, ENSMUSG00000048904, ENSMUSG00000037169, ENSMUSG00000021318, ENSMUSG00000001524, ENSMUSG00000016503, ENSMUSG00000037570, ENSMUSG00000022463, ENSMUSG00000010461,…	759	2279	18082	1.27532	0.999838	0.183669	5.68723
GOTERM_BP_DIRECT	GO:0006396~RNA processing	10	1.1274	0.00335706	ENSMUSG00000022721, ENSMUSG00000011306, ENSMUSG00000029480, ENSMUSG00000031848, ENSMUSG00000018974, ENSMUSG00000029599, ENSMUSG00000006019, ENSMUSG00000068882, ENSMUSG00000027968, ENSMUSG00000044221	759	73	18082	3.26349	0.999863	0.183086	5.79571
GOTERM_BP_DIRECT	GO:0006289~nucleotide-excision repair	7	0.789177	0.00407021	ENSMUSG00000021461, ENSMUSG00000001524, ENSMUSG00000025077, ENSMUSG00000041147, ENSMUSG00000041238, ENSMUSG00000003549, ENSMUSG00000030271	759	37	18082	4.50714	0.999979	0.213228	6.98539
GOTERM_BP_DIRECT	GO:0009953~dorsal/ventral pattern formation	8	0.901917	0.00409697	ENSMUSG00000025226, ENSMUSG00000052957, ENSMUSG00000021318, ENSMUSG00000048616, ENSMUSG00000027168, ENSMUSG00000048402, ENSMUSG00000024182, ENSMUSG00000030323	759	49	18082	3.88954	0.999981	0.210337	7.02975
GOTERM_BP_DIRECT	GO:0051276~chromosome organization	7	0.789177	0.00466534	ENSMUSG00000041147, ENSMUSG00000075266, ENSMUSG00000028873, ENSMUSG00000028702, ENSMUSG00000030528, ENSMUSG00000020898, ENSMUSG00000003549	759	38	18082	4.38853	0.999996	0.231461	7.96732
GOTERM_BP_DIRECT	GO:0016126~sterol biosynthetic process	6	0.676437	0.00478428	ENSMUSG00000058454, ENSMUSG00000045294, ENSMUSG00000034926, ENSMUSG00000001467, ENSMUSG00000041939, ENSMUSG00000006517	759	27	18082	5.2941	0.999997	0.232308	8.1624
GOTERM_BP_DIRECT	GO:1904356~regulation of telomere maintenance via telomere lengthening	3	0.338219	0.00511846	ENSMUSG00000042694, ENSMUSG00000020778, ENSMUSG00000020898	759	3	18082	23.8235	0.999999	0.242026	8.70837
GOTERM_BP_DIRECT	GO:0032508~DNA duplex unwinding	5	0.563698	0.00585785	ENSMUSG00000031821, ENSMUSG00000026187, ENSMUSG00000038685, ENSMUSG00000031546, ENSMUSG00000033762	759	18	18082	6.61763	1	0.267219	9.90553
GOTERM_BP_DIRECT	GO:0006783~heme biosynthetic process	5	0.563698	0.00717744	ENSMUSG00000032519, ENSMUSG00000049287, ENSMUSG00000018677, ENSMUSG00000030979, ENSMUSG00000032126	759	19	18082	6.26933	1	0.311834	12.0054
GOTERM_BP_DIRECT	GO:0045740~positive regulation of DNA replication	7	0.789177	0.00863637	ENSMUSG00000042694, ENSMUSG00000036875, ENSMUSG00000023027, ENSMUSG00000042626, ENSMUSG00000020898, ENSMUSG00000048402, ENSMUSG00000017615	759	43	18082	3.87824	1	0.356843	14.2731
GOTERM_BP_DIRECT	GO:0031647~regulation of protein stability	9	1.01466	0.00876161	ENSMUSG00000020538, ENSMUSG00000042737, ENSMUSG00000026810, ENSMUSG00000019433, ENSMUSG00000039615, ENSMUSG00000048930, ENSMUSG00000033105, ENSMUSG00000020878, ENSMUSG00000029833	759	70	18082	3.06302	1	0.355543	14.4652
GOTERM_BP_DIRECT	GO:0034244~negative regulation of transcription elongation from RNA polymerase II promoter	4	0.450958	0.00940558	ENSMUSG00000029111, ENSMUSG00000013465, ENSMUSG00000024182, ENSMUSG00000024369	759	11	18082	8.66307	1	0.370642	15.4465
GOTERM_BP_DIRECT	GO:0000710~meiotic mismatch repair	3	0.338219	0.00995256	ENSMUSG00000005370, ENSMUSG00000003549, ENSMUSG00000024151	759	4	18082	17.8676	1	0.381963	16.2716
GOTERM_BP_DIRECT	GO:0006506~GPI anchor biosynthetic process	6	0.676437	0.010048	ENSMUSG00000042737, ENSMUSG00000026810, ENSMUSG00000026698, ENSMUSG00000030990, ENSMUSG00000022561, ENSMUSG00000022940	759	32	18082	4.4669	1	0.379463	16.4148
GOTERM_BP_DIRECT	GO:0006303~double-strand break repair via nonhomologous end joining	5	0.563698	0.0103719	ENSMUSG00000046806, ENSMUSG00000025077, ENSMUSG00000026187, ENSMUSG00000021615, ENSMUSG00000032498	759	21	18082	5.67225	1	0.38368	16.899
GOTERM_BP_DIRECT	GO:0071398~cellular response to fatty acid	5	0.563698	0.0103719	ENSMUSG00000020538, ENSMUSG00000032193, ENSMUSG00000027490, ENSMUSG00000026187, ENSMUSG00000035232	759	21	18082	5.67225	1	0.38368	16.899
GOTERM_BP_DIRECT	GO:1901673~regulation of mitotic spindle assembly	4	0.450958	0.0121548	ENSMUSG00000030867, ENSMUSG00000038467, ENSMUSG00000009907, ENSMUSG00000033916	759	12	18082	7.94115	1	0.427594	19.5174
GOTERM_BP_DIRECT	GO:0035269~protein O-linked mannosylation	4	0.450958	0.0121548	ENSMUSG00000042737, ENSMUSG00000043153, ENSMUSG00000028414, ENSMUSG00000026810	759	12	18082	7.94115	1	0.427594	19.5174
GOTERM_BP_DIRECT	GO:0010458~exit from mitosis	4	0.450958	0.0121548	ENSMUSG00000033323, ENSMUSG00000001403, ENSMUSG00000038467, ENSMUSG00000033916	759	12	18082	7.94115	1	0.427594	19.5174
GOTERM_BP_DIRECT	GO:0008589~regulation of smoothened signaling pathway	5	0.563698	0.0122644	ENSMUSG00000034121, ENSMUSG00000024169, ENSMUSG00000052957, ENSMUSG00000011658, ENSMUSG00000048402	759	22	18082	5.41442	1	0.425025	19.6759
GOTERM_BP_DIRECT	GO:0009411~response to UV	7	0.789177	0.0132172	ENSMUSG00000037355, ENSMUSG00000032397, ENSMUSG00000005370, ENSMUSG00000054051, ENSMUSG00000037474, ENSMUSG00000028560, ENSMUSG00000024947	759	47	18082	3.54817	1	0.443877	21.0405
GOTERM_BP_DIRECT	GO:0043966~histone H3 acetylation	7	0.789177	0.0132172	ENSMUSG00000041147, ENSMUSG00000043866, ENSMUSG00000001632, ENSMUSG00000026917, ENSMUSG00000048930, ENSMUSG00000020167, ENSMUSG00000038697	759	47	18082	3.54817	1	0.443877	21.0405
GOTERM_BP_DIRECT	GO:0045665~negative regulation of neuron differentiation	9	1.01466	0.0140795	ENSMUSG00000045179, ENSMUSG00000026176, ENSMUSG00000014773, ENSMUSG00000048001, ENSMUSG00000021743, ENSMUSG00000074637, ENSMUSG00000021318, ENSMUSG00000061517, ENSMUSG00000027168	759	76	18082	2.8212	1	0.459395	22.2566
GOTERM_BP_DIRECT	GO:0000070~mitotic sister chromatid segregation	5	0.563698	0.0143643	ENSMUSG00000030867, ENSMUSG00000019813, ENSMUSG00000029177, ENSMUSG00000028873, ENSMUSG00000051378	759	23	18082	5.17901	1	0.460696	22.6544
GOTERM_BP_DIRECT	GO:0000082~G1/S transition of mitotic cell cycle	8	0.901917	0.0147186	ENSMUSG00000028896, ENSMUSG00000033364, ENSMUSG00000027552, ENSMUSG00000041238, ENSMUSG00000043866, ENSMUSG00000005732, ENSMUSG00000002068, ENSMUSG00000032477	759	62	18082	3.07399	1	0.463546	23.1465
GOTERM_BP_DIRECT	GO:0071051~polyadenylation-dependent snoRNA 3'-end processing	3	0.338219	0.0161285	ENSMUSG00000061286, ENSMUSG00000039356, ENSMUSG00000028322	759	5	18082	14.2941	1	0.48944	25.0759
GOTERM_BP_DIRECT	GO:0000727~double-strand break repair via break-induced replication	3	0.338219	0.0161285	ENSMUSG00000031821, ENSMUSG00000024906, ENSMUSG00000031546	759	5	18082	14.2941	1	0.48944	25.0759
GOTERM_BP_DIRECT	GO:0048754~branching morphogenesis of an epithelial tube	6	0.676437	0.0164048	ENSMUSG00000034121, ENSMUSG00000040385, ENSMUSG00000028017, ENSMUSG00000037169, ENSMUSG00000021318, ENSMUSG00000048402	759	36	18082	3.97058	1	0.489998	25.4486
GOTERM_BP_DIRECT	GO:0042474~middle ear morphogenesis	5	0.563698	0.0166783	ENSMUSG00000045294, ENSMUSG00000010461, ENSMUSG00000052957, ENSMUSG00000031565, ENSMUSG00000048616	759	24	18082	4.96322	1	0.490481	25.8158
GOTERM_BP_DIRECT	GO:0016569~covalent chromatin modification	20	2.25479	0.0169848	ENSMUSG00000050107, ENSMUSG00000037570, ENSMUSG00000010461, ENSMUSG00000001228, ENSMUSG00000021901, ENSMUSG00000005470, ENSMUSG00000026917, ENSMUSG00000027641, ENSMUSG00000024926, ENSMUSG00000024947, ENSMUSG00000029014, ENSMUSG00000022992, ENSMUSG00000020232, ENSMUSG00000039231, ENSMUSG00000029703, ENSMUSG00000024325, ENSMUSG00000008958, ENSMUSG00000030752, ENSMUSG00000032185, ENSMUSG00000030079	759	266	18082	1.79124	1	0.491624	26.2252
GOTERM_BP_DIRECT	GO:0031573~intra-S DNA damage checkpoint	4	0.450958	0.0188959	ENSMUSG00000032397, ENSMUSG00000039055, ENSMUSG00000024906, ENSMUSG00000024151	759	14	18082	6.8067	1	0.523986	28.7307
GOTERM_BP_DIRECT	GO:0051974~negative regulation of telomerase activity	4	0.450958	0.0188959	ENSMUSG00000042694, ENSMUSG00000020778, ENSMUSG00000020898, ENSMUSG00000024947	759	14	18082	6.8067	1	0.523986	28.7307
GOTERM_BP_DIRECT	GO:0097150~neuronal stem cell population maintenance	5	0.563698	0.0192125	ENSMUSG00000021461, ENSMUSG00000014773, ENSMUSG00000048001, ENSMUSG00000074637, ENSMUSG00000034023	759	25	18082	4.76469	1	0.524756	29.138
GOTERM_BP_DIRECT	GO:0008652~cellular amino acid biosynthetic process	5	0.563698	0.0192125	ENSMUSG00000034617, ENSMUSG00000026520, ENSMUSG00000030826, ENSMUSG00000025140, ENSMUSG00000020629	759	25	18082	4.76469	1	0.524756	29.138
GOTERM_BP_DIRECT	GO:0001843~neural tube closure	10	1.1274	0.0204774	ENSMUSG00000034121, ENSMUSG00000021359, ENSMUSG00000029390, ENSMUSG00000018293, ENSMUSG00000011658, ENSMUSG00000040675, ENSMUSG00000048616, ENSMUSG00000030796, ENSMUSG00000030323, ENSMUSG00000028718	759	97	18082	2.45603	1	0.542547	30.7432
GOTERM_BP_DIRECT	GO:0036297~interstrand cross-link repair	4	0.450958	0.0228979	ENSMUSG00000025077, ENSMUSG00000073684, ENSMUSG00000003549, ENSMUSG00000073705	759	15	18082	6.35292	1	0.57822	33.7196
GOTERM_BP_DIRECT	GO:0051096~positive regulation of helicase activity	3	0.338219	0.0235255	ENSMUSG00000005370, ENSMUSG00000029911, ENSMUSG00000024151	759	6	18082	11.9117	1	0.583095	34.4715
GOTERM_BP_DIRECT	GO:0070200~establishment of protein localization to telomere	3	0.338219	0.0235255	ENSMUSG00000041147, ENSMUSG00000041346, ENSMUSG00000025374	759	6	18082	11.9117	1	0.583095	34.4715
GOTERM_BP_DIRECT	GO:0051302~regulation of cell division	3	0.338219	0.0235255	ENSMUSG00000014773, ENSMUSG00000030538, ENSMUSG00000051378	759	6	18082	11.9117	1	0.583095	34.4715
GOTERM_BP_DIRECT	GO:0043504~mitochondrial DNA repair	3	0.338219	0.0235255	ENSMUSG00000036875, ENSMUSG00000027424, ENSMUSG00000026496	759	6	18082	11.9117	1	0.583095	34.4715
GOTERM_BP_DIRECT	GO:0000076~DNA replication checkpoint	3	0.338219	0.0235255	ENSMUSG00000032397, ENSMUSG00000036875, ENSMUSG00000006585	759	6	18082	11.9117	1	0.583095	34.4715
GOTERM_BP_DIRECT	GO:0045830~positive regulation of isotype switching	3	0.338219	0.0235255	ENSMUSG00000005370, ENSMUSG00000028322, ENSMUSG00000002221	759	6	18082	11.9117	1	0.583095	34.4715
GOTERM_BP_DIRECT	GO:0007144~female meiosis I	3	0.338219	0.0235255	ENSMUSG00000021569, ENSMUSG00000027330, ENSMUSG00000021245	759	6	18082	11.9117	1	0.583095	34.4715
GOTERM_BP_DIRECT	GO:0001933~negative regulation of protein phosphorylation	9	1.01466	0.0243935	ENSMUSG00000025889, ENSMUSG00000026176, ENSMUSG00000030538, ENSMUSG00000028416, ENSMUSG00000027030, ENSMUSG00000003099, ENSMUSG00000034889, ENSMUSG00000027168, ENSMUSG00000024947	759	84	18082	2.55251	1	0.591451	35.498
GOTERM_BP_DIRECT	GO:0007052~mitotic spindle organization	5	0.563698	0.0281835	ENSMUSG00000028896, ENSMUSG00000035198, ENSMUSG00000027883, ENSMUSG00000025410, ENSMUSG00000028718	759	28	18082	4.25419	1	0.640207	39.8051
GOTERM_BP_DIRECT	GO:0007568~aging	14	1.57835	0.0304617	ENSMUSG00000054733, ENSMUSG00000039323, ENSMUSG00000042626, ENSMUSG00000036639, ENSMUSG00000020898, ENSMUSG00000030271, ENSMUSG00000020538, ENSMUSG00000025889, ENSMUSG00000027610, ENSMUSG00000071076, ENSMUSG00000010663, ENSMUSG00000003849, ENSMUSG00000057789, ENSMUSG00000032185	759	173	18082	1.92791	1	0.664253	42.2619
GOTERM_BP_DIRECT	GO:0006470~protein dephosphorylation	12	1.35287	0.0306681	ENSMUSG00000044573, ENSMUSG00000033323, ENSMUSG00000026176, ENSMUSG00000093803, ENSMUSG00000027330, ENSMUSG00000020253, ENSMUSG00000040385, ENSMUSG00000003099, ENSMUSG00000032477, ENSMUSG00000041231, ENSMUSG00000022414, ENSMUSG00000029147	759	138	18082	2.0716	1	0.661912	42.4797
GOTERM_BP_DIRECT	GO:0006629~lipid metabolic process	29	3.26945	0.0307973	ENSMUSG00000028158, ENSMUSG00000058454, ENSMUSG00000048755, ENSMUSG00000062054, ENSMUSG00000024892, ENSMUSG00000037071, ENSMUSG00000067713, ENSMUSG00000027984, ENSMUSG00000001467, ENSMUSG00000042632, ENSMUSG00000029513, ENSMUSG00000006517, ENSMUSG00000020538, ENSMUSG00000029545, ENSMUSG00000045294, ENSMUSG00000010663, ENSMUSG00000035069, ENSMUSG00000042010, ENSMUSG00000028601, ENSMUSG00000022463,…	759	459	18082	1.50519	1	0.658684	42.6157
GOTERM_BP_DIRECT	GO:0042472~inner ear morphogenesis	8	0.901917	0.0309133	ENSMUSG00000021359, ENSMUSG00000045294, ENSMUSG00000014773, ENSMUSG00000031565, ENSMUSG00000048904, ENSMUSG00000030761, ENSMUSG00000074637, ENSMUSG00000005917	759	72	18082	2.64705	1	0.655349	42.7375
GOTERM_BP_DIRECT	GO:0010212~response to ionizing radiation	7	0.789177	0.0315177	ENSMUSG00000046591, ENSMUSG00000021144, ENSMUSG00000024926, ENSMUSG00000028702, ENSMUSG00000021615, ENSMUSG00000025374, ENSMUSG00000002221	759	57	18082	2.92569	1	0.657895	43.3683
GOTERM_BP_DIRECT	GO:0051225~spindle assembly	5	0.563698	0.0316419	ENSMUSG00000041840, ENSMUSG00000028896, ENSMUSG00000032534, ENSMUSG00000024790, ENSMUSG00000038292	759	29	18082	4.10749	1	0.654744	43.4971
GOTERM_BP_DIRECT	GO:0050792~regulation of viral process	3	0.338219	0.0320308	ENSMUSG00000038467, ENSMUSG00000009907, ENSMUSG00000033916	759	7	18082	10.2101	1	0.654742	43.8986
GOTERM_BP_DIRECT	GO:0060831~smoothened signaling pathway involved in dorsal/ventral neural tube patterning	3	0.338219	0.0320308	ENSMUSG00000021318, ENSMUSG00000048402, ENSMUSG00000030323	759	7	18082	10.2101	1	0.654742	43.8986
GOTERM_BP_DIRECT	GO:0045910~negative regulation of DNA recombination	3	0.338219	0.0320308	ENSMUSG00000005370, ENSMUSG00000030528, ENSMUSG00000024151	759	7	18082	10.2101	1	0.654742	43.8986
GOTERM_BP_DIRECT	GO:0043496~regulation of protein homodimerization activity	3	0.338219	0.0320308	ENSMUSG00000047123, ENSMUSG00000057789, ENSMUSG00000062995	759	7	18082	10.2101	1	0.654742	43.8986
GOTERM_BP_DIRECT	GO:0008299~isoprenoid biosynthetic process	4	0.450958	0.0321681	ENSMUSG00000043153, ENSMUSG00000041939, ENSMUSG00000058258, ENSMUSG00000006517	759	17	18082	5.60552	1	0.651833	44.0398
GOTERM_BP_DIRECT	GO:0042254~ribosome biogenesis	9	1.01466	0.0330269	ENSMUSG00000018446, ENSMUSG00000004393, ENSMUSG00000061024, ENSMUSG00000001056, ENSMUSG00000027613, ENSMUSG00000029504, ENSMUSG00000028869, ENSMUSG00000004268, ENSMUSG00000001445	759	89	18082	2.40911	1	0.657218	44.9149
GOTERM_BP_DIRECT	GO:0008152~metabolic process	29	3.26945	0.0338656	ENSMUSG00000020766, ENSMUSG00000041429, ENSMUSG00000026694, ENSMUSG00000033857, ENSMUSG00000048755, ENSMUSG00000024892, ENSMUSG00000040482, ENSMUSG00000013629, ENSMUSG00000042632, ENSMUSG00000030271, ENSMUSG00000029545, ENSMUSG00000062031, ENSMUSG00000042010, ENSMUSG00000028601, ENSMUSG00000040820, ENSMUSG00000011752, ENSMUSG00000036875, ENSMUSG00000026687, ENSMUSG00000030826, ENSMUSG00000042642,…	759	463	18082	1.49218	1	0.662182	45.7571
GOTERM_BP_DIRECT	GO:0007129~synapsis	5	0.563698	0.0353381	ENSMUSG00000007035, ENSMUSG00000002068, ENSMUSG00000034023, ENSMUSG00000038292, ENSMUSG00000032498	759	30	18082	3.97058	1	0.673708	47.2063
GOTERM_BP_DIRECT	GO:0000077~DNA damage checkpoint	5	0.563698	0.0353381	ENSMUSG00000032397, ENSMUSG00000027490, ENSMUSG00000032534, ENSMUSG00000029521, ENSMUSG00000049932	759	30	18082	3.97058	1	0.673708	47.2063
GOTERM_BP_DIRECT	GO:0010824~regulation of centrosome duplication	4	0.450958	0.0374302	ENSMUSG00000039781, ENSMUSG00000038467, ENSMUSG00000009907, ENSMUSG00000033916	759	18	18082	5.2941	1	0.690791	49.2026
GOTERM_BP_DIRECT	GO:0002076~osteoblast development	4	0.450958	0.0374302	ENSMUSG00000032402, ENSMUSG00000071076, ENSMUSG00000048402, ENSMUSG00000024947	759	18	18082	5.2941	1	0.690791	49.2026
GOTERM_BP_DIRECT	GO:0010501~RNA secondary structure unwinding	6	0.676437	0.039177	ENSMUSG00000004393, ENSMUSG00000020677, ENSMUSG00000005481, ENSMUSG00000026404, ENSMUSG00000029504, ENSMUSG00000029599	759	45	18082	3.17646	1	0.703435	50.8147
GOTERM_BP_DIRECT	GO:0050767~regulation of neurogenesis	5	0.563698	0.0392735	ENSMUSG00000014773, ENSMUSG00000048001, ENSMUSG00000074637, ENSMUSG00000027168, ENSMUSG00000054717	759	31	18082	3.84249	1	0.700218	50.9024
GOTERM_BP_DIRECT	GO:0042771~intrinsic apoptotic signaling pathway in response to DNA damage by p53 class mediator	5	0.563698	0.0392735	ENSMUSG00000041147, ENSMUSG00000029521, ENSMUSG00000030990, ENSMUSG00000024151, ENSMUSG00000036781	759	31	18082	3.84249	1	0.700218	50.9024
GOTERM_BP_DIRECT	GO:0034475~U4 snRNA 3'-end processing	3	0.338219	0.0415385	ENSMUSG00000061286, ENSMUSG00000039356, ENSMUSG00000028322	759	8	18082	8.93379	1	0.716725	52.9174
GOTERM_BP_DIRECT	GO:0000185~activation of MAPKKK activity	3	0.338219	0.0415385	ENSMUSG00000021453, ENSMUSG00000052752, ENSMUSG00000022414	759	8	18082	8.93379	1	0.716725	52.9174
GOTERM_BP_DIRECT	GO:0021513~spinal cord dorsal/ventral patterning	3	0.338219	0.0415385	ENSMUSG00000011658, ENSMUSG00000021318, ENSMUSG00000048402	759	8	18082	8.93379	1	0.716725	52.9174
GOTERM_BP_DIRECT	GO:0042176~regulation of protein catabolic process	4	0.450958	0.0431025	ENSMUSG00000027654, ENSMUSG00000011179, ENSMUSG00000029521, ENSMUSG00000017221	759	19	18082	5.01546	1	0.726194	54.2631
GOTERM_BP_DIRECT	GO:0051443~positive regulation of ubiquitin-protein transferase activity	4	0.450958	0.0431025	ENSMUSG00000030867, ENSMUSG00000039615, ENSMUSG00000024182, ENSMUSG00000032501	759	19	18082	5.01546	1	0.726194	54.2631
GOTERM_BP_DIRECT	GO:0043967~histone H4 acetylation	5	0.563698	0.0434486	ENSMUSG00000041147, ENSMUSG00000048930, ENSMUSG00000047669, ENSMUSG00000020167, ENSMUSG00000030079	759	32	18082	3.72241	1	0.725175	54.5559
GOTERM_BP_DIRECT	GO:0045893~positive regulation of transcription, DNA-templated	34	3.83315	0.0435256	ENSMUSG00000020472, ENSMUSG00000021743, ENSMUSG00000024926, ENSMUSG00000074637, ENSMUSG00000030528, ENSMUSG00000024947, ENSMUSG00000020538, ENSMUSG00000020358, ENSMUSG00000021359, ENSMUSG00000032402, ENSMUSG00000035027, ENSMUSG00000024014, ENSMUSG00000028017, ENSMUSG00000037169, ENSMUSG00000029521, ENSMUSG00000021318, ENSMUSG00000048402, ENSMUSG00000029833, ENSMUSG00000022463, ENSMUSG00000027490,…	759	576	18082	1.40625	1	0.721934	54.6208
GOTERM_BP_DIRECT	GO:0008283~cell proliferation	16	1.80383	0.0444094	ENSMUSG00000006494, ENSMUSG00000035834, ENSMUSG00000001228, ENSMUSG00000026669, ENSMUSG00000027654, ENSMUSG00000028882, ENSMUSG00000025410, ENSMUSG00000041147, ENSMUSG00000024014, ENSMUSG00000026187, ENSMUSG00000069565, ENSMUSG00000057789, ENSMUSG00000037313, ENSMUSG00000003549, ENSMUSG00000040820, ENSMUSG00000048402	759	220	18082	1.73261	1	0.725398	55.3595
GOTERM_BP_DIRECT	GO:0001701~in utero embryonic development	20	2.25479	0.0477038	ENSMUSG00000029390, ENSMUSG00000030189, ENSMUSG00000039656, ENSMUSG00000003402, ENSMUSG00000050017, ENSMUSG00000046822, ENSMUSG00000030652, ENSMUSG00000021615, ENSMUSG00000028718, ENSMUSG00000032402, ENSMUSG00000014773, ENSMUSG00000008976, ENSMUSG00000031565, ENSMUSG00000021318, ENSMUSG00000022414, ENSMUSG00000024182, ENSMUSG00000020346, ENSMUSG00000024151, ENSMUSG00000048402, ENSMUSG00000048616	759	299	18082	1.59354	1	0.747387	58.0144
GOTERM_BP_DIRECT	GO:0034599~cellular response to oxidative stress	7	0.789177	0.0479593	ENSMUSG00000021461, ENSMUSG00000025889, ENSMUSG00000026520, ENSMUSG00000030652, ENSMUSG00000026496, ENSMUSG00000025140, ENSMUSG00000034023	759	63	18082	2.64705	1	0.74561	58.214
GOTERM_BP_DIRECT	GO:0071539~protein localization to centrosome	4	0.450958	0.0491773	ENSMUSG00000032534, ENSMUSG00000039781, ENSMUSG00000025410, ENSMUSG00000028718	759	20	18082	4.76469	1	0.750903	59.153
GOTERM_BP_DIRECT	GO:0034427~nuclear-transcribed mRNA catabolic process, exonucleolytic, 3'-5'	3	0.338219	0.05195	ENSMUSG00000061286, ENSMUSG00000039356, ENSMUSG00000028322	759	9	18082	7.94115	1	0.766657	61.217
GOTERM_BP_DIRECT	GO:0031497~chromatin assembly	3	0.338219	0.05195	ENSMUSG00000095567, ENSMUSG00000022945, ENSMUSG00000002835	759	9	18082	7.94115	1	0.766657	61.217
GOTERM_BP_DIRECT	GO:0043928~exonucleolytic nuclear-transcribed mRNA catabolic process involved in deadenylation-dependent decay	3	0.338219	0.05195	ENSMUSG00000061286, ENSMUSG00000039356, ENSMUSG00000028322	759	9	18082	7.94115	1	0.766657	61.217
GOTERM_BP_DIRECT	GO:0039702~viral budding via host ESCRT complex	3	0.338219	0.05195	ENSMUSG00000038467, ENSMUSG00000009907, ENSMUSG00000033916	759	9	18082	7.94115	1	0.766657	61.217
GOTERM_BP_DIRECT	GO:0007292~female gamete generation	3	0.338219	0.05195	ENSMUSG00000058298, ENSMUSG00000007035, ENSMUSG00000027353	759	9	18082	7.94115	1	0.766657	61.217
GOTERM_BP_DIRECT	GO:0018095~protein polyglutamylation	3	0.338219	0.05195	ENSMUSG00000031796, ENSMUSG00000029790, ENSMUSG00000012609	759	9	18082	7.94115	1	0.766657	61.217
GOTERM_BP_DIRECT	GO:0021796~cerebral cortex regionalization	3	0.338219	0.05195	ENSMUSG00000047143, ENSMUSG00000043969, ENSMUSG00000027168	759	9	18082	7.94115	1	0.766657	61.217
GOTERM_BP_DIRECT	GO:0002181~cytoplasmic translation	5	0.563698	0.0525163	ENSMUSG00000025508, ENSMUSG00000060636, ENSMUSG00000040731, ENSMUSG00000057863, ENSMUSG00000063888	759	34	18082	3.50345	1	0.766956	61.6263
GOTERM_BP_DIRECT	GO:0048477~oogenesis	5	0.563698	0.0525163	ENSMUSG00000039041, ENSMUSG00000021569, ENSMUSG00000003549, ENSMUSG00000038292, ENSMUSG00000032498	759	34	18082	3.50345	1	0.766956	61.6263
GOTERM_BP_DIRECT	GO:0008340~determination of adult lifespan	4	0.450958	0.0556448	ENSMUSG00000005370, ENSMUSG00000030652, ENSMUSG00000028702, ENSMUSG00000024151	759	21	18082	4.5378	1	0.783511	63.8148
GOTERM_BP_DIRECT	GO:0048589~developmental growth	5	0.563698	0.0574065	ENSMUSG00000032402, ENSMUSG00000052957, ENSMUSG00000040731, ENSMUSG00000021318, ENSMUSG00000048402	759	35	18082	3.40335	1	0.79077	64.9948
GOTERM_BP_DIRECT	GO:0090307~mitotic spindle assembly	5	0.563698	0.0574065	ENSMUSG00000079553, ENSMUSG00000017861, ENSMUSG00000006398, ENSMUSG00000029521, ENSMUSG00000024301	759	35	18082	3.40335	1	0.79077	64.9948
GOTERM_BP_DIRECT	GO:0016310~phosphorylation	35	3.94589	0.0587342	ENSMUSG00000050107, ENSMUSG00000037251, ENSMUSG00000020766, ENSMUSG00000026274, ENSMUSG00000027030, ENSMUSG00000028792, ENSMUSG00000035769, ENSMUSG00000035027, ENSMUSG00000027079, ENSMUSG00000024177, ENSMUSG00000031565, ENSMUSG00000062312, ENSMUSG00000029521, ENSMUSG00000029735, ENSMUSG00000049091, ENSMUSG00000009555, ENSMUSG00000030867, ENSMUSG00000006494, ENSMUSG00000024769, ENSMUSG00000063179,…	759	612	18082	1.36245	1	0.795208	65.86
GOTERM_BP_DIRECT	GO:0055114~oxidation-reduction process	38	4.2841	0.0599352	ENSMUSG00000043190, ENSMUSG00000058454, ENSMUSG00000016552, ENSMUSG00000025204, ENSMUSG00000037071, ENSMUSG00000027984, ENSMUSG00000001467, ENSMUSG00000025140, ENSMUSG00000029545, ENSMUSG00000062867, ENSMUSG00000010663, ENSMUSG00000003849, ENSMUSG00000033735, ENSMUSG00000025651, ENSMUSG00000015806, ENSMUSG00000054733, ENSMUSG00000003526, ENSMUSG00000049439, ENSMUSG00000034617, ENSMUSG00000025155,…	759	676	18082	1.33919	1	0.798775	66.6251
GOTERM_BP_DIRECT	GO:0021915~neural tube development	6	0.676437	0.0615822	ENSMUSG00000048001, ENSMUSG00000039509, ENSMUSG00000021318, ENSMUSG00000048616, ENSMUSG00000048402, ENSMUSG00000028718	759	51	18082	2.80276	1	0.804621	67.6482
GOTERM_BP_DIRECT	GO:0032332~positive regulation of chondrocyte differentiation	4	0.450958	0.0624944	ENSMUSG00000039004, ENSMUSG00000032402, ENSMUSG00000049295, ENSMUSG00000021318	759	22	18082	4.33154	1	0.80638	68.2021
GOTERM_BP_DIRECT	GO:0051298~centrosome duplication	4	0.450958	0.0624944	ENSMUSG00000041147, ENSMUSG00000032534, ENSMUSG00000024790, ENSMUSG00000028718	759	22	18082	4.33154	1	0.80638	68.2021
GOTERM_BP_DIRECT	GO:0033762~response to glucagon	3	0.338219	0.0631729	ENSMUSG00000020538, ENSMUSG00000022551, ENSMUSG00000015806	759	10	18082	7.14704	1	0.806884	68.6082
GOTERM_BP_DIRECT	GO:1902188~positive regulation of viral release from host cell	3	0.338219	0.0631729	ENSMUSG00000038467, ENSMUSG00000009907, ENSMUSG00000033916	759	10	18082	7.14704	1	0.806884	68.6082
GOTERM_BP_DIRECT	GO:0010172~embryonic body morphogenesis	3	0.338219	0.0631729	ENSMUSG00000021359, ENSMUSG00000011658, ENSMUSG00000030323	759	10	18082	7.14704	1	0.806884	68.6082
GOTERM_BP_DIRECT	GO:0000289~nuclear-transcribed mRNA poly(A) tail shortening	3	0.338219	0.0631729	ENSMUSG00000022685, ENSMUSG00000005682, ENSMUSG00000032498	759	10	18082	7.14704	1	0.806884	68.6082
GOTERM_BP_DIRECT	GO:0006388~tRNA splicing, via endonucleolytic cleavage and ligation	3	0.338219	0.0631729	ENSMUSG00000027079, ENSMUSG00000057572, ENSMUSG00000014980	759	10	18082	7.14704	1	0.806884	68.6082
GOTERM_BP_DIRECT	GO:0006631~fatty acid metabolic process	12	1.35287	0.0640274	ENSMUSG00000025889, ENSMUSG00000029545, ENSMUSG00000029482, ENSMUSG00000048755, ENSMUSG00000010663, ENSMUSG00000067713, ENSMUSG00000037071, ENSMUSG00000027984, ENSMUSG00000042010, ENSMUSG00000028601, ENSMUSG00000029513, ENSMUSG00000030869	759	156	18082	1.83257	1	0.808282	69.1127
GOTERM_BP_DIRECT	GO:0031648~protein destabilization	5	0.563698	0.0678892	ENSMUSG00000042745, ENSMUSG00000030867, ENSMUSG00000025889, ENSMUSG00000051355, ENSMUSG00000020238	759	37	18082	3.21939	1	0.824223	71.2989
GOTERM_BP_DIRECT	GO:0045747~positive regulation of Notch signaling pathway	5	0.563698	0.0678892	ENSMUSG00000014773, ENSMUSG00000048001, ENSMUSG00000029570, ENSMUSG00000074637, ENSMUSG00000001763	759	37	18082	3.21939	1	0.824223	71.2989
GOTERM_BP_DIRECT	GO:0030900~forebrain development	8	0.901917	0.0689769	ENSMUSG00000045179, ENSMUSG00000027490, ENSMUSG00000043969, ENSMUSG00000021743, ENSMUSG00000021318, ENSMUSG00000027168, ENSMUSG00000005917, ENSMUSG00000028718	759	86	18082	2.21614	1	0.826407	71.8877
GOTERM_BP_DIRECT	GO:0006406~mRNA export from nucleus	5	0.563698	0.0734759	ENSMUSG00000025872, ENSMUSG00000020739, ENSMUSG00000005481, ENSMUSG00000039509, ENSMUSG00000001415	759	38	18082	3.13466	1	0.843166	74.2045
GOTERM_BP_DIRECT	GO:0035721~intraciliary retrograde transport	3	0.338219	0.0751212	ENSMUSG00000024169, ENSMUSG00000066643, ENSMUSG00000030323	759	11	18082	6.49731	1	0.847178	75.0058
GOTERM_BP_DIRECT	GO:0048339~paraxial mesoderm development	3	0.338219	0.0751212	ENSMUSG00000031565, ENSMUSG00000039509, ENSMUSG00000030796	759	11	18082	6.49731	1	0.847178	75.0058
GOTERM_BP_DIRECT	GO:0072091~regulation of stem cell proliferation	3	0.338219	0.0751212	ENSMUSG00000031565, ENSMUSG00000022718, ENSMUSG00000054717	759	11	18082	6.49731	1	0.847178	75.0058
GOTERM_BP_DIRECT	GO:0007224~smoothened signaling pathway	7	0.789177	0.07684	ENSMUSG00000048001, ENSMUSG00000037375, ENSMUSG00000021318, ENSMUSG00000027168, ENSMUSG00000048402, ENSMUSG00000020319, ENSMUSG00000028718	759	71	18082	2.34879	1	0.851311	75.8178
GOTERM_BP_DIRECT	GO:0048646~anatomical structure formation involved in morphogenesis	4	0.450958	0.0772904	ENSMUSG00000074637, ENSMUSG00000021318, ENSMUSG00000048616, ENSMUSG00000048402	759	24	18082	3.97058	1	0.850493	76.0264
GOTERM_BP_DIRECT	GO:0048701~embryonic cranial skeleton morphogenesis	5	0.563698	0.0792879	ENSMUSG00000032402, ENSMUSG00000021359, ENSMUSG00000024169, ENSMUSG00000052957, ENSMUSG00000046822	759	39	18082	3.05429	1	0.855481	76.9313
GOTERM_BP_DIRECT	GO:0045944~positive regulation of transcription from RNA polymerase II promoter	52	5.86246	0.0795876	ENSMUSG00000018293, ENSMUSG00000024926, ENSMUSG00000024369, ENSMUSG00000020538, ENSMUSG00000034673, ENSMUSG00000021359, ENSMUSG00000032402, ENSMUSG00000014773, ENSMUSG00000008976, ENSMUSG00000023027, ENSMUSG00000028901, ENSMUSG00000035673, ENSMUSG00000048904, ENSMUSG00000017861, ENSMUSG00000037169, ENSMUSG00000032185, ENSMUSG00000021318, ENSMUSG00000048616, ENSMUSG00000048402, ENSMUSG00000022463,…	759	995	18082	1.24504	1	0.854114	77.0643
GOTERM_BP_DIRECT	GO:0001501~skeletal system development	9	1.01466	0.0803808	ENSMUSG00000032402, ENSMUSG00000024330, ENSMUSG00000026917, ENSMUSG00000027808, ENSMUSG00000008090, ENSMUSG00000028560, ENSMUSG00000048616, ENSMUSG00000048402, ENSMUSG00000033762	759	107	18082	2.00384	1	0.854565	77.4127
GOTERM_BP_DIRECT	GO:0072382~minus-end-directed vesicle transport along microtubule	2	0.225479	0.0820852	ENSMUSG00000079553, ENSMUSG00000024301	759	2	18082	23.8235	1	0.858255	78.1445
GOTERM_BP_DIRECT	GO:0002204~somatic recombination of immunoglobulin genes involved in immune response	2	0.225479	0.0820852	ENSMUSG00000024151, ENSMUSG00000032498	759	2	18082	23.8235	1	0.858255	78.1445
GOTERM_BP_DIRECT	GO:0035295~tube development	2	0.225479	0.0820852	ENSMUSG00000021318, ENSMUSG00000048402	759	2	18082	23.8235	1	0.858255	78.1445
GOTERM_BP_DIRECT	GO:1902367~negative regulation of Notch signaling pathway involved in somitogenesis	2	0.225479	0.0820852	ENSMUSG00000029570, ENSMUSG00000078202	759	2	18082	23.8235	1	0.858255	78.1445
GOTERM_BP_DIRECT	GO:0010899~regulation of phosphatidylcholine catabolic process	2	0.225479	0.0820852	ENSMUSG00000037936, ENSMUSG00000032193	759	2	18082	23.8235	1	0.858255	78.1445
GOTERM_BP_DIRECT	GO:0071049~nuclear retention of pre-mRNA with aberrant 3'-ends at the site of transcription	2	0.225479	0.0820852	ENSMUSG00000039356, ENSMUSG00000028322	759	2	18082	23.8235	1	0.858255	78.1445
GOTERM_BP_DIRECT	GO:0016567~protein ubiquitination	22	2.48027	0.0838528	ENSMUSG00000030867, ENSMUSG00000091896, ENSMUSG00000020307, ENSMUSG00000025135, ENSMUSG00000032586, ENSMUSG00000025226, ENSMUSG00000040749, ENSMUSG00000046997, ENSMUSG00000030750, ENSMUSG00000039615, ENSMUSG00000032415, ENSMUSG00000017615, ENSMUSG00000041528, ENSMUSG00000037355, ENSMUSG00000038451, ENSMUSG00000052752, ENSMUSG00000001403, ENSMUSG00000006398, ENSMUSG00000029833, ENSMUSG00000038622,…	759	362	18082	1.44783	1	0.862016	78.8798
GOTERM_BP_DIRECT	GO:0045668~negative regulation of osteoblast differentiation	6	0.676437	0.0847778	ENSMUSG00000042745, ENSMUSG00000032402, ENSMUSG00000031565, ENSMUSG00000074637, ENSMUSG00000048616, ENSMUSG00000024947	759	56	18082	2.55251	1	0.862823	79.2553
GOTERM_BP_DIRECT	GO:0000132~establishment of mitotic spindle orientation	4	0.450958	0.0852101	ENSMUSG00000096255, ENSMUSG00000029177, ENSMUSG00000027883, ENSMUSG00000027168	759	25	18082	3.81175	1	0.861971	79.4286
GOTERM_BP_DIRECT	GO:0010906~regulation of glucose metabolic process	4	0.450958	0.0852101	ENSMUSG00000026274, ENSMUSG00000006494, ENSMUSG00000042010, ENSMUSG00000035232	759	25	18082	3.81175	1	0.861971	79.4286
GOTERM_BP_DIRECT	GO:0001731~formation of translation preinitiation complex	4	0.450958	0.0852101	ENSMUSG00000046591, ENSMUSG00000040731, ENSMUSG00000016554, ENSMUSG00000044533	759	25	18082	3.81175	1	0.861971	79.4286
GOTERM_BP_DIRECT	GO:0051291~protein heterooligomerization	8	0.901917	0.0873229	ENSMUSG00000052217, ENSMUSG00000003402, ENSMUSG00000069631, ENSMUSG00000067713, ENSMUSG00000003099, ENSMUSG00000030770, ENSMUSG00000029513, ENSMUSG00000033916	759	91	18082	2.09437	1	0.86665	80.256
GOTERM_BP_DIRECT	GO:0071276~cellular response to cadmium ion	3	0.338219	0.0877145	ENSMUSG00000031762, ENSMUSG00000003099, ENSMUSG00000030271	759	12	18082	5.95586	1	0.865678	80.4059
GOTERM_BP_DIRECT	GO:0042770~signal transduction in response to DNA damage	3	0.338219	0.0877145	ENSMUSG00000032534, ENSMUSG00000029521, ENSMUSG00000030990	759	12	18082	5.95586	1	0.865678	80.4059
GOTERM_BP_DIRECT	GO:0006978~DNA damage response, signal transduction by p53 class mediator resulting in transcription of p21 class mediator	3	0.338219	0.0877145	ENSMUSG00000041147, ENSMUSG00000024926, ENSMUSG00000029521	759	12	18082	5.95586	1	0.865678	80.4059
GOTERM_BP_DIRECT	GO:0050821~protein stabilization	10	1.1274	0.0893536	ENSMUSG00000032402, ENSMUSG00000061981, ENSMUSG00000034617, ENSMUSG00000024014, ENSMUSG00000018293, ENSMUSG00000022329, ENSMUSG00000029521, ENSMUSG00000002763, ENSMUSG00000020167, ENSMUSG00000075467	759	128	18082	1.86121	1	0.868672	81.0216
GOTERM_BP_DIRECT	GO:0006633~fatty acid biosynthetic process	7	0.789177	0.0897373	ENSMUSG00000048755, ENSMUSG00000010663, ENSMUSG00000067713, ENSMUSG00000037071, ENSMUSG00000042010, ENSMUSG00000029513, ENSMUSG00000030869	759	74	18082	2.25357	1	0.867692	81.1631
GOTERM_BP_DIRECT	GO:0010629~negative regulation of gene expression	17	1.91657	0.0926269	ENSMUSG00000061981, ENSMUSG00000024892, ENSMUSG00000027641, ENSMUSG00000039081, ENSMUSG00000054717, ENSMUSG00000031755, ENSMUSG00000042745, ENSMUSG00000035027, ENSMUSG00000032193, ENSMUSG00000034201, ENSMUSG00000031565, ENSMUSG00000051149, ENSMUSG00000057789, ENSMUSG00000037169, ENSMUSG00000042010, ENSMUSG00000048616, ENSMUSG00000024182	759	265	18082	1.5283	1	0.874337	82.197
GOTERM_BP_DIRECT	GO:0009954~proximal/distal pattern formation	4	0.450958	0.0934586	ENSMUSG00000034673, ENSMUSG00000014773, ENSMUSG00000021318, ENSMUSG00000048402	759	26	18082	3.66515	1	0.874691	82.4845
GOTERM_BP_DIRECT	GO:0002052~positive regulation of neuroblast proliferation	4	0.450958	0.0934586	ENSMUSG00000047143, ENSMUSG00000074637, ENSMUSG00000021318, ENSMUSG00000027168	759	26	18082	3.66515	1	0.874691	82.4845
GOTERM_BP_DIRECT	GO:0050790~regulation of catalytic activity	4	0.450958	0.0934586	ENSMUSG00000024325, ENSMUSG00000067713, ENSMUSG00000032501, ENSMUSG00000029513	759	26	18082	3.66515	1	0.874691	82.4845
GOTERM_BP_DIRECT	GO:0000387~spliceosomal snRNP assembly	4	0.450958	0.0934586	ENSMUSG00000021645, ENSMUSG00000031848, ENSMUSG00000018974, ENSMUSG00000024604	759	26	18082	3.66515	1	0.874691	82.4845
GOTERM_BP_DIRECT	GO:0000398~mRNA splicing, via spliceosome	9	1.01466	0.098339	ENSMUSG00000021938, ENSMUSG00000024422, ENSMUSG00000007050, ENSMUSG00000032469, ENSMUSG00000005481, ENSMUSG00000078765, ENSMUSG00000018974, ENSMUSG00000027014, ENSMUSG00000029402	759	112	18082	1.91438	1	0.886261	84.0853

## Sheet: neo-BP_Up
Category	Term	Count	%	PValue	Genes	List Total	Pop Hits	Pop Total	Fold Enrichment	Bonferroni	Benjamini	FDR
GOTERM_BP_DIRECT	GO:0006974~cellular response to DNA damage stimulus	62	5.62613	5.29746e-14	ENSMUSG00000032397, ENSMUSG00000041429, ENSMUSG00000037628, ENSMUSG00000044627, ENSMUSG00000028884, ENSMUSG00000025144, ENSMUSG00000028702, ENSMUSG00000043987, ENSMUSG00000035958, ENSMUSG00000037474, ENSMUSG00000021264, ENSMUSG00000032498, ENSMUSG00000024151, ENSMUSG00000000148, ENSMUSG00000031347, ENSMUSG00000037570, ENSMUSG00000025077, ENSMUSG00000030538, ENSMUSG00000025507, ENSMUSG00000028687,…	906	420	18082	2.94619	1.44998e-10	1.44998e-10	9.43912e-11
GOTERM_BP_DIRECT	GO:0007049~cell cycle	74	6.71506	4.81761e-12	ENSMUSG00000032397, ENSMUSG00000037628, ENSMUSG00000030649, ENSMUSG00000025144, ENSMUSG00000022432, ENSMUSG00000027654, ENSMUSG00000069631, ENSMUSG00000051378, ENSMUSG00000043987, ENSMUSG00000005233, ENSMUSG00000025035, ENSMUSG00000062248, ENSMUSG00000024014, ENSMUSG00000072980, ENSMUSG00000017861, ENSMUSG00000006398, ENSMUSG00000000743, ENSMUSG00000032498, ENSMUSG00000009907, ENSMUSG00000024151,…	906	614	18082	2.40537	1.31906e-08	6.59528e-09	8.58661e-09
GOTERM_BP_DIRECT	GO:0006281~DNA repair	48	4.35572	2.41692e-11	ENSMUSG00000024382, ENSMUSG00000041429, ENSMUSG00000044627, ENSMUSG00000028884, ENSMUSG00000025144, ENSMUSG00000052139, ENSMUSG00000039615, ENSMUSG00000043987, ENSMUSG00000028702, ENSMUSG00000034023, ENSMUSG00000030271, ENSMUSG00000035958, ENSMUSG00000037355, ENSMUSG00000021470, ENSMUSG00000055401, ENSMUSG00000020287, ENSMUSG00000061607, ENSMUSG00000021264, ENSMUSG00000024906, ENSMUSG00000029521,…	906	318	18082	3.01254	6.61753e-08	2.20584e-08	4.30779e-08
GOTERM_BP_DIRECT	GO:0007067~mitotic nuclear division	40	3.62976	4.98576e-09	ENSMUSG00000032397, ENSMUSG00000040586, ENSMUSG00000019794, ENSMUSG00000023505, ENSMUSG00000030649, ENSMUSG00000025144, ENSMUSG00000052139, ENSMUSG00000026965, ENSMUSG00000027654, ENSMUSG00000021537, ENSMUSG00000051378, ENSMUSG00000021918, ENSMUSG00000043987, ENSMUSG00000045273, ENSMUSG00000041840, ENSMUSG00000005233, ENSMUSG00000072980, ENSMUSG00000001403, ENSMUSG00000006398, ENSMUSG00000029521,…	906	277	18082	2.88203	1.36509e-05	3.41275e-06	8.88636e-06
GOTERM_BP_DIRECT	GO:0051301~cell division	47	4.26497	1.66533e-08	ENSMUSG00000032397, ENSMUSG00000019794, ENSMUSG00000023505, ENSMUSG00000030649, ENSMUSG00000025144, ENSMUSG00000052139, ENSMUSG00000053119, ENSMUSG00000026965, ENSMUSG00000027654, ENSMUSG00000021537, ENSMUSG00000051378, ENSMUSG00000021918, ENSMUSG00000043987, ENSMUSG00000041840, ENSMUSG00000005233, ENSMUSG00000025035, ENSMUSG00000062248, ENSMUSG00000044147, ENSMUSG00000072980, ENSMUSG00000001403,…	906	374	18082	2.5081	4.55958e-05	9.11932e-06	2.9682e-05
GOTERM_BP_DIRECT	GO:0006779~porphyrin-containing compound biosynthetic process	9	0.816697	3.92762e-08	ENSMUSG00000022742, ENSMUSG00000024588, ENSMUSG00000021061, ENSMUSG00000030979, ENSMUSG00000028684, ENSMUSG00000028393, ENSMUSG00000031543, ENSMUSG00000026532, ENSMUSG00000032126	906	13	18082	13.8171	0.000107532	1.79229e-05	7.00037e-05
GOTERM_BP_DIRECT	GO:0006783~heme biosynthetic process	10	0.907441	1.11143e-07	ENSMUSG00000032519, ENSMUSG00000019804, ENSMUSG00000022742, ENSMUSG00000018677, ENSMUSG00000024588, ENSMUSG00000030979, ENSMUSG00000028684, ENSMUSG00000025270, ENSMUSG00000028393, ENSMUSG00000032126	906	19	18082	10.5042	0.000304263	4.34718e-05	0.000198095
GOTERM_BP_DIRECT	GO:0006260~DNA replication	23	2.08711	1.75767e-07	ENSMUSG00000038644, ENSMUSG00000020471, ENSMUSG00000028884, ENSMUSG00000012483, ENSMUSG00000002297, ENSMUSG00000022881, ENSMUSG00000031546, ENSMUSG00000027353, ENSMUSG00000017615, ENSMUSG00000029014, ENSMUSG00000040044, ENSMUSG00000029703, ENSMUSG00000038425, ENSMUSG00000023104, ENSMUSG00000022945, ENSMUSG00000031821, ENSMUSG00000037474, ENSMUSG00000006585, ENSMUSG00000022673, ENSMUSG00000026355,…	906	123	18082	3.73199	0.000481134	6.01544e-05	0.000313277
GOTERM_BP_DIRECT	GO:0006412~translation	44	3.99274	2.16988e-06	ENSMUSG00000026618, ENSMUSG00000018677, ENSMUSG00000049960, ENSMUSG00000018858, ENSMUSG00000034880, ENSMUSG00000054312, ENSMUSG00000025792, ENSMUSG00000026887, ENSMUSG00000043572, ENSMUSG00000016554, ENSMUSG00000001445, ENSMUSG00000060636, ENSMUSG00000039680, ENSMUSG00000001056, ENSMUSG00000050192, ENSMUSG00000027613, ENSMUSG00000060938, ENSMUSG00000020514, ENSMUSG00000004788, ENSMUSG00000034729,…	906	401	18082	2.18991	0.00592352	0.000659908	0.0038674
GOTERM_BP_DIRECT	GO:0030030~cell projection organization	23	2.08711	6.25237e-06	ENSMUSG00000063439, ENSMUSG00000075271, ENSMUSG00000027552, ENSMUSG00000023277, ENSMUSG00000040586, ENSMUSG00000075273, ENSMUSG00000020776, ENSMUSG00000030761, ENSMUSG00000022677, ENSMUSG00000029790, ENSMUSG00000066643, ENSMUSG00000043987, ENSMUSG00000030770, ENSMUSG00000031755, ENSMUSG00000026341, ENSMUSG00000042417, ENSMUSG00000001105, ENSMUSG00000026879, ENSMUSG00000023072, ENSMUSG00000028576,…	906	151	18082	3.03997	0.0169733	0.00171044	0.0111433
GOTERM_BP_DIRECT	GO:0060271~cilium morphogenesis	24	2.17786	1.35651e-05	ENSMUSG00000063439, ENSMUSG00000075271, ENSMUSG00000040586, ENSMUSG00000075273, ENSMUSG00000020776, ENSMUSG00000022677, ENSMUSG00000029790, ENSMUSG00000066643, ENSMUSG00000043987, ENSMUSG00000030770, ENSMUSG00000031755, ENSMUSG00000026341, ENSMUSG00000042417, ENSMUSG00000001105, ENSMUSG00000025035, ENSMUSG00000026879, ENSMUSG00000024169, ENSMUSG00000023072, ENSMUSG00000034579, ENSMUSG00000028576,…	906	170	18082	2.81761	0.0364602	0.00337081	0.0241749
GOTERM_BP_DIRECT	GO:0006310~DNA recombination	16	1.45191	1.8564e-05	ENSMUSG00000037570, ENSMUSG00000028884, ENSMUSG00000030750, ENSMUSG00000012483, ENSMUSG00000019303, ENSMUSG00000049932, ENSMUSG00000021615, ENSMUSG00000054717, ENSMUSG00000059772, ENSMUSG00000021264, ENSMUSG00000026187, ENSMUSG00000024906, ENSMUSG00000041974, ENSMUSG00000003549, ENSMUSG00000026162, ENSMUSG00000030079	906	85	18082	3.75681	0.0495586	0.00422677	0.0330823
GOTERM_BP_DIRECT	GO:0006782~protoporphyrinogen IX biosynthetic process	6	0.544465	3.30626e-05	ENSMUSG00000022742, ENSMUSG00000030979, ENSMUSG00000028684, ENSMUSG00000025270, ENSMUSG00000028393, ENSMUSG00000032126	906	9	18082	13.3054	0.0865503	0.00693943	0.0589127
GOTERM_BP_DIRECT	GO:0006457~protein folding	18	1.63339	0.000219525	ENSMUSG00000021037, ENSMUSG00000024309, ENSMUSG00000032383, ENSMUSG00000024583, ENSMUSG00000028367, ENSMUSG00000028851, ENSMUSG00000005354, ENSMUSG00000039615, ENSMUSG00000043510, ENSMUSG00000022403, ENSMUSG00000060288, ENSMUSG00000004069, ENSMUSG00000020571, ENSMUSG00000021270, ENSMUSG00000021868, ENSMUSG00000027248, ENSMUSG00000024847, ENSMUSG00000002190	906	128	18082	2.8066	0.451806	0.0420289	0.390549
GOTERM_BP_DIRECT	GO:0042073~intraciliary transport	8	0.725953	0.000282656	ENSMUSG00000075271, ENSMUSG00000007987, ENSMUSG00000075273, ENSMUSG00000001105, ENSMUSG00000025035, ENSMUSG00000024169, ENSMUSG00000051444, ENSMUSG00000028576	906	27	18082	5.9135	0.538845	0.0502927	0.502594
GOTERM_BP_DIRECT	GO:0008033~tRNA processing	14	1.27042	0.000295229	ENSMUSG00000056310, ENSMUSG00000037845, ENSMUSG00000074890, ENSMUSG00000028331, ENSMUSG00000068882, ENSMUSG00000014980, ENSMUSG00000024446, ENSMUSG00000049950, ENSMUSG00000006289, ENSMUSG00000015289, ENSMUSG00000027079, ENSMUSG00000037376, ENSMUSG00000057572, ENSMUSG00000011254	906	85	18082	3.28721	0.554455	0.0492732	0.524896
GOTERM_BP_DIRECT	GO:0032259~methylation	21	1.90563	0.000310732	ENSMUSG00000055660, ENSMUSG00000025956, ENSMUSG00000028247, ENSMUSG00000022721, ENSMUSG00000040557, ENSMUSG00000074890, ENSMUSG00000051730, ENSMUSG00000028331, ENSMUSG00000036983, ENSMUSG00000021376, ENSMUSG00000004268, ENSMUSG00000090266, ENSMUSG00000037525, ENSMUSG00000050312, ENSMUSG00000022948, ENSMUSG00000004127, ENSMUSG00000057234, ENSMUSG00000030505, ENSMUSG00000022544, ENSMUSG00000046441,…	906	169	18082	2.48	0.572977	0.0488219	0.552387
GOTERM_BP_DIRECT	GO:0000724~double-strand break repair via homologous recombination	12	1.08893	0.000519571	ENSMUSG00000041238, ENSMUSG00000044627, ENSMUSG00000021264, ENSMUSG00000028884, ENSMUSG00000041974, ENSMUSG00000030750, ENSMUSG00000012483, ENSMUSG00000028702, ENSMUSG00000049932, ENSMUSG00000025374, ENSMUSG00000038292, ENSMUSG00000027353	906	68	18082	3.52201	0.758999	0.0760091	0.922019
GOTERM_BP_DIRECT	GO:0051291~protein heterooligomerization	14	1.27042	0.000581367	ENSMUSG00000056999, ENSMUSG00000063882, ENSMUSG00000003402, ENSMUSG00000053119, ENSMUSG00000067713, ENSMUSG00000069631, ENSMUSG00000022512, ENSMUSG00000030770, ENSMUSG00000029513, ENSMUSG00000033916, ENSMUSG00000017210, ENSMUSG00000052187, ENSMUSG00000052217, ENSMUSG00000028931	906	91	18082	3.07047	0.796532	0.0803871	1.03115
GOTERM_BP_DIRECT	GO:0042384~cilium assembly	17	1.54265	0.000718531	ENSMUSG00000063439, ENSMUSG00000075271, ENSMUSG00000075273, ENSMUSG00000020776, ENSMUSG00000022677, ENSMUSG00000029790, ENSMUSG00000066643, ENSMUSG00000043987, ENSMUSG00000031755, ENSMUSG00000042417, ENSMUSG00000001105, ENSMUSG00000024169, ENSMUSG00000028576, ENSMUSG00000023072, ENSMUSG00000001039, ENSMUSG00000020319, ENSMUSG00000030323	906	129	18082	2.63013	0.86027	0.0937157	1.27296
GOTERM_BP_DIRECT	GO:0055114~oxidation-reduction process	54	4.90018	0.000830157	ENSMUSG00000043190, ENSMUSG00000022742, ENSMUSG00000066441, ENSMUSG00000027195, ENSMUSG00000001467, ENSMUSG00000025140, ENSMUSG00000029545, ENSMUSG00000044894, ENSMUSG00000003849, ENSMUSG00000033735, ENSMUSG00000031604, ENSMUSG00000075706, ENSMUSG00000056310, ENSMUSG00000049439, ENSMUSG00000001999, ENSMUSG00000034617, ENSMUSG00000040048, ENSMUSG00000053644, ENSMUSG00000018861, ENSMUSG00000025889,…	906	676	18082	1.59428	0.897091	0.102625	1.46934
GOTERM_BP_DIRECT	GO:0042273~ribosomal large subunit biogenesis	7	0.635209	0.000956669	ENSMUSG00000060636, ENSMUSG00000095567, ENSMUSG00000027613, ENSMUSG00000060938, ENSMUSG00000042729, ENSMUSG00000042660, ENSMUSG00000029815	906	24	18082	5.8211	0.927242	0.112298	1.69146
GOTERM_BP_DIRECT	GO:0033014~tetrapyrrole biosynthetic process	4	0.362976	0.00115812	ENSMUSG00000030979, ENSMUSG00000025270, ENSMUSG00000028393, ENSMUSG00000032126	906	5	18082	15.9664	0.958113	0.128855	2.04419
GOTERM_BP_DIRECT	GO:0007080~mitotic metaphase plate congression	8	0.725953	0.0012613	ENSMUSG00000022064, ENSMUSG00000079553, ENSMUSG00000028873, ENSMUSG00000028419, ENSMUSG00000000743, ENSMUSG00000068744, ENSMUSG00000009907, ENSMUSG00000033916	906	34	18082	4.69601	0.968432	0.134098	2.22438
GOTERM_BP_DIRECT	GO:0006298~mismatch repair	6	0.544465	0.0015413	ENSMUSG00000028884, ENSMUSG00000021245, ENSMUSG00000007035, ENSMUSG00000012483, ENSMUSG00000024151, ENSMUSG00000032498	906	18	18082	6.65269	0.98535	0.155435	2.71181
GOTERM_BP_DIRECT	GO:0006364~rRNA processing	16	1.45191	0.00158248	ENSMUSG00000061286, ENSMUSG00000020677, ENSMUSG00000031590, ENSMUSG00000022300, ENSMUSG00000036983, ENSMUSG00000020430, ENSMUSG00000024732, ENSMUSG00000004268, ENSMUSG00000060636, ENSMUSG00000001056, ENSMUSG00000041506, ENSMUSG00000060938, ENSMUSG00000003423, ENSMUSG00000042660, ENSMUSG00000027133, ENSMUSG00000025290	906	126	18082	2.53436	0.986915	0.153613	2.78329
GOTERM_BP_DIRECT	GO:0016126~sterol biosynthetic process	7	0.635209	0.00185066	ENSMUSG00000058454, ENSMUSG00000045294, ENSMUSG00000059743, ENSMUSG00000021273, ENSMUSG00000031604, ENSMUSG00000001467, ENSMUSG00000041939	906	27	18082	5.17431	0.993729	0.171256	3.24766
GOTERM_BP_DIRECT	GO:0006289~nucleotide-excision repair	8	0.725953	0.00211865	ENSMUSG00000024382, ENSMUSG00000031347, ENSMUSG00000025077, ENSMUSG00000041238, ENSMUSG00000028884, ENSMUSG00000012483, ENSMUSG00000003549, ENSMUSG00000030271	906	37	18082	4.31526	0.996994	0.1873	3.70962
GOTERM_BP_DIRECT	GO:0006284~base-excision repair	8	0.725953	0.00211865	ENSMUSG00000020287, ENSMUSG00000042417, ENSMUSG00000041429, ENSMUSG00000028884, ENSMUSG00000028687, ENSMUSG00000012483, ENSMUSG00000036061, ENSMUSG00000030271	906	37	18082	4.31526	0.996994	0.1873	3.70962
GOTERM_BP_DIRECT	GO:1901673~regulation of mitotic spindle assembly	5	0.453721	0.00223345	ENSMUSG00000030867, ENSMUSG00000028419, ENSMUSG00000000743, ENSMUSG00000009907, ENSMUSG00000033916	906	12	18082	8.31586	0.997806	0.19031	3.90686
GOTERM_BP_DIRECT	GO:0051276~chromosome organization	8	0.725953	0.00248674	ENSMUSG00000075266, ENSMUSG00000028873, ENSMUSG00000021264, ENSMUSG00000022432, ENSMUSG00000028702, ENSMUSG00000020898, ENSMUSG00000003549, ENSMUSG00000008690	906	38	18082	4.2017	0.998905	0.20327	4.34073
GOTERM_BP_DIRECT	GO:0007568~aging	19	1.72414	0.00265833	ENSMUSG00000039323, ENSMUSG00000054733, ENSMUSG00000021116, ENSMUSG00000025225, ENSMUSG00000042626, ENSMUSG00000036639, ENSMUSG00000020898, ENSMUSG00000041736, ENSMUSG00000030271, ENSMUSG00000020538, ENSMUSG00000025889, ENSMUSG00000064357, ENSMUSG00000027610, ENSMUSG00000026879, ENSMUSG00000022982, ENSMUSG00000032492, ENSMUSG00000003849, ENSMUSG00000014226, ENSMUSG00000033685	906	173	18082	2.19193	0.999316	0.209511	4.63359
GOTERM_BP_DIRECT	GO:0006979~response to oxidative stress	16	1.45191	0.00270379	ENSMUSG00000024382, ENSMUSG00000075706, ENSMUSG00000054733, ENSMUSG00000029199, ENSMUSG00000028687, ENSMUSG00000030652, ENSMUSG00000054676, ENSMUSG00000022820, ENSMUSG00000030271, ENSMUSG00000063856, ENSMUSG00000022982, ENSMUSG00000003849, ENSMUSG00000028393, ENSMUSG00000021868, ENSMUSG00000003549, ENSMUSG00000042682	906	133	18082	2.40097	0.999397	0.206781	4.71103
GOTERM_BP_DIRECT	GO:0043249~erythrocyte maturation	5	0.453721	0.00309925	ENSMUSG00000054191, ENSMUSG00000028382, ENSMUSG00000028717, ENSMUSG00000023216, ENSMUSG00000055609	906	13	18082	7.67618	0.999796	0.227052	5.38225
GOTERM_BP_DIRECT	GO:0006397~mRNA processing	29	2.63158	0.00328693	ENSMUSG00000040767, ENSMUSG00000028382, ENSMUSG00000092607, ENSMUSG00000063800, ENSMUSG00000078765, ENSMUSG00000014980, ENSMUSG00000065990, ENSMUSG00000031723, ENSMUSG00000028821, ENSMUSG00000002477, ENSMUSG00000021963, ENSMUSG00000027079, ENSMUSG00000005682, ENSMUSG00000046441, ENSMUSG00000034889, ENSMUSG00000004642, ENSMUSG00000007050, ENSMUSG00000031848, ENSMUSG00000031792, ENSMUSG00000031590,…	906	322	18082	1.79746	0.999878	0.232894	5.69923
GOTERM_BP_DIRECT	GO:0033617~mitochondrial respiratory chain complex IV assembly	5	0.453721	0.00416867	ENSMUSG00000061461, ENSMUSG00000044881, ENSMUSG00000017188, ENSMUSG00000087687, ENSMUSG00000023020	906	14	18082	7.12788	0.999989	0.278765	7.17511
GOTERM_BP_DIRECT	GO:0006695~cholesterol biosynthetic process	7	0.635209	0.00457929	ENSMUSG00000058454, ENSMUSG00000045294, ENSMUSG00000059743, ENSMUSG00000021273, ENSMUSG00000001467, ENSMUSG00000041939, ENSMUSG00000058258	906	32	18082	4.36583	0.999997	0.294664	7.85495
GOTERM_BP_DIRECT	GO:0006506~GPI anchor biosynthetic process	7	0.635209	0.00457929	ENSMUSG00000042737, ENSMUSG00000038208, ENSMUSG00000026810, ENSMUSG00000062526, ENSMUSG00000026698, ENSMUSG00000030990, ENSMUSG00000022940	906	32	18082	4.36583	0.999997	0.294664	7.85495
GOTERM_BP_DIRECT	GO:0042254~ribosome biogenesis	12	1.08893	0.00478592	ENSMUSG00000022538, ENSMUSG00000001056, ENSMUSG00000027613, ENSMUSG00000022948, ENSMUSG00000031590, ENSMUSG00000022300, ENSMUSG00000027133, ENSMUSG00000062006, ENSMUSG00000020430, ENSMUSG00000028869, ENSMUSG00000004268, ENSMUSG00000001445	906	89	18082	2.69097	0.999998	0.298832	8.19528
GOTERM_BP_DIRECT	GO:0045454~cell redox homeostasis	10	0.907441	0.00487553	ENSMUSG00000063856, ENSMUSG00000024583, ENSMUSG00000025289, ENSMUSG00000020571, ENSMUSG00000028367, ENSMUSG00000000811, ENSMUSG00000005354, ENSMUSG00000027248, ENSMUSG00000028843, ENSMUSG00000021102	906	65	18082	3.07047	0.999998	0.296828	8.3425
GOTERM_BP_DIRECT	GO:0000920~cell separation after cytokinesis	5	0.453721	0.00699777	ENSMUSG00000053119, ENSMUSG00000028419, ENSMUSG00000000743, ENSMUSG00000009907, ENSMUSG00000033916	906	16	18082	6.23689	1	0.389213	11.7647
GOTERM_BP_DIRECT	GO:0006261~DNA-dependent DNA replication	5	0.453721	0.00699777	ENSMUSG00000038644, ENSMUSG00000020471, ENSMUSG00000023104, ENSMUSG00000022881, ENSMUSG00000029363	906	16	18082	6.23689	1	0.389213	11.7647
GOTERM_BP_DIRECT	GO:0008652~cellular amino acid biosynthetic process	6	0.544465	0.00714845	ENSMUSG00000034617, ENSMUSG00000026520, ENSMUSG00000030826, ENSMUSG00000022571, ENSMUSG00000025140, ENSMUSG00000020629	906	25	18082	4.78993	1	0.388028	12.003
GOTERM_BP_DIRECT	GO:1904356~regulation of telomere maintenance via telomere lengthening	3	0.272232	0.00725709	ENSMUSG00000042694, ENSMUSG00000020778, ENSMUSG00000020898	906	3	18082	19.9581	1	0.385164	12.1745
GOTERM_BP_DIRECT	GO:0006464~cellular protein modification process	8	0.725953	0.00746343	ENSMUSG00000022663, ENSMUSG00000005142, ENSMUSG00000032596, ENSMUSG00000002844, ENSMUSG00000030725, ENSMUSG00000012609, ENSMUSG00000074673, ENSMUSG00000040820	906	46	18082	3.47097	1	0.386374	12.4993
GOTERM_BP_DIRECT	GO:0031647~regulation of protein stability	10	0.907441	0.00795211	ENSMUSG00000020538, ENSMUSG00000042737, ENSMUSG00000026021, ENSMUSG00000026810, ENSMUSG00000019433, ENSMUSG00000028998, ENSMUSG00000039615, ENSMUSG00000048930, ENSMUSG00000020878, ENSMUSG00000029833	906	70	18082	2.85115	1	0.398525	13.264
GOTERM_BP_DIRECT	GO:0032543~mitochondrial translation	7	0.635209	0.00830895	ENSMUSG00000039680, ENSMUSG00000049960, ENSMUSG00000002767, ENSMUSG00000054312, ENSMUSG00000045948, ENSMUSG00000035202, ENSMUSG00000001445	906	36	18082	3.88073	1	0.405006	13.8184
GOTERM_BP_DIRECT	GO:0006418~tRNA aminoacylation for protein translation	7	0.635209	0.00830895	ENSMUSG00000038838, ENSMUSG00000030871, ENSMUSG00000026618, ENSMUSG00000019039, ENSMUSG00000004233, ENSMUSG00000043572, ENSMUSG00000035202	906	36	18082	3.88073	1	0.405006	13.8184
GOTERM_BP_DIRECT	GO:0051382~kinetochore assembly	4	0.362976	0.00836359	ENSMUSG00000029177, ENSMUSG00000075266, ENSMUSG00000025144, ENSMUSG00000045273	906	9	18082	8.87025	1	0.400115	13.9029
GOTERM_BP_DIRECT	GO:0030218~erythrocyte differentiation	8	0.725953	0.00942039	ENSMUSG00000032519, ENSMUSG00000031162, ENSMUSG00000049577, ENSMUSG00000024588, ENSMUSG00000073400, ENSMUSG00000054191, ENSMUSG00000025270, ENSMUSG00000028717	906	48	18082	3.32634	1	0.430716	15.5238
GOTERM_BP_DIRECT	GO:0006367~transcription initiation from RNA polymerase II promoter	7	0.635209	0.00950708	ENSMUSG00000024382, ENSMUSG00000017210, ENSMUSG00000024218, ENSMUSG00000071662, ENSMUSG00000043866, ENSMUSG00000051316, ENSMUSG00000038622	906	37	18082	3.77585	1	0.426781	15.6554
GOTERM_BP_DIRECT	GO:0008380~RNA splicing	22	1.99637	0.00979948	ENSMUSG00000040767, ENSMUSG00000007050, ENSMUSG00000028382, ENSMUSG00000092607, ENSMUSG00000031848, ENSMUSG00000031792, ENSMUSG00000063800, ENSMUSG00000078765, ENSMUSG00000031590, ENSMUSG00000031723, ENSMUSG00000028821, ENSMUSG00000021810, ENSMUSG00000021963, ENSMUSG00000002477, ENSMUSG00000032078, ENSMUSG00000060288, ENSMUSG00000009076, ENSMUSG00000044709, ENSMUSG00000037197, ENSMUSG00000034192,…	906	241	18082	1.8219	1	0.429781	16.0981
GOTERM_BP_DIRECT	GO:0008152~metabolic process	36	3.26679	0.0102455	ENSMUSG00000056999, ENSMUSG00000062646, ENSMUSG00000020766, ENSMUSG00000041429, ENSMUSG00000048755, ENSMUSG00000024892, ENSMUSG00000040482, ENSMUSG00000029780, ENSMUSG00000042632, ENSMUSG00000030271, ENSMUSG00000053965, ENSMUSG00000029545, ENSMUSG00000071650, ENSMUSG00000046338, ENSMUSG00000062031, ENSMUSG00000028601, ENSMUSG00000040820, ENSMUSG00000003809, ENSMUSG00000030826, ENSMUSG00000025270,…	906	463	18082	1.55181	1	0.437546	16.7691
GOTERM_BP_DIRECT	GO:0010824~regulation of centrosome duplication	5	0.453721	0.010866	ENSMUSG00000053119, ENSMUSG00000028419, ENSMUSG00000000743, ENSMUSG00000009907, ENSMUSG00000033916	906	18	18082	5.5439	1	0.450242	17.6942
GOTERM_BP_DIRECT	GO:0033762~response to glucagon	4	0.362976	0.0115079	ENSMUSG00000020538, ENSMUSG00000022551, ENSMUSG00000027715, ENSMUSG00000015806	906	10	18082	7.98322	1	0.462807	18.6411
GOTERM_BP_DIRECT	GO:0006302~double-strand break repair	9	0.816697	0.0129124	ENSMUSG00000026187, ENSMUSG00000052139, ENSMUSG00000029521, ENSMUSG00000028702, ENSMUSG00000003549, ENSMUSG00000021615, ENSMUSG00000026162, ENSMUSG00000024151, ENSMUSG00000035958	906	63	18082	2.85115	1	0.495563	20.677
GOTERM_BP_DIRECT	GO:0008203~cholesterol metabolic process	11	0.998185	0.0133603	ENSMUSG00000020538, ENSMUSG00000024588, ENSMUSG00000058454, ENSMUSG00000045294, ENSMUSG00000059743, ENSMUSG00000021273, ENSMUSG00000032245, ENSMUSG00000001467, ENSMUSG00000031483, ENSMUSG00000041939, ENSMUSG00000018861	906	89	18082	2.46673	1	0.50085	21.3161
GOTERM_BP_DIRECT	GO:0034587~piRNA metabolic process	6	0.544465	0.0135526	ENSMUSG00000071662, ENSMUSG00000031783, ENSMUSG00000041912, ENSMUSG00000025081, ENSMUSG00000045996, ENSMUSG00000004667	906	29	18082	4.12925	1	0.49936	21.589
GOTERM_BP_DIRECT	GO:0015937~coenzyme A biosynthetic process	4	0.362976	0.0152421	ENSMUSG00000001755, ENSMUSG00000020935, ENSMUSG00000063849, ENSMUSG00000078941	906	11	18082	7.25748	1	0.53449	23.9484
GOTERM_BP_DIRECT	GO:0006303~double-strand break repair via nonhomologous end joining	5	0.453721	0.0188737	ENSMUSG00000025077, ENSMUSG00000026187, ENSMUSG00000021615, ENSMUSG00000026162, ENSMUSG00000032498	906	21	18082	4.75192	1	0.60608	28.7951
GOTERM_BP_DIRECT	GO:0006368~transcription elongation from RNA polymerase II promoter	5	0.453721	0.0221764	ENSMUSG00000039041, ENSMUSG00000020485, ENSMUSG00000001542, ENSMUSG00000013822, ENSMUSG00000022031	906	22	18082	4.53592	1	0.659464	32.9485
GOTERM_BP_DIRECT	GO:0000727~double-strand break repair via break-induced replication	3	0.272232	0.0226162	ENSMUSG00000031821, ENSMUSG00000024906, ENSMUSG00000031546	906	5	18082	11.9748	1	0.66037	33.484
GOTERM_BP_DIRECT	GO:0006616~SRP-dependent cotranslational protein targeting to membrane, translocation	3	0.272232	0.0226162	ENSMUSG00000026197, ENSMUSG00000026511, ENSMUSG00000053317	906	5	18082	11.9748	1	0.66037	33.484
GOTERM_BP_DIRECT	GO:0055129~L-proline biosynthetic process	3	0.272232	0.0226162	ENSMUSG00000026520, ENSMUSG00000022571, ENSMUSG00000025140	906	5	18082	11.9748	1	0.66037	33.484
GOTERM_BP_DIRECT	GO:0006662~glycerol ether metabolic process	3	0.272232	0.0226162	ENSMUSG00000024583, ENSMUSG00000028367, ENSMUSG00000005354	906	5	18082	11.9748	1	0.66037	33.484
GOTERM_BP_DIRECT	GO:0070389~chaperone cofactor-dependent protein refolding	3	0.272232	0.0226162	ENSMUSG00000022403, ENSMUSG00000071072, ENSMUSG00000028416	906	5	18082	11.9748	1	0.66037	33.484
GOTERM_BP_DIRECT	GO:0070126~mitochondrial translational termination	3	0.272232	0.0226162	ENSMUSG00000018858, ENSMUSG00000047635, ENSMUSG00000026887	906	5	18082	11.9748	1	0.66037	33.484
GOTERM_BP_DIRECT	GO:0009249~protein lipoylation	3	0.272232	0.0226162	ENSMUSG00000029199, ENSMUSG00000030725, ENSMUSG00000030869	906	5	18082	11.9748	1	0.66037	33.484
GOTERM_BP_DIRECT	GO:0008202~steroid metabolic process	10	0.907441	0.0243493	ENSMUSG00000020538, ENSMUSG00000058454, ENSMUSG00000045294, ENSMUSG00000059743, ENSMUSG00000021273, ENSMUSG00000031604, ENSMUSG00000001467, ENSMUSG00000031483, ENSMUSG00000041939, ENSMUSG00000018861	906	84	18082	2.37596	1	0.681444	35.5551
GOTERM_BP_DIRECT	GO:0007288~sperm axoneme assembly	4	0.362976	0.024522	ENSMUSG00000031755, ENSMUSG00000035578, ENSMUSG00000034579, ENSMUSG00000012609	906	13	18082	6.14094	1	0.677925	35.7582
GOTERM_BP_DIRECT	GO:0016567~protein ubiquitination	28	2.54083	0.0255819	ENSMUSG00000019794, ENSMUSG00000032586, ENSMUSG00000040749, ENSMUSG00000023505, ENSMUSG00000039615, ENSMUSG00000065990, ENSMUSG00000022663, ENSMUSG00000037355, ENSMUSG00000001403, ENSMUSG00000006398, ENSMUSG00000041966, ENSMUSG00000029833, ENSMUSG00000030867, ENSMUSG00000020307, ENSMUSG00000025135, ENSMUSG00000030750, ENSMUSG00000036309, ENSMUSG00000022300, ENSMUSG00000066042, ENSMUSG00000032415,…	906	362	18082	1.54372	1	0.687513	36.9909
GOTERM_BP_DIRECT	GO:0000070~mitotic sister chromatid segregation	5	0.453721	0.0258098	ENSMUSG00000030867, ENSMUSG00000019813, ENSMUSG00000029177, ENSMUSG00000028873, ENSMUSG00000051378	906	23	18082	4.33871	1	0.684867	37.2531
GOTERM_BP_DIRECT	GO:0090307~mitotic spindle assembly	6	0.544465	0.028996	ENSMUSG00000022064, ENSMUSG00000040586, ENSMUSG00000079553, ENSMUSG00000017861, ENSMUSG00000006398, ENSMUSG00000029521	906	35	18082	3.42138	1	0.721631	40.8119
GOTERM_BP_DIRECT	GO:0006270~DNA replication initiation	5	0.453721	0.0297798	ENSMUSG00000040044, ENSMUSG00000022673, ENSMUSG00000026355, ENSMUSG00000041859, ENSMUSG00000031546	906	24	18082	4.15793	1	0.725656	41.6577
GOTERM_BP_DIRECT	GO:0046685~response to arsenic-containing substance	4	0.362976	0.0300729	ENSMUSG00000022742, ENSMUSG00000024588, ENSMUSG00000006574, ENSMUSG00000028393	906	14	18082	5.7023	1	0.723682	41.9711
GOTERM_BP_DIRECT	GO:0051974~negative regulation of telomerase activity	4	0.362976	0.0300729	ENSMUSG00000042694, ENSMUSG00000020778, ENSMUSG00000020898, ENSMUSG00000024947	906	14	18082	5.7023	1	0.723682	41.9711
GOTERM_BP_DIRECT	GO:0006915~apoptotic process	40	3.62976	0.0300932	ENSMUSG00000024382, ENSMUSG00000040749, ENSMUSG00000043866, ENSMUSG00000038618, ENSMUSG00000028416, ENSMUSG00000052139, ENSMUSG00000050088, ENSMUSG00000073599, ENSMUSG00000034974, ENSMUSG00000024014, ENSMUSG00000028443, ENSMUSG00000020267, ENSMUSG00000029521, ENSMUSG00000021868, ENSMUSG00000041801, ENSMUSG00000030339, ENSMUSG00000062762, ENSMUSG00000037787, ENSMUSG00000002015, ENSMUSG00000037752,…	906	570	18082	1.40057	1	0.718488	41.9927
GOTERM_BP_DIRECT	GO:0006561~proline biosynthetic process	3	0.272232	0.0328093	ENSMUSG00000026520, ENSMUSG00000022571, ENSMUSG00000025140	906	6	18082	9.97903	1	0.744175	44.8208
GOTERM_BP_DIRECT	GO:0034080~CENP-A containing nucleosome assembly	3	0.272232	0.0328093	ENSMUSG00000021391, ENSMUSG00000072980, ENSMUSG00000028549	906	6	18082	9.97903	1	0.744175	44.8208
GOTERM_BP_DIRECT	GO:0070475~rRNA base methylation	3	0.272232	0.0328093	ENSMUSG00000037845, ENSMUSG00000057234, ENSMUSG00000004268	906	6	18082	9.97903	1	0.744175	44.8208
GOTERM_BP_DIRECT	GO:0098779~mitophagy in response to mitochondrial depolarization	13	1.17967	0.0330675	ENSMUSG00000021116, ENSMUSG00000053012, ENSMUSG00000002477, ENSMUSG00000041429, ENSMUSG00000022945, ENSMUSG00000031848, ENSMUSG00000034729, ENSMUSG00000022354, ENSMUSG00000028998, ENSMUSG00000049922, ENSMUSG00000045410, ENSMUSG00000078784, ENSMUSG00000020973	906	132	18082	1.96557	1	0.741786	45.0828
GOTERM_BP_DIRECT	GO:0006749~glutathione metabolic process	7	0.635209	0.0345932	ENSMUSG00000075706, ENSMUSG00000063856, ENSMUSG00000029864, ENSMUSG00000022982, ENSMUSG00000028690, ENSMUSG00000000811, ENSMUSG00000022562	906	49	18082	2.85115	1	0.752663	46.6068
GOTERM_BP_DIRECT	GO:0006694~steroid biosynthetic process	8	0.725953	0.0346258	ENSMUSG00000058454, ENSMUSG00000059743, ENSMUSG00000021273, ENSMUSG00000027195, ENSMUSG00000031604, ENSMUSG00000001467, ENSMUSG00000041736, ENSMUSG00000041939	906	62	18082	2.57523	1	0.74801	46.639
GOTERM_BP_DIRECT	GO:0007283~spermatogenesis	30	2.72232	0.035598	ENSMUSG00000027722, ENSMUSG00000025081, ENSMUSG00000012609, ENSMUSG00000035578, ENSMUSG00000021264, ENSMUSG00000000365, ENSMUSG00000063889, ENSMUSG00000032498, ENSMUSG00000002190, ENSMUSG00000034401, ENSMUSG00000002015, ENSMUSG00000031347, ENSMUSG00000075706, ENSMUSG00000060771, ENSMUSG00000030538, ENSMUSG00000030189, ENSMUSG00000002768, ENSMUSG00000000811, ENSMUSG00000041912, ENSMUSG00000049932,…	906	407	18082	1.47111	1	0.752862	47.5887
GOTERM_BP_DIRECT	GO:0009058~biosynthetic process	6	0.544465	0.0358991	ENSMUSG00000001755, ENSMUSG00000033021, ENSMUSG00000032456, ENSMUSG00000021273, ENSMUSG00000025270, ENSMUSG00000021468	906	37	18082	3.23644	1	0.750992	47.8796
GOTERM_BP_DIRECT	GO:0007346~regulation of mitotic cell cycle	6	0.544465	0.0358991	ENSMUSG00000034974, ENSMUSG00000030867, ENSMUSG00000062248, ENSMUSG00000024014, ENSMUSG00000031176, ENSMUSG00000012483	906	37	18082	3.23644	1	0.750992	47.8796
GOTERM_BP_DIRECT	GO:0034599~cellular response to oxidative stress	8	0.725953	0.03734	ENSMUSG00000025889, ENSMUSG00000024583, ENSMUSG00000026520, ENSMUSG00000028367, ENSMUSG00000005354, ENSMUSG00000030652, ENSMUSG00000025140, ENSMUSG00000034023	906	63	18082	2.53436	1	0.760049	49.2506
GOTERM_BP_DIRECT	GO:0007034~vacuolar transport	4	0.362976	0.0429706	ENSMUSG00000053119, ENSMUSG00000028419, ENSMUSG00000000743, ENSMUSG00000033916	906	16	18082	4.98951	1	0.803105	54.2888
GOTERM_BP_DIRECT	GO:0051016~barbed-end actin filament capping	4	0.362976	0.0429706	ENSMUSG00000023277, ENSMUSG00000056737, ENSMUSG00000026879, ENSMUSG00000020476	906	16	18082	4.98951	1	0.803105	54.2888
GOTERM_BP_DIRECT	GO:0007040~lysosome organization	6	0.544465	0.043733	ENSMUSG00000030842, ENSMUSG00000025759, ENSMUSG00000001018, ENSMUSG00000032245, ENSMUSG00000028419, ENSMUSG00000030761	906	39	18082	3.07047	1	0.804562	54.9335
GOTERM_BP_DIRECT	GO:0071902~positive regulation of protein serine/threonine kinase activity	5	0.453721	0.0437433	ENSMUSG00000025889, ENSMUSG00000035027, ENSMUSG00000030538, ENSMUSG00000003423, ENSMUSG00000027835	906	27	18082	3.69594	1	0.800395	54.9422
GOTERM_BP_DIRECT	GO:0048821~erythrocyte development	5	0.453721	0.0437433	ENSMUSG00000031162, ENSMUSG00000054191, ENSMUSG00000028825, ENSMUSG00000023926, ENSMUSG00000031543	906	27	18082	3.69594	1	0.800395	54.9422
GOTERM_BP_DIRECT	GO:0051597~response to methylmercury	3	0.272232	0.04443	ENSMUSG00000022742, ENSMUSG00000024588, ENSMUSG00000028393	906	7	18082	8.55345	1	0.801315	55.5154
GOTERM_BP_DIRECT	GO:0050792~regulation of viral process	3	0.272232	0.04443	ENSMUSG00000053119, ENSMUSG00000009907, ENSMUSG00000033916	906	7	18082	8.55345	1	0.801315	55.5154
GOTERM_BP_DIRECT	GO:0030219~megakaryocyte differentiation	3	0.272232	0.04443	ENSMUSG00000031162, ENSMUSG00000049577, ENSMUSG00000028717	906	7	18082	8.55345	1	0.801315	55.5154
GOTERM_BP_DIRECT	GO:0001889~liver development	10	0.907441	0.0481863	ENSMUSG00000029482, ENSMUSG00000043866, ENSMUSG00000044147, ENSMUSG00000054191, ENSMUSG00000003402, ENSMUSG00000059824, ENSMUSG00000037722, ENSMUSG00000021650, ENSMUSG00000015806, ENSMUSG00000030314	906	95	18082	2.10085	1	0.823348	58.5312
GOTERM_BP_DIRECT	GO:0008299~isoprenoid biosynthetic process	4	0.362976	0.0502942	ENSMUSG00000059743, ENSMUSG00000021273, ENSMUSG00000041939, ENSMUSG00000058258	906	17	18082	4.69601	1	0.832784	60.1379
GOTERM_BP_DIRECT	GO:0045190~isotype switching	4	0.362976	0.0502942	ENSMUSG00000003549, ENSMUSG00000021615, ENSMUSG00000024151, ENSMUSG00000032498	906	17	18082	4.69601	1	0.832784	60.1379
GOTERM_BP_DIRECT	GO:0006629~lipid metabolic process	32	2.90381	0.0548506	ENSMUSG00000027346, ENSMUSG00000058454, ENSMUSG00000059743, ENSMUSG00000048755, ENSMUSG00000062054, ENSMUSG00000024892, ENSMUSG00000067713, ENSMUSG00000025903, ENSMUSG00000027195, ENSMUSG00000001467, ENSMUSG00000042632, ENSMUSG00000031483, ENSMUSG00000029513, ENSMUSG00000020538, ENSMUSG00000029545, ENSMUSG00000071072, ENSMUSG00000045294, ENSMUSG00000046338, ENSMUSG00000031604, ENSMUSG00000035069,…	906	459	18082	1.39141	1	0.854955	63.4124
GOTERM_BP_DIRECT	GO:0015670~carbon dioxide transport	3	0.272232	0.0573101	ENSMUSG00000023926, ENSMUSG00000027562, ENSMUSG00000000805	906	8	18082	7.48427	1	0.86398	65.0728
GOTERM_BP_DIRECT	GO:0006265~DNA topological change	3	0.272232	0.0573101	ENSMUSG00000024382, ENSMUSG00000022779, ENSMUSG00000054717	906	8	18082	7.48427	1	0.86398	65.0728
GOTERM_BP_DIRECT	GO:1900264~positive regulation of DNA-directed DNA polymerase activity	3	0.272232	0.0573101	ENSMUSG00000023104, ENSMUSG00000022881, ENSMUSG00000029363	906	8	18082	7.48427	1	0.86398	65.0728
GOTERM_BP_DIRECT	GO:0051693~actin filament capping	4	0.362976	0.0581799	ENSMUSG00000056737, ENSMUSG00000021061, ENSMUSG00000026879, ENSMUSG00000026532	906	18	18082	4.43512	1	0.86486	65.6427
GOTERM_BP_DIRECT	GO:0007095~mitotic G2 DNA damage checkpoint	4	0.362976	0.0581799	ENSMUSG00000028821, ENSMUSG00000024906, ENSMUSG00000020326, ENSMUSG00000039187	906	18	18082	4.43512	1	0.86486	65.6427
GOTERM_BP_DIRECT	GO:0007129~synapsis	5	0.453721	0.0607964	ENSMUSG00000007035, ENSMUSG00000036928, ENSMUSG00000034023, ENSMUSG00000038292, ENSMUSG00000032498	906	30	18082	3.32634	1	0.873701	67.3048
GOTERM_BP_DIRECT	GO:0090004~positive regulation of establishment of protein localization to plasma membrane	5	0.453721	0.0607964	ENSMUSG00000030805, ENSMUSG00000044147, ENSMUSG00000030538, ENSMUSG00000029048, ENSMUSG00000073982	906	30	18082	3.32634	1	0.873701	67.3048
GOTERM_BP_DIRECT	GO:0000077~DNA damage checkpoint	5	0.453721	0.0607964	ENSMUSG00000032397, ENSMUSG00000032534, ENSMUSG00000029521, ENSMUSG00000048668, ENSMUSG00000049932	906	30	18082	3.32634	1	0.873701	67.3048
GOTERM_BP_DIRECT	GO:0010212~response to ionizing radiation	7	0.635209	0.0644948	ENSMUSG00000000148, ENSMUSG00000052139, ENSMUSG00000028393, ENSMUSG00000028702, ENSMUSG00000021615, ENSMUSG00000025374, ENSMUSG00000026162	906	57	18082	2.45099	1	0.886173	69.5251
GOTERM_BP_DIRECT	GO:0006383~transcription from RNA polymerase III promoter	4	0.362976	0.0666082	ENSMUSG00000022476, ENSMUSG00000028099, ENSMUSG00000045996, ENSMUSG00000004667	906	19	18082	4.2017	1	0.891431	70.7291
GOTERM_BP_DIRECT	GO:0030220~platelet formation	4	0.362976	0.0666082	ENSMUSG00000031162, ENSMUSG00000049577, ENSMUSG00000030538, ENSMUSG00000028717	906	19	18082	4.2017	1	0.891431	70.7291
GOTERM_BP_DIRECT	GO:0051604~protein maturation	4	0.362976	0.0666082	ENSMUSG00000001018, ENSMUSG00000037824, ENSMUSG00000039615, ENSMUSG00000001763	906	19	18082	4.2017	1	0.891431	70.7291
GOTERM_BP_DIRECT	GO:0031334~positive regulation of protein complex assembly	4	0.362976	0.0666082	ENSMUSG00000026021, ENSMUSG00000041974, ENSMUSG00000003423, ENSMUSG00000028717	906	19	18082	4.2017	1	0.891431	70.7291
GOTERM_BP_DIRECT	GO:0042771~intrinsic apoptotic signaling pathway in response to DNA damage by p53 class mediator	5	0.453721	0.0671566	ENSMUSG00000029521, ENSMUSG00000030990, ENSMUSG00000024151, ENSMUSG00000041801, ENSMUSG00000036781	906	31	18082	3.21904	1	0.890656	71.0341
GOTERM_BP_DIRECT	GO:0000103~sulfate assimilation	3	0.272232	0.0712948	ENSMUSG00000024583, ENSMUSG00000028367, ENSMUSG00000005354	906	9	18082	6.65269	1	0.902484	73.2408
GOTERM_BP_DIRECT	GO:0035067~negative regulation of histone acetylation	3	0.272232	0.0712948	ENSMUSG00000025889, ENSMUSG00000095567, ENSMUSG00000051316	906	9	18082	6.65269	1	0.902484	73.2408
GOTERM_BP_DIRECT	GO:0051131~chaperone-mediated protein complex assembly	3	0.272232	0.0712948	ENSMUSG00000024309, ENSMUSG00000051444, ENSMUSG00000021270	906	9	18082	6.65269	1	0.902484	73.2408
GOTERM_BP_DIRECT	GO:0018095~protein polyglutamylation	3	0.272232	0.0712948	ENSMUSG00000031796, ENSMUSG00000029790, ENSMUSG00000012609	906	9	18082	6.65269	1	0.902484	73.2408
GOTERM_BP_DIRECT	GO:0038166~angiotensin-activated signaling pathway	3	0.272232	0.0712948	ENSMUSG00000027562, ENSMUSG00000027893, ENSMUSG00000029007	906	9	18082	6.65269	1	0.902484	73.2408
GOTERM_BP_DIRECT	GO:0039702~viral budding via host ESCRT complex	3	0.272232	0.0712948	ENSMUSG00000053119, ENSMUSG00000009907, ENSMUSG00000033916	906	9	18082	6.65269	1	0.902484	73.2408
GOTERM_BP_DIRECT	GO:0030071~regulation of mitotic metaphase/anaphase transition	3	0.272232	0.0712948	ENSMUSG00000030867, ENSMUSG00000036977, ENSMUSG00000001403	906	9	18082	6.65269	1	0.902484	73.2408
GOTERM_BP_DIRECT	GO:0006625~protein targeting to peroxisome	3	0.272232	0.0712948	ENSMUSG00000020003, ENSMUSG00000027222, ENSMUSG00000002763	906	9	18082	6.65269	1	0.902484	73.2408
GOTERM_BP_DIRECT	GO:0006164~purine nucleotide biosynthetic process	4	0.362976	0.0755578	ENSMUSG00000015961, ENSMUSG00000062867, ENSMUSG00000022407, ENSMUSG00000025630	906	20	18082	3.99161	1	0.913225	75.3476
GOTERM_BP_DIRECT	GO:0034644~cellular response to UV	6	0.544465	0.0786188	ENSMUSG00000038644, ENSMUSG00000021116, ENSMUSG00000095567, ENSMUSG00000021264, ENSMUSG00000048668, ENSMUSG00000026142	906	46	18082	2.60322	1	0.91946	76.7627
GOTERM_BP_DIRECT	GO:0035162~embryonic hemopoiesis	4	0.362976	0.0850052	ENSMUSG00000031162, ENSMUSG00000049577, ENSMUSG00000054191, ENSMUSG00000028717	906	21	18082	3.80153	1	0.93297	79.472
GOTERM_BP_DIRECT	GO:0008340~determination of adult lifespan	4	0.362976	0.0850052	ENSMUSG00000056999, ENSMUSG00000030652, ENSMUSG00000028702, ENSMUSG00000024151	906	21	18082	3.80153	1	0.93297	79.472
GOTERM_BP_DIRECT	GO:0030488~tRNA methylation	4	0.362976	0.0850052	ENSMUSG00000074890, ENSMUSG00000037376, ENSMUSG00000004127, ENSMUSG00000028331	906	21	18082	3.80153	1	0.93297	79.472
GOTERM_BP_DIRECT	GO:0061512~protein localization to cilium	4	0.362976	0.0850052	ENSMUSG00000001105, ENSMUSG00000024169, ENSMUSG00000066643, ENSMUSG00000030323	906	21	18082	3.80153	1	0.93297	79.472
GOTERM_BP_DIRECT	GO:0045648~positive regulation of erythrocyte differentiation	4	0.362976	0.0850052	ENSMUSG00000031162, ENSMUSG00000020644, ENSMUSG00000028717, ENSMUSG00000054717	906	21	18082	3.80153	1	0.93297	79.472
GOTERM_BP_DIRECT	GO:0031572~G2 DNA damage checkpoint	4	0.362976	0.0850052	ENSMUSG00000030867, ENSMUSG00000041238, ENSMUSG00000037474, ENSMUSG00000052139	906	21	18082	3.80153	1	0.93297	79.472
GOTERM_BP_DIRECT	GO:0031145~anaphase-promoting complex-dependent catabolic process	3	0.272232	0.0862416	ENSMUSG00000036977, ENSMUSG00000001403, ENSMUSG00000006398	906	10	18082	5.98742	1	0.933702	79.9608
GOTERM_BP_DIRECT	GO:0006388~tRNA splicing, via endonucleolytic cleavage and ligation	3	0.272232	0.0862416	ENSMUSG00000027079, ENSMUSG00000057572, ENSMUSG00000014980	906	10	18082	5.98742	1	0.933702	79.9608
GOTERM_BP_DIRECT	GO:1902188~positive regulation of viral release from host cell	3	0.272232	0.0862416	ENSMUSG00000053119, ENSMUSG00000009907, ENSMUSG00000033916	906	10	18082	5.98742	1	0.933702	79.9608
GOTERM_BP_DIRECT	GO:0009650~UV protection	3	0.272232	0.0862416	ENSMUSG00000024382, ENSMUSG00000063856, ENSMUSG00000003549	906	10	18082	5.98742	1	0.933702	79.9608
GOTERM_BP_DIRECT	GO:1901800~positive regulation of proteasomal protein catabolic process	3	0.272232	0.0862416	ENSMUSG00000068290, ENSMUSG00000073599, ENSMUSG00000038534	906	10	18082	5.98742	1	0.933702	79.9608
GOTERM_BP_DIRECT	GO:0015671~oxygen transport	3	0.272232	0.0862416	ENSMUSG00000052187, ENSMUSG00000052217, ENSMUSG00000055609	906	10	18082	5.98742	1	0.933702	79.9608
GOTERM_BP_DIRECT	GO:0000289~nuclear-transcribed mRNA poly(A) tail shortening	3	0.272232	0.0862416	ENSMUSG00000022685, ENSMUSG00000005682, ENSMUSG00000032498	906	10	18082	5.98742	1	0.933702	79.9608
GOTERM_BP_DIRECT	GO:0010172~embryonic body morphogenesis	3	0.272232	0.0862416	ENSMUSG00000040586, ENSMUSG00000021359, ENSMUSG00000030323	906	10	18082	5.98742	1	0.933702	79.9608
GOTERM_BP_DIRECT	GO:0006515~misfolded or incompletely synthesized protein catabolic process	3	0.272232	0.0862416	ENSMUSG00000039615, ENSMUSG00000002660, ENSMUSG00000035069	906	10	18082	5.98742	1	0.933702	79.9608
GOTERM_BP_DIRECT	GO:0010332~response to gamma radiation	5	0.453721	0.0881905	ENSMUSG00000063856, ENSMUSG00000029521, ENSMUSG00000021615, ENSMUSG00000034023, ENSMUSG00000024947	906	34	18082	2.93501	1	0.935922	80.7091
GOTERM_BP_DIRECT	GO:0006997~nucleus organization	4	0.362976	0.0949255	ENSMUSG00000028419, ENSMUSG00000000743, ENSMUSG00000009907, ENSMUSG00000033916	906	22	18082	3.62874	1	0.946942	83.0969
GOTERM_BP_DIRECT	GO:0015031~protein transport	38	3.44828	0.0964925	ENSMUSG00000020056, ENSMUSG00000020003, ENSMUSG00000051355, ENSMUSG00000003438, ENSMUSG00000053119, ENSMUSG00000001240, ENSMUSG00000004849, ENSMUSG00000033916, ENSMUSG00000022663, ENSMUSG00000019804, ENSMUSG00000027787, ENSMUSG00000025035, ENSMUSG00000050192, ENSMUSG00000044147, ENSMUSG00000030082, ENSMUSG00000024797, ENSMUSG00000029560, ENSMUSG00000028419, ENSMUSG00000000743, ENSMUSG00000009907,…	906	592	18082	1.28109	1	0.947953	83.611
GOTERM_BP_DIRECT	GO:0010266~response to vitamin B1	2	0.181488	0.0975972	ENSMUSG00000028393, ENSMUSG00000041736	906	2	18082	19.9581	1	0.948169	83.9645
GOTERM_BP_DIRECT	GO:0046294~formaldehyde catabolic process	2	0.181488	0.0975972	ENSMUSG00000021996, ENSMUSG00000028138	906	2	18082	19.9581	1	0.948169	83.9645
GOTERM_BP_DIRECT	GO:0070541~response to platinum ion	2	0.181488	0.0975972	ENSMUSG00000024588, ENSMUSG00000028393	906	2	18082	19.9581	1	0.948169	83.9645
GOTERM_BP_DIRECT	GO:0002204~somatic recombination of immunoglobulin genes involved in immune response	2	0.181488	0.0975972	ENSMUSG00000024151, ENSMUSG00000032498	906	2	18082	19.9581	1	0.948169	83.9645
GOTERM_BP_DIRECT	GO:0043519~regulation of myosin II filament organization	2	0.181488	0.0975972	ENSMUSG00000026341, ENSMUSG00000034974	906	2	18082	19.9581	1	0.948169	83.9645
GOTERM_BP_DIRECT	GO:0061763~multivesicular body-lysosome fusion	2	0.181488	0.0975972	ENSMUSG00000053119, ENSMUSG00000028419	906	2	18082	19.9581	1	0.948169	83.9645
GOTERM_BP_DIRECT	GO:0030221~basophil differentiation	2	0.181488	0.0975972	ENSMUSG00000031162, ENSMUSG00000028717	906	2	18082	19.9581	1	0.948169	83.9645
GOTERM_BP_DIRECT	GO:0009107~lipoate biosynthetic process	2	0.181488	0.0975972	ENSMUSG00000029199, ENSMUSG00000030725	906	2	18082	19.9581	1	0.948169	83.9645
GOTERM_BP_DIRECT	GO:0006810~transport	104	9.43739	0.097729	ENSMUSG00000040236, ENSMUSG00000020476, ENSMUSG00000025792, ENSMUSG00000003072, ENSMUSG00000062995, ENSMUSG00000050192, ENSMUSG00000044894, ENSMUSG00000030082, ENSMUSG00000034109, ENSMUSG00000000743, ENSMUSG00000053897, ENSMUSG00000030314, ENSMUSG00000034248, ENSMUSG00000052456, ENSMUSG00000046822, ENSMUSG00000020873, ENSMUSG00000029790, ENSMUSG00000054342, ENSMUSG00000040048, ENSMUSG00000024357,…	906	1822	18082	1.13921	1	0.946768	84.0062

[truncated: 2 more sheets: neoneoBioProcessDown, neo-BP_DOWN]
