# Supplementary material for: Distinct, dosage-sensitive requirements for the autism-associated factor CHD8 during cortical development
Source: Mol Autism. 2021 Feb 24;12:16. doi: 10.1186/s13229-020-00409-3 (PMC7905672; doi:10.1186/s13229-020-00409-3)
Supplement: Supplementary file 5 — Additional file 5: Table S4. RNA-seq and gene ontology analysis of E10.5 cKO telencephalic vesicles, accompanies Fig. 6a, b. [file 13229_2020_409_MOESM5_ESM.xlsx]

## Sheet: cKO DEGs
	Gene Name	Biotype	Ensembl ID	baseMean	log2FoldChange	lfcSE	stat	pvalue	padj
	Gm37795	ENSMUSG00000102813	TEC	648.12	2.49487	0.124353	20.0629	1.55704e-89	2.48472e-85
	Phlda3	ENSMUSG00000041801	protein_coding	1250.24	2.06825	0.105054	19.6874	2.76539e-86	2.2065e-82
	Cdkn1a	ENSMUSG00000023067	protein_coding	2048.05	1.89345	0.139801	13.5439	8.60548e-42	1.37326e-38
	Ano3	ENSMUSG00000074968	protein_coding	572.757	1.86056	0.133116	13.977	2.15353e-44	3.81845e-41
	Sesn2	ENSMUSG00000028893	protein_coding	2558.82	1.79665	0.100492	17.8785	1.73322e-71	9.21957e-68
	Zfp365	ENSMUSG00000037855	protein_coding	1063.03	1.71633	0.117852	14.5635	4.79362e-48	1.27494e-44
	Ddit4l	ENSMUSG00000046818	protein_coding	938.926	1.6544	0.10218	16.191	5.83679e-59	2.32859e-55
	Ak1	ENSMUSG00000026817	protein_coding	1257.09	1.56932	0.11622	13.5031	1.49983e-41	2.17585e-38
	Trp53inp1	ENSMUSG00000028211	protein_coding	4026.49	1.55342	0.108184	14.3591	9.33824e-47	2.12885e-43
	Fam212b	ENSMUSG00000048458	protein_coding	665.682	1.35054	0.139338	9.69249	3.24519e-22	2.07147e-19
	Ccng1	ENSMUSG00000020326	protein_coding	10230.8	1.34576	0.139953	9.6158	6.85762e-22	4.209e-19
	Zmat3	ENSMUSG00000027663	protein_coding	7609.14	1.3244	0.0860165	15.3971	1.71165e-53	5.46291e-50
	Serpine2	ENSMUSG00000026249	protein_coding	3336.13	1.31449	0.116359	11.2968	1.36086e-29	1.20648e-26
	Trp53cor1	ENSMUSG00000085912	lincRNA	88.8414	1.2987	0.139439	9.31374	1.23411e-20	6.15436e-18
	Mapkapk3	ENSMUSG00000032577	protein_coding	566.678	1.2652	0.0997757	12.6804	7.58989e-37	1.00933e-33
	Lif	ENSMUSG00000034394	protein_coding	41.1727	1.23273	0.13868	8.88902	6.16497e-19	2.52258e-16
	1700003M07Rik	ENSMUSG00000085389	lincRNA	50.5264	1.22795	0.138582	8.86084	7.94134e-19	3.1682e-16
	Arap2	ENSMUSG00000037999	protein_coding	322.454	1.18397	0.127093	9.31578	1.21064e-20	6.15436e-18
	Ttll9	ENSMUSG00000074673	protein_coding	168.325	1.17956	0.125815	9.37536	6.89414e-21	3.79368e-18
	Tap1	ENSMUSG00000037321	protein_coding	158.796	1.17594	0.13129	8.95682	3.34187e-19	1.44134e-16
	Sec14l5	ENSMUSG00000091712	protein_coding	51.2922	1.14558	0.136334	8.40272	4.3624e-17	1.58216e-14
	Slc19a2	ENSMUSG00000040918	protein_coding	1900.03	1.13498	0.0946657	11.9894	4.03955e-33	4.29755e-30
	Tnfrsf10b	ENSMUSG00000022074	protein_coding	991.53	1.13329	0.0983253	11.526	9.76019e-31	9.73457e-28
	Dcxr	ENSMUSG00000039450	protein_coding	474.944	1.1177	0.124053	9.00987	2.06308e-19	9.14519e-17
	Usp2	ENSMUSG00000032010	protein_coding	568.326	1.11358	0.0913132	12.1952	3.29622e-34	4.04624e-31
	Pmaip1	ENSMUSG00000024521	protein_coding	1213.62	1.11228	0.115912	9.59589	8.31988e-22	4.91736e-19
	Foxo3	ENSMUSG00000048756	protein_coding	1990.96	1.05974	0.102632	10.3256	5.39732e-25	4.10145e-22
	Cdc42bpg	ENSMUSG00000024769	protein_coding	1240.72	1.01818	0.0942224	10.8062	3.21896e-27	2.70359e-24
	RP24-309H3.5	ENSMUSG00000106464	lincRNA	206.384	1.00674	0.129961	7.74646	9.44862e-15	2.69252e-12
	Cep170b	ENSMUSG00000072825	protein_coding	2799.34	0.993352	0.0965344	10.2901	7.80649e-25	5.66254e-22
	Msra	ENSMUSG00000054733	protein_coding	771.804	0.989781	0.099227	9.97492	1.96268e-23	1.36176e-20
	Aen	ENSMUSG00000030609	protein_coding	8847.42	0.96493	0.0682677	14.1345	2.32809e-45	4.64396e-42
	Pqlc3	ENSMUSG00000045679	protein_coding	318.937	0.954358	0.124636	7.65716	1.90084e-14	5.05561e-12
	Susd6	ENSMUSG00000021133	protein_coding	2795.26	0.921758	0.0804277	11.4607	2.07809e-30	1.95072e-27
	9230114K14Rik	ENSMUSG00000097145	processed_transcript	156.56	0.909525	0.131236	6.93044	4.19544e-12	7.52257e-10
	RP24-441E15.4	ENSMUSG00000107909	TEC	127.903	0.891513	0.137424	6.48731	8.73835e-11	1.25627e-08
	Cpt1c	ENSMUSG00000007783	protein_coding	1713.47	0.885524	0.0967674	9.15106	5.6379e-20	2.57056e-17
	Zak	ENSMUSG00000004085	protein_coding	1879.59	0.86572	0.0715081	12.1066	9.74505e-34	1.1108e-30
	Tef	ENSMUSG00000022389	protein_coding	2444.63	0.846194	0.0907055	9.32902	1.06851e-20	5.68378e-18
	Klhdc7a	ENSMUSG00000078234	protein_coding	235.201	0.843914	0.130421	6.47069	9.7554e-11	1.37767e-08
	Cdnf	ENSMUSG00000039496	protein_coding	88.1372	0.842976	0.137116	6.14791	7.85117e-10	9.21242e-08
	Rhbdf2	ENSMUSG00000020806	protein_coding	543.46	0.821827	0.0920096	8.93196	4.18513e-19	1.75753e-16
	Scn3b	ENSMUSG00000049281	protein_coding	107.902	0.816927	0.139612	5.85143	4.87367e-09	4.89145e-07
	Gria3	ENSMUSG00000001986	protein_coding	817.593	0.816262	0.117047	6.97379	3.0852e-12	5.65903e-10
	Mpzl3	ENSMUSG00000070305	protein_coding	364.244	0.802485	0.108867	7.37122	1.69075e-13	3.85442e-11
	Bbc3	ENSMUSG00000002083	protein_coding	914.845	0.783904	0.103565	7.56918	3.75575e-14	9.36473e-12
	Celf5	ENSMUSG00000034818	protein_coding	603.952	0.774676	0.132311	5.85494	4.77184e-09	4.81956e-07
	E130317F20Rik	ENSMUSG00000091994	processed_transcript	663.258	0.774675	0.0938442	8.2549	1.52029e-16	5.3913e-14
	Ddias	ENSMUSG00000030641	protein_coding	3065.23	0.772374	0.103012	7.49789	6.4852e-14	1.54464e-11
	Cpped1	ENSMUSG00000065979	protein_coding	1166.72	0.769739	0.10706	7.1898	6.48844e-13	1.32747e-10
	Plk2	ENSMUSG00000021701	protein_coding	2478.87	0.76296	0.0993081	7.68276	1.55699e-14	4.21125e-12
	Gtse1	ENSMUSG00000022385	protein_coding	6878.07	0.754708	0.0705558	10.6966	1.05561e-26	8.42273e-24
	Gss	ENSMUSG00000027610	protein_coding	937.674	0.753308	0.0890334	8.46095	2.65197e-17	9.84189e-15
	Fam35a	ENSMUSG00000041471	protein_coding	717.95	0.74866	0.11264	6.64649	3.00163e-11	4.78539e-09
	Xrcc4	ENSMUSG00000021615	protein_coding	482.664	0.740403	0.10643	6.9567	3.48326e-12	6.31658e-10
	Mab21l3	ENSMUSG00000044313	protein_coding	212.289	0.734643	0.127312	5.77042	7.90741e-09	7.6943e-07
	Rhod	ENSMUSG00000041845	protein_coding	634.662	0.732549	0.11198	6.54179	6.07853e-11	9.06553e-09
	Lyrm1	ENSMUSG00000030922	protein_coding	174.394	0.731985	0.11881	6.16098	7.22947e-10	8.54577e-08
	Vpreb1	ENSMUSG00000059305	protein_coding	31.4478	0.720847	0.133976	5.38044	7.43052e-08	5.64649e-06
	Pidd1	ENSMUSG00000025507	protein_coding	3382.24	0.718282	0.0930067	7.72291	1.13706e-14	3.18336e-12
	Cox6b2	ENSMUSG00000051811	protein_coding	822.528	0.702429	0.116748	6.01663	1.78085e-09	1.93326e-07
	1700007K13Rik	ENSMUSG00000026831	protein_coding	164.483	0.701332	0.127773	5.48889	4.04478e-08	3.31008e-06
	Gm12843	ENSMUSG00000085749	antisense	30.8965	0.700978	0.133032	5.26925	1.36983e-07	9.80258e-06
	Gdf9	ENSMUSG00000018238	protein_coding	71.3712	0.698846	0.138772	5.03593	4.75525e-07	2.74943e-05
	Fam196a	ENSMUSG00000073805	protein_coding	58.8669	0.686239	0.139703	4.91213	9.00917e-07	4.76054e-05
	Ass1	ENSMUSG00000076441	protein_coding	196.78	0.683855	0.137046	4.98996	6.03926e-07	3.32326e-05
	Ei24	ENSMUSG00000062762	protein_coding	8725.29	0.680851	0.0901207	7.55489	4.19228e-14	1.01364e-11
	BC025920	ENSMUSG00000074862	protein_coding	208.499	0.679631	0.119634	5.68094	1.33956e-08	1.21459e-06
	Tubb6	ENSMUSG00000001473	protein_coding	3803.55	0.671542	0.0883116	7.60423	2.8661e-14	7.25988e-12
	Sulf2	ENSMUSG00000006800	protein_coding	17303.3	0.671331	0.0821152	8.17548	2.94696e-16	9.79741e-14
	Slc39a3	ENSMUSG00000046822	protein_coding	1372.36	0.653196	0.102515	6.37172	1.86925e-10	2.44504e-08
	Gne	ENSMUSG00000028479	protein_coding	1342.52	0.651198	0.0831378	7.83275	4.77297e-15	1.4105e-12
	Igsf9b	ENSMUSG00000034275	protein_coding	367.758	0.641576	0.113848	5.63539	1.74667e-08	1.54852e-06
	Rnf169	ENSMUSG00000058761	protein_coding	4249.18	0.6381	0.0829644	7.69125	1.45702e-14	4.0088e-12
	Pitpnm2	ENSMUSG00000029406	protein_coding	2528.64	0.635222	0.0869616	7.30463	2.7802e-13	5.91553e-11
	Perp	ENSMUSG00000019851	protein_coding	505.894	0.633252	0.13595	4.65797	3.1935e-06	0.000137735
	Btbd19	ENSMUSG00000073771	protein_coding	399.005	0.630174	0.0974504	6.46661	1.00226e-10	1.40298e-08
	Oplah	ENSMUSG00000022562	protein_coding	406.282	0.627179	0.12579	4.98593	6.16646e-07	3.36708e-05
	Nat9	ENSMUSG00000015542	protein_coding	571.375	0.615551	0.0876746	7.02086	2.20499e-12	4.15928e-10
	Rmdn2	ENSMUSG00000036368	protein_coding	266.686	0.611134	0.111207	5.49546	3.89692e-08	3.20552e-06
	Nanos1	ENSMUSG00000072437	protein_coding	396.503	0.611103	0.118642	5.15083	2.59334e-07	1.65538e-05
	4933417C20Rik	ENSMUSG00000103006	TEC	42.5371	0.608632	0.139306	4.36904	1.24796e-05	0.000430128
	Prss36	ENSMUSG00000070371	protein_coding	465.851	0.606704	0.105787	5.73513	9.74357e-09	9.31065e-07
	Crlf2	ENSMUSG00000033467	protein_coding	143.561	0.603899	0.134471	4.49092	7.09167e-06	0.000266908
	Zcwpw1	ENSMUSG00000037108	protein_coding	619.311	0.603886	0.107978	5.59268	2.23591e-08	1.93916e-06
	Pgap3	ENSMUSG00000038208	protein_coding	613.5	0.600617	0.0898126	6.68745	2.27098e-11	3.66063e-09
	Cyp26b1	ENSMUSG00000063415	protein_coding	88.7334	0.597791	0.139532	4.28425	1.83354e-05	0.000578253
	Pcx	ENSMUSG00000024892	protein_coding	1700.57	0.59609	0.0951461	6.26499	3.72845e-10	4.57682e-08
	Sh3rf3	ENSMUSG00000037990	protein_coding	95.4301	0.593459	0.137321	4.32169	1.54839e-05	0.00051488
	Zbtb40	ENSMUSG00000060862	protein_coding	1977.65	0.592108	0.0798754	7.4129	1.23569e-13	2.85784e-11
	Gm26896	ENSMUSG00000097718	lincRNA	88.515	0.587378	0.139778	4.20223	2.64295e-05	0.000772459
	Tmem209	ENSMUSG00000029782	protein_coding	6500.63	0.582685	0.0795382	7.32585	2.37391e-13	5.18944e-11
	C330006A16Rik	ENSMUSG00000087679	lincRNA	1910.71	0.582195	0.0725519	8.02454	1.01909e-15	3.18877e-13
	Bnc1	ENSMUSG00000025105	protein_coding	134.058	0.578146	0.130034	4.44611	8.7441e-06	0.000318581
	Cpz	ENSMUSG00000036596	protein_coding	194.092	0.577242	0.11575	4.98699	6.13262e-07	3.36303e-05
	Ptp4a3	ENSMUSG00000059895	protein_coding	2103.97	0.57675	0.0849431	6.78984	1.12257e-11	1.82796e-09
	Dcaf4	ENSMUSG00000021222	protein_coding	1408.72	0.576428	0.0762607	7.55865	4.07265e-14	9.99866e-12
	Nfatc2	ENSMUSG00000027544	protein_coding	81.7624	0.573635	0.13965	4.10767	3.99673e-05	0.00109965
	Plxna1	ENSMUSG00000030084	protein_coding	13143.3	0.573193	0.0829241	6.91226	4.77002e-12	8.44974e-10
	Slmapos2	ENSMUSG00000090104	lincRNA	132.248	0.56762	0.125606	4.51904	6.21212e-06	0.000240614
	Ptpn14	ENSMUSG00000026604	protein_coding	3270.21	0.567056	0.116854	4.85267	1.21807e-06	6.07438e-05
	Slc20a2	ENSMUSG00000037656	protein_coding	4484.52	0.562438	0.0651398	8.63432	5.90749e-18	2.24457e-15
	Gm17251	ENSMUSG00000090952	processed_transcript	274.835	0.560529	0.116143	4.82622	1.39151e-06	6.83253e-05
	Ten1	ENSMUSG00000020778	protein_coding	816.295	0.555272	0.0879803	6.31132	2.76664e-10	3.56049e-08
	Cd248	ENSMUSG00000056481	protein_coding	629.866	0.550887	0.115741	4.75965	1.9393e-06	8.99296e-05
	Slc35c1	ENSMUSG00000049922	protein_coding	1096.11	0.544338	0.0893306	6.09352	1.10453e-09	1.25901e-07
	Ngfr	ENSMUSG00000000120	protein_coding	1469.67	0.542453	0.107766	5.0336	4.81365e-07	2.77059e-05
	Fbxw9	ENSMUSG00000008167	protein_coding	1166.05	0.539419	0.0948505	5.68704	1.29259e-08	1.18152e-06
	Sema3e	ENSMUSG00000063531	protein_coding	131.123	0.536125	0.134616	3.98264	6.81542e-05	0.00172124
	Hpcal1	ENSMUSG00000071379	protein_coding	1678.43	0.532681	0.0776736	6.85794	6.98591e-12	1.19872e-09
	G6pc3	ENSMUSG00000034793	protein_coding	1958.7	0.5296	0.0879253	6.02329	1.70902e-09	1.86798e-07
	4921536K21Rik	ENSMUSG00000020434	protein_coding	279.242	0.529572	0.108512	4.88032	1.05913e-06	5.43462e-05
	Exoc4	ENSMUSG00000029763	protein_coding	5818.7	0.529014	0.101829	5.19514	2.04564e-07	1.36018e-05
	4930507D05Rik	ENSMUSG00000097129	protein_coding	67.5454	0.528336	0.137829	3.83327	0.000126451	0.00278823
	Polk	ENSMUSG00000021668	protein_coding	1246.75	0.52456	0.0741639	7.07298	1.51637e-12	2.98744e-10
	Alox5	ENSMUSG00000025701	protein_coding	73.4492	0.523175	0.138333	3.78199	0.000155578	0.00326244
	Gm16740	ENSMUSG00000097167	antisense	118.463	0.522724	0.129368	4.04059	5.33173e-05	0.00140867
	Kif26b	ENSMUSG00000026494	protein_coding	2180.65	0.522681	0.105697	4.94508	7.61112e-07	4.07578e-05
	S1pr3	ENSMUSG00000067586	protein_coding	4622.43	0.522223	0.0763305	6.8416	7.83126e-12	1.32948e-09
	Cxcl13	ENSMUSG00000023078	protein_coding	286.503	0.522062	0.139451	3.7437	0.000181327	0.0036721
	Myo7a	ENSMUSG00000030761	protein_coding	2235.15	0.52132	0.076226	6.83914	7.9672e-12	1.33832e-09
	Psrc1	ENSMUSG00000068744	protein_coding	9696.02	0.520765	0.0740245	7.03504	1.99211e-12	3.83013e-10
	Rhbdd1	ENSMUSG00000026142	protein_coding	989.334	0.519892	0.083619	6.21739	5.05495e-10	6.11113e-08
	Dbp	ENSMUSG00000059824	protein_coding	194.114	0.519372	0.120452	4.31187	1.61882e-05	0.000532519
	Mmp2	ENSMUSG00000031740	protein_coding	2408.86	0.518918	0.0919593	5.6429	1.67207e-08	1.50751e-06
	2500004C02Rik	ENSMUSG00000073236	processed_transcript	623.774	0.518331	0.107637	4.81556	1.46787e-06	7.11984e-05
	Gm15559	ENSMUSG00000086401	antisense	91.7293	0.516491	0.133445	3.87043	0.000108644	0.00246971
	Dapk1	ENSMUSG00000021559	protein_coding	4183.89	0.516341	0.0843504	6.12139	9.27654e-10	1.07272e-07
	Lrrfip1	ENSMUSG00000026305	protein_coding	2934.65	0.516091	0.0971354	5.31311	1.07772e-07	7.8174e-06
	Col1a1	ENSMUSG00000001506	protein_coding	3301.95	0.515392	0.1221	4.22106	2.43151e-05	0.00072663
	Nr1d2	ENSMUSG00000021775	protein_coding	783.754	0.514589	0.0977468	5.26451	1.40564e-07	9.8736e-06
	Kdm8	ENSMUSG00000030752	protein_coding	1155.66	0.514097	0.0848739	6.05719	1.38518e-09	1.53505e-07
	Dcakd	ENSMUSG00000020935	protein_coding	15154.6	0.513982	0.0697523	7.36868	1.72327e-13	3.87324e-11
	Gcdh	ENSMUSG00000003809	protein_coding	3379.63	0.513548	0.0731528	7.0202	2.21543e-12	4.15928e-10
	RP24-285I4.2	ENSMUSG00000104988	TEC	447.053	0.511993	0.100879	5.0753	3.86884e-07	2.32977e-05
	Pid1	ENSMUSG00000045658	protein_coding	573.034	0.50949	0.106784	4.77124	1.83095e-06	8.54335e-05
	Elmo1	ENSMUSG00000041112	protein_coding	901.08	0.509355	0.0890361	5.72078	1.06038e-08	1.00128e-06
	Adamts17	ENSMUSG00000058145	protein_coding	170.157	0.507572	0.131673	3.85478	0.000115832	0.0026028
	Igsf3	ENSMUSG00000042035	protein_coding	1952.83	0.50731	0.118164	4.29326	1.76068e-05	0.000564194
	Bcas3	ENSMUSG00000059439	protein_coding	707.956	0.505473	0.0940752	5.37307	7.7407e-08	5.85432e-06
	Cdk3-ps	ENSMUSG00000092300	polymorphic_pseudogene	99.1373	0.504674	0.135606	3.72162	0.000197947	0.00390776
	Ttbk1	ENSMUSG00000015599	protein_coding	721.146	0.503693	0.0992287	5.07608	3.85305e-07	2.32905e-05
	Cyb5d2	ENSMUSG00000057778	protein_coding	288.693	0.501274	0.103927	4.82333	1.41178e-06	6.9108e-05
	Ggta1	ENSMUSG00000035778	protein_coding	995.196	0.501026	0.0983212	5.09581	3.4726e-07	2.1369e-05
	Cad	ENSMUSG00000013629	protein_coding	18146	0.500649	0.0914994	5.47161	4.45974e-08	3.57631e-06
	Dhx34	ENSMUSG00000006019	protein_coding	1931.87	0.499224	0.0900715	5.54253	2.98138e-08	2.53378e-06
	Bcl9l	ENSMUSG00000063382	protein_coding	2296.75	0.497346	0.0923728	5.38411	7.28025e-08	5.55877e-06
	4930524J08Rik	ENSMUSG00000035364	protein_coding	128.082	0.497291	0.133236	3.7324	0.000189663	0.00378443
	Tbx15	ENSMUSG00000027868	protein_coding	628.963	0.496679	0.1258	3.94817	7.87513e-05	0.00192105
	Irf6	ENSMUSG00000026638	protein_coding	256.281	0.495679	0.12754	3.88647	0.000101713	0.00235237
	Parva	ENSMUSG00000030770	protein_coding	5936.62	0.495579	0.0763571	6.49028	8.56771e-11	1.25434e-08
	Podn	ENSMUSG00000028600	protein_coding	40.8791	0.492449	0.137806	3.57349	0.000352256	0.00600467
	Akap6	ENSMUSG00000061603	protein_coding	360.334	0.491021	0.139191	3.52768	0.000419218	0.00679867
	Anapc15	ENSMUSG00000030649	protein_coding	1572.6	0.490866	0.0756499	6.48865	8.6608e-11	1.25627e-08
	Pth1r	ENSMUSG00000032492	protein_coding	1310.98	0.490521	0.0828089	5.92353	3.15101e-09	3.33005e-07
	Derl3	ENSMUSG00000009092	protein_coding	66.8692	0.489428	0.138376	3.53693	0.0004048	0.00664589
	Rbm38	ENSMUSG00000027510	protein_coding	4508.79	0.48655	0.0862419	5.6417	1.68384e-08	1.50959e-06
	Arhgap35	ENSMUSG00000058230	protein_coding	13068.5	0.486385	0.090028	5.4026	6.5683e-08	5.15308e-06
	Flnc	ENSMUSG00000068699	protein_coding	1198.06	0.486109	0.110448	4.40123	1.07638e-05	0.000382558
	Gm6254	ENSMUSG00000066538	processed_pseudogene	88.223	0.485374	0.137474	3.53066	0.000414522	0.00676994
	Tsku	ENSMUSG00000049580	protein_coding	1162.28	0.484968	0.0961534	5.04369	4.56642e-07	2.66926e-05
	Synpo	ENSMUSG00000043079	protein_coding	1921.88	0.483315	0.1092	4.42598	9.60066e-06	0.00034584
	Ift122	ENSMUSG00000030323	protein_coding	2912.65	0.482155	0.0643386	7.49403	6.67921e-14	1.56745e-11
	Rap2b	ENSMUSG00000036894	protein_coding	1291.23	0.481803	0.112628	4.27784	1.88713e-05	0.000591647
	2900052L18Rik	ENSMUSG00000043993	processed_transcript	197.673	0.48023	0.130832	3.67057	0.000242007	0.00450228
	Bmp7	ENSMUSG00000008999	protein_coding	3929.13	0.478702	0.0909182	5.26519	1.40043e-07	9.8736e-06
	Plxna4	ENSMUSG00000029765	protein_coding	868.659	0.478516	0.113855	4.20284	2.63585e-05	0.000771796
	Rimbp3	ENSMUSG00000071636	protein_coding	180.269	0.476761	0.114583	4.16082	3.17109e-05	0.000905987
	Igf1	ENSMUSG00000020053	protein_coding	2368.84	0.474338	0.0944237	5.0235	5.07373e-07	2.90203e-05
	Csad	ENSMUSG00000023044	protein_coding	1222.3	0.473071	0.0903262	5.23736	1.62886e-07	1.10141e-05
	Synpo2l	ENSMUSG00000039376	protein_coding	30.962	0.472903	0.13605	3.47595	0.000509049	0.00787914
	Pla2g3	ENSMUSG00000034579	protein_coding	131.768	0.472006	0.136415	3.46007	0.00054003	0.00820743
	Pan2	ENSMUSG00000005682	protein_coding	7505.57	0.471523	0.0669913	7.03856	1.94234e-12	3.77998e-10
	Gm14023	ENSMUSG00000085498	processed_transcript	79.069	0.470526	0.137383	3.42493	0.000614958	0.009095
	Nbl1	ENSMUSG00000041120	protein_coding	670.007	0.466779	0.124597	3.74632	0.000179445	0.00364323
	Pomk	ENSMUSG00000037251	protein_coding	1562.55	0.466358	0.0851876	5.47448	4.38807e-08	3.53661e-06
	Natd1	ENSMUSG00000018931	protein_coding	3043.85	0.466167	0.07217	6.45928	1.052e-10	1.45981e-08
	Zfp335os	ENSMUSG00000085436	antisense	226.434	0.464851	0.117436	3.95832	7.54779e-05	0.00185876
	Aldh4a1	ENSMUSG00000028737	protein_coding	1073.9	0.463241	0.0932281	4.9689	6.73343e-07	3.64244e-05
	Srl	ENSMUSG00000022519	protein_coding	2195	0.462092	0.0893332	5.17268	2.30765e-07	1.50924e-05
	Lrrc46	ENSMUSG00000020878	protein_coding	137.504	0.462089	0.127897	3.61297	0.000302714	0.00537343
	Gpr75	ENSMUSG00000043999	protein_coding	62.5892	0.459781	0.139665	3.29202	0.000994699	0.0130538
	Kcnj4	ENSMUSG00000044216	protein_coding	47.0791	0.458215	0.139802	3.2776	0.00104693	0.0135718
	Myh9	ENSMUSG00000022443	protein_coding	13760.7	0.45547	0.107798	4.22521	2.38719e-05	0.000716069
	Cpxm1	ENSMUSG00000027408	protein_coding	1793.66	0.454452	0.0773294	5.87683	4.18189e-09	4.33342e-07
	Col12a1	ENSMUSG00000032332	protein_coding	3426.49	0.454153	0.110622	4.10546	4.03509e-05	0.0011077
	Svep1	ENSMUSG00000028369	protein_coding	834.574	0.453997	0.106558	4.26055	2.03923e-05	0.00063066
	Ccdc85c	ENSMUSG00000084883	protein_coding	1194.89	0.452687	0.0835884	5.41568	6.10576e-08	4.84755e-06
	Gm26901	ENSMUSG00000097797	lincRNA	143.374	0.451787	0.124231	3.63668	0.000276179	0.00502538
	Bnc2	ENSMUSG00000028487	protein_coding	418.878	0.451229	0.123559	3.65193	0.000260274	0.00478507
	Prrg2	ENSMUSG00000007837	protein_coding	569.46	0.450976	0.0970218	4.64819	3.34855e-06	0.00014326
	Prrg4	ENSMUSG00000027171	protein_coding	84.1109	0.450295	0.13992	3.21823	0.00128986	0.0158426
	Spa17	ENSMUSG00000001948	protein_coding	354.36	0.450049	0.117409	3.83318	0.0001265	0.00278823
	Col4a2	ENSMUSG00000031503	protein_coding	15512.3	0.449998	0.0898586	5.00785	5.50422e-07	3.12585e-05
	Atg7	ENSMUSG00000030314	protein_coding	1549.35	0.449881	0.0715249	6.28986	3.17749e-10	4.03149e-08
	Plxdc2	ENSMUSG00000026748	protein_coding	1245.05	0.449558	0.118363	3.79812	0.000145798	0.00309806
	Lrrc48	ENSMUSG00000056598	protein_coding	182.962	0.448776	0.121762	3.68569	0.000228085	0.00431766
	A430110L20Rik	ENSMUSG00000054135	lincRNA	49.2935	0.447054	0.138749	3.22203	0.00127287	0.0157218
	Ptprv	ENSMUSG00000097993	processed_transcript	50.6716	0.446778	0.1399	3.19356	0.00140531	0.0169124
	Itpripl1	ENSMUSG00000074825	protein_coding	788.474	0.446282	0.118422	3.76858	0.00016418	0.00339837
	Crtc1	ENSMUSG00000003575	protein_coding	2519.14	0.445886	0.0970684	4.59352	4.35825e-06	0.000178675
	Smarca4	ENSMUSG00000032187	protein_coding	27130.3	0.445199	0.0733704	6.06782	1.29656e-09	1.45708e-07
	Mdm2	ENSMUSG00000020184	protein_coding	5256.26	0.444559	0.065093	6.82959	8.51589e-12	1.41559e-09
	Gm13421	ENSMUSG00000085929	processed_transcript	137.146	0.443773	0.128959	3.44119	0.000579159	0.00867852
	Mfge8	ENSMUSG00000030605	protein_coding	2735.16	0.443737	0.0870873	5.09532	3.4816e-07	2.1369e-05
	Abhd4	ENSMUSG00000040997	protein_coding	2085.83	0.443632	0.105325	4.21202	2.531e-05	0.000747887
	Xkr8	ENSMUSG00000037752	protein_coding	526.002	0.442712	0.091229	4.85275	1.21759e-06	6.07438e-05
	Lxn	ENSMUSG00000047557	protein_coding	606.864	0.442678	0.0949785	4.66082	3.14946e-06	0.000136204
	Wisp1	ENSMUSG00000005124	protein_coding	588.402	0.442601	0.101348	4.36715	1.2588e-05	0.00043293
	Nceh1	ENSMUSG00000027698	protein_coding	496.679	0.442452	0.100501	4.40245	1.07037e-05	0.000381273
	Zfp385a	ENSMUSG00000000552	protein_coding	3567.73	0.441155	0.096047	4.59312	4.36667e-06	0.000178675
	H2afj	ENSMUSG00000060032	protein_coding	982.415	0.44113	0.112976	3.90464	9.43649e-05	0.00221452
	9130023H24Rik	ENSMUSG00000062944	protein_coding	576.655	0.440448	0.0946897	4.65149	3.29549e-06	0.00014175
	Actb	ENSMUSG00000029580	protein_coding	114575	0.438532	0.0767537	5.7135	1.10678e-08	1.02686e-06
	Scrn2	ENSMUSG00000020877	protein_coding	1706.46	0.436865	0.072743	6.0056	1.90624e-09	2.05539e-07
	Ube2cbp	ENSMUSG00000032415	protein_coding	489.085	0.436706	0.0967197	4.51516	6.32676e-06	0.000243871
	Adcy2	ENSMUSG00000021536	protein_coding	109.382	0.43631	0.133637	3.2649	0.00109503	0.0140019
	Abcc3	ENSMUSG00000020865	protein_coding	29.3774	0.436258	0.137058	3.18301	0.00145754	0.0173062
	Arhgap31	ENSMUSG00000022799	protein_coding	1855.16	0.43491	0.10725	4.05509	5.01147e-05	0.00133734
	Ptrhd1	ENSMUSG00000096199	protein_coding	554.571	0.433971	0.0925295	4.69008	2.731e-06	0.000120724
	Dennd2c	ENSMUSG00000007379	protein_coding	270.516	0.433365	0.122823	3.52837	0.000418131	0.00679867
	Lmx1b	ENSMUSG00000038765	protein_coding	1184.53	0.433039	0.108975	3.97373	7.07556e-05	0.00177256
	Pgap2	ENSMUSG00000030990	protein_coding	2048.55	0.432645	0.0752059	5.7528	8.77758e-09	8.43811e-07
	Mrip-ps	ENSMUSG00000098404	unprocessed_pseudogene	497.681	0.431837	0.107121	4.0313	5.54683e-05	0.00145029
	Mdc1	ENSMUSG00000061607	protein_coding	16247.8	0.429764	0.0718623	5.98038	2.22616e-09	2.38423e-07
	AA415398	ENSMUSG00000087385	protein_coding	146.822	0.428876	0.120874	3.54812	0.000387987	0.00642272
	C77370	ENSMUSG00000046449	protein_coding	265.28	0.427818	0.134448	3.18204	0.00146243	0.0173384
	Gm10433	ENSMUSG00000072884	processed_transcript	93.7765	0.42706	0.132325	3.22735	0.00124942	0.0155324
	Zbtb5	ENSMUSG00000049657	protein_coding	3883.58	0.424802	0.0675626	6.28754	3.22538e-10	4.05281e-08
	Ttc28	ENSMUSG00000033209	protein_coding	2196.16	0.424759	0.103091	4.12023	3.78499e-05	0.00105284
	Srcap	ENSMUSG00000053877	protein_coding	668.855	0.424429	0.11126	3.81475	0.000136323	0.00295174
	Ispd	ENSMUSG00000043153	protein_coding	232.974	0.423546	0.117777	3.59617	0.000322935	0.00565385
	Itgb5	ENSMUSG00000022817	protein_coding	3058.74	0.419926	0.0992562	4.23073	2.32938e-05	0.000700044
	Stab1	ENSMUSG00000042286	protein_coding	2134.16	0.418984	0.11008	3.80619	0.000141123	0.00302694
	Gm20492	ENSMUSG00000092593	processed_transcript	35.6923	0.418547	0.135863	3.08065	0.00206552	0.0221814
	Piezo1	ENSMUSG00000014444	protein_coding	2255.03	0.418452	0.118329	3.53635	0.00040569	0.00665365
	Fst	ENSMUSG00000021765	protein_coding	222.738	0.418216	0.133563	3.13122	0.00174084	0.0197303
	Cgref1	ENSMUSG00000029161	protein_coding	232.5	0.418026	0.127387	3.28154	0.00103242	0.0134439
	Tril	ENSMUSG00000043496	protein_coding	6198.23	0.417649	0.116969	3.57058	0.000356188	0.00604687
	Wdr25	ENSMUSG00000040877	protein_coding	497.202	0.417488	0.0935248	4.46393	8.04706e-06	0.000300612
	Lrrc47	ENSMUSG00000029028	protein_coding	3675.09	0.415881	0.0759649	5.47464	4.38397e-08	3.53661e-06
	Isg20	ENSMUSG00000039236	protein_coding	58.9535	0.415259	0.139548	2.97574	0.00292285	0.0287919
	Sfn	ENSMUSG00000047281	protein_coding	256.321	0.414435	0.131891	3.14225	0.00167654	0.0191512
	Apaf1	ENSMUSG00000019979	protein_coding	4753.41	0.414413	0.0720059	5.75527	8.65051e-09	8.36635e-07
	Trappc12	ENSMUSG00000020628	protein_coding	2491.31	0.414123	0.07377	5.61371	1.98036e-08	1.7364e-06
	Synm	ENSMUSG00000030554	protein_coding	290.437	0.413744	0.115239	3.59031	0.000330279	0.00575393
	Mfsd8	ENSMUSG00000025759	protein_coding	620.944	0.413439	0.0909105	4.54776	5.42186e-06	0.000215229
	Itga9	ENSMUSG00000039115	protein_coding	3396.19	0.410257	0.104428	3.92861	8.54392e-05	0.00205028
	Mtrr	ENSMUSG00000034617	protein_coding	2338.28	0.407843	0.0806981	5.05394	4.32794e-07	2.54853e-05
	Cnn2	ENSMUSG00000004665	protein_coding	9446	0.407523	0.106601	3.82288	0.000131902	0.00289134
	Tgfbi	ENSMUSG00000035493	protein_coding	1030.04	0.405743	0.122349	3.31628	0.000912229	0.0122331
	Ggn	ENSMUSG00000031493	protein_coding	171.928	0.405476	0.124165	3.26562	0.00109223	0.0139788
	Atp2b4	ENSMUSG00000026463	protein_coding	1737.39	0.405426	0.108947	3.7213	0.000198199	0.00390776
	Lrrc24	ENSMUSG00000033707	protein_coding	580.366	0.404639	0.108709	3.72222	0.000197478	0.00390776
	Card6	ENSMUSG00000041849	protein_coding	152.056	0.404357	0.121483	3.32852	0.000873101	0.0118098
	Runx1t1	ENSMUSG00000006586	protein_coding	676.197	0.403881	0.113029	3.57325	0.000352574	0.00600467
	Tbck	ENSMUSG00000028030	protein_coding	1329.75	0.402615	0.108796	3.70064	0.000215057	0.00415986
	Pom121	ENSMUSG00000053293	protein_coding	9976.91	0.402535	0.0931609	4.32086	1.55422e-05	0.00051488
	Cdh3	ENSMUSG00000061048	protein_coding	2146.1	0.402088	0.127412	3.1558	0.00160057	0.0185086
	Gm5424	ENSMUSG00000046687	protein_coding	39.1849	0.400975	0.138378	2.89767	0.00375951	0.0346988
	Tmem132c	ENSMUSG00000034324	protein_coding	7440.92	0.39985	0.0929546	4.30157	1.69594e-05	0.000545642
	Ercc5	ENSMUSG00000026048	protein_coding	3501.49	0.399618	0.0749887	5.32905	9.87287e-08	7.25202e-06
	Ddit4	ENSMUSG00000020108	protein_coding	3497.88	0.399537	0.12332	3.23983	0.00119601	0.0150307
	Zcchc24	ENSMUSG00000055538	protein_coding	1587.98	0.398625	0.0902453	4.41713	1.0002e-05	0.000358677
	Tmem119	ENSMUSG00000054675	protein_coding	992.359	0.398053	0.0975843	4.07907	4.52165e-05	0.00121886
	Adgra2	ENSMUSG00000031486	protein_coding	3390.42	0.397479	0.111316	3.57072	0.000355996	0.00604687
	Vgll3	ENSMUSG00000091243	protein_coding	150.887	0.39727	0.136658	2.90704	0.00364866	0.0340101
	Aff3	ENSMUSG00000037138	protein_coding	1881.18	0.39673	0.0920683	4.30908	1.63935e-05	0.0005353
	Wars2	ENSMUSG00000004233	protein_coding	1302.41	0.39653	0.0809941	4.89579	9.79106e-07	5.10607e-05
	Gprc5c	ENSMUSG00000051043	protein_coding	1755.66	0.396062	0.128951	3.07142	0.00213043	0.0227255
	Slc45a4	ENSMUSG00000079020	protein_coding	1970.76	0.395624	0.0886548	4.46253	8.0999e-06	0.000301301
	Vps8	ENSMUSG00000033653	protein_coding	2160.58	0.394403	0.0912817	4.32073	1.55516e-05	0.00051488
	Tspan9	ENSMUSG00000030352	protein_coding	3078.24	0.394025	0.0698974	5.6372	1.72842e-08	1.5409e-06
	Rap2a	ENSMUSG00000051615	protein_coding	3772.77	0.393885	0.0770772	5.11027	3.21697e-07	1.99752e-05
	Pvt1	ENSMUSG00000097039	lincRNA	300.324	0.393661	0.113724	3.46154	0.000537102	0.00819414
	Fam174b	ENSMUSG00000078670	protein_coding	865.872	0.393198	0.103004	3.81731	0.000134917	0.00293496
	Gm15298	ENSMUSG00000086907	lincRNA	83.2595	0.392831	0.137091	2.86549	0.00416371	0.0373283
	Mob3a	ENSMUSG00000003348	protein_coding	646.764	0.392824	0.104632	3.75435	0.000173794	0.00356021
	Dnm3	ENSMUSG00000040265	protein_coding	81.8656	0.391351	0.138609	2.82343	0.00475135	0.0406989
	Syt12	ENSMUSG00000049303	protein_coding	153.688	0.390742	0.133988	2.91626	0.00354258	0.0332348
	Hr	ENSMUSG00000022096	protein_coding	75.0191	0.390213	0.136491	2.8589	0.00425108	0.0378565
	mt-Ts1	ENSMUSG00000064352	Mt_tRNA	64.6307	0.390127	0.139735	2.7919	0.00523988	0.0434605
	Gm37844	ENSMUSG00000102615	TEC	37.7171	0.389939	0.139476	2.79575	0.00517797	0.0431038
	Tmem8	ENSMUSG00000024180	protein_coding	301.173	0.389706	0.105616	3.68982	0.000224409	0.00428183
	Crebrf	ENSMUSG00000048249	protein_coding	311.363	0.389592	0.107745	3.61587	0.000299345	0.00534636
	Asic1	ENSMUSG00000023017	protein_coding	430.353	0.389495	0.104182	3.7386	0.000185051	0.00372838
	Tchh	ENSMUSG00000052415	protein_coding	35.1644	0.389258	0.137474	2.8315	0.00463307	0.0401382
	Dhx37	ENSMUSG00000029480	protein_coding	3163.82	0.38919	0.0744782	5.22556	1.73627e-07	1.16909e-05
	Dmtn	ENSMUSG00000022099	protein_coding	777.884	0.38837	0.097517	3.98259	6.81678e-05	0.00172124
	Osbpl2	ENSMUSG00000039050	protein_coding	1517.03	0.387795	0.0919568	4.21714	2.4742e-05	0.000735257
	Rad9b	ENSMUSG00000038569	protein_coding	472.418	0.387785	0.106507	3.64094	0.000271642	0.0049598
	Atp9a	ENSMUSG00000027546	protein_coding	813.279	0.387715	0.125304	3.09421	0.0019734	0.0214228
	RP23-246J18.5	ENSMUSG00000108166	sense_intronic	64.3184	0.387308	0.138093	2.8047	0.0050364	0.0422116
	Ckap2	ENSMUSG00000037725	protein_coding	5687.51	0.386628	0.086778	4.45537	8.37504e-06	0.000307239
	Disp1	ENSMUSG00000030768	protein_coding	1560.02	0.386476	0.0821872	4.70238	2.57148e-06	0.000114625
	Mlst8	ENSMUSG00000024142	protein_coding	2920.62	0.386131	0.0812142	4.75447	1.98969e-06	9.1767e-05
	Def6	ENSMUSG00000002257	protein_coding	130.333	0.385996	0.134014	2.88026	0.00397344	0.0360623
	Slit3	ENSMUSG00000056427	protein_coding	1029.71	0.385938	0.126137	3.05967	0.0022158	0.0234016
	Slc9a8	ENSMUSG00000039463	protein_coding	2628.76	0.385723	0.0775888	4.97137	6.64817e-07	3.60855e-05
	Fat1	ENSMUSG00000070047	protein_coding	22481.9	0.385679	0.0940908	4.09901	4.14925e-05	0.0011338
	Fam129b	ENSMUSG00000026796	protein_coding	2206.7	0.385314	0.0909993	4.23425	2.29317e-05	0.000693075
	Itga4	ENSMUSG00000027009	protein_coding	2301.61	0.385297	0.10721	3.59384	0.000325843	0.00569529
	Map6	ENSMUSG00000055407	protein_coding	1415.48	0.38512	0.0983774	3.91471	9.05114e-05	0.002143
	Sdsl	ENSMUSG00000029596	protein_coding	241.503	0.385111	0.129745	2.96821	0.0029954	0.0292716
	Bcr	ENSMUSG00000009681	protein_coding	3958.86	0.384777	0.0829817	4.63689	3.53695e-06	0.000148925
	Ace	ENSMUSG00000020681	protein_coding	90.0911	0.384732	0.139919	2.74968	0.00596543	0.0477414
	Zfp341	ENSMUSG00000059842	protein_coding	555.643	0.384676	0.0963653	3.99185	6.55596e-05	0.00166858
	Gfer	ENSMUSG00000040888	protein_coding	2174.61	0.384389	0.07338	5.23834	1.62028e-07	1.10141e-05
	Prrc2b	ENSMUSG00000039262	protein_coding	22185.8	0.384277	0.0875107	4.3912	1.12728e-05	0.000396237
	Khsrp	ENSMUSG00000007670	protein_coding	15438.6	0.383809	0.0832256	4.61167	3.99449e-06	0.000164713
	Megf6	ENSMUSG00000057751	protein_coding	5145.24	0.383537	0.0795444	4.82168	1.42357e-06	6.92604e-05
	C130046K22Rik	ENSMUSG00000085154	processed_transcript	98.631	0.383416	0.135293	2.83397	0.00459743	0.0400032
	Atp6v0d1	ENSMUSG00000013160	protein_coding	3219.02	0.382908	0.0759808	5.03954	4.66649e-07	2.7178e-05
	Pear1	ENSMUSG00000028073	protein_coding	1040.66	0.382659	0.0926181	4.13158	3.60282e-05	0.00101044
	Adrb2	ENSMUSG00000045730	protein_coding	49.2509	0.382111	0.139882	2.73166	0.00630155	0.04964
	Veph1	ENSMUSG00000027831	protein_coding	977.45	0.382034	0.121051	3.15598	0.00159962	0.0185086
	Aaas	ENSMUSG00000036678	protein_coding	7288.07	0.381801	0.060803	6.27931	3.40081e-10	4.23985e-08
	Hyou1	ENSMUSG00000032115	protein_coding	12868.2	0.381679	0.106572	3.5814	0.000341759	0.00591517
	Tpcn1	ENSMUSG00000032741	protein_coding	2055.59	0.381411	0.094922	4.01816	5.86551e-05	0.00152446
	Col26a1	ENSMUSG00000004415	protein_coding	4063.86	0.380331	0.0840866	4.52308	6.09454e-06	0.000237415
	Col3a1	ENSMUSG00000026043	protein_coding	23211	0.379673	0.0974863	3.89462	9.83515e-05	0.00229123
	Itpr3	ENSMUSG00000042644	protein_coding	607.544	0.37967	0.118658	3.19969	0.00137574	0.0166697
	Rps27l	ENSMUSG00000036781	protein_coding	7638.04	0.37967	0.0956291	3.97023	7.18032e-05	0.00179037
	Tln1	ENSMUSG00000028465	protein_coding	9854.96	0.379391	0.0958306	3.95898	7.5272e-05	0.00185655
	Tyw1	ENSMUSG00000056310	protein_coding	2189.02	0.378914	0.0746877	5.07331	3.90958e-07	2.33667e-05
	Pdgfrb	ENSMUSG00000024620	protein_coding	3251.61	0.378707	0.100362	3.77343	0.000161021	0.00335893
	Pdia4	ENSMUSG00000025823	protein_coding	13683.2	0.378414	0.118537	3.19237	0.00141109	0.0169177
	Nr1d1	ENSMUSG00000020889	protein_coding	114.893	0.378123	0.135938	2.78158	0.00540944	0.044337
	Crtap	ENSMUSG00000032431	protein_coding	1456.41	0.37733	0.0742201	5.08393	3.69709e-07	2.26047e-05
	Mgmt	ENSMUSG00000054612	protein_coding	254.59	0.375053	0.121532	3.08604	0.00202844	0.0218863
	Fbln1	ENSMUSG00000006369	protein_coding	7155.89	0.374992	0.0580949	6.45482	1.08347e-10	1.49051e-08
	Pcdhgb4	ENSMUSG00000103585	protein_coding	145.795	0.374291	0.127151	2.94368	0.00324331	0.0309735
	Ap4m1	ENSMUSG00000019518	protein_coding	3741.78	0.374094	0.0610175	6.13092	8.73728e-10	1.01773e-07
	Git1	ENSMUSG00000011877	protein_coding	7529.6	0.374057	0.0908058	4.1193	3.8002e-05	0.00105284
	Emilin1	ENSMUSG00000029163	protein_coding	3290.43	0.37379	0.100128	3.73313	0.000189112	0.00378443
	Bag6	ENSMUSG00000024392	protein_coding	18090.4	0.373703	0.0786725	4.75011	2.03305e-06	9.3497e-05
	Gm8730	ENSMUSG00000063696	protein_coding	1832.03	0.373595	0.0980341	3.81087	0.000138481	0.00299037
	Ahnak	ENSMUSG00000069833	protein_coding	4314.82	0.373104	0.0978779	3.81194	0.000137881	0.00298145
	Cep83os	ENSMUSG00000097164	lincRNA	397.424	0.37291	0.0995806	3.74481	0.000180532	0.00366064
	Cdk6	ENSMUSG00000040274	protein_coding	3168.94	0.372896	0.123096	3.02932	0.00245108	0.0252514
	Pde3a	ENSMUSG00000041741	protein_coding	625.745	0.372875	0.109742	3.39774	0.000679449	0.00977737
	Clmp	ENSMUSG00000032024	protein_coding	1873.27	0.372812	0.109349	3.40938	0.000651116	0.00947871
	Nol6	ENSMUSG00000028430	protein_coding	5654.14	0.37228	0.0779523	4.77574	1.79049e-06	8.37905e-05
	Agpat1	ENSMUSG00000034254	protein_coding	6031.86	0.371462	0.0705246	5.26713	1.38576e-07	9.87233e-06
	Ermard	ENSMUSG00000036552	protein_coding	1440.33	0.371211	0.0924553	4.01503	5.94374e-05	0.00153978
	Hspg2	ENSMUSG00000028763	protein_coding	10816.7	0.370831	0.108702	3.41146	0.000646158	0.00941679
	Sorcs2	ENSMUSG00000029093	protein_coding	555.227	0.369996	0.0968725	3.81941	0.000133769	0.00292023
	Pcolce	ENSMUSG00000029718	protein_coding	2048.94	0.369077	0.0800177	4.61244	3.97976e-06	0.000164531
	Gas7	ENSMUSG00000033066	protein_coding	394.062	0.369005	0.117299	3.14586	0.001656	0.0189845
	Abcc10	ENSMUSG00000032842	protein_coding	781.611	0.367918	0.0958639	3.83792	0.000124083	0.00275398
	Flt4	ENSMUSG00000020357	protein_coding	908.032	0.367816	0.116854	3.14766	0.00164583	0.0189087
	RP23-285C21.7	ENSMUSG00000107402	TEC	169.432	0.367707	0.117705	3.12396	0.00178436	0.0201389
	Gm16001	ENSMUSG00000085433	lincRNA	134.588	0.367519	0.129902	2.82921	0.00466627	0.0403262
	Prkce	ENSMUSG00000045038	protein_coding	856.249	0.365839	0.105112	3.48047	0.000500538	0.00778559
	Chid1	ENSMUSG00000025512	protein_coding	1772.39	0.36471	0.0856743	4.25694	2.07247e-05	0.000637633
	Pdgfra	ENSMUSG00000029231	protein_coding	5057.5	0.364567	0.0919353	3.96547	7.3251e-05	0.00182078
	Mybl1	ENSMUSG00000025912	protein_coding	1436.63	0.364314	0.0939437	3.87801	0.000105316	0.00241818
	Mcrs1	ENSMUSG00000037570	protein_coding	6059.17	0.364251	0.0710533	5.12645	2.9526e-07	1.86235e-05
	Slco3a1	ENSMUSG00000025790	protein_coding	488.409	0.36412	0.107398	3.39039	0.000697939	0.00998002
	Anpep	ENSMUSG00000039062	protein_coding	520.694	0.364103	0.108119	3.36762	0.000758202	0.0107013
	Serhl	ENSMUSG00000058586	protein_coding	432.462	0.363592	0.0995891	3.65092	0.000261299	0.00479289
	Det1	ENSMUSG00000030610	protein_coding	1269.7	0.363518	0.0803903	4.52192	6.12813e-06	0.000237938
	Zfp438	ENSMUSG00000050945	protein_coding	317.543	0.363305	0.106931	3.39758	0.000679851	0.00977737
	Eef2kmt	ENSMUSG00000022544	protein_coding	843.267	0.363025	0.086931	4.17601	2.96668e-05	0.000859205
	Kif1c	ENSMUSG00000020821	protein_coding	5556.99	0.361993	0.07996	4.52718	5.97768e-06	0.000233803
	Mthfsl	ENSMUSG00000079427	protein_coding	175.058	0.361704	0.119279	3.03242	0.00242603	0.025058
	Plekha2	ENSMUSG00000031557	protein_coding	445.736	0.360959	0.122423	2.94847	0.00319356	0.030682
	Hk1	ENSMUSG00000037012	protein_coding	2509.83	0.360603	0.0808542	4.45992	8.19906e-06	0.000303407
	Csrp1	ENSMUSG00000026421	protein_coding	3832.98	0.360323	0.0759581	4.74371	2.09838e-06	9.59481e-05
	Aldh16a1	ENSMUSG00000007833	protein_coding	2386.03	0.360275	0.0751519	4.79395	1.63527e-06	7.78429e-05
	Lypla1	ENSMUSG00000025903	protein_coding	3994.45	0.360182	0.112245	3.2089	0.00133242	0.0162684
	Ganc	ENSMUSG00000062646	protein_coding	797.142	0.360084	0.087185	4.13011	3.6259e-05	0.00101513
	Gm10643	ENSMUSG00000074215	protein_coding	134.661	0.359843	0.130913	2.74872	0.00598287	0.047809
	Rrp12	ENSMUSG00000035049	protein_coding	5137.78	0.359391	0.0820036	4.38263	1.17255e-05	0.000408549
	Eif3b	ENSMUSG00000056076	protein_coding	23928.8	0.359176	0.0905311	3.96744	7.26502e-05	0.00180866
	Rapgef1	ENSMUSG00000039844	protein_coding	9908.48	0.359098	0.0766336	4.68591	2.78713e-06	0.00012219
	Ptgfr	ENSMUSG00000028036	protein_coding	224.002	0.359098	0.119724	2.99937	0.00270535	0.0271089
	Pde2a	ENSMUSG00000030653	protein_coding	991.905	0.359095	0.112402	3.19472	0.00139965	0.0168699
	Rin3	ENSMUSG00000044456	protein_coding	338.73	0.358606	0.11906	3.01197	0.00259557	0.0262985
	Mettl4	ENSMUSG00000055660	protein_coding	1685.76	0.358456	0.091149	3.93263	8.402e-05	0.0020315
	Cacnb3	ENSMUSG00000003352	protein_coding	1556.53	0.358054	0.0756914	4.73044	2.2403e-06	0.000101854
	Catsper2	ENSMUSG00000033486	protein_coding	181.212	0.357689	0.125674	2.84616	0.00442502	0.0388632
	Mfhas1	ENSMUSG00000070056	protein_coding	1224.99	0.357258	0.086332	4.13818	3.50071e-05	0.000987002
	Capzb	ENSMUSG00000028745	protein_coding	11605.1	0.357108	0.0770763	4.63318	3.60095e-06	0.000150824
	Cd81	ENSMUSG00000037706	protein_coding	6311.33	0.356978	0.0800193	4.46115	8.15199e-06	0.000302534
	Ptk7	ENSMUSG00000023972	protein_coding	8225.8	0.356593	0.0733253	4.86316	1.15524e-06	5.81558e-05
	Micall1	ENSMUSG00000033039	protein_coding	1292.25	0.356466	0.093234	3.82335	0.000131652	0.00288982
	mt-Th	ENSMUSG00000064364	Mt_tRNA	38.088	0.355332	0.123795	2.87032	0.00410053	0.0368862
	Cx3cr1	ENSMUSG00000052336	protein_coding	338.421	0.355171	0.124727	2.84758	0.0044053	0.0388182
	Lrp1	ENSMUSG00000040249	protein_coding	14911.3	0.354872	0.101055	3.51169	0.000445275	0.00711993
	Cdc34	ENSMUSG00000020307	protein_coding	9681.8	0.354192	0.0722775	4.90045	9.56188e-07	5.01936e-05
	BC026585	ENSMUSG00000033488	protein_coding	454.485	0.35383	0.0977004	3.62158	0.000292804	0.00525005
	Irs2	ENSMUSG00000038894	protein_coding	1591.92	0.353413	0.116332	3.03798	0.00238173	0.0247284
	Ror1	ENSMUSG00000035305	protein_coding	1774.28	0.353173	0.122312	2.88748	0.00388341	0.0355138
	Met	ENSMUSG00000009376	protein_coding	210.61	0.351958	0.123102	2.85907	0.00424879	0.0378565
	D330041H03Rik	ENSMUSG00000073437	processed_transcript	257.081	0.351219	0.112905	3.11075	0.00186611	0.0207522
	Klf13	ENSMUSG00000052040	protein_coding	2503.67	0.350544	0.0970614	3.61156	0.000304357	0.00539659
	RP24-363O21.3	ENSMUSG00000107879	lincRNA	200.652	0.350437	0.113035	3.10024	0.00193362	0.021222
	Eps8	ENSMUSG00000015766	protein_coding	411.358	0.350047	0.12387	2.82593	0.00471441	0.0405305
	Tenm2	ENSMUSG00000049336	protein_coding	229.605	0.349303	0.124375	2.80846	0.00497791	0.042056
	Lrrc3	ENSMUSG00000051652	protein_coding	335.481	0.349186	0.111055	3.14427	0.001665	0.0190467
	Nrp2	ENSMUSG00000025969	protein_coding	2639.23	0.348567	0.106558	3.27113	0.00107117	0.0138299
	Ccdc86	ENSMUSG00000024732	protein_coding	2463.02	0.348508	0.100082	3.48221	0.000497289	0.00775732
	Rnf167	ENSMUSG00000040746	protein_coding	2455.32	0.348426	0.0769374	4.5287	5.93481e-06	0.000232697
	Atg9a	ENSMUSG00000033124	protein_coding	804.811	0.348165	0.0819128	4.25044	2.13355e-05	0.000652246
	Fli1	ENSMUSG00000016087	protein_coding	1033	0.348069	0.119407	2.91499	0.00355703	0.0333313
	Zfp473	ENSMUSG00000048012	protein_coding	488.45	0.347892	0.119364	2.91455	0.00356206	0.0333588
	Map1b	ENSMUSG00000052727	protein_coding	21617.7	0.347808	0.109123	3.1873	0.00143609	0.0171024
	Golt1b	ENSMUSG00000030245	protein_coding	4183.65	0.347442	0.096752	3.59106	0.000329336	0.00574376
	Scap	ENSMUSG00000032485	protein_coding	4583.71	0.347331	0.0761555	4.56082	5.09544e-06	0.000204271
	Lrrk1	ENSMUSG00000015133	protein_coding	666.144	0.346804	0.120997	2.86622	0.00415407	0.0372628
	Gm11974	ENSMUSG00000085156	processed_transcript	1197.92	0.346734	0.104952	3.30375	0.000953993	0.0127077
	Ppcdc	ENSMUSG00000063849	protein_coding	1181.97	0.346642	0.0838693	4.13312	3.5787e-05	0.00100544
	Card10	ENSMUSG00000033170	protein_coding	674.127	0.346627	0.120401	2.87894	0.00399013	0.0361581
	Plxnd1	ENSMUSG00000030123	protein_coding	4810.18	0.345988	0.102246	3.38387	0.000714725	0.0101836
	Tram2	ENSMUSG00000041779	protein_coding	1518.33	0.345722	0.10071	3.43286	0.000597255	0.00888257
	Gabpb1	ENSMUSG00000027361	protein_coding	5728.79	0.345423	0.0663038	5.2097	1.89142e-07	1.2629e-05
	Gas2l1	ENSMUSG00000034201	protein_coding	1556.32	0.345163	0.0771072	4.47641	7.59099e-06	0.000284359
	Traf4	ENSMUSG00000017386	protein_coding	7043.35	0.344969	0.0622427	5.54231	2.98503e-08	2.53378e-06
	Egflam	ENSMUSG00000042961	protein_coding	492.502	0.344837	0.102489	3.36463	0.000766464	0.0107859
	Pcdhga7	ENSMUSG00000103472	protein_coding	186.677	0.34416	0.123535	2.78592	0.00533755	0.0439962
	Ints1	ENSMUSG00000029547	protein_coding	6877.7	0.344131	0.0901662	3.81662	0.00013529	0.00293735
	Etv4	ENSMUSG00000017724	protein_coding	1654.01	0.34398	0.0904905	3.80128	0.000143951	0.00306699
	Ubl3	ENSMUSG00000001687	protein_coding	2116.56	0.343899	0.0734568	4.68164	2.84587e-06	0.000124423
	Lrrc61	ENSMUSG00000073096	protein_coding	931.883	0.343668	0.0887845	3.87082	0.000108471	0.00246931
	Col11a2	ENSMUSG00000024330	protein_coding	563.269	0.343492	0.11466	2.99574	0.00273783	0.0273406
	Tmem43	ENSMUSG00000030095	protein_coding	5672.93	0.343149	0.066525	5.15819	2.49354e-07	1.61101e-05
	Mief2	ENSMUSG00000018599	protein_coding	635.297	0.342913	0.0894004	3.8357	0.000125207	0.00276738
	Utrn	ENSMUSG00000019820	protein_coding	5395.73	0.342913	0.0989149	3.46674	0.000526803	0.00808338
	Sik1	ENSMUSG00000024042	protein_coding	1850.59	0.341325	0.104504	3.26614	0.00109024	0.0139788
	Abhd2	ENSMUSG00000039202	protein_coding	2317.58	0.341117	0.105269	3.24042	0.00119352	0.0150307
	Slc35e4	ENSMUSG00000048807	protein_coding	327.31	0.341022	0.106391	3.20537	0.00134891	0.016402
	Mettl15	ENSMUSG00000057234	protein_coding	310.662	0.340746	0.112215	3.03656	0.00239298	0.0247969
	Prep	ENSMUSG00000019849	protein_coding	7969.45	0.340608	0.0886107	3.84387	0.00012111	0.00270303
	Ano6	ENSMUSG00000064210	protein_coding	3961.98	0.3406	0.076761	4.43715	9.11562e-06	0.000329857
	Uvssa	ENSMUSG00000037355	protein_coding	1548.1	0.340543	0.0776211	4.38724	1.14796e-05	0.000401051
	Smug1	ENSMUSG00000036061	protein_coding	1616.41	0.340518	0.0781541	4.35701	1.31852e-05	0.000451524
	Gabpa	ENSMUSG00000008976	protein_coding	8752.19	0.340158	0.0811445	4.19201	2.76497e-05	0.000806643
	Ap2a1	ENSMUSG00000060279	protein_coding	5537.93	0.339885	0.0892058	3.81012	0.000138898	0.00299531
	Zfpm1	ENSMUSG00000049577	protein_coding	582.437	0.339779	0.120332	2.82368	0.00474757	0.0406989
	Ttyh3	ENSMUSG00000036565	protein_coding	13447	0.339746	0.0831057	4.08812	4.34888e-05	0.00118227
	Sgsh	ENSMUSG00000005043	protein_coding	758.628	0.33953	0.0858731	3.95386	7.6902e-05	0.0018851
	Efemp2	ENSMUSG00000024909	protein_coding	1204.74	0.339268	0.0860694	3.94179	8.08745e-05	0.00196139
	Sptb	ENSMUSG00000021061	protein_coding	1488.87	0.339168	0.122657	2.76518	0.00568914	0.0461029
	Phf7	ENSMUSG00000021902	protein_coding	704.689	0.339044	0.0917742	3.69433	0.000220466	0.0042286
	Dctn1	ENSMUSG00000031865	protein_coding	7726.73	0.339033	0.0678736	4.99507	5.88145e-07	3.26524e-05
	Iba57	ENSMUSG00000049287	protein_coding	766.297	0.338977	0.087495	3.87424	0.000106958	0.00244533
	Eya2	ENSMUSG00000017897	protein_coding	1433.81	0.338863	0.117237	2.89041	0.00384743	0.0352628
	Notch3	ENSMUSG00000038146	protein_coding	11251.2	0.338255	0.079674	4.24549	2.18117e-05	0.000665527
	Bcl2	ENSMUSG00000057329	protein_coding	1040.59	0.338028	0.104189	3.24437	0.00117711	0.0148846
	Hgs	ENSMUSG00000025793	protein_coding	4515.22	0.338015	0.0789923	4.27909	1.87656e-05	0.00058949
	Col4a1	ENSMUSG00000031502	protein_coding	25735.2	0.337661	0.0895704	3.76978	0.000163392	0.00339506
	Rnf26	ENSMUSG00000053128	protein_coding	4059.64	0.33718	0.0758548	4.44507	8.78625e-06	0.000319068
	Calcoco1	ENSMUSG00000023055	protein_coding	1517.68	0.336348	0.0744906	4.51531	6.32233e-06	0.000243871
	Jag2	ENSMUSG00000002799	protein_coding	1161.04	0.33632	0.106692	3.15224	0.00162026	0.0186956
	Ppard	ENSMUSG00000002250	protein_coding	1240.49	0.336147	0.0826883	4.06523	4.79851e-05	0.00129131
	Ubtd1	ENSMUSG00000025171	protein_coding	526.966	0.336085	0.0999757	3.36167	0.000774722	0.0108356
	Extl3	ENSMUSG00000021978	protein_coding	6944.14	0.33576	0.07554	4.4448	8.79747e-06	0.000319068
	Ttll12	ENSMUSG00000016757	protein_coding	6227.27	0.335381	0.0687861	4.87571	1.08418e-06	5.52759e-05
	Wnt4	ENSMUSG00000036856	protein_coding	551.179	0.335372	0.107019	3.13375	0.00172589	0.0196026
	Sec61a1	ENSMUSG00000030082	protein_coding	12887.7	0.335356	0.0671424	4.99469	5.8929e-07	3.26524e-05
	Adamts15	ENSMUSG00000033453	protein_coding	1787.85	0.33487	0.0838481	3.99377	6.50316e-05	0.0016587
	Zfp874a	ENSMUSG00000069206	protein_coding	684.93	0.334426	0.120224	2.7817	0.00540756	0.044337
	Strada	ENSMUSG00000069631	protein_coding	2764.55	0.334318	0.0691568	4.8342	1.33685e-06	6.58439e-05
	Slc43a2	ENSMUSG00000038178	protein_coding	600.78	0.334234	0.090064	3.71107	0.000206386	0.00403122
	Dchs1	ENSMUSG00000036862	protein_coding	5716.38	0.33409	0.0919231	3.63446	0.000278569	0.00505469
	Pacs2	ENSMUSG00000021143	protein_coding	7164.55	0.33367	0.0811064	4.11398	3.88893e-05	0.00107552
	Inf2	ENSMUSG00000037679	protein_coding	457.646	0.333413	0.113898	2.9273	0.0034192	0.032229
	Ddx23	ENSMUSG00000003360	protein_coding	8960.57	0.332827	0.0837205	3.97545	7.02461e-05	0.00176533
	Tns2	ENSMUSG00000037003	protein_coding	1101.22	0.332745	0.110997	2.99779	0.00271946	0.0271912
	Trim62	ENSMUSG00000041000	protein_coding	1350.78	0.332581	0.105097	3.1645	0.00155349	0.0181221
	Prkcsh	ENSMUSG00000003402	protein_coding	8806.84	0.332406	0.0584538	5.68663	1.29569e-08	1.18152e-06
	Zfp628	ENSMUSG00000074406	protein_coding	997.023	0.332362	0.104736	3.17332	0.00150704	0.0177094
	Ski	ENSMUSG00000029050	protein_coding	7620.17	0.332338	0.0861832	3.85619	0.00011517	0.00259588
	Trim32	ENSMUSG00000051675	protein_coding	4493.67	0.332249	0.0715046	4.64654	3.37553e-06	0.000144029
	Gria4	ENSMUSG00000025892	protein_coding	382.827	0.332123	0.110576	3.00356	0.00266839	0.0268474
	Pars2	ENSMUSG00000043572	protein_coding	851.331	0.33166	0.0901631	3.67845	0.00023466	0.00441592
	Eif5a2	ENSMUSG00000050192	protein_coding	2509.06	0.331206	0.103627	3.19615	0.00139275	0.0168128
	Ahdc1	ENSMUSG00000037692	protein_coding	2411.89	0.33106	0.115851	2.85763	0.00426824	0.0379457
	Itfg3	ENSMUSG00000024187	protein_coding	1183.86	0.331054	0.0878537	3.76824	0.000164403	0.00339837
	4930513N10Rik	ENSMUSG00000074136	processed_transcript	194.17	0.330378	0.119151	2.77276	0.00555828	0.045324
	R3hdm2	ENSMUSG00000025404	protein_coding	4558.78	0.329764	0.0838639	3.93213	8.4197e-05	0.0020327
	Midn	ENSMUSG00000035621	protein_coding	17054.2	0.329305	0.0770486	4.27399	1.92009e-05	0.000597286
	Faxc	ENSMUSG00000028246	protein_coding	2828.47	0.328585	0.0844083	3.8928	9.90926e-05	0.00230178
	Cercam	ENSMUSG00000039787	protein_coding	835.165	0.328532	0.103721	3.16746	0.00153776	0.017997
	Nudt18	ENSMUSG00000045211	protein_coding	305.022	0.327923	0.105234	3.11613	0.0018324	0.0205059
	Tln2	ENSMUSG00000052698	protein_coding	4557.58	0.327627	0.106114	3.08749	0.00201855	0.0218386
	Alad	ENSMUSG00000028393	protein_coding	2628.56	0.326618	0.0725894	4.49953	6.81032e-06	0.000258469
	A330035P11Rik	ENSMUSG00000085615	processed_transcript	305.037	0.326195	0.10781	3.02565	0.00248099	0.0254741
	Ddx54	ENSMUSG00000029599	protein_coding	4748.22	0.326071	0.077043	4.23232	2.31291e-05	0.00069772
	Eng	ENSMUSG00000026814	protein_coding	1434.76	0.326017	0.111209	2.93156	0.00337267	0.0318845
	Pcdhgb6	ENSMUSG00000103088	protein_coding	338.73	0.325909	0.108258	3.01048	0.00260838	0.0263941
	Polr2a	ENSMUSG00000005198	protein_coding	21920.8	0.325662	0.096649	3.36953	0.000752952	0.0106427
	Slc39a11	ENSMUSG00000041654	protein_coding	852.053	0.325557	0.0990279	3.28753	0.00101072	0.0132205
	Pam	ENSMUSG00000026335	protein_coding	2264.06	0.325376	0.100105	3.25036	0.00115259	0.0146093
	Shroom3	ENSMUSG00000029381	protein_coding	4865.83	0.325092	0.0953783	3.40845	0.000653341	0.00948682
	Nkain1	ENSMUSG00000078532	protein_coding	3726.4	0.324215	0.0600416	5.39984	6.67009e-08	5.19226e-06
	Klhl26	ENSMUSG00000055707	protein_coding	1393.09	0.324129	0.0906664	3.57496	0.000350282	0.00599121
	Pold2	ENSMUSG00000020471	protein_coding	4168.83	0.323752	0.0712741	4.54235	5.56302e-06	0.000219739
	Rxra	ENSMUSG00000015846	protein_coding	4535.22	0.323688	0.0760389	4.25687	2.07308e-05	0.000637633
	Ncor2	ENSMUSG00000029478	protein_coding	6605.22	0.323436	0.109824	2.94505	0.00322907	0.0309115
	Arhgap10	ENSMUSG00000037148	protein_coding	1892.99	0.323373	0.0968014	3.34058	0.000836027	0.0114518
	Lyrm7	ENSMUSG00000020268	protein_coding	257.469	0.323057	0.115152	2.80549	0.00502399	0.0421683
	Nid1	ENSMUSG00000005397	protein_coding	9443.08	0.322707	0.110364	2.92402	0.00345548	0.0325133
	Shc1	ENSMUSG00000042626	protein_coding	4835.85	0.322484	0.0796849	4.04699	5.18798e-05	0.00137296
	Pdzrn3	ENSMUSG00000035357	protein_coding	1056.9	0.322286	0.106625	3.0226	0.00250612	0.0256233
	Kifc5b	ENSMUSG00000024301	protein_coding	1589.43	0.322193	0.0901557	3.57374	0.000351923	0.00600467
	Plxnb2	ENSMUSG00000036606	protein_coding	19332.9	0.322096	0.0754479	4.26912	1.96248e-05	0.000608103
	Chst14	ENSMUSG00000074916	protein_coding	926.172	0.321635	0.0854338	3.76474	0.000166726	0.00342862
	Gpc4	ENSMUSG00000031119	protein_coding	6712.17	0.3215	0.0998798	3.21887	0.00128697	0.0158426
	Tyk2	ENSMUSG00000032175	protein_coding	1342.34	0.320872	0.0763405	4.20317	2.63201e-05	0.000771796
	Kctd12	ENSMUSG00000098557	protein_coding	638.846	0.320661	0.109199	2.93649	0.00331952	0.0314753
	Grem1	ENSMUSG00000074934	protein_coding	613.684	0.3205	0.0907338	3.53231	0.000411946	0.00673549
	Tcf7l1	ENSMUSG00000055799	protein_coding	3776.22	0.320054	0.0882661	3.62601	0.00028783	0.00520181
	Mprip	ENSMUSG00000005417	protein_coding	14144.1	0.319978	0.0648017	4.9378	7.90099e-07	4.21685e-05
	Rabggta	ENSMUSG00000040472	protein_coding	1640.13	0.319755	0.0868906	3.67997	0.000233262	0.00439951
	Otx1	ENSMUSG00000005917	protein_coding	6742.72	0.319471	0.111284	2.87078	0.00409466	0.0368542
	Nkiras2	ENSMUSG00000017837	protein_coding	3912.4	0.31934	0.0854621	3.73663	0.000186505	0.0037437
	Emilin2	ENSMUSG00000024053	protein_coding	2833.1	0.319071	0.108093	2.95182	0.00315908	0.0304792
	Ap1b1	ENSMUSG00000009090	protein_coding	5272.09	0.31894	0.0605906	5.26385	1.41069e-07	9.8736e-06
	Fbn2	ENSMUSG00000024598	protein_coding	8892.09	0.318412	0.109819	2.89943	0.00373841	0.0345653
	Jag1	ENSMUSG00000027276	protein_coding	3802.47	0.318398	0.0819695	3.88434	0.000102607	0.00236961
	Nabp2	ENSMUSG00000025374	protein_coding	5581.77	0.318379	0.0636311	5.00352	5.6293e-07	3.17182e-05
	Wsb2	ENSMUSG00000029364	protein_coding	1814.53	0.318146	0.0948321	3.35483	0.000794126	0.0110485
	Col1a2	ENSMUSG00000029661	protein_coding	11500	0.317879	0.113754	2.79444	0.00519898	0.0432111
	Scfd2	ENSMUSG00000062110	protein_coding	591.045	0.317789	0.0954324	3.32999	0.000868479	0.011765
	Zfp553	ENSMUSG00000045598	protein_coding	5321.82	0.317703	0.0666055	4.76993	1.84294e-06	8.57425e-05
	Pdpr	ENSMUSG00000033624	protein_coding	2183.89	0.317507	0.0861447	3.68574	0.000228043	0.00431766
	Dym	ENSMUSG00000035765	protein_coding	2177.09	0.317213	0.0822815	3.85522	0.000115625	0.00260247
	Per1	ENSMUSG00000020893	protein_coding	1415.22	0.317043	0.098509	3.21842	0.00128901	0.0158426
	Phf1	ENSMUSG00000024193	protein_coding	944.378	0.316983	0.107315	2.95377	0.00313917	0.0303311
	Gm13127	ENSMUSG00000070610	processed_pseudogene	448.426	0.316303	0.095831	3.30064	0.000964656	0.0127963
	Man2b2	ENSMUSG00000029119	protein_coding	1038.38	0.315724	0.104965	3.00789	0.00263067	0.0265362
	Tsc2	ENSMUSG00000002496	protein_coding	6168.99	0.315598	0.0787853	4.0058	6.18091e-05	0.00158323
	2900026A02Rik	ENSMUSG00000051339	protein_coding	1541.96	0.315559	0.10115	3.11972	0.00181023	0.0203721
	Mme	ENSMUSG00000027820	protein_coding	3081.3	0.315535	0.108822	2.89955	0.00373702	0.0345653
	Snai2	ENSMUSG00000022676	protein_coding	405.944	0.315114	0.107867	2.92133	0.00348545	0.0327566
	Adam19	ENSMUSG00000011256	protein_coding	3093.94	0.314894	0.0880308	3.57709	0.000347444	0.00597345
	Obsl1	ENSMUSG00000026211	protein_coding	5266.53	0.314808	0.0736382	4.27506	1.9109e-05	0.000595588
	Ccbe1	ENSMUSG00000046318	protein_coding	842.646	0.314503	0.103676	3.03351	0.00241723	0.0250157
	Hhat	ENSMUSG00000037375	protein_coding	503.634	0.31424	0.099359	3.16267	0.00156328	0.0181828
	Plekho2	ENSMUSG00000050721	protein_coding	866.292	0.314214	0.0783172	4.01207	6.01898e-05	0.00154921
	Csnk1g1	ENSMUSG00000032384	protein_coding	3452.32	0.314077	0.0765075	4.10518	4.04008e-05	0.0011077
	Ppp1r9b	ENSMUSG00000038976	protein_coding	6366.83	0.314018	0.0589327	5.32842	9.90688e-08	7.25202e-06
	Abcf1	ENSMUSG00000038762	protein_coding	11900.1	0.313902	0.0652096	4.81374	1.48131e-06	7.16328e-05
	Atg13	ENSMUSG00000027244	protein_coding	1831.79	0.313894	0.0772578	4.06294	4.8459e-05	0.00129968
	Alkbh5	ENSMUSG00000042650	protein_coding	6171.17	0.313765	0.0965703	3.24908	0.00115779	0.0146635
	Slc35c2	ENSMUSG00000017664	protein_coding	2717.56	0.312807	0.0720929	4.33895	1.43167e-05	0.000484038
	Vwa8	ENSMUSG00000058997	protein_coding	1722.47	0.312494	0.0805078	3.88153	0.0001038	0.0023937
	Eftud2	ENSMUSG00000020929	protein_coding	20764.5	0.311783	0.0638199	4.88536	1.0324e-06	5.33782e-05
	Ccnd3	ENSMUSG00000034165	protein_coding	10124.3	0.311183	0.0720192	4.32084	1.55438e-05	0.00051488
	Drosha	ENSMUSG00000022191	protein_coding	13656.8	0.310847	0.0830398	3.74335	0.000181584	0.00367265
	Fbf1	ENSMUSG00000020776	protein_coding	6789.54	0.310384	0.0759438	4.08702	4.36944e-05	0.00118383
	Flna	ENSMUSG00000031328	protein_coding	51850.1	0.310302	0.0720359	4.3076	1.65038e-05	0.0005353
	Tmem151b	ENSMUSG00000096847	protein_coding	735.406	0.31019	0.105473	2.94093	0.00327231	0.0311351
	Scrn3	ENSMUSG00000008226	protein_coding	1161.7	0.31015	0.0954132	3.2506	0.00115163	0.0146086
	Lrp5	ENSMUSG00000024913	protein_coding	3196.94	0.309928	0.0957062	3.23833	0.00120231	0.0150719
	Jup	ENSMUSG00000001552	protein_coding	1297.93	0.309802	0.104319	2.96975	0.00298039	0.0291794
	Adal	ENSMUSG00000027259	protein_coding	1584.44	0.309717	0.0823297	3.76191	0.000168622	0.00345871
	Inadl	ENSMUSG00000061859	protein_coding	1102.85	0.309409	0.0909944	3.40031	0.000673106	0.00971542
	Tldc1	ENSMUSG00000034105	protein_coding	987.569	0.30923	0.0846852	3.65152	0.000260693	0.00478727
	Rad51d	ENSMUSG00000018841	protein_coding	1219.6	0.30905	0.0783189	3.94605	7.94499e-05	0.00193272
	Ganab	ENSMUSG00000071650	protein_coding	20548.5	0.309045	0.0644043	4.79851	1.59852e-06	7.63747e-05
	Vps18	ENSMUSG00000034216	protein_coding	1822.85	0.309041	0.0733781	4.21162	2.53545e-05	0.000747887
	Robo4	ENSMUSG00000032125	protein_coding	549.786	0.30886	0.102429	3.01535	0.00256682	0.0260734
	Clec16a	ENSMUSG00000068663	protein_coding	1574.01	0.308557	0.0764683	4.0351	5.45791e-05	0.00143725
	Fblim1	ENSMUSG00000006219	protein_coding	1558.23	0.308502	0.094242	3.27351	0.00106221	0.0137364
	Bop1	ENSMUSG00000022557	protein_coding	6389.89	0.308031	0.0838138	3.67518	0.00023768	0.00445176
	Aven	ENSMUSG00000003604	protein_coding	896.991	0.307806	0.108667	2.83255	0.00461779	0.0401088
	Map1lc3a	ENSMUSG00000027602	protein_coding	1059.11	0.307557	0.0905651	3.39597	0.000683852	0.00981377
	Ergic1	ENSMUSG00000001576	protein_coding	11834.4	0.307306	0.0768362	3.9995	6.3477e-05	0.00162334
	Ubr4	ENSMUSG00000066036	protein_coding	12382.7	0.307203	0.100368	3.06075	0.00220781	0.0233326
	Kank3	ENSMUSG00000042099	protein_coding	790.507	0.306486	0.0981506	3.12261	0.00179257	0.0202161
	Gab2	ENSMUSG00000004508	protein_coding	692.321	0.306439	0.0965567	3.17367	0.00150527	0.0177022
	Nfkbie	ENSMUSG00000023947	protein_coding	245.706	0.306223	0.109314	2.80132	0.00508939	0.042544
	Zfp334	ENSMUSG00000017667	protein_coding	7190.91	0.305365	0.0657864	4.64177	3.45443e-06	0.000146611
	Mospd3	ENSMUSG00000037221	protein_coding	649.164	0.305141	0.0943013	3.23581	0.001213	0.0151889
	Ndufb10	ENSMUSG00000040048	protein_coding	2780.17	0.3051	0.0787174	3.8759	0.000106233	0.00243224
	Zfp319	ENSMUSG00000046556	protein_coding	1564.95	0.304482	0.0894715	3.40311	0.000666223	0.00964754
	Pcdh12	ENSMUSG00000024440	protein_coding	557.193	0.304416	0.101061	3.0122	0.0025936	0.0262952
	Pih1d1	ENSMUSG00000003423	protein_coding	2749.6	0.304205	0.0692184	4.39486	1.10844e-05	0.000392205
	Nomo1	ENSMUSG00000030835	protein_coding	5571.29	0.303623	0.0902682	3.36357	0.000769413	0.0108024
	Mast2	ENSMUSG00000003810	protein_coding	7430.61	0.303472	0.0738669	4.10836	3.98473e-05	0.00109825
	Lamb1	ENSMUSG00000002900	protein_coding	4779	0.3034	0.106344	2.853	0.00433087	0.0383742
	Tmem263	ENSMUSG00000060935	protein_coding	2064.63	0.302249	0.102416	2.9512	0.00316541	0.0305118
	Aplnr	ENSMUSG00000044338	protein_coding	2579.34	0.302093	0.0848257	3.56134	0.000368972	0.00619144
	Rptor	ENSMUSG00000025583	protein_coding	4589.34	0.301858	0.0748031	4.03537	5.45161e-05	0.00143725
	Actg1	ENSMUSG00000062825	protein_coding	96561	0.301737	0.0767937	3.92919	8.52328e-05	0.00204841
	Kdm6b	ENSMUSG00000018476	protein_coding	5324.48	0.301719	0.101152	2.98282	0.00285601	0.0282556
	Ccdc64	ENSMUSG00000041609	protein_coding	674.132	0.301589	0.109206	2.76165	0.00575106	0.0464356
	Iqsec1	ENSMUSG00000034312	protein_coding	3419.55	0.301338	0.0882658	3.41399	0.000640196	0.00938085
	Fntb	ENSMUSG00000033373	protein_coding	2606.89	0.301244	0.0660575	4.56033	5.10741e-06	0.000204271
	Eif4ebp2	ENSMUSG00000020091	protein_coding	7892.64	0.301117	0.0933942	3.22415	0.00126348	0.015642
	Ston1	ENSMUSG00000033855	protein_coding	707.192	0.301038	0.0953881	3.15593	0.00159985	0.0185086
	Gcn1l1	ENSMUSG00000041638	protein_coding	12069.8	0.301026	0.0794539	3.78868	0.000151448	0.00319205
	Thsd1	ENSMUSG00000031480	protein_coding	723.068	0.300969	0.0918401	3.2771	0.00104878	0.0135848
	Rasl11a	ENSMUSG00000029641	protein_coding	861.284	0.300926	0.0890561	3.37906	0.000727333	0.0103447
	Fgd1	ENSMUSG00000025265	protein_coding	2539.93	0.300821	0.0914669	3.28886	0.00100596	0.0131799
	Ap1s1	ENSMUSG00000004849	protein_coding	5533.56	0.300534	0.0820332	3.66357	0.000248725	0.00460458
	Coro1c	ENSMUSG00000004530	protein_coding	12333.8	0.300478	0.0656154	4.57938	4.66354e-06	0.000189849
	Ttll5	ENSMUSG00000012609	protein_coding	2050.53	0.300372	0.0733262	4.09638	4.19666e-05	0.00114479
	Ppp2r5d	ENSMUSG00000059409	protein_coding	12132.6	0.300236	0.0579308	5.18266	2.18749e-07	1.44248e-05
	Atmin	ENSMUSG00000047388	protein_coding	2846.86	0.300207	0.0710789	4.22358	2.4045e-05	0.000719907
	Sulf1	ENSMUSG00000016918	protein_coding	12221.8	0.300189	0.101973	2.94382	0.00324191	0.0309735
	1600014C10Rik	ENSMUSG00000054676	protein_coding	800.084	0.300185	0.0966415	3.10617	0.00189527	0.0209451
	1700017B05Rik	ENSMUSG00000032300	protein_coding	1500.69	0.299806	0.0968075	3.09693	0.00195537	0.0213286
	Myo9b	ENSMUSG00000004677	protein_coding	6885.2	0.299228	0.0842493	3.55169	0.000382759	0.00635595
	Lasp1	ENSMUSG00000038366	protein_coding	8579.34	0.299096	0.0898601	3.32846	0.000873262	0.0118098
	Eef2	ENSMUSG00000034994	protein_coding	139980	0.299021	0.0800477	3.73554	0.000187313	0.00375521
	Hras	ENSMUSG00000025499	protein_coding	2908.94	0.298973	0.0726793	4.11359	3.89556e-05	0.00107552
	Col23a1	ENSMUSG00000063564	protein_coding	2332.16	0.298905	0.0961415	3.10901	0.00187719	0.0207918
	Per2	ENSMUSG00000055866	protein_coding	449.212	0.298447	0.10489	2.84534	0.00443647	0.0388782
	Emp1	ENSMUSG00000030208	protein_coding	1011.49	0.298249	0.102745	2.90281	0.0036983	0.0343925
	Bax	ENSMUSG00000003873	protein_coding	4946.12	0.298055	0.0753472	3.95576	7.62932e-05	0.00187306
	Gle1	ENSMUSG00000019715	protein_coding	4714.76	0.297941	0.0591528	5.0368	4.73385e-07	2.74701e-05
	Trim68	ENSMUSG00000073968	protein_coding	870.783	0.297821	0.0891888	3.33922	0.000840146	0.011459
	Fam3c	ENSMUSG00000029672	protein_coding	1747.66	0.297468	0.103662	2.8696	0.00410997	0.0369503
	Sdc3	ENSMUSG00000025743	protein_coding	3168.72	0.297272	0.0782829	3.79741	0.000146216	0.0030987
	Utp20	ENSMUSG00000004356	protein_coding	8217.51	0.296694	0.0966045	3.07122	0.00213186	0.0227256
	Letm1	ENSMUSG00000005299	protein_coding	3980.63	0.296596	0.0691433	4.28959	1.79004e-05	0.000571309
	Ttyh2	ENSMUSG00000034714	protein_coding	435.06	0.296593	0.107842	2.75025	0.00595496	0.0477054
	Txnl4b	ENSMUSG00000031723	protein_coding	748.328	0.296277	0.0961375	3.08181	0.00205748	0.0221099
	Cgnl1	ENSMUSG00000032232	protein_coding	2498.17	0.296232	0.0928798	3.18941	0.00142565	0.0170319
	Csk	ENSMUSG00000032312	protein_coding	6282.7	0.296148	0.0691432	4.28311	1.84299e-05	0.000580089
	Sepn1	ENSMUSG00000050989	protein_coding	5722.49	0.295932	0.0734131	4.03105	5.55289e-05	0.00145029
	Bmp4	ENSMUSG00000021835	protein_coding	1266.43	0.295677	0.107828	2.74212	0.00610448	0.0486104
	Zfp407	ENSMUSG00000048410	protein_coding	2255.55	0.295635	0.0848431	3.48449	0.000493073	0.00770662
	Zfp446	ENSMUSG00000033961	protein_coding	1765.08	0.295573	0.0807231	3.66157	0.000250677	0.00462997
	P3h2	ENSMUSG00000038168	protein_coding	419.218	0.295174	0.101067	2.92057	0.00349394	0.0328171
	Ephb2	ENSMUSG00000028664	protein_coding	9713.22	0.294934	0.0954535	3.08982	0.00200278	0.0217122
	Ift140	ENSMUSG00000024169	protein_coding	3443.75	0.294905	0.0731281	4.03271	5.51367e-05	0.00144549
	Foxo1	ENSMUSG00000044167	protein_coding	1054.68	0.294262	0.0957472	3.07332	0.00211692	0.0226116
	Cep164	ENSMUSG00000043987	protein_coding	4303.02	0.29406	0.0780893	3.76569	0.00016609	0.00341996
	Tmem5	ENSMUSG00000034620	protein_coding	1503.64	0.293872	0.080008	3.67303	0.000239688	0.00447507
	Rpap1	ENSMUSG00000034032	protein_coding	5133.06	0.293424	0.0770851	3.80649	0.000140953	0.00302694
	Panx1	ENSMUSG00000031934	protein_coding	2631.9	0.292798	0.0610823	4.7935	1.639e-06	7.78429e-05
	Chst10	ENSMUSG00000026080	protein_coding	1179.8	0.292674	0.0849075	3.44697	0.000566906	0.00853461
	Rplp0	ENSMUSG00000067274	protein_coding	102237	0.292658	0.0939498	3.11505	0.00183915	0.020567
	Prr12	ENSMUSG00000046574	protein_coding	5717.3	0.292447	0.104717	2.79272	0.00522668	0.0433961
	Ehd1	ENSMUSG00000024772	protein_coding	5225.63	0.292218	0.0721823	4.04833	5.15847e-05	0.00136742
	Tns3	ENSMUSG00000020422	protein_coding	5932.99	0.29197	0.102154	2.85812	0.00426154	0.0379285
	Zfp27	ENSMUSG00000062040	protein_coding	1291.13	0.291947	0.0858646	3.40009	0.000673637	0.00971542
	Ascc2	ENSMUSG00000020412	protein_coding	5187.65	0.291931	0.0686403	4.25306	2.10865e-05	0.000646896
	Tanc2	ENSMUSG00000053580	protein_coding	1561.93	0.291855	0.086181	3.38654	0.000707798	0.0101119
	Tacc2	ENSMUSG00000030852	protein_coding	4576.6	0.291094	0.0885195	3.28847	0.00100734	0.0131871
	Got2	ENSMUSG00000031672	protein_coding	13586.6	0.29068	0.0784571	3.70496	0.000211427	0.00410456
	Nkd2	ENSMUSG00000021567	protein_coding	2085.36	0.290173	0.0937534	3.09506	0.00196773	0.0214049
	Rbm19	ENSMUSG00000029594	protein_coding	3125.94	0.290131	0.0866391	3.34873	0.000811826	0.0111875
	Agap1	ENSMUSG00000055013	protein_coding	5281.29	0.289885	0.0821106	3.53042	0.000414902	0.00676994
	Igsf10	ENSMUSG00000036334	protein_coding	1257.67	0.289552	0.0916566	3.1591	0.00158256	0.0183803
	Grhpr	ENSMUSG00000035637	protein_coding	1956.85	0.289401	0.105599	2.74058	0.00613308	0.0488138
	Ears2	ENSMUSG00000030871	protein_coding	1756.59	0.289399	0.0738538	3.91853	8.9089e-05	0.0021156
	Triobp	ENSMUSG00000033088	protein_coding	3309.54	0.28883	0.0883972	3.26741	0.00108538	0.0139656
	Pacs1	ENSMUSG00000024855	protein_coding	3776.37	0.288421	0.0714905	4.03439	5.47437e-05	0.00143921
	Pogk	ENSMUSG00000040596	protein_coding	9323.26	0.288276	0.0844692	3.41279	0.000643015	0.00939528
	Thop1	ENSMUSG00000004929	protein_coding	6852.83	0.288029	0.0769719	3.742	0.000182563	0.00368777
	Slc25a39	ENSMUSG00000018677	protein_coding	7453.54	0.287619	0.0588058	4.89099	1.00329e-06	5.21515e-05
	Ybx1	ENSMUSG00000028639	protein_coding	55495.6	0.287442	0.0896565	3.20603	0.00134579	0.0163939
	Lamc1	ENSMUSG00000026478	protein_coding	8317.83	0.287407	0.0871334	3.29847	0.000972127	0.0128421
	Ptprf	ENSMUSG00000033295	protein_coding	24117.4	0.287257	0.0812916	3.53367	0.000409836	0.00671475
	Tnfaip1	ENSMUSG00000017615	protein_coding	9767.68	0.287023	0.0665791	4.31101	1.62512e-05	0.000532519
	Parm1	ENSMUSG00000034981	protein_coding	2057.71	0.286888	0.102305	2.80425	0.00504343	0.0422483
	Zfp512	ENSMUSG00000062761	protein_coding	6083.16	0.28678	0.061458	4.66627	3.06716e-06	0.000133005
	Prkar2a	ENSMUSG00000032601	protein_coding	5231.67	0.286411	0.101782	2.81397	0.00489332	0.0415785
	Trappc9	ENSMUSG00000047921	protein_coding	1244.76	0.286233	0.0960686	2.97947	0.00288748	0.028471
	Atoh8	ENSMUSG00000037621	protein_coding	543.635	0.286037	0.101964	2.80528	0.00502726	0.0421683
	Antxr1	ENSMUSG00000033420	protein_coding	2374.88	0.285865	0.0884315	3.23262	0.00122662	0.0153164
	Mfap4	ENSMUSG00000042436	protein_coding	1738.35	0.285818	0.0877664	3.25658	0.00112763	0.0143498
	Trib2	ENSMUSG00000020601	protein_coding	2559.57	0.285787	0.0844441	3.38434	0.000713502	0.0101752
	Slc7a5	ENSMUSG00000040010	protein_coding	5136.44	0.285571	0.104612	2.72982	0.00633694	0.0497907
	Igf2	ENSMUSG00000048583	protein_coding	22463.8	0.285138	0.104338	2.73283	0.00627926	0.0495816
	Man2b1	ENSMUSG00000005142	protein_coding	2381.96	0.284761	0.0763374	3.7303	0.000191251	0.00380754
	Creb3l2	ENSMUSG00000038648	protein_coding	1462.5	0.283848	0.0985535	2.88014	0.00397503	0.0360623
	Ednra	ENSMUSG00000031616	protein_coding	2081.94	0.283836	0.0991629	2.86232	0.00420558	0.0376189
	Bag1	ENSMUSG00000028416	protein_coding	5315.81	0.283672	0.0911617	3.11175	0.00185983	0.0207112
	Rev1	ENSMUSG00000026082	protein_coding	3987.89	0.283276	0.0685227	4.13404	3.56441e-05	0.00100319
	Ppif	ENSMUSG00000021868	protein_coding	3882.86	0.2832	0.0742214	3.81562	0.000135843	0.00294537
	Lrp10	ENSMUSG00000022175	protein_coding	1630.55	0.282887	0.0885049	3.19629	0.00139206	0.0168128
	Gltp	ENSMUSG00000011884	protein_coding	2347.71	0.282721	0.0659489	4.28698	1.81121e-05	0.000574618
	Kdm4a	ENSMUSG00000033326	protein_coding	8013.98	0.282222	0.0829189	3.40359	0.000665058	0.00963941
	Klhl21	ENSMUSG00000073700	protein_coding	1367.08	0.282219	0.097137	2.90538	0.00366812	0.0341317
	Cul7	ENSMUSG00000038545	protein_coding	8028.89	0.281868	0.0587058	4.80136	1.5759e-06	7.57477e-05
	Slc12a7	ENSMUSG00000017756	protein_coding	8509.2	0.281783	0.0843791	3.33949	0.00083933	0.011459
	Ccnd2	ENSMUSG00000000184	protein_coding	31890.6	0.281676	0.101183	2.78383	0.00537211	0.044167
	Acvrl1	ENSMUSG00000000530	protein_coding	602.93	0.281464	0.100239	2.80792	0.00498619	0.042056
	Pknox1	ENSMUSG00000006705	protein_coding	1713.59	0.28133	0.0788465	3.56807	0.000359619	0.00608844
	Usp5	ENSMUSG00000038429	protein_coding	11843.1	0.280881	0.0570185	4.92614	8.38703e-07	4.46134e-05
	Col18a1	ENSMUSG00000001435	protein_coding	14895.8	0.28027	0.0899019	3.11751	0.00182388	0.0204536
	Frmd8	ENSMUSG00000024816	protein_coding	2908.3	0.280181	0.0628441	4.45836	8.25906e-06	0.000303682
	Ext1	ENSMUSG00000061731	protein_coding	6183.35	0.280027	0.0808854	3.46202	0.00053614	0.0081873
	Tmem63b	ENSMUSG00000036026	protein_coding	4145.53	0.279885	0.0879075	3.18386	0.00145328	0.0172684
	Slc27a4	ENSMUSG00000059316	protein_coding	1390.69	0.278958	0.0812769	3.43219	0.000598719	0.00889605
	Vps52	ENSMUSG00000024319	protein_coding	3523	0.278935	0.0618545	4.50954	6.49691e-06	0.000249225
	Ccnf	ENSMUSG00000072082	protein_coding	9598.15	0.2789	0.0703766	3.96297	7.40233e-05	0.00183426
	Zfp213	ENSMUSG00000071256	protein_coding	928.281	0.278527	0.0830929	3.35199	0.000802317	0.0111241
	Klhl24	ENSMUSG00000062901	protein_coding	2694.91	0.278455	0.0956404	2.91148	0.00359726	0.0336292
	Osbpl6	ENSMUSG00000042359	protein_coding	926.744	0.278416	0.0867564	3.20917	0.00133121	0.016266
	D630045J12Rik	ENSMUSG00000063455	protein_coding	3721.76	0.278251	0.087148	3.19285	0.00140874	0.0169177
	Cap1	ENSMUSG00000028656	protein_coding	11438.6	0.278186	0.0749561	3.71132	0.000206182	0.00403122
	Fem1a	ENSMUSG00000043683	protein_coding	2734.91	0.277767	0.0784631	3.5401	0.000399969	0.0065801
	St6gal1	ENSMUSG00000022885	protein_coding	2590.18	0.277524	0.0787348	3.52479	0.00042382	0.00684812
	Exoc7	ENSMUSG00000020792	protein_coding	3230.75	0.276874	0.0699285	3.95938	7.51441e-05	0.00185627
	2009-09-01	ENSMUSG00000059248	protein_coding	18273.1	0.276807	0.0778799	3.55428	0.00037901	0.00631341
	Vac14	ENSMUSG00000010936	protein_coding	3235.04	0.276588	0.0822326	3.36348	0.000769668	0.0108024
	Tmem175	ENSMUSG00000013495	protein_coding	850.416	0.276564	0.093948	2.9438	0.0032421	0.0309735
	Erbb2	ENSMUSG00000062312	protein_coding	2242.5	0.276331	0.0806414	3.42666	0.000611049	0.00904557
	Ccdc80	ENSMUSG00000022665	protein_coding	706.537	0.276058	0.0888219	3.10799	0.00188366	0.0208312
	Smim10l1	ENSMUSG00000072704	protein_coding	3150.78	0.276048	0.0801824	3.44275	0.000575821	0.00864436
	Col5a1	ENSMUSG00000026837	protein_coding	4689.1	0.27592	0.0874767	3.15421	0.00160932	0.0185829
	Tnrc18	ENSMUSG00000039477	protein_coding	11281.7	0.275594	0.0908914	3.03212	0.00242842	0.0250664
	Pcsk5	ENSMUSG00000024713	protein_coding	1159.96	0.275348	0.0830058	3.31722	0.000909181	0.0122024
	Igdcc4	ENSMUSG00000032816	protein_coding	2183.22	0.275214	0.0974611	2.82384	0.00474524	0.0406989
	Sptbn2	ENSMUSG00000067889	protein_coding	2772.82	0.275094	0.0779929	3.52717	0.000420027	0.00680487
	Fbxw8	ENSMUSG00000032867	protein_coding	7612.96	0.275091	0.0684359	4.01968	5.82767e-05	0.0015171
	Sec31a	ENSMUSG00000035325	protein_coding	9571.94	0.274872	0.0768523	3.57663	0.000348052	0.00597345
	Nsmce1	ENSMUSG00000030750	protein_coding	2744.38	0.274571	0.086178	3.1861	0.00144207	0.0171607
	Rnf216	ENSMUSG00000045078	protein_coding	4926.62	0.274329	0.0757123	3.6233	0.000290865	0.00522804
	Zmiz2	ENSMUSG00000041164	protein_coding	7640.28	0.2741	0.0782222	3.50412	0.000458118	0.00726704
	Usp4	ENSMUSG00000032612	protein_coding	8526.34	0.273952	0.0761818	3.59602	0.000323118	0.00565385
	Zfp423	ENSMUSG00000045333	protein_coding	5864.71	0.273881	0.0851319	3.21714	0.00129474	0.0158812
	Slc39a1	ENSMUSG00000052310	protein_coding	3347.72	0.273823	0.100087	2.73586	0.00622175	0.0492982
	Dtnb	ENSMUSG00000071454	protein_coding	2294.26	0.273753	0.0625881	4.37389	1.22054e-05	0.000421588
	S1pr2	ENSMUSG00000043895	protein_coding	1890.29	0.273462	0.0975958	2.80198	0.00507893	0.0425011
	Tmem88	ENSMUSG00000045377	protein_coding	608.281	0.273459	0.0986744	2.77133	0.00558282	0.0454711
	Calm3	ENSMUSG00000019370	protein_coding	17104.6	0.273151	0.0722784	3.77915	0.000157367	0.00329563
	Zfp691	ENSMUSG00000045268	protein_coding	757.797	0.273097	0.0866469	3.15184	0.00162245	0.0186959
	Cant1	ENSMUSG00000025575	protein_coding	3469.71	0.273076	0.0688924	3.96381	7.37638e-05	0.00183067
	Nup214	ENSMUSG00000001855	protein_coding	5988.86	0.273075	0.0829756	3.29103	0.000998199	0.013089
	Psen1	ENSMUSG00000019969	protein_coding	3857	0.272677	0.0817276	3.33641	0.000848674	0.01155
	Map3k4	ENSMUSG00000014426	protein_coding	5912.48	0.272251	0.065435	4.16064	3.17362e-05	0.000905987
	Fam222b	ENSMUSG00000037750	protein_coding	2145.27	0.272109	0.0929507	2.92746	0.00341742	0.032229
	Ano10	ENSMUSG00000037949	protein_coding	1460.36	0.271993	0.0901565	3.0169	0.00255376	0.0260235
	Ints12	ENSMUSG00000028016	protein_coding	2352.61	0.271884	0.0760285	3.57607	0.000348793	0.00597856
	Carm1	ENSMUSG00000032185	protein_coding	10383.8	0.271695	0.091744	2.96145	0.00306195	0.0297762
	Tmbim1	ENSMUSG00000006301	protein_coding	511.464	0.271023	0.0935594	2.8968	0.00376993	0.0347347
	Sh2b3	ENSMUSG00000042594	protein_coding	1171.01	0.270785	0.0918708	2.94745	0.00320401	0.0307639
	Rbm43	ENSMUSG00000036249	protein_coding	453.379	0.270622	0.0989759	2.73422	0.00625279	0.049446
	Dag1	ENSMUSG00000039952	protein_coding	11910.6	0.270279	0.090657	2.98134	0.00286991	0.0283404
	Nfkb2	ENSMUSG00000025225	protein_coding	645.641	0.270186	0.0934517	2.89118	0.00383799	0.0352194
	Gpr108	ENSMUSG00000005823	protein_coding	1472.87	0.269635	0.0822215	3.27938	0.00104037	0.0135088
	Il6st	ENSMUSG00000021756	protein_coding	5428.23	0.269626	0.0772705	3.48938	0.000484145	0.00760431
	Tbc1d13	ENSMUSG00000039678	protein_coding	4501.46	0.269368	0.0760611	3.54147	0.000397905	0.00655291
	Flnb	ENSMUSG00000025278	protein_coding	12046.3	0.269287	0.0728209	3.69794	0.000217356	0.0041891
	Ticam1	ENSMUSG00000047123	protein_coding	399.608	0.269064	0.0985385	2.73055	0.00632283	0.0497043
	Pard3	ENSMUSG00000025812	protein_coding	5714.71	0.268983	0.0756053	3.55772	0.000374082	0.00625744
	Cyb5d1	ENSMUSG00000044795	protein_coding	1743.01	0.268792	0.0700626	3.83646	0.000124819	0.00276545
	Nln	ENSMUSG00000021710	protein_coding	2217.69	0.268216	0.0830514	3.22951	0.00124001	0.0154594
	Furin	ENSMUSG00000030530	protein_coding	1633.64	0.267864	0.0923855	2.89942	0.00373855	0.0345653
	Lrrc28	ENSMUSG00000030556	protein_coding	714.574	0.267788	0.0910604	2.94078	0.00327389	0.0311351
	Herc2	ENSMUSG00000030451	protein_coding	6369.25	0.267367	0.0727936	3.67295	0.000239766	0.00447507
	Tmem184b	ENSMUSG00000009035	protein_coding	3582.59	0.26694	0.0808972	3.29975	0.000967724	0.0128264
	C2cd3	ENSMUSG00000047248	protein_coding	6630.15	0.266937	0.0622634	4.28722	1.80926e-05	0.000574618
	Odc1	ENSMUSG00000011179	protein_coding	36768	0.26693	0.0810319	3.29414	0.00098725	0.0129774
	Ppp1r26	ENSMUSG00000035829	protein_coding	1752.87	0.266763	0.0766459	3.48045	0.000500565	0.00778559
	Flot2	ENSMUSG00000061981	protein_coding	4232.59	0.266761	0.0711864	3.74736	0.000178705	0.00363284
	Zbed5	ENSMUSG00000034173	protein_coding	467.952	0.266654	0.0976174	2.73163	0.00630221	0.04964
	Ror2	ENSMUSG00000021464	protein_coding	2899.96	0.266615	0.0784171	3.39996	0.000673955	0.00971542
	Vasn	ENSMUSG00000039646	protein_coding	984.143	0.266526	0.0842652	3.16295	0.00156181	0.0181828
	Efna5	ENSMUSG00000048915	protein_coding	3020.57	0.265994	0.0963944	2.75943	0.00579027	0.0466908
	Abhd8	ENSMUSG00000007950	protein_coding	2724.18	0.265924	0.0759133	3.503	0.000460053	0.00728326
	Ttpal	ENSMUSG00000017679	protein_coding	3189.37	0.265872	0.0738278	3.60124	0.000316706	0.00555995
	Ctnnbl1	ENSMUSG00000027649	protein_coding	5117.51	0.265836	0.0755081	3.52063	0.000430526	0.00691877
	Chst11	ENSMUSG00000034612	protein_coding	993.375	0.265764	0.0813425	3.26723	0.00108606	0.0139656
	Kdm4b	ENSMUSG00000024201	protein_coding	3584.99	0.265747	0.0854668	3.10936	0.0018749	0.0207918
	Fam171a1	ENSMUSG00000050530	protein_coding	3559.42	0.265669	0.0745974	3.56137	0.000368927	0.00619144
	Nucb1	ENSMUSG00000030824	protein_coding	4007.46	0.264508	0.0683965	3.86727	0.000110059	0.00249832
	Fth1	ENSMUSG00000024661	protein_coding	14756.4	0.26442	0.0687176	3.84792	0.000119123	0.00266614
	Plekha7	ENSMUSG00000045659	protein_coding	4238.69	0.264336	0.0935265	2.82632	0.00470863	0.0405305
	Rwdd2b	ENSMUSG00000041079	protein_coding	633.207	0.264311	0.0911181	2.90075	0.00372269	0.0345388
	Ap2a2	ENSMUSG00000002957	protein_coding	9922.07	0.26411	0.0651706	4.05259	5.06538e-05	0.00134722
	Rps6ka1	ENSMUSG00000003644	protein_coding	2776.73	0.264064	0.0883991	2.98717	0.00281569	0.0279256
	Cndp2	ENSMUSG00000024644	protein_coding	5062.98	0.263854	0.0851607	3.0983	0.00194633	0.0212882
	Jrk	ENSMUSG00000046380	protein_coding	1375.46	0.263598	0.0686028	3.84238	0.000121847	0.0027119
	Tada3	ENSMUSG00000048930	protein_coding	2779.91	0.262955	0.0785505	3.34759	0.000815164	0.0112238
	Ift172	ENSMUSG00000038564	protein_coding	3806.54	0.262583	0.0609521	4.30803	1.64716e-05	0.0005353
	4933404O12Rik	ENSMUSG00000097908	lincRNA	1145.31	0.262442	0.0838134	3.13126	0.00174055	0.0197303
	Pak4	ENSMUSG00000030602	protein_coding	10290	0.262302	0.0780414	3.36106	0.000776439	0.0108403
	Myh10	ENSMUSG00000020900	protein_coding	36795.2	0.262265	0.0711281	3.68722	0.000226721	0.00431093
	Rchy1	ENSMUSG00000029397	protein_coding	2474.96	0.262024	0.0700596	3.74001	0.00018401	0.00371231
	Ccdc130	ENSMUSG00000004994	protein_coding	773.717	0.260668	0.0954969	2.7296	0.00634121	0.0497997
	Wwc1	ENSMUSG00000018849	protein_coding	3425.31	0.260123	0.0772443	3.36753	0.000758436	0.0107013
	Zyx	ENSMUSG00000029860	protein_coding	4234.32	0.259855	0.0927927	2.80038	0.00510422	0.0426456
	Pef1	ENSMUSG00000028779	protein_coding	2593.3	0.259498	0.0737247	3.51983	0.000431823	0.00693262
	Hlcs	ENSMUSG00000040820	protein_coding	1897.53	0.259326	0.0851991	3.04377	0.00233635	0.0243048
	Cdh11	ENSMUSG00000031673	protein_coding	11851.1	0.259231	0.089538	2.89521	0.00378906	0.0348654
	Slc35b2	ENSMUSG00000037089	protein_coding	3261.19	0.259122	0.090881	2.85122	0.00435519	0.0384616
	Wwc2	ENSMUSG00000031563	protein_coding	3985.03	0.258909	0.0855758	3.02549	0.00248228	0.0254741
	Impdh2	ENSMUSG00000062867	protein_coding	15168.4	0.2587	0.0762635	3.39219	0.000693374	0.00993255
	Gnb1	ENSMUSG00000029064	protein_coding	33725.5	0.258429	0.0697942	3.70274	0.000213287	0.00413564
	Src	ENSMUSG00000027646	protein_coding	4798.23	0.258332	0.0769812	3.35578	0.000791401	0.0110202
	Kctd18	ENSMUSG00000054770	protein_coding	1399.72	0.258165	0.0790336	3.26652	0.00108878	0.0139788
	Mical3	ENSMUSG00000051586	protein_coding	2675.82	0.258026	0.0815377	3.1645	0.00155352	0.0181221
	Tbc1d9b	ENSMUSG00000036644	protein_coding	3816	0.257934	0.0639622	4.0326	5.51638e-05	0.00144549
	Per3	ENSMUSG00000028957	protein_coding	953.484	0.257914	0.0896878	2.87569	0.00403149	0.0363998
	Mybbp1a	ENSMUSG00000040463	protein_coding	30371.4	0.257371	0.0845097	3.04546	0.00232324	0.0242633
	Lrrc59	ENSMUSG00000020869	protein_coding	16318.2	0.256992	0.0739605	3.47472	0.000511378	0.00790753
	Larp7	ENSMUSG00000027968	protein_coding	6953.83	0.256939	0.080486	3.19234	0.00141126	0.0169177
	Itpkb	ENSMUSG00000038855	protein_coding	1173.72	0.256382	0.0906638	2.82783	0.00468645	0.0404032
	Ctif	ENSMUSG00000052928	protein_coding	2496.1	0.256121	0.0875503	2.92541	0.00344	0.0323867
	Pramef8	ENSMUSG00000046862	protein_coding	1262.97	0.255648	0.0763243	3.3495	0.000809581	0.0111759
	Ecd	ENSMUSG00000021810	protein_coding	5179.6	0.255615	0.0824878	3.09883	0.0019429	0.0212798
	Abhd17a	ENSMUSG00000003346	protein_coding	2619.61	0.255433	0.0808673	3.15867	0.00158491	0.0183941
	Csrp2bp	ENSMUSG00000027425	protein_coding	4525.87	0.255052	0.0679672	3.75258	0.000175026	0.00357281
	Shisa5	ENSMUSG00000025647	protein_coding	1032.04	0.254649	0.0830483	3.06628	0.00216739	0.0230121
	Dgkz	ENSMUSG00000040479	protein_coding	6329.31	0.254614	0.073285	3.4743	0.000512189	0.00791241
	Kif18b	ENSMUSG00000051378	protein_coding	5106.89	0.254243	0.0742398	3.42462	0.00061565	0.0090968
	E2f7	ENSMUSG00000020185	protein_coding	4721.42	0.254225	0.0684471	3.71419	0.000203858	0.00399162
	Cmip	ENSMUSG00000034390	protein_coding	3526.22	0.254138	0.0854212	2.97511	0.0029288	0.0288149
	Notch2	ENSMUSG00000027878	protein_coding	7225.17	0.254072	0.0892468	2.84684	0.0044155	0.0388397
	Gli2	ENSMUSG00000048402	protein_coding	4918.98	0.253431	0.0888125	2.85355	0.00432333	0.0383287
	Dnm2	ENSMUSG00000033335	protein_coding	4497.18	0.25338	0.0804666	3.14888	0.00163895	0.0188478
	Rhbdd2	ENSMUSG00000039917	protein_coding	2895.52	0.252959	0.0791299	3.19675	0.00138985	0.0168128
	Tmem143	ENSMUSG00000002781	protein_coding	715.576	0.252864	0.0899678	2.81061	0.00494483	0.0418761
	Sh3bp5	ENSMUSG00000021892	protein_coding	1673.63	0.252846	0.0716485	3.52898	0.000417162	0.00679293
	Adamts1	ENSMUSG00000022893	protein_coding	1564.15	0.252742	0.0856813	2.94979	0.00317988	0.0306059
	Mettl23	ENSMUSG00000090266	protein_coding	1355.62	0.252495	0.081557	3.09593	0.00196197	0.021386
	Gys1	ENSMUSG00000003865	protein_coding	3388.41	0.252271	0.0808981	3.11838	0.00181848	0.0204349
	Sgpl1	ENSMUSG00000020097	protein_coding	6017.31	0.25203	0.0705109	3.57434	0.000351118	0.00599907
	Ttc7b	ENSMUSG00000033530	protein_coding	2197.8	0.251321	0.0734978	3.41943	0.000627517	0.00922941
	Ube4b	ENSMUSG00000028960	protein_coding	10937.3	0.251247	0.0835739	3.00629	0.00264458	0.0266428
	Fbxo46	ENSMUSG00000050428	protein_coding	769.098	0.251156	0.0894891	2.80655	0.00500748	0.0421241
	Anapc11	ENSMUSG00000025135	protein_coding	4115.57	0.250949	0.0905581	2.77113	0.00558614	0.0454711
	Mthfd1	ENSMUSG00000021048	protein_coding	9332.3	0.250882	0.0901395	2.78326	0.00538154	0.044199
	Palm	ENSMUSG00000035863	protein_coding	4968.67	0.250771	0.0821405	3.05295	0.00226606	0.023775
	Dcaf17	ENSMUSG00000041966	protein_coding	3099.58	0.250741	0.0828566	3.02621	0.00247644	0.0254469
	Ppp2r1a	ENSMUSG00000007564	protein_coding	23594.9	0.250725	0.0549925	4.55925	5.13359e-06	0.000204805
	Lrrc16a	ENSMUSG00000021338	protein_coding	1085.69	0.250558	0.0887794	2.82226	0.00476871	0.0408257
	Arhgap1	ENSMUSG00000027247	protein_coding	3830.63	0.249874	0.0636292	3.92703	8.60002e-05	0.00206065
	Rps2	ENSMUSG00000044533	protein_coding	87255.3	0.249686	0.0727932	3.43007	0.000603423	0.00895761
	Actn4	ENSMUSG00000054808	protein_coding	15024.2	0.24962	0.0717161	3.48067	0.000500161	0.00778559
	Fbxl20	ENSMUSG00000020883	protein_coding	2321.09	0.249419	0.0702644	3.54972	0.000385648	0.00639063
	Timmdc1	ENSMUSG00000002846	protein_coding	1687.52	0.24924	0.0804423	3.09837	0.0019459	0.0212882
	Nynrin	ENSMUSG00000075592	protein_coding	3356.56	0.248209	0.0871863	2.84688	0.00441505	0.0388397
	Tmem115	ENSMUSG00000010045	protein_coding	1605.71	0.247973	0.0781021	3.17499	0.00149842	0.0176559
	Alg12	ENSMUSG00000035845	protein_coding	1017.02	0.247967	0.0905879	2.73731	0.00619447	0.0491675
	Atp6v0a2	ENSMUSG00000038023	protein_coding	3464.55	0.247903	0.0594754	4.16815	3.07083e-05	0.0008838
	Vgll4	ENSMUSG00000030315	protein_coding	2813.03	0.247871	0.0703242	3.52469	0.000423984	0.00684812
	Galnt10	ENSMUSG00000020520	protein_coding	2348.63	0.247685	0.0662563	3.73829	0.000185274	0.00372838
	Ralgds	ENSMUSG00000026821	protein_coding	3288.22	0.247265	0.0761203	3.24835	0.00116076	0.0146895
	St3gal2	ENSMUSG00000031749	protein_coding	3211.8	0.247262	0.0778318	3.17688	0.00148869	0.0175844
	Sidt2	ENSMUSG00000034908	protein_coding	3285.2	0.24703	0.0693159	3.56382	0.000365492	0.00616545
	Mfsd5	ENSMUSG00000045665	protein_coding	1952.8	0.24695	0.0683505	3.613	0.000302678	0.00537343
	BC030867	ENSMUSG00000034773	protein_coding	1901.25	0.246944	0.0867848	2.84548	0.0044345	0.0388782
	Dpm2	ENSMUSG00000026810	protein_coding	2201.85	0.246803	0.0807203	3.05751	0.00223183	0.0235086
	Asap1	ENSMUSG00000022377	protein_coding	5350.12	0.246569	0.086619	2.84659	0.00441905	0.0388397
	Tmem120a	ENSMUSG00000039886	protein_coding	1146.34	0.246005	0.074601	3.29761	0.000975109	0.0128602
	Angptl2	ENSMUSG00000004105	protein_coding	2004.61	0.245754	0.0824047	2.98228	0.00286106	0.0282867
	Arl15	ENSMUSG00000042348	protein_coding	2110.95	0.245611	0.0845094	2.90632	0.00365711	0.034069
	Kctd10	ENSMUSG00000001098	protein_coding	2811.45	0.245481	0.0858031	2.86098	0.00422334	0.0376944
	Gtf3a	ENSMUSG00000016503	protein_coding	1155.27	0.244956	0.0869033	2.81871	0.00482164	0.0411684
	Surf4	ENSMUSG00000014867	protein_coding	11714.2	0.244694	0.0619703	3.94857	7.86197e-05	0.00192105
	Eef1a1	ENSMUSG00000037742	protein_coding	494398	0.244331	0.0876255	2.78835	0.0052977	0.0437863
	Rnf170	ENSMUSG00000013878	protein_coding	1658.68	0.244136	0.0867523	2.81417	0.00489035	0.0415771
	Zer1	ENSMUSG00000039686	protein_coding	2644.3	0.243641	0.0846187	2.87928	0.00398581	0.0361395
	Setx	ENSMUSG00000043535	protein_coding	7601.9	0.243584	0.088607	2.74903	0.00597712	0.047809
	Dhx38	ENSMUSG00000037993	protein_coding	5922.19	0.243567	0.0675962	3.60327	0.000314236	0.00552874
	Smo	ENSMUSG00000001761	protein_coding	14382.6	0.243417	0.0547219	4.44825	8.65719e-06	0.000316861
	Zfp275	ENSMUSG00000031365	protein_coding	5485.7	0.24313	0.0704884	3.44922	0.000562215	0.00848801
	Pigc	ENSMUSG00000026698	protein_coding	1381.88	0.243045	0.082625	2.94155	0.00326574	0.0310947
	Ppp1r10	ENSMUSG00000039220	protein_coding	6609.06	0.242964	0.067057	3.62325	0.00029092	0.00522804
	Hip1r	ENSMUSG00000000915	protein_coding	1416.62	0.242604	0.0793033	3.05919	0.00221935	0.0234076
	Gna12	ENSMUSG00000000149	protein_coding	4881.15	0.242171	0.0608979	3.97667	6.98861e-05	0.00175906
	Flad1	ENSMUSG00000042642	protein_coding	1173.55	0.242132	0.0847239	2.85789	0.00426469	0.0379353
	Fam53b	ENSMUSG00000030956	protein_coding	3166.07	0.241854	0.081316	2.97424	0.00293712	0.0288612
	Ints5	ENSMUSG00000071652	protein_coding	4323.19	0.241833	0.077747	3.11051	0.00186763	0.0207546
	Actr1a	ENSMUSG00000025228	protein_coding	10625.1	0.241722	0.067849	3.56264	0.000367141	0.00618673
	Naa60	ENSMUSG00000005982	protein_coding	2892.98	0.241457	0.0848247	2.84654	0.00441977	0.0388397
	Dbnl	ENSMUSG00000020476	protein_coding	6500.47	0.241365	0.0604373	3.99364	6.50673e-05	0.0016587
	Tm9sf4	ENSMUSG00000068040	protein_coding	4486.35	0.2409	0.0639255	3.76846	0.000164261	0.00339837
	Fmnl3	ENSMUSG00000023008	protein_coding	2850.87	0.240809	0.0858315	2.8056	0.00502231	0.0421683
	Rgl1	ENSMUSG00000026482	protein_coding	3086.47	0.24068	0.0755	3.18781	0.00143354	0.0170974
	Lonp2	ENSMUSG00000047866	protein_coding	2923.54	0.240631	0.0839126	2.86763	0.00413555	0.0371385
	Vps36	ENSMUSG00000031479	protein_coding	5641.82	0.240067	0.0755277	3.17853	0.00148023	0.0174975
	Vps51	ENSMUSG00000024797	protein_coding	2103.4	0.239967	0.0801354	2.99452	0.00274881	0.0274159
	Arhgap11a	ENSMUSG00000041219	protein_coding	8022.19	0.23953	0.0648974	3.6909	0.000223458	0.00428083
	Zfp521	ENSMUSG00000024420	protein_coding	6918.29	0.239469	0.0836869	2.86149	0.00421653	0.0376749
	Rrbp1	ENSMUSG00000027422	protein_coding	8328.05	0.23934	0.0801277	2.98699	0.00281741	0.0279256
	Ndn	ENSMUSG00000033585	protein_coding	4079.47	0.239324	0.0767761	3.11717	0.00182599	0.0204629
	Lrrc75a	ENSMUSG00000046417	protein_coding	839.165	0.239301	0.0827343	2.89241	0.00382301	0.0351426
	Stk40	ENSMUSG00000042608	protein_coding	3841.16	0.239042	0.0631455	3.78557	0.000153356	0.00322313
	Tox4	ENSMUSG00000016831	protein_coding	6071.48	0.239007	0.069555	3.43624	0.000589854	0.00880533
	Slc25a20	ENSMUSG00000032602	protein_coding	1472.18	0.238017	0.0777275	3.06219	0.0021972	0.0232513
	AU040320	ENSMUSG00000028830	protein_coding	2417.03	0.237469	0.0832791	2.85149	0.00435148	0.0384616
	Tkfc	ENSMUSG00000034371	protein_coding	1857.52	0.237252	0.0766078	3.09697	0.00195509	0.0213286
	Sap130	ENSMUSG00000024260	protein_coding	6072.7	0.237069	0.0743552	3.18833	0.00143095	0.0170794
	Hunk	ENSMUSG00000053414	protein_coding	4972.71	0.236765	0.0847445	2.79387	0.00520821	0.0432653
	Lamp1	ENSMUSG00000031447	protein_coding	11737.6	0.236399	0.0707713	3.34032	0.000836819	0.0114528
	Spg11	ENSMUSG00000033396	protein_coding	3264.25	0.236371	0.0794691	2.97438	0.00293581	0.0288612
	Ajuba	ENSMUSG00000022178	protein_coding	10029.7	0.236039	0.0739371	3.19243	0.00141079	0.0169177
	Eif3d	ENSMUSG00000016554	protein_coding	11295.1	0.236016	0.0706766	3.33938	0.000839656	0.011459
	Ift27	ENSMUSG00000016637	protein_coding	2375.65	0.235278	0.0730503	3.22077	0.00127847	0.0157664
	Gmeb1	ENSMUSG00000028901	protein_coding	4331.22	0.234757	0.0659484	3.5597	0.000371274	0.00621699
	Baiap2	ENSMUSG00000025372	protein_coding	1007.65	0.23398	0.0812898	2.87835	0.00399762	0.0362054
	Zdhhc3	ENSMUSG00000025786	protein_coding	7005.21	0.233902	0.07589	3.08211	0.00205536	0.0221099
	Bak1	ENSMUSG00000057789	protein_coding	3427.8	0.233876	0.067521	3.46375	0.000532704	0.00814261
	Faap20	ENSMUSG00000073684	protein_coding	2807.46	0.233809	0.0732448	3.19216	0.00141211	0.0169177
	Ppp3ca	ENSMUSG00000028161	protein_coding	3169.59	0.23363	0.0844358	2.76695	0.00565839	0.0459758
	Wdtc1	ENSMUSG00000037622	protein_coding	3219.35	0.233553	0.0792816	2.94586	0.00322056	0.0308486
	Pde5a	ENSMUSG00000053965	protein_coding	2768.3	0.233053	0.0792246	2.94168	0.00326441	0.0310947
	Prmt7	ENSMUSG00000060098	protein_coding	5392.4	0.232923	0.0734317	3.17197	0.00151409	0.017766
	Heatr5b	ENSMUSG00000039414	protein_coding	2173.51	0.23289	0.082581	2.82014	0.00480022	0.0410074
	Mapk14	ENSMUSG00000053436	protein_coding	7240.98	0.232734	0.0805839	2.8881	0.00387578	0.0354643
	Slc35e1	ENSMUSG00000019731	protein_coding	4874.26	0.232603	0.0718059	3.23932	0.00119814	0.0150432
	Limk1	ENSMUSG00000029674	protein_coding	2921.73	0.232381	0.0849025	2.73703	0.00619963	0.0491718
	Arpin	ENSMUSG00000039043	protein_coding	1212.67	0.232145	0.0824148	2.81679	0.00485065	0.0412835
	Ecsit	ENSMUSG00000066839	protein_coding	1374.59	0.231942	0.0799373	2.90154	0.00371332	0.0344916
	Ckap4	ENSMUSG00000046841	protein_coding	6666.68	0.231844	0.0842544	2.75172	0.00592836	0.0475401
	Gtf3c1	ENSMUSG00000032777	protein_coding	10386.9	0.231786	0.0700477	3.30898	0.00093637	0.0125043
	Numa1	ENSMUSG00000066306	protein_coding	16684.6	0.230969	0.0700786	3.29586	0.000981201	0.0129191
	Wdr35	ENSMUSG00000066643	protein_coding	3843.77	0.230882	0.0796263	2.89957	0.00373674	0.0345653
	Nup188	ENSMUSG00000052533	protein_coding	11811.3	0.230518	0.0734542	3.13825	0.00169958	0.0193866
	Pmf1	ENSMUSG00000028066	protein_coding	5375.28	0.230315	0.074729	3.082	0.00205615	0.0221099
	Peg12	ENSMUSG00000070526	protein_coding	3831.04	0.230178	0.0797972	2.88454	0.00391989	0.0357654
	Bcl2l1	ENSMUSG00000007659	protein_coding	2743.93	0.22998	0.0811211	2.83501	0.00458236	0.0399155
	Btbd9	ENSMUSG00000062202	protein_coding	2185.35	0.229917	0.0757076	3.03691	0.00239013	0.0247835
	Wwp2	ENSMUSG00000031930	protein_coding	4389.97	0.229639	0.0698889	3.28577	0.00101705	0.0132925
	Arhgdia	ENSMUSG00000025132	protein_coding	30221.6	0.229014	0.0725496	3.15665	0.0015959	0.0184948
	Glg1	ENSMUSG00000003316	protein_coding	12609.3	0.228977	0.0750468	3.05112	0.00227987	0.0239042
	Xpnpep1	ENSMUSG00000025027	protein_coding	5782.57	0.22868	0.0792202	2.88663	0.0038939	0.0355688
	Polr3c	ENSMUSG00000028099	protein_coding	3640.28	0.228409	0.0619877	3.68474	0.000228936	0.00432863
	Mgat1	ENSMUSG00000020346	protein_coding	2610.77	0.228148	0.0746821	3.05493	0.00225116	0.0236653
	Dhdds	ENSMUSG00000012117	protein_coding	3669.13	0.22779	0.0611863	3.7229	0.000196951	0.00390427
	Ltbr	ENSMUSG00000030339	protein_coding	804.391	0.22743	0.0812995	2.79743	0.00515109	0.0429349
	Cdh5	ENSMUSG00000031871	protein_coding	3128.6	0.227163	0.0798034	2.84653	0.00441991	0.0388397
	Snd1	ENSMUSG00000001424	protein_coding	9525.76	0.22711	0.0585246	3.88059	0.000104204	0.00239954
	2005-03-01	ENSMUSG00000023307	protein_coding	8131.71	0.227096	0.0648223	3.50336	0.000459434	0.00728068
	Dnajc1	ENSMUSG00000026740	protein_coding	6511.73	0.226905	0.0731285	3.10282	0.00191683	0.0211249
	Nub1	ENSMUSG00000028954	protein_coding	2017.71	0.226905	0.071555	3.17105	0.00151888	0.0178092
	Map2k2	ENSMUSG00000035027	protein_coding	6992.41	0.226897	0.0677869	3.34721	0.000816295	0.0112297
	Alg2	ENSMUSG00000039740	protein_coding	5222.47	0.226742	0.0685081	3.30971	0.000933923	0.012482
	Cptp	ENSMUSG00000029073	protein_coding	992.744	0.226664	0.0762914	2.97102	0.00296808	0.0290937
	Mybl2	ENSMUSG00000017861	protein_coding	7303.88	0.226354	0.0704904	3.21113	0.00132213	0.0161799
	Mbd3	ENSMUSG00000035478	protein_coding	10128.8	0.22627	0.0764762	2.95869	0.00308945	0.0299887
	Kifc1	ENSMUSG00000079553	protein_coding	4444.3	0.226176	0.0721043	3.13679	0.00170809	0.019442
	Smarcc1	ENSMUSG00000032481	protein_coding	28414.1	0.225903	0.072003	3.13741	0.0017045	0.0194215
	Nek7	ENSMUSG00000026393	protein_coding	2340.78	0.225227	0.0809603	2.78194	0.00540344	0.044337
	Phldb1	ENSMUSG00000048537	protein_coding	6571.08	0.224869	0.0805504	2.79166	0.00524387	0.043471
	Large	ENSMUSG00000004383	protein_coding	1682.49	0.224798	0.0799323	2.81235	0.00491806	0.0417016
	Mttp	ENSMUSG00000028158	protein_coding	991.865	0.224534	0.0791577	2.83654	0.00456049	0.0397902
	Pcyt1a	ENSMUSG00000005615	protein_coding	4837.47	0.224333	0.0820551	2.73394	0.00625821	0.0494643
	Fto	ENSMUSG00000055932	protein_coding	6893.92	0.224322	0.0680022	3.29875	0.00097116	0.0128421
	Zfp282	ENSMUSG00000025821	protein_coding	2357.43	0.224025	0.0691474	3.23982	0.00119606	0.0150307
	Nup50	ENSMUSG00000016619	protein_coding	11632.3	0.223928	0.0724954	3.08885	0.0020093	0.0217681
	Smap2	ENSMUSG00000032870	protein_coding	2465.95	0.223911	0.0677638	3.30428	0.000952196	0.0126944
	Elp6	ENSMUSG00000054836	protein_coding	1654.91	0.22388	0.0794729	2.81707	0.00484644	0.0412698
	Slx4ip	ENSMUSG00000027281	protein_coding	1838.84	0.223788	0.0732693	3.05432	0.00225571	0.0236976
	Zfp64	ENSMUSG00000027551	protein_coding	1878.71	0.223552	0.0768168	2.9102	0.00361201	0.0337078
	Dbn1	ENSMUSG00000034675	protein_coding	19157.1	0.222867	0.0623124	3.5766	0.000348091	0.00597345
	Add1	ENSMUSG00000029106	protein_coding	16156.4	0.222465	0.0693842	3.20628	0.00134465	0.0163939
	Sf3a1	ENSMUSG00000002129	protein_coding	14373.3	0.222423	0.0804774	2.76379	0.00571339	0.046211
	Uqcrc1	ENSMUSG00000025651	protein_coding	9648.49	0.222375	0.0661619	3.36107	0.000776411	0.0108403
	Prpf8	ENSMUSG00000020850	protein_coding	45074	0.222128	0.0696392	3.18969	0.00142425	0.0170319
	Kdm2b	ENSMUSG00000029475	protein_coding	5376.83	0.221223	0.0775629	2.85218	0.00434206	0.0384307
	Pofut1	ENSMUSG00000046020	protein_coding	4932.8	0.221181	0.0647913	3.41375	0.000640752	0.00938085
	Usf1	ENSMUSG00000026641	protein_coding	4065.04	0.221047	0.0642876	3.4384	0.000585156	0.00875157
	Gm26809	ENSMUSG00000097815	lincRNA	2546.34	0.220599	0.0759221	2.90559	0.00366559	0.0341281
	Gorasp2	ENSMUSG00000014959	protein_coding	7092.52	0.220149	0.0718141	3.06554	0.00217281	0.023041
	Elovl2	ENSMUSG00000021364	protein_coding	5364.18	0.219434	0.0689569	3.18219	0.00146164	0.0173384
	Zc3h7b	ENSMUSG00000022390	protein_coding	13727.1	0.219152	0.0758188	2.89047	0.0038467	0.0352628
	Nf2	ENSMUSG00000009073	protein_coding	8645.18	0.219063	0.0677305	3.23434	0.00121926	0.0152484
	Yap1	ENSMUSG00000053110	protein_coding	16702.9	0.218924	0.0772956	2.8323	0.00462148	0.0401088
	Csnk1g2	ENSMUSG00000003345	protein_coding	10085.7	0.218417	0.063442	3.44279	0.000575755	0.00864436
	Tfip11	ENSMUSG00000029345	protein_coding	3577.18	0.218366	0.0709958	3.07575	0.0020997	0.0224578
	Tatdn2	ENSMUSG00000056952	protein_coding	3071.6	0.218264	0.0702102	3.10872	0.00187902	0.0207943
	Tnfrsf1a	ENSMUSG00000030341	protein_coding	1369.7	0.217716	0.0772833	2.81712	0.00484562	0.0412698
	Cd320	ENSMUSG00000002308	protein_coding	1848.35	0.217626	0.0790072	2.75451	0.00587801	0.0471837
	Ints3	ENSMUSG00000027933	protein_coding	11210.6	0.217618	0.0689829	3.15467	0.00160679	0.0185671
	Zc3h4	ENSMUSG00000059273	protein_coding	9608.37	0.21702	0.0695981	3.11819	0.00181965	0.0204349
	Atxn7l3b	ENSMUSG00000074748	protein_coding	14969.9	0.216904	0.0775266	2.7978	0.00514514	0.0429292
	Olfm1	ENSMUSG00000026833	protein_coding	1593.1	0.216407	0.0749535	2.88722	0.0038866	0.0355226
	Dcaf11	ENSMUSG00000022214	protein_coding	3085.26	0.216361	0.072115	3.00023	0.00269777	0.0270591
	Ppm1l	ENSMUSG00000027784	protein_coding	2471.93	0.216353	0.0790614	2.73653	0.00620919	0.0492231
	Frmd4a	ENSMUSG00000026657	protein_coding	8411.81	0.216258	0.0755389	2.86286	0.00419833	0.0375965
	1700030K09Rik	ENSMUSG00000052794	protein_coding	903.45	0.215702	0.0785364	2.74652	0.00602304	0.0480578
	Golga2	ENSMUSG00000002546	protein_coding	3393.31	0.215667	0.075401	2.86026	0.00423287	0.0377575
	Bcl7c	ENSMUSG00000030814	protein_coding	4300.48	0.215027	0.0643156	3.34331	0.000827845	0.0113592
	Nploc4	ENSMUSG00000039703	protein_coding	7697.15	0.21476	0.0725012	2.96216	0.00305486	0.0297253
	Ppm1d	ENSMUSG00000020525	protein_coding	2603.81	0.214388	0.070171	3.05522	0.00224894	0.0236576
	Mapre2	ENSMUSG00000024277	protein_coding	5428.12	0.214221	0.0694928	3.08263	0.0020518	0.0220935
	Sec24b	ENSMUSG00000001052	protein_coding	6461.69	0.213981	0.0737898	2.89987	0.0037332	0.0345653
	Fbxl14	ENSMUSG00000030019	protein_coding	4232.89	0.213974	0.0664915	3.21806	0.0012906	0.0158426
	Btbd2	ENSMUSG00000003344	protein_coding	4337.06	0.213896	0.071504	2.99139	0.00277711	0.0276291
	Fkbp10	ENSMUSG00000001555	protein_coding	1698.08	0.213896	0.0755321	2.83185	0.00462793	0.0401373
	Zfp777	ENSMUSG00000071477	protein_coding	2455.42	0.213642	0.0713434	2.99455	0.00274846	0.0274159
	Akt1	ENSMUSG00000001729	protein_coding	14732.4	0.21321	0.0601941	3.54204	0.00039705	0.0065465
	Zbtb14	ENSMUSG00000049672	protein_coding	3759.51	0.212685	0.0677923	3.13731	0.00170507	0.0194215
	Msto1	ENSMUSG00000068922	protein_coding	2532.82	0.212398	0.0765247	2.77555	0.00551083	0.045006
	Wdr4	ENSMUSG00000024037	protein_coding	4356.94	0.21224	0.077676	2.73238	0.00628792	0.0496122
	Dhx8	ENSMUSG00000034931	protein_coding	6426.45	0.212223	0.0751645	2.82345	0.00475099	0.0406989
	Wbp1l	ENSMUSG00000047731	protein_coding	4047.24	0.21222	0.0737398	2.87796	0.0040025	0.0362291
	Ddb1	ENSMUSG00000024740	protein_coding	60982.1	0.211941	0.0679998	3.11679	0.00182831	0.0204745
	Chmp3	ENSMUSG00000053119	protein_coding	3445.38	0.211636	0.0749196	2.82485	0.00473034	0.040628
	Ap3d1	ENSMUSG00000020198	protein_coding	8466.03	0.211597	0.0711712	2.97308	0.00294831	0.0289289
	Itm2c	ENSMUSG00000026223	protein_coding	4849.23	0.211251	0.0666754	3.16835	0.00153305	0.0179621
	Lzic	ENSMUSG00000028990	protein_coding	2625.04	0.210952	0.0595574	3.542	0.000397105	0.0065465
	Elp3	ENSMUSG00000022031	protein_coding	10372.9	0.210819	0.0757909	2.78158	0.00540946	0.044337
	Atxn7l3	ENSMUSG00000059995	protein_coding	8241.55	0.21043	0.0615588	3.41836	0.000630004	0.00925746
	Trpc4ap	ENSMUSG00000038324	protein_coding	8886.27	0.209838	0.0582957	3.59954	0.000318781	0.00559024
	Smad3	ENSMUSG00000032402	protein_coding	8948.16	0.209837	0.0691853	3.03297	0.0024216	0.0250284
	Pdcd11	ENSMUSG00000025047	protein_coding	7977.7	0.209219	0.0757701	2.76124	0.00575826	0.0464562
	Ercc6	ENSMUSG00000054051	protein_coding	4310.05	0.20902	0.0640067	3.2656	0.00109234	0.0139788
	Cd151	ENSMUSG00000025510	protein_coding	2877.78	0.208672	0.0743198	2.80775	0.00498884	0.042056
	Tubgcp2	ENSMUSG00000025474	protein_coding	5830.32	0.208212	0.067149	3.10075	0.00193032	0.0212003
	Ddost	ENSMUSG00000028757	protein_coding	11439.1	0.20777	0.0574942	3.61375	0.000301797	0.00536908
	Zfp41	ENSMUSG00000047003	protein_coding	9193.56	0.207109	0.07376	2.80787	0.00498698	0.042056
	Flii	ENSMUSG00000002812	protein_coding	6295.02	0.206445	0.0636894	3.24144	0.00118929	0.0150148
	Trim44	ENSMUSG00000027189	protein_coding	12425.7	0.205784	0.0675042	3.04846	0.00230017	0.0240538
	Traf2	ENSMUSG00000026942	protein_coding	2033.34	0.205527	0.0742508	2.76802	0.00563987	0.0458487
	Wars	ENSMUSG00000021266	protein_coding	7905.62	0.205465	0.0667625	3.07756	0.00208704	0.0223668
	Opa3	ENSMUSG00000052214	protein_coding	3862.41	0.205266	0.0696647	2.94649	0.00321402	0.0308415
	Nacc1	ENSMUSG00000001910	protein_coding	13490.2	0.204524	0.0697331	2.93295	0.00335755	0.0317981
	Atxn10	ENSMUSG00000016541	protein_coding	14647.9	0.20435	0.0695631	2.93762	0.00330738	0.0313975
	Ddx24	ENSMUSG00000041645	protein_coding	7267.08	0.20412	0.0693775	2.94217	0.00325923	0.0310698
	Cox10	ENSMUSG00000042148	protein_coding	1800.87	0.203996	0.0721286	2.82823	0.00468061	0.0403965
	Zfp251	ENSMUSG00000022526	protein_coding	2647.4	0.203652	0.0706158	2.88395	0.00392727	0.0358122
	Lamtor1	ENSMUSG00000030842	protein_coding	3913.41	0.203451	0.0743063	2.73801	0.0061813	0.0491241
	Brap	ENSMUSG00000029458	protein_coding	2818.3	0.203209	0.0673888	3.01547	0.0025658	0.0260734
	Pold1	ENSMUSG00000038644	protein_coding	9362.06	0.202379	0.0708477	2.85653	0.00428296	0.0380202
	Nisch	ENSMUSG00000021910	protein_coding	39131.2	0.201826	0.0730844	2.76155	0.0057528	0.0464356
	Clptm1	ENSMUSG00000002981	protein_coding	5884.39	0.201628	0.0670907	3.00531	0.00265312	0.026712
	Nt5dc2	ENSMUSG00000071547	protein_coding	21412.5	0.201486	0.0555895	3.62453	0.000289483	0.00521395
	Nid2	ENSMUSG00000021806	protein_coding	5077.85	0.201484	0.0712452	2.82804	0.00468346	0.0403993
	Ppp1ca	ENSMUSG00000040385	protein_coding	21486.4	0.201215	0.0669961	3.00339	0.00266994	0.0268474
	Ehmt2	ENSMUSG00000013787	protein_coding	13198.3	0.200359	0.0649131	3.08657	0.00202482	0.021862
	Phc2	ENSMUSG00000028796	protein_coding	12409	0.199986	0.0723206	2.76526	0.00568766	0.0461029
	Pcnxl4	ENSMUSG00000034501	protein_coding	1653.6	0.199497	0.0702691	2.83904	0.00452497	0.0395019
	Napa	ENSMUSG00000006024	protein_coding	6027.76	0.199389	0.0633681	3.14652	0.00165228	0.0189555
	Tdg	ENSMUSG00000034674	protein_coding	14527.3	0.19869	0.0586005	3.39059	0.000697422	0.00998002
	Uba1	ENSMUSG00000001924	protein_coding	34273.8	0.198397	0.0726115	2.7323	0.00628935	0.0496122
	Taf5l	ENSMUSG00000038697	protein_coding	3746.64	0.197221	0.066947	2.94592	0.00321995	0.0308486
	Morc2a	ENSMUSG00000034543	protein_coding	8243.34	0.197151	0.0622472	3.16722	0.00153902	0.017997
	Edc4	ENSMUSG00000036270	protein_coding	7248.17	0.1971	0.071516	2.75603	0.00585079	0.0470125
	Tmem127	ENSMUSG00000034850	protein_coding	3873.32	0.196777	0.0594018	3.31264	0.000924208	0.0123729
	Copg1	ENSMUSG00000030058	protein_coding	11460.7	0.196572	0.0569418	3.45216	0.000556122	0.00840397
	Sgta	ENSMUSG00000004937	protein_coding	8957.7	0.196004	0.0688703	2.84598	0.00442749	0.0388635
	Cfap43	ENSMUSG00000044948	protein_coding	2001.15	0.195303	0.0674172	2.89693	0.00376835	0.0347347
	Slc38a10	ENSMUSG00000061306	protein_coding	5534.82	0.194557	0.0646523	3.00928	0.00261867	0.0264318
	Mtfr1l	ENSMUSG00000046671	protein_coding	4246.73	0.193945	0.0601388	3.22496	0.00125992	0.0156344
	Golim4	ENSMUSG00000034109	protein_coding	6595.88	0.191105	0.0581863	3.28437	0.00102212	0.0133368
	Tmem57	ENSMUSG00000028826	protein_coding	4237.1	0.188923	0.0666104	2.83624	0.00456488	0.0398067
	Top3b	ENSMUSG00000022779	protein_coding	4087.87	0.188912	0.0666883	2.83276	0.00461475	0.0401088
	Tubb5	ENSMUSG00000001525	protein_coding	177790	0.188277	0.0520672	3.61603	0.000299151	0.00534636
	Cep104	ENSMUSG00000039523	protein_coding	2633.21	0.188061	0.0622095	3.02304	0.00250253	0.025616
	Slc41a1	ENSMUSG00000013275	protein_coding	1954.51	0.18673	0.0672951	2.7748	0.00552357	0.045087
	2410131K14Rik	ENSMUSG00000032840	protein_coding	2500.91	0.186069	0.0657433	2.83023	0.00465144	0.0402536
	Snx3	ENSMUSG00000019804	protein_coding	5976.82	0.185448	0.0613198	3.02427	0.0024923	0.0255277
	Drg2	ENSMUSG00000020537	protein_coding	5420.71	0.185217	0.0659431	2.80873	0.00497368	0.042056
	Chmp1a	ENSMUSG00000000743	protein_coding	4989.73	0.1834	0.0654617	2.80163	0.00508447	0.0425251
	Reps1	ENSMUSG00000019854	protein_coding	5375.28	0.183104	0.0592905	3.08825	0.00201341	0.0217978
	Emc8	ENSMUSG00000031819	protein_coding	4898.76	0.183031	0.0611854	2.99142	0.00277682	0.0276291
	Parp1	ENSMUSG00000026496	protein_coding	31094.3	0.182178	0.0581303	3.13397	0.00172459	0.0196019
	Babam1	ENSMUSG00000031820	protein_coding	4227.36	0.181787	0.0665741	2.73059	0.00632202	0.0497043
	Ppm1f	ENSMUSG00000026181	protein_coding	4022.58	0.181402	0.0605058	2.99809	0.00271673	0.0271809
	Pskh1	ENSMUSG00000048310	protein_coding	2831.13	0.180492	0.0611858	2.9499	0.00317872	0.0306059
	Agpat6	ENSMUSG00000031545	protein_coding	9441.38	0.179414	0.0585833	3.06254	0.00219468	0.02324
	Anapc2	ENSMUSG00000026965	protein_coding	8322.19	0.174016	0.0589416	2.95234	0.00315371	0.0304458
	Adgra3	ENSMUSG00000029090	protein_coding	12851.8	0.173782	0.0622673	2.7909	0.00525621	0.0435507
	Ubap2l	ENSMUSG00000042520	protein_coding	19947.3	0.173492	0.0628991	2.75826	0.00581095	0.0468103
	Ncapd2	ENSMUSG00000038252	protein_coding	32565.6	0.165829	0.0528894	3.1354	0.00171623	0.0195207
	E2f6	ENSMUSG00000057469	protein_coding	5838.68	-0.162808	0.0584705	-2.78445	0.00536188	0.0441284
	Hiat1	ENSMUSG00000089911	protein_coding	4265.2	-0.163267	0.0590777	-2.7636	0.00571683	0.0462154
	Zdhhc17	ENSMUSG00000035798	protein_coding	3734.66	-0.167043	0.0605662	-2.75803	0.00581514	0.0468204
	Ddx19b	ENSMUSG00000033658	protein_coding	3238.74	-0.169092	0.0590584	-2.86313	0.00419484	0.0375863
	Cog3	ENSMUSG00000034893	protein_coding	3140.87	-0.173004	0.062749	-2.75708	0.00583203	0.0469091
	Ube2q1	ENSMUSG00000042572	protein_coding	7496.49	-0.17441	0.0610693	-2.85594	0.00429101	0.0380633
	Cdc42se1	ENSMUSG00000046722	protein_coding	5870.6	-0.175375	0.0619621	-2.83036	0.00464952	0.0402536
	Hnrnpa2b1	ENSMUSG00000004980	protein_coding	151622	-0.176202	0.0627481	-2.80808	0.00498372	0.042056
	Ccnt2	ENSMUSG00000026349	protein_coding	11493.6	-0.17622	0.059813	-2.94619	0.00321717	0.0308486
	Dgcr8	ENSMUSG00000022718	protein_coding	6992.92	-0.177232	0.061522	-2.88079	0.00396677	0.0360623
	Cdk17	ENSMUSG00000020015	protein_coding	2949.34	-0.17884	0.0653856	-2.73516	0.00623507	0.0493304
	Poglut1	ENSMUSG00000034064	protein_coding	4986.29	-0.179084	0.0650091	-2.75475	0.00587373	0.0471731
	Chuk	ENSMUSG00000025199	protein_coding	5366.79	-0.179301	0.0586143	-3.059	0.00222077	0.0234076
	Cep57	ENSMUSG00000031922	protein_coding	5825.39	-0.180386	0.0560336	-3.21924	0.00128531	0.0158386
	Prc1	ENSMUSG00000038943	protein_coding	14453.2	-0.181516	0.0649404	-2.79512	0.00518812	0.0431441
	Zfp639	ENSMUSG00000027667	protein_coding	3691.8	-0.184084	0.0628123	-2.93071	0.00338194	0.031937
	Tapt1	ENSMUSG00000046985	protein_coding	3058.83	-0.184106	0.0656305	-2.8052	0.00502859	0.0421683
	Snapc3	ENSMUSG00000028483	protein_coding	2673.25	-0.185197	0.0656579	-2.82063	0.00479288	0.0409667
	Tbp	ENSMUSG00000014767	protein_coding	4523.54	-0.185434	0.0624409	-2.96974	0.00298048	0.0291794
	Fdft1	ENSMUSG00000021273	protein_coding	7052.96	-0.18612	0.0678552	-2.7429	0.00608999	0.0485192
	Plk4	ENSMUSG00000025758	protein_coding	8421.84	-0.188527	0.0612664	-3.07717	0.00208979	0.0223668
	Sh3bgrl	ENSMUSG00000031246	protein_coding	16545.9	-0.189518	0.0678034	-2.79511	0.00518821	0.0431441
	E330009J07Rik	ENSMUSG00000037172	protein_coding	4114.28	-0.190132	0.0680071	-2.79577	0.00517755	0.0431038
	Mysm1	ENSMUSG00000062627	protein_coding	3187.25	-0.190515	0.0695568	-2.73898	0.00616294	0.0490026
	Mbd4	ENSMUSG00000030322	protein_coding	2833.56	-0.19235	0.0704207	-2.73144	0.00630589	0.0496445
	Hp1bp3	ENSMUSG00000028759	protein_coding	15079.9	-0.193727	0.0555	-3.49058	0.000481973	0.00757766
	Kif11	ENSMUSG00000012443	protein_coding	20480.3	-0.194231	0.0623832	-3.11352	0.00184871	0.0206253
	Cbx1	ENSMUSG00000018666	protein_coding	18814	-0.194309	0.0690773	-2.81292	0.00490932	0.0416496
	2010-09-01	ENSMUSG00000019917	protein_coding	2321.22	-0.194369	0.0675723	-2.87646	0.00402159	0.0363607
	Hars2	ENSMUSG00000019143	protein_coding	2738.61	-0.194879	0.0669495	-2.91083	0.00360465	0.0336786
	Akap8	ENSMUSG00000024045	protein_coding	14095	-0.194977	0.0635779	-3.06674	0.00216403	0.0230071
	AW549877	ENSMUSG00000041935	protein_coding	6682.97	-0.195532	0.0687494	-2.84412	0.00445341	0.0390053
	Otud5	ENSMUSG00000031154	protein_coding	5869.5	-0.19596	0.0695953	-2.81571	0.00486693	0.0414
	Tmem165	ENSMUSG00000029234	protein_coding	6593.77	-0.197123	0.0604337	-3.2618	0.00110708	0.0141108
	Tbc1d23	ENSMUSG00000022749	protein_coding	1651.56	-0.197485	0.0694029	-2.84548	0.00443447	0.0388782
	Naa20	ENSMUSG00000002728	protein_coding	3678.58	-0.198146	0.0640903	-3.09166	0.0019904	0.0215927
	Orc6	ENSMUSG00000031697	protein_coding	6054.67	-0.198451	0.0675512	-2.93779	0.00330559	0.0313975
	Rbm4b	ENSMUSG00000033760	protein_coding	2839.68	-0.199152	0.0658474	-3.02444	0.00249092	0.0255277
	Eny2	ENSMUSG00000022338	protein_coding	5596.75	-0.199405	0.0593501	-3.35982	0.000779936	0.0108701
	Cdc25c	ENSMUSG00000044201	protein_coding	3138.95	-0.199447	0.0702464	-2.83924	0.00452204	0.039498
	Zfp961	ENSMUSG00000052446	protein_coding	2372.12	-0.199951	0.0695747	-2.8739	0.00405434	0.0365739
	Fam98b	ENSMUSG00000027349	protein_coding	7400.07	-0.200831	0.0652312	-3.07875	0.00207868	0.0223002
	Mdm1	ENSMUSG00000020212	protein_coding	4234.2	-0.20123	0.068874	-2.92172	0.00348107	0.0327347
	Trappc13	ENSMUSG00000021711	protein_coding	5139.55	-0.202145	0.0667743	-3.02729	0.00246756	0.025372
	1810013L24Rik	ENSMUSG00000022507	protein_coding	2690.23	-0.202178	0.0699243	-2.89139	0.00383542	0.0352161
	2610020H08Rik	ENSMUSG00000030924	protein_coding	1271.22	-0.202201	0.0707729	-2.85704	0.00427611	0.0379945
	Fam13b	ENSMUSG00000036501	protein_coding	2319.52	-0.202856	0.0732056	-2.77104	0.00558772	0.0454711
	Zmym5	ENSMUSG00000040123	protein_coding	4093.69	-0.203528	0.0617029	-3.29851	0.000971984	0.0128421
	Spag5	ENSMUSG00000002055	protein_coding	11305.3	-0.204086	0.0693383	-2.94333	0.00324698	0.03099
	Nphp1	ENSMUSG00000027378	protein_coding	2887.44	-0.204212	0.0729543	-2.79918	0.00512325	0.0427822
	2008-03-01	ENSMUSG00000025702	protein_coding	3562.32	-0.204215	0.061975	-3.29511	0.00098382	0.0129429
	Zfand1	ENSMUSG00000039795	protein_coding	2129.94	-0.204927	0.0700359	-2.92603	0.00343323	0.0323421
	Thoc6	ENSMUSG00000041319	protein_coding	2581.53	-0.204984	0.071859	-2.85259	0.00433649	0.0384027
	Tia1	ENSMUSG00000071337	protein_coding	13017.5	-0.205243	0.0661704	-3.10174	0.00192388	0.0211441
	Ska3	ENSMUSG00000021965	protein_coding	3791.09	-0.206493	0.0735483	-2.80758	0.00499159	0.0420569
	Bet1	ENSMUSG00000032757	protein_coding	2303.83	-0.208354	0.0690078	-3.01928	0.00253372	0.0258524
	Pikfyve	ENSMUSG00000025949	protein_coding	4352.42	-0.208462	0.0725821	-2.87208	0.00407775	0.0367642
	Sclt1	ENSMUSG00000059834	protein_coding	2709.98	-0.208521	0.0690987	-3.01772	0.00254684	0.0259697
	Hps3	ENSMUSG00000027615	protein_coding	1489.45	-0.209305	0.0704028	-2.97296	0.00294945	0.0289289
	Smarcad1	ENSMUSG00000029920	protein_coding	9586.05	-0.209666	0.0652539	-3.21309	0.00131316	0.0160948
	Rab28	ENSMUSG00000029128	protein_coding	3613.17	-0.210099	0.0623263	-3.37095	0.000749091	0.0106069
	Ttc21b	ENSMUSG00000034848	protein_coding	2515.3	-0.210336	0.0732586	-2.87114	0.00408994	0.0368533
	Psip1	ENSMUSG00000028484	protein_coding	36108.6	-0.210665	0.0653316	-3.22455	0.00126171	0.015642
	Cenpi	ENSMUSG00000031262	protein_coding	2736.09	-0.21166	0.0758093	-2.79201	0.00523825	0.0434605
	Snapc1	ENSMUSG00000021113	protein_coding	1479.9	-0.21201	0.0682975	-3.10421	0.00190789	0.0210554
	Acat2	ENSMUSG00000023832	protein_coding	9244.73	-0.215303	0.0655413	-3.285	0.00101984	0.013318
	Gtf2h2	ENSMUSG00000021639	protein_coding	3252.86	-0.215352	0.0693544	-3.10509	0.00190219	0.021007
	Pcyox1	ENSMUSG00000029998	protein_coding	5422.6	-0.216016	0.0632875	-3.41324	0.000641944	0.00938968
	Ccdc59	ENSMUSG00000019897	protein_coding	2935.29	-0.216666	0.066414	-3.26236	0.00110488	0.0140941
	Nxf1	ENSMUSG00000010097	protein_coding	18744.8	-0.217185	0.0709892	-3.05941	0.00221773	0.0234065
	Stxbp3	ENSMUSG00000027882	protein_coding	1215.68	-0.217619	0.076809	-2.83326	0.00460766	0.0400703
	Crebzf	ENSMUSG00000051451	protein_coding	6647.75	-0.218216	0.0651203	-3.35096	0.000805305	0.0111361
	C2cd5	ENSMUSG00000030279	protein_coding	3717	-0.218621	0.063243	-3.45684	0.000546553	0.00829866
	Zcchc8	ENSMUSG00000029427	protein_coding	5887.98	-0.218669	0.0702618	-3.11221	0.00185693	0.0206934
	Necap1	ENSMUSG00000030327	protein_coding	2476.39	-0.219093	0.0618053	-3.54489	0.000392782	0.00648863
	Brk1	ENSMUSG00000033940	protein_coding	5675.71	-0.219275	0.0783758	-2.79773	0.00514623	0.0429292
	Ltv1	ENSMUSG00000019814	protein_coding	4662.82	-0.219648	0.0779466	-2.81793	0.0048334	0.0412027
	Exosc3	ENSMUSG00000028322	protein_coding	2323.72	-0.219782	0.0799272	-2.74978	0.00596361	0.0477414
	Ier3ip1	ENSMUSG00000090000	protein_coding	2809.39	-0.219905	0.0778085	-2.82624	0.0047098	0.0405305
	Rps15a	ENSMUSG00000008683	protein_coding	24462.4	-0.22005	0.0705676	-3.11829	0.00181902	0.0204349
	Surf2	ENSMUSG00000014873	protein_coding	2684.76	-0.220407	0.0801997	-2.74823	0.00599179	0.0478564
	Mtch2	ENSMUSG00000027282	protein_coding	8015.07	-0.220739	0.0708028	-3.11766	0.00182293	0.0204536
	Zfc3h1	ENSMUSG00000034163	protein_coding	6463.18	-0.220933	0.0645683	-3.4217	0.000622314	0.00917827
	Trpm7	ENSMUSG00000027365	protein_coding	10189.7	-0.221023	0.0729354	-3.0304	0.0024423	0.0251771
	Cdk2	ENSMUSG00000025358	protein_coding	7085.12	-0.221078	0.0549852	-4.02068	5.80304e-05	0.00151315
	Bex2	ENSMUSG00000042750	protein_coding	4308.17	-0.221087	0.075252	-2.93796	0.00330378	0.0313975
	Nup35	ENSMUSG00000026999	protein_coding	2281.71	-0.221378	0.0781082	-2.83425	0.00459329	0.039989
	Ttc14	ENSMUSG00000027677	protein_coding	7739.27	-0.221585	0.0606106	-3.65588	0.000256302	0.0047175
	Dek	ENSMUSG00000021377	protein_coding	37871.4	-0.221726	0.0715238	-3.10004	0.00193497	0.0212222
	Usp16	ENSMUSG00000025616	protein_coding	3252.14	-0.221737	0.0695242	-3.18936	0.00142591	0.0170319
	Cdc26	ENSMUSG00000066149	protein_coding	4988.41	-0.222056	0.0665574	-3.33631	0.000848989	0.01155
	D030056L22Rik	ENSMUSG00000047044	protein_coding	3385.9	-0.222973	0.0756034	-2.94925	0.00318551	0.0306416
	Taf13	ENSMUSG00000048100	protein_coding	2283.27	-0.223657	0.0818663	-2.73198	0.00629549	0.049636
	Rpl36a	ENSMUSG00000079435	protein_coding	13451.5	-0.224224	0.0814703	-2.75221	0.00591942	0.0474923
	E2f2	ENSMUSG00000018983	protein_coding	2490.55	-0.224448	0.0774774	-2.89695	0.00376808	0.0347347
	Cryzl1	ENSMUSG00000058240	protein_coding	1792.13	-0.224487	0.0820719	-2.73525	0.00623323	0.0493304
	Thoc1	ENSMUSG00000024287	protein_coding	7805.36	-0.22517	0.0781157	-2.88251	0.00394517	0.0359344
	Parl	ENSMUSG00000033918	protein_coding	3950.89	-0.225546	0.0714359	-3.15732	0.00159227	0.0184662
	Exosc8	ENSMUSG00000027752	protein_coding	6874.49	-0.225788	0.0711177	-3.17484	0.00149917	0.0176559
	Armcx3	ENSMUSG00000049047	protein_coding	3673.17	-0.225883	0.0765414	-2.95112	0.00316628	0.0305118
	Ddx55	ENSMUSG00000029389	protein_coding	1883.06	-0.225967	0.0779421	-2.89917	0.00374156	0.0345732
	Ivns1abp	ENSMUSG00000023150	protein_coding	41835.9	-0.226356	0.0586799	-3.85748	0.000114563	0.00258585
	Pcgf6	ENSMUSG00000025050	protein_coding	3233.41	-0.226366	0.076767	-2.94874	0.00319072	0.0306732
	Nudt9	ENSMUSG00000029310	protein_coding	2170.34	-0.227293	0.0831586	-2.73325	0.00627124	0.0495428
	Slbp	ENSMUSG00000004642	protein_coding	12708.8	-0.227494	0.0761593	-2.98708	0.00281659	0.0279256
	Hnrnpdl	ENSMUSG00000029328	protein_coding	42982.3	-0.227807	0.057345	-3.97257	7.1102e-05	0.00177566
	Ccar2	ENSMUSG00000033712	protein_coding	11384.9	-0.228207	0.0627504	-3.63674	0.000276108	0.00502538
	Atrx	ENSMUSG00000031229	protein_coding	21919.2	-0.228442	0.075899	-3.00982	0.00261405	0.0264019
	Hmgb3	ENSMUSG00000015217	protein_coding	31324.6	-0.228897	0.0739724	-3.09436	0.00197239	0.0214228
	Nt5c3b	ENSMUSG00000017176	protein_coding	3141.12	-0.230092	0.0767155	-2.99929	0.00270613	0.0271089
	Dync2h1	ENSMUSG00000047193	protein_coding	4500.13	-0.230202	0.0802451	-2.86874	0.00412107	0.0370293
	Prom1	ENSMUSG00000029086	protein_coding	8760.14	-0.230375	0.0712392	-3.23382	0.00122147	0.015264
	Cenph	ENSMUSG00000045273	protein_coding	3582.88	-0.230693	0.0707786	-3.25936	0.00111665	0.0142214
	Zfp944	ENSMUSG00000033972	protein_coding	1446.64	-0.23097	0.0764246	-3.02219	0.00250951	0.0256381
	Zfp763	ENSMUSG00000067430	protein_coding	1310.02	-0.231663	0.0831899	-2.78475	0.00535689	0.0441284
	Ints6	ENSMUSG00000035161	protein_coding	2933.67	-0.232336	0.0737151	-3.15181	0.00162263	0.0186959
	Hmgn2	ENSMUSG00000003038	protein_coding	33467.5	-0.232572	0.0751633	-3.09423	0.00197326	0.0214228
	Ttc4	ENSMUSG00000025413	protein_coding	5075.8	-0.232667	0.0754275	-3.08464	0.00203798	0.0219744
	Rpp14	ENSMUSG00000023156	protein_coding	2453.07	-0.232773	0.082966	-2.80564	0.00502172	0.0421683
	Wsb1	ENSMUSG00000017677	protein_coding	14376.9	-0.232801	0.0739329	-3.14881	0.00163935	0.0188478
	Snrnp48	ENSMUSG00000021431	protein_coding	2583.24	-0.232823	0.0822043	-2.83225	0.00462214	0.0401088
	Dhps	ENSMUSG00000060038	protein_coding	1743.52	-0.232848	0.0839359	-2.77412	0.00553517	0.0451586
	Cspp1	ENSMUSG00000056763	protein_coding	4291.37	-0.232853	0.0630137	-3.69527	0.000219653	0.00422316
	Wdr11	ENSMUSG00000042055	protein_coding	4238.58	-0.233057	0.0629557	-3.70193	0.000213967	0.00414379
	Rufy2	ENSMUSG00000020070	protein_coding	3122.42	-0.233616	0.0635383	-3.67677	0.000236206	0.00442935
	Troap	ENSMUSG00000032783	protein_coding	2432.34	-0.233882	0.0848116	-2.75766	0.00582166	0.0468493
	Hspbp1	ENSMUSG00000063802	protein_coding	2890.31	-0.234058	0.0781292	-2.99578	0.00273746	0.0273406
	Asah1	ENSMUSG00000031591	protein_coding	4062.42	-0.234279	0.0744925	-3.14499	0.0016609	0.0190133
	Prim1	ENSMUSG00000025395	protein_coding	6200.19	-0.234287	0.0699024	-3.35162	0.000803389	0.0111241
	Snrnp27	ENSMUSG00000001158	protein_coding	2618.56	-0.234455	0.0770204	-3.04406	0.00233408	0.0243048
	Upf3b	ENSMUSG00000036572	protein_coding	3864.4	-0.234525	0.0654297	-3.58438	0.000337879	0.00585437
	Acsl3	ENSMUSG00000032883	protein_coding	7471.62	-0.234556	0.0695079	-3.37453	0.000739422	0.0104886
	Cd2bp2	ENSMUSG00000042502	protein_coding	10268.4	-0.234659	0.0715369	-3.28024	0.00103717	0.0134884
	Magoh	ENSMUSG00000028609	protein_coding	6482.28	-0.234884	0.0843522	-2.78456	0.00536004	0.0441284
	Kif15	ENSMUSG00000036768	protein_coding	13115.6	-0.235304	0.0702408	-3.34997	0.000808217	0.0111667
	Tbc1d31	ENSMUSG00000022364	protein_coding	2789.49	-0.235881	0.0675601	-3.49143	0.000480443	0.00756851
	Tmem67	ENSMUSG00000049488	protein_coding	1521.9	-0.235927	0.0721943	-3.26794	0.00108333	0.013953
	2610008E11Rik	ENSMUSG00000060301	protein_coding	2959.24	-0.236159	0.0798919	-2.95598	0.00311673	0.03018
	Cdca3	ENSMUSG00000023505	protein_coding	11259.5	-0.236864	0.0818995	-2.89213	0.00382643	0.0351539
	Nol7	ENSMUSG00000063200	protein_coding	4502.93	-0.236888	0.0694162	-3.41258	0.000643504	0.00939528
	Pfn2	ENSMUSG00000027805	protein_coding	7098.79	-0.237141	0.0840736	-2.82064	0.00479283	0.0409667
	Uhrf1bp1l	ENSMUSG00000019951	protein_coding	4481.26	-0.237171	0.0691699	-3.42882	0.000606211	0.00898228
	Irf3	ENSMUSG00000003184	protein_coding	2980.99	-0.237508	0.0854637	-2.77905	0.00545181	0.0446154
	Kdelc1	ENSMUSG00000026047	protein_coding	3768.86	-0.237839	0.0707288	-3.36269	0.000771865	0.0108237
	Dync1li2	ENSMUSG00000035770	protein_coding	10286.6	-0.237881	0.0540577	-4.40051	1.07998e-05	0.000382986
	Kptn	ENSMUSG00000006021	protein_coding	690.141	-0.238394	0.0832923	-2.86214	0.00420791	0.0376189
	Ccnc	ENSMUSG00000028252	protein_coding	2381.25	-0.23872	0.0710123	-3.36166	0.000774746	0.0108356
	Bid	ENSMUSG00000004446	protein_coding	841.472	-0.238873	0.0800714	-2.98325	0.00285204	0.0282338
	Ube2b	ENSMUSG00000020390	protein_coding	6840.5	-0.239518	0.068084	-3.51798	0.000434851	0.00696722
	Cetn3	ENSMUSG00000021537	protein_coding	5018.84	-0.239914	0.0796168	-3.01336	0.00258368	0.026228
	Tbc1d17	ENSMUSG00000038520	protein_coding	1655.22	-0.240185	0.0763147	-3.1473	0.00164788	0.0189186
	Trit1	ENSMUSG00000028653	protein_coding	1655.85	-0.240524	0.0717422	-3.35261	0.000800533	0.0111241
	Fuca2	ENSMUSG00000019810	protein_coding	944.453	-0.240855	0.0844861	-2.85083	0.00436058	0.0384879
	Rragb	ENSMUSG00000041658	protein_coding	4009.73	-0.240946	0.0755344	-3.18988	0.0014233	0.0170319
	Dnmt3a	ENSMUSG00000020661	protein_coding	8916.81	-0.240986	0.0709449	-3.39681	0.000681767	0.00979265
	Naca	ENSMUSG00000061315	protein_coding	32953.5	-0.241036	0.0747927	-3.22272	0.00126981	0.0156961
	Parp2	ENSMUSG00000036023	protein_coding	4131.46	-0.241221	0.0695812	-3.46676	0.00052678	0.00808338
	Tmem126b	ENSMUSG00000030614	protein_coding	1419.6	-0.241283	0.0804016	-3.00097	0.00269118	0.02701
	Fam102b	ENSMUSG00000040339	protein_coding	2280.29	-0.241405	0.076755	-3.14514	0.0016601	0.0190133
	Nae1	ENSMUSG00000031878	protein_coding	6030.9	-0.241448	0.0802999	-3.00683	0.00263991	0.0266126
	Kpna2	ENSMUSG00000018362	protein_coding	23731.8	-0.242285	0.0801748	-3.02196	0.00251145	0.0256416
	Aspscr1	ENSMUSG00000025142	protein_coding	3009.65	-0.242352	0.0740967	-3.27076	0.00107261	0.0138372
	Cox7c	ENSMUSG00000017778	protein_coding	6072.41	-0.242474	0.0876922	-2.76505	0.00569135	0.0461029
	Mettl10	ENSMUSG00000030960	protein_coding	1555.17	-0.242511	0.0805636	-3.01018	0.0026109	0.0263941
	Prepl	ENSMUSG00000024127	protein_coding	3485.8	-0.24267	0.0752774	-3.22368	0.00126554	0.0156554
	Sass6	ENSMUSG00000027959	protein_coding	2193.01	-0.243011	0.0714693	-3.40022	0.000673326	0.00971542
	Zfp131	ENSMUSG00000094870	protein_coding	5188.81	-0.243078	0.0639239	-3.80261	0.000143177	0.00306221
	Ccnl2	ENSMUSG00000029068	protein_coding	12803.1	-0.243665	0.0864591	-2.81827	0.00482826	0.0411828
	Parp6	ENSMUSG00000025237	protein_coding	1740.38	-0.244246	0.0850772	-2.87087	0.00409342	0.0368542
	Ppt1	ENSMUSG00000028657	protein_coding	3622.25	-0.244519	0.0803305	-3.04391	0.00233522	0.0243048
	Cenpk	ENSMUSG00000021714	protein_coding	2239.14	-0.244599	0.0843039	-2.90139	0.00371511	0.0344916
	U2af1l4	ENSMUSG00000078765	protein_coding	1542.3	-0.244652	0.0811247	-3.01575	0.00256342	0.0260721
	Cox19	ENSMUSG00000045438	protein_coding	2034.39	-0.245166	0.0788501	-3.10927	0.00187551	0.0207918
	Kif18a	ENSMUSG00000027115	protein_coding	3375.15	-0.245392	0.0740348	-3.31456	0.000917883	0.0122986
	Atp8a1	ENSMUSG00000037685	protein_coding	2082.85	-0.24578	0.0890883	-2.75884	0.0058007	0.0467513
	Rad54b	ENSMUSG00000078773	protein_coding	1968	-0.245892	0.0801857	-3.06653	0.0021656	0.0230085
	Ralgapa1	ENSMUSG00000021027	protein_coding	5498.19	-0.246084	0.0711106	-3.46058	0.000539016	0.00820743
	Ddx5	ENSMUSG00000020719	protein_coding	80496	-0.246132	0.0530381	-4.64067	3.47275e-06	0.000146998
	Mterf4	ENSMUSG00000026273	protein_coding	1391.73	-0.24665	0.0822546	-2.99862	0.00271204	0.027151
	Hirip3	ENSMUSG00000042606	protein_coding	7058.95	-0.247073	0.0834005	-2.96249	0.00305166	0.0297123
	Uba3	ENSMUSG00000030061	protein_coding	7175.61	-0.247198	0.0647058	-3.82034	0.000133268	0.00291371
	Tmem50b	ENSMUSG00000022964	protein_coding	1650.14	-0.248462	0.07991	-3.10927	0.00187549	0.0207918
	Mettl14	ENSMUSG00000028114	protein_coding	3892.4	-0.248578	0.0629651	-3.94787	7.88498e-05	0.00192105
	Mis18bp1	ENSMUSG00000047534	protein_coding	8040.25	-0.248791	0.0641178	-3.88023	0.00010436	0.00239967
	Tagap1	ENSMUSG00000052031	protein_coding	2109.28	-0.249003	0.0784183	-3.17532	0.00149671	0.0176529
	Slc25a14	ENSMUSG00000031105	protein_coding	702.348	-0.249597	0.0902476	-2.76569	0.0056802	0.0461029
	2008-09-01	ENSMUSG00000018398	protein_coding	5426.16	-0.249942	0.0816519	-3.06107	0.00220551	0.0233237
	Zfp13	ENSMUSG00000062012	protein_coding	1319.42	-0.250116	0.0769276	-3.25132	0.00114869	0.014583
	Stmn1	ENSMUSG00000028832	protein_coding	29048.1	-0.250181	0.0636567	-3.93016	8.4891e-05	0.00204636
	Ginm1	ENSMUSG00000040006	protein_coding	1148.51	-0.250189	0.0849695	-2.94445	0.00323524	0.0309521
	Depdc1a	ENSMUSG00000028175	protein_coding	3945.03	-0.250205	0.0747692	-3.34637	0.00081878	0.0112445
	Luc7l	ENSMUSG00000024188	protein_coding	12982.5	-0.250259	0.061702	-4.05593	4.99349e-05	0.00133477
	Tmem194b	ENSMUSG00000043015	protein_coding	1784.5	-0.250371	0.0769898	-3.25201	0.00114593	0.0145596
	Kif20b	ENSMUSG00000024795	protein_coding	7012.72	-0.250573	0.0722165	-3.46975	0.000520944	0.00802434
	Yeats4	ENSMUSG00000020171	protein_coding	6471.88	-0.250992	0.0706273	-3.55376	0.000379764	0.00631936
	Lsr	ENSMUSG00000001247	protein_coding	1125.62	-0.251187	0.0891285	-2.81826	0.00482849	0.0411828
	Tmem186	ENSMUSG00000043140	protein_coding	2460.81	-0.251431	0.0755489	-3.32806	0.000874527	0.0118123
	Ppp2r2d	ENSMUSG00000041769	protein_coding	4542.79	-0.251529	0.0708301	-3.55116	0.000383538	0.00636226
	Fam73a	ENSMUSG00000054942	protein_coding	5634.92	-0.25169	0.0713079	-3.52963	0.000416147	0.00678333
	Zfp612	ENSMUSG00000044676	protein_coding	587.788	-0.251828	0.0917185	-2.74566	0.00603898	0.0481609
	Rfc3	ENSMUSG00000033970	protein_coding	5810.48	-0.251843	0.078014	-3.22817	0.00124583	0.0155199
	Zwint	ENSMUSG00000019923	protein_coding	13583.6	-0.252318	0.0706339	-3.5722	0.000354	0.00602253
	Mettl5	ENSMUSG00000051730	protein_coding	963.365	-0.252384	0.0827783	-3.04891	0.00229674	0.0240337
	Rabep2	ENSMUSG00000030727	protein_coding	1031.79	-0.252546	0.0848811	-2.9753	0.00292705	0.0288149
	Lsm5	ENSMUSG00000091625	protein_coding	2738.35	-0.252765	0.0874543	-2.89025	0.00384934	0.0352628
	Rab9	ENSMUSG00000079316	protein_coding	1926.89	-0.2528	0.0729211	-3.46676	0.000526778	0.00808338
	Intu	ENSMUSG00000060798	protein_coding	2446.96	-0.252875	0.0685277	-3.69012	0.000224152	0.00428183
	Rif1	ENSMUSG00000036202	protein_coding	12225	-0.253104	0.0899505	-2.81382	0.00489573	0.0415785
	Fam175a	ENSMUSG00000035234	protein_coding	1375.41	-0.253238	0.088922	-2.84787	0.00440125	0.038804
	Mis18a	ENSMUSG00000022978	protein_coding	3402.06	-0.253502	0.0756383	-3.3515	0.000803742	0.0111241
	Fam169a	ENSMUSG00000041817	protein_coding	2746.44	-0.253622	0.0844949	-3.00162	0.00268546	0.0269865
	Micu3	ENSMUSG00000039478	protein_coding	726.259	-0.253716	0.0871139	-2.91246	0.00358592	0.0335626
	Trmt11	ENSMUSG00000019792	protein_coding	1507.59	-0.254088	0.0724778	-3.50574	0.00045534	0.00724458
	Actr6	ENSMUSG00000019948	protein_coding	1302.03	-0.254136	0.0728457	-3.48869	0.000485389	0.00760888
	Capn10	ENSMUSG00000026270	protein_coding	2048.51	-0.254455	0.0789955	-3.22113	0.00127686	0.0157588
	Trappc6b	ENSMUSG00000020993	protein_coding	1375.87	-0.254708	0.0818107	-3.11339	0.00184953	0.0206253
	0610011F06Rik	ENSMUSG00000025731	protein_coding	1495.92	-0.254751	0.0818929	-3.11078	0.00186594	0.0207522
	Zranb3	ENSMUSG00000036086	protein_coding	3019.64	-0.255328	0.0715615	-3.56795	0.000359782	0.00608844
	Fdps	ENSMUSG00000059743	protein_coding	1618.69	-0.255435	0.0799342	-3.19556	0.00139558	0.0168335
	Spred3	ENSMUSG00000037239	protein_coding	2450.97	-0.255626	0.086476	-2.95603	0.00311629	0.03018
	2010012O05Rik	ENSMUSG00000062376	protein_coding	618.749	-0.256005	0.0926128	-2.76425	0.00570532	0.0461725
	Sf3b6	ENSMUSG00000037361	protein_coding	6357.14	-0.256207	0.0783771	-3.2689	0.00107966	0.0139169
	Gatm	ENSMUSG00000027199	protein_coding	1067.74	-0.25631	0.0919316	-2.78805	0.00530258	0.0437863
	Commd2	ENSMUSG00000036513	protein_coding	2183.26	-0.256386	0.0759753	-3.37459	0.000739247	0.0104886
	Ccdc8	ENSMUSG00000041117	protein_coding	3256.83	-0.256661	0.0859352	-2.98668	0.00282021	0.027936
	Hnrnph1	ENSMUSG00000007850	protein_coding	90971.6	-0.25776	0.064194	-4.01533	5.93637e-05	0.00153978
	Atp11a	ENSMUSG00000031441	protein_coding	5139.01	-0.258286	0.0938695	-2.75155	0.00593145	0.0475409
	Zfp952	ENSMUSG00000053390	protein_coding	1243.59	-0.259768	0.082132	-3.16281	0.00156252	0.0181828
	Fnbp4	ENSMUSG00000008200	protein_coding	9730.93	-0.260037	0.0709756	-3.66375	0.00024855	0.00460458
	Zfp280d	ENSMUSG00000038535	protein_coding	4695.05	-0.260185	0.0721671	-3.60532	0.000311774	0.0054915
	Ttc5	ENSMUSG00000006288	protein_coding	3057.52	-0.260214	0.0705856	-3.6865	0.000227364	0.00431423
	Gcfc2	ENSMUSG00000035125	protein_coding	1874.53	-0.260293	0.0758022	-3.43384	0.000595096	0.00887527
	Mydgf	ENSMUSG00000019579	protein_coding	2512.51	-0.260982	0.0814022	-3.20608	0.00134558	0.0163939
	Ufl1	ENSMUSG00000040359	protein_coding	2991.22	-0.261611	0.0670759	-3.90022	9.61064e-05	0.00224549
	Adrbk2	ENSMUSG00000042249	protein_coding	850.406	-0.262394	0.0904845	-2.89987	0.00373313	0.0345653
	Pigg	ENSMUSG00000029263	protein_coding	1165.46	-0.262533	0.0768203	-3.41749	0.000632009	0.00927838
	Cox6c	ENSMUSG00000014313	protein_coding	4797.25	-0.262533	0.089581	-2.93068	0.00338222	0.031937
	2310035C23Rik	ENSMUSG00000026319	protein_coding	2371.51	-0.26257	0.0726189	-3.61572	0.000299514	0.00534636
	Gtf2a2	ENSMUSG00000033543	protein_coding	4373.9	-0.263265	0.0718776	-3.66269	0.000249584	0.00461513
	Nusap1	ENSMUSG00000027306	protein_coding	9961.28	-0.263384	0.0890286	-2.95842	0.00309218	0.029997
	Mrpl16	ENSMUSG00000024683	protein_coding	1753.39	-0.26342	0.0884016	-2.97981	0.00288424	0.0284643
	Trip10	ENSMUSG00000019487	protein_coding	2517.11	-0.26345	0.080671	-3.26574	0.0010918	0.0139788
	Myg1	ENSMUSG00000001285	protein_coding	3355.58	-0.263496	0.0735073	-3.58463	0.000337563	0.00585437
	Sgcb	ENSMUSG00000029156	protein_coding	1433.56	-0.263512	0.0707056	-3.72688	0.000193861	0.0038526
	Fancb	ENSMUSG00000047757	protein_coding	1163.9	-0.263582	0.0799664	-3.29617	0.000980142	0.0129159
	Rbm39	ENSMUSG00000027620	protein_coding	30183.1	-0.263824	0.0613612	-4.29952	1.71172e-05	0.000549609
	Snrpe	ENSMUSG00000090553	protein_coding	10005.8	-0.264078	0.0769105	-3.43357	0.000595692	0.00887587
	Myo19	ENSMUSG00000020527	protein_coding	2716.49	-0.264857	0.0901775	-2.93707	0.00331333	0.0314353
	Acot1	ENSMUSG00000072949	protein_coding	501.789	-0.264865	0.0943685	-2.80671	0.00500506	0.0421241
	Med6	ENSMUSG00000002679	protein_coding	2460.78	-0.264868	0.0774554	-3.41962	0.000627081	0.00922941
	Dhdh	ENSMUSG00000011382	protein_coding	793.618	-0.264925	0.0911113	-2.9077	0.00364092	0.0339578
	Rps3a1	ENSMUSG00000028081	protein_coding	48219.2	-0.265002	0.0864604	-3.06501	0.0021766	0.0230638
	Zcrb1	ENSMUSG00000022635	protein_coding	3776.33	-0.265133	0.0729516	-3.63436	0.000278667	0.00505469
	Ino80	ENSMUSG00000034154	protein_coding	3658.01	-0.26521	0.0814545	-3.25593	0.00113023	0.0143715
	Tet2	ENSMUSG00000040943	protein_coding	2195.16	-0.2656	0.0897051	-2.96081	0.00306829	0.0298195
	Nfatc2ip	ENSMUSG00000030722	protein_coding	1460.14	-0.265683	0.0848415	-3.13152	0.00173903	0.0197303
	Rnpc3	ENSMUSG00000027981	protein_coding	2318.17	-0.265789	0.0789949	-3.36464	0.000766443	0.0107859
	Sesn1	ENSMUSG00000038332	protein_coding	1452.76	-0.266296	0.0798166	-3.33635	0.000848854	0.01155
	Gprasp1	ENSMUSG00000043384	protein_coding	9013.53	-0.266596	0.0792563	-3.36372	0.000768986	0.0108024
	2700097O09Rik	ENSMUSG00000062198	protein_coding	1762.07	-0.266912	0.0721417	-3.69982	0.00021575	0.00416821
	Klc2	ENSMUSG00000024862	protein_coding	2525.28	-0.267044	0.0836282	-3.19324	0.00140688	0.0169177
	Osgepl1	ENSMUSG00000026096	protein_coding	1290.85	-0.267126	0.0763879	-3.49696	0.000470586	0.00744263
	Amn1	ENSMUSG00000068250	protein_coding	1053.32	-0.26718	0.0856008	-3.12123	0.00180099	0.0202919
	Atp5j	ENSMUSG00000022890	protein_coding	7614.89	-0.26729	0.0696755	-3.83621	0.000124946	0.00276545
	Guf1	ENSMUSG00000029208	protein_coding	5802.67	-0.267387	0.057048	-4.68706	2.77154e-06	0.000121841
	Ngrn	ENSMUSG00000047084	protein_coding	1458.27	-0.267504	0.0883498	-3.02778	0.0024636	0.0253476
	Lpcat3	ENSMUSG00000004270	protein_coding	1584.56	-0.267516	0.0856145	-3.12466	0.00178012	0.0201184
	Mad2l2	ENSMUSG00000029003	protein_coding	1162.51	-0.267887	0.092945	-2.88221	0.00394894	0.0359482
	Pdp2	ENSMUSG00000048371	protein_coding	875.222	-0.267968	0.0936633	-2.86097	0.00422343	0.0376944
	3110043O21Rik	ENSMUSG00000028300	protein_coding	1241.98	-0.268061	0.0800469	-3.34879	0.000811645	0.0111875
	Tgds	ENSMUSG00000022130	protein_coding	1098.09	-0.268193	0.0804306	-3.33447	0.000854615	0.0116068
	Uimc1	ENSMUSG00000025878	protein_coding	2062.01	-0.268327	0.0821607	-3.26588	0.00109125	0.0139788
	Mrpl11	ENSMUSG00000024902	protein_coding	4236.87	-0.268885	0.0811923	-3.31171	0.000927276	0.0124036
	Bnip1	ENSMUSG00000024191	protein_coding	1533.62	-0.268973	0.078982	-3.40549	0.000660445	0.00958125
	Fam69a	ENSMUSG00000029270	protein_coding	655.627	-0.269084	0.0917791	-2.93187	0.00336932	0.0318717
	2700038G22Rik	ENSMUSG00000097180	lincRNA	2114.73	-0.269555	0.0975563	-2.76307	0.00572601	0.0462662
	Tex30	ENSMUSG00000026049	protein_coding	1587.15	-0.269687	0.075191	-3.5867	0.000334893	0.00581526
	Mad2l1bp	ENSMUSG00000034509	protein_coding	954.327	-0.269863	0.0846614	-3.18755	0.00143483	0.0171001
	Phkg2	ENSMUSG00000030815	protein_coding	1518.49	-0.269913	0.0799555	-3.37579	0.000736041	0.0104593
	Cnpy4	ENSMUSG00000036968	protein_coding	2416.47	-0.270167	0.0760377	-3.55307	0.00038077	0.00632951
	Ska2	ENSMUSG00000020492	protein_coding	8070.29	-0.270645	0.0684043	-3.95654	7.60419e-05	0.00186976
	Elovl6	ENSMUSG00000041220	protein_coding	9564.38	-0.270764	0.0905926	-2.98881	0.00280063	0.0278111
	Brms1l	ENSMUSG00000012076	protein_coding	2230.31	-0.270809	0.0738321	-3.6679	0.000244552	0.00454314
	2810403A07Rik	ENSMUSG00000028060	protein_coding	9950.22	-0.27111	0.0722705	-3.75132	0.000175905	0.00358048
	Bloc1s6	ENSMUSG00000005804	protein_coding	3268.2	-0.271258	0.0702175	-3.86311	0.000111951	0.00253048
	Plekhb2	ENSMUSG00000026123	protein_coding	2135.78	-0.27149	0.0761274	-3.56627	0.000362103	0.00612124
	Gm11223	ENSMUSG00000046341	processed_pseudogene	661.507	-0.271605	0.0838148	-3.24053	0.00119307	0.0150307
	Mcts1	ENSMUSG00000000355	protein_coding	1768.02	-0.271681	0.0702973	-3.86474	0.000111208	0.00251725
	Baz2b	ENSMUSG00000026987	protein_coding	6373.04	-0.271703	0.0829518	-3.27543	0.00105502	0.0136545
	Mocs2	ENSMUSG00000015536	protein_coding	1808.07	-0.272691	0.0780047	-3.49583	0.000472593	0.00746698
	Luc7l3	ENSMUSG00000020863	protein_coding	18433.2	-0.272696	0.0633942	-4.3016	1.69572e-05	0.000545642
	Acadm	ENSMUSG00000062908	protein_coding	2099.56	-0.272898	0.0777488	-3.51	0.000448107	0.00714375
	3110052M02Rik	ENSMUSG00000035868	protein_coding	375.521	-0.272978	0.0990269	-2.75661	0.00584046	0.0469532
	Ap1m1	ENSMUSG00000003033	protein_coding	6477.99	-0.272986	0.0605824	-4.50604	6.60502e-06	0.00025216
	Skap2	ENSMUSG00000059182	protein_coding	414.826	-0.27349	0.0964356	-2.83598	0.00456851	0.0398166
	Hist1h4i	ENSMUSG00000060639	protein_coding	1550.8	-0.273698	0.0968571	-2.82579	0.00471645	0.0405305
	Tmem251	ENSMUSG00000046675	protein_coding	1020.23	-0.27382	0.0786166	-3.48298	0.000495867	0.0077427
	Zfp661	ENSMUSG00000034800	protein_coding	985.207	-0.274005	0.0824685	-3.32255	0.000892	0.0120123
	H2-D1	ENSMUSG00000073411	protein_coding	1368.85	-0.274383	0.0792137	-3.46383	0.000532546	0.00814261
	1810022K09Rik	ENSMUSG00000078784	protein_coding	3428.17	-0.27452	0.0786431	-3.49071	0.000481738	0.00757766
	Phyh	ENSMUSG00000026664	protein_coding	1342.03	-0.274725	0.0805841	-3.40918	0.000651595	0.00947871
	Msantd2	ENSMUSG00000042138	protein_coding	3241.61	-0.275013	0.0659483	-4.17013	3.04422e-05	0.000880067
	Dimt1	ENSMUSG00000021692	protein_coding	2060.25	-0.275223	0.0797105	-3.45278	0.000554838	0.00840015
	Smc4	ENSMUSG00000034349	protein_coding	22665.9	-0.275233	0.0780475	-3.52649	0.000421111	0.00681551
	Zfp329	ENSMUSG00000057894	protein_coding	3238.89	-0.275965	0.0720615	-3.82958	0.000128363	0.0028254
	Dmtf1	ENSMUSG00000042508	protein_coding	7202.08	-0.275974	0.0603752	-4.57098	4.85445e-06	0.00019612
	Spice1	ENSMUSG00000043065	protein_coding	3043.49	-0.27606	0.082151	-3.3604	0.000778294	0.0108567
	Snx14	ENSMUSG00000032422	protein_coding	1933.11	-0.276254	0.0764443	-3.61379	0.000301748	0.00536908
	Camk2d	ENSMUSG00000053819	protein_coding	860.16	-0.276637	0.0940043	-2.94281	0.00325249	0.031024
	Zfp202	ENSMUSG00000025602	protein_coding	1022.78	-0.276863	0.0805667	-3.43645	0.000589395	0.00880533
	Ccdc174	ENSMUSG00000034083	protein_coding	1920.05	-0.277161	0.0757251	-3.6601	0.000252118	0.00465121
	Asrgl1	ENSMUSG00000024654	protein_coding	1797.52	-0.277542	0.0830279	-3.34275	0.000829515	0.0113723
	Ric3	ENSMUSG00000048330	protein_coding	1878.38	-0.277662	0.0765965	-3.625	0.000288966	0.00521053
	Rpl37	ENSMUSG00000041841	protein_coding	13429.5	-0.277709	0.0904491	-3.07033	0.00213819	0.0227779
	Armcx6	ENSMUSG00000050394	protein_coding	1012.97	-0.277722	0.0832556	-3.33578	0.000850604	0.0115621
	Prpf39	ENSMUSG00000035597	protein_coding	6964.27	-0.277748	0.0674216	-4.11957	3.79576e-05	0.00105284
	Ints7	ENSMUSG00000037461	protein_coding	9164.17	-0.277754	0.0602056	-4.61343	3.96083e-06	0.000164531
	Lhpp	ENSMUSG00000030946	protein_coding	818.971	-0.27777	0.0893451	-3.10896	0.00187749	0.0207918
	Spag7	ENSMUSG00000018287	protein_coding	4043.78	-0.278692	0.0772666	-3.60689	0.000309889	0.00546917
	Gm13436	ENSMUSG00000083716	processed_pseudogene	2273.51	-0.278923	0.0903557	-3.08695	0.00202222	0.0218509
	Acsl4	ENSMUSG00000031278	protein_coding	3935	-0.279167	0.0945146	-2.9537	0.00313993	0.0303311
	Mterf3	ENSMUSG00000021519	protein_coding	2539.62	-0.279755	0.0701071	-3.99039	6.59645e-05	0.00167621
	Clip4	ENSMUSG00000024059	protein_coding	810.205	-0.279907	0.101192	-2.7661	0.00567304	0.0460714
	Ankrd26	ENSMUSG00000007827	protein_coding	3718.04	-0.280051	0.07431	-3.76868	0.000164114	0.00339837
	Acp6	ENSMUSG00000028093	protein_coding	1703.18	-0.280124	0.0805772	-3.47646	0.000508074	0.0078717
	BC030336	ENSMUSG00000046096	protein_coding	3132.54	-0.280142	0.0737653	-3.79774	0.00014602	0.00309864
	Tyw5	ENSMUSG00000048495	protein_coding	954.103	-0.280283	0.0805796	-3.47834	0.000504534	0.00783206
	Kif21a	ENSMUSG00000022629	protein_coding	6996.46	-0.280381	0.0975023	-2.87563	0.00403218	0.0363998
	Ankrd45	ENSMUSG00000044835	protein_coding	868.107	-0.28055	0.0824862	-3.40118	0.000670966	0.00970741
	Tbk1	ENSMUSG00000020115	protein_coding	2822.45	-0.280985	0.06749	-4.16337	3.1359e-05	0.000898433
	G2e3	ENSMUSG00000035293	protein_coding	7414.2	-0.28137	0.0661624	-4.25271	2.112e-05	0.000646896
	Zfp707	ENSMUSG00000034429	protein_coding	494.966	-0.281424	0.094905	-2.96532	0.00302369	0.0295119
	Ccdc137	ENSMUSG00000049957	protein_coding	2840.35	-0.281442	0.0847694	-3.32008	0.000899908	0.0120983
	Zfp945	ENSMUSG00000059142	protein_coding	2591.27	-0.281773	0.0763689	-3.68963	0.000224583	0.00428183
	Cxcr4	ENSMUSG00000045382	protein_coding	1287.21	-0.282013	0.0936164	-3.01243	0.00259161	0.0262918
	Hist2h2be	ENSMUSG00000068854	protein_coding	1078.33	-0.28212	0.100467	-2.80809	0.0049837	0.042056
	Nsdhl	ENSMUSG00000031349	protein_coding	3444.83	-0.28265	0.0824327	-3.42886	0.000606114	0.00898228
	Fam161b	ENSMUSG00000021234	protein_coding	448.789	-0.282764	0.103361	-2.73568	0.00622507	0.0493001
	Wdr62	ENSMUSG00000037020	protein_coding	1728.01	-0.282799	0.101432	-2.78806	0.0053025	0.0437863
	Nuf2	ENSMUSG00000026683	protein_coding	7231.5	-0.283499	0.0729362	-3.88694	0.000101516	0.00235123
	Pts	ENSMUSG00000032067	protein_coding	1522.04	-0.284207	0.0765058	-3.71484	0.000203333	0.00398624
	3110001I22Rik	ENSMUSG00000079737	protein_coding	410.86	-0.284436	0.100648	-2.82604	0.00471273	0.0405305
	Mrpl41	ENSMUSG00000036850	protein_coding	1584.16	-0.284579	0.0948284	-3.00099	0.00269104	0.02701
	Scn8a	ENSMUSG00000023033	protein_coding	1258.52	-0.285136	0.10417	-2.73722	0.00619601	0.0491675
	Zc3hc1	ENSMUSG00000039130	protein_coding	3666.52	-0.285427	0.0776288	-3.67682	0.000236161	0.00442935
	Zfp599	ENSMUSG00000062794	protein_coding	829.787	-0.285645	0.0981077	-2.91155	0.00359644	0.0336292
	Mtbp	ENSMUSG00000022369	protein_coding	3357.3	-0.285944	0.0754269	-3.79101	0.000150034	0.00316919
	Dlg1	ENSMUSG00000022770	protein_coding	9801.44	-0.286738	0.0664055	-4.31798	1.5746e-05	0.000519278
	Chd3	ENSMUSG00000018474	protein_coding	11470.2	-0.286876	0.0814251	-3.52319	0.000426383	0.0068799
	Bcl7b	ENSMUSG00000029681	protein_coding	949.762	-0.286996	0.0893412	-3.21236	0.00131649	0.0161232
	Mospd2	ENSMUSG00000061778	protein_coding	1394.94	-0.287159	0.0800518	-3.58716	0.000334296	0.00581122
	Cdc14a	ENSMUSG00000033502	protein_coding	2260.22	-0.287207	0.0681253	-4.21586	2.48824e-05	0.000738056
	Rpp40	ENSMUSG00000021418	protein_coding	1127.11	-0.287375	0.0903254	-3.18156	0.00146486	0.0173543
	Ankrd10	ENSMUSG00000031508	protein_coding	8786.71	-0.287508	0.0793688	-3.62243	0.000291851	0.00523887
	Tmem256	ENSMUSG00000070394	protein_coding	1177.92	-0.287794	0.103179	-2.78927	0.00528272	0.043725
	Gm13680	ENSMUSG00000081400	processed_pseudogene	1503.93	-0.287843	0.0989079	-2.91022	0.00361179	0.0337078
	Rbm4	ENSMUSG00000094936	protein_coding	465.142	-0.288018	0.101717	-2.83156	0.00463223	0.0401382
	Fndc4	ENSMUSG00000038552	protein_coding	2950.61	-0.288345	0.0817361	-3.52775	0.000419103	0.00679867
	Ska1	ENSMUSG00000036223	protein_coding	2180.89	-0.289058	0.0883501	-3.27174	0.00106889	0.0138117
	Rassf1	ENSMUSG00000010067	protein_coding	1243.62	-0.289536	0.0951023	-3.04447	0.00233091	0.0242956
	Srsf7	ENSMUSG00000024097	protein_coding	32701.7	-0.289605	0.0742413	-3.90086	9.58519e-05	0.00224282
	Mif4gd	ENSMUSG00000020743	protein_coding	891.808	-0.290106	0.0929501	-3.12109	0.00180183	0.0202919
	RP23-263B18.4	ENSMUSG00000107176	processed_pseudogene	6523.84	-0.290518	0.0900172	-3.22736	0.00124937	0.0155324
	Mettl7a1	ENSMUSG00000054619	protein_coding	644.763	-0.290873	0.102814	-2.82913	0.00466741	0.0403262
	Mgst1	ENSMUSG00000008540	protein_coding	678.285	-0.291764	0.088914	-3.28142	0.00103285	0.0134439
	Dnajb2	ENSMUSG00000026203	protein_coding	1382.03	-0.291883	0.106216	-2.74802	0.00599557	0.0478626
	Mtcp1	ENSMUSG00000031200	protein_coding	727.627	-0.291953	0.0884939	-3.29913	0.00096985	0.0128421
	Mier3	ENSMUSG00000032727	protein_coding	3590.66	-0.292005	0.0656608	-4.44717	8.70083e-06	0.00031773
	Fam135a	ENSMUSG00000026153	protein_coding	5914.07	-0.292133	0.0689541	-4.23663	2.26901e-05	0.000687074
	Tyw3	ENSMUSG00000047583	protein_coding	1060.11	-0.292158	0.0755698	-3.86606	0.000110606	0.00250717
	Dbi	ENSMUSG00000026385	protein_coding	8505.8	-0.292864	0.0991377	-2.95412	0.00313567	0.0303266
	Mtx3	ENSMUSG00000021704	protein_coding	3912.56	-0.293474	0.0619231	-4.73932	2.14437e-06	9.77712e-05
	Spata7	ENSMUSG00000021007	protein_coding	1034.59	-0.293531	0.0748429	-3.92197	8.78297e-05	0.00209505
	A230072C01Rik	ENSMUSG00000086877	processed_transcript	429.606	-0.293785	0.101999	-2.88028	0.00397324	0.0360623
	Phka1	ENSMUSG00000034055	protein_coding	892.702	-0.294095	0.0924903	-3.17974	0.00147408	0.0174377
	Use1	ENSMUSG00000002395	protein_coding	2103.34	-0.294729	0.0789573	-3.73276	0.000189393	0.00378443
	Skida1	ENSMUSG00000054074	protein_coding	4891.13	-0.295017	0.0799375	-3.6906	0.000223725	0.00428083
	Zfp182	ENSMUSG00000054737	protein_coding	726.034	-0.295462	0.0894939	-3.30147	0.000961785	0.0127689
	Wdr60	ENSMUSG00000042050	protein_coding	1269.41	-0.295511	0.080277	-3.68115	0.000232187	0.00438491
	Srcin1	ENSMUSG00000038453	protein_coding	1118.57	-0.295678	0.103384	-2.86	0.00423637	0.0377676
	Zcchc9	ENSMUSG00000021621	protein_coding	1875.36	-0.295797	0.0720615	-4.10479	4.04679e-05	0.0011077
	Rad51ap1	ENSMUSG00000030346	protein_coding	4682.27	-0.295837	0.0655874	-4.51058	6.46495e-06	0.000248597
	Insig1	ENSMUSG00000045294	protein_coding	5765.86	-0.29592	0.0658579	-4.49331	7.01255e-06	0.000264554
	Timm21	ENSMUSG00000024645	protein_coding	2540.5	-0.295965	0.0702202	-4.21481	2.49986e-05	0.000740125
	Pnpt1	ENSMUSG00000020464	protein_coding	5128.68	-0.296589	0.0934765	-3.17287	0.00150939	0.0177239
	Adamts6	ENSMUSG00000046169	protein_coding	867.689	-0.296761	0.0962423	-3.08348	0.00204593	0.0220452
	Gm22680	ENSMUSG00000065782	snoRNA	438.415	-0.29681	0.108686	-2.7309	0.00631618	0.049701
	Cers4	ENSMUSG00000008206	protein_coding	1777.36	-0.297067	0.0975407	-3.04557	0.00232236	0.0242633
	Uchl1	ENSMUSG00000029223	protein_coding	5583.67	-0.297241	0.104685	-2.83938	0.00452007	0.039498
	Gprasp2	ENSMUSG00000072966	protein_coding	1766.43	-0.297353	0.0799097	-3.72111	0.000198351	0.00390776
	Samd10	ENSMUSG00000038605	protein_coding	1214.05	-0.297789	0.100289	-2.96932	0.00298459	0.0292017
	Zfp472	ENSMUSG00000053600	protein_coding	818.799	-0.297984	0.0824266	-3.61515	0.000300179	0.00535224
	Rps4x	ENSMUSG00000031320	protein_coding	54858.7	-0.298384	0.0863398	-3.45592	0.000548414	0.008319
	D930016D06Rik	ENSMUSG00000097392	lincRNA	2729.87	-0.299872	0.0696062	-4.30813	1.64643e-05	0.0005353
	D1Ertd622e	ENSMUSG00000044768	protein_coding	1523.93	-0.300422	0.0857023	-3.50541	0.000455902	0.00724631
	Rpl37a	ENSMUSG00000046330	protein_coding	18268.1	-0.300647	0.0850961	-3.53303	0.00041083	0.00672413
	Ndufc2	ENSMUSG00000030647	protein_coding	3995.03	-0.301382	0.0815517	-3.6956	0.000219369	0.00422279
	Alkbh3	ENSMUSG00000040174	protein_coding	894.907	-0.302501	0.0801906	-3.77228	0.000161761	0.00336994
	N6amt1	ENSMUSG00000044442	protein_coding	1239.53	-0.302617	0.0766228	-3.94944	7.83344e-05	0.00191727
	Pex5l	ENSMUSG00000027674	protein_coding	360.1	-0.302647	0.108734	-2.78337	0.00537978	0.044199
	Tmem128	ENSMUSG00000067365	protein_coding	2443.3	-0.303727	0.0781377	-3.88707	0.000101462	0.00235123
	Pex11a	ENSMUSG00000030545	protein_coding	551.463	-0.303825	0.0994112	-3.05624	0.00224132	0.023593
	Zfp846	ENSMUSG00000058192	protein_coding	912.458	-0.304541	0.0856397	-3.55608	0.000376436	0.00627709
	Rmnd5b	ENSMUSG00000001054	protein_coding	1306.42	-0.305461	0.0809946	-3.77137	0.000162353	0.00337788
	Alkbh1	ENSMUSG00000079036	protein_coding	3810.2	-0.305567	0.0828586	-3.68781	0.000226188	0.00430729
	Chrac1	ENSMUSG00000068391	protein_coding	1308.03	-0.305654	0.0976535	-3.12998	0.00174817	0.0197853
	Timm10b	ENSMUSG00000089847	protein_coding	639.351	-0.306002	0.100887	-3.03312	0.00242037	0.0250284
	Tial1	ENSMUSG00000030846	protein_coding	10009.3	-0.306268	0.0563839	-5.43182	5.57809e-08	4.45076e-06
	Rpa3	ENSMUSG00000012483	protein_coding	2603.21	-0.306516	0.0780077	-3.9293	8.51932e-05	0.00204841
	Polr3b	ENSMUSG00000034453	protein_coding	2663.25	-0.306922	0.0814815	-3.76677	0.000165373	0.00340958
	Zfp367	ENSMUSG00000044934	protein_coding	2529.42	-0.307243	0.0637162	-4.82205	1.42089e-06	6.92604e-05
	Dleu2	ENSMUSG00000097589	processed_transcript	2138.76	-0.307292	0.0924102	-3.3253	0.000883222	0.0119041
	Eif1b	ENSMUSG00000006941	protein_coding	4977.89	-0.307648	0.0700735	-4.39036	1.13164e-05	0.000396895
	Akap8l	ENSMUSG00000002625	protein_coding	2588.88	-0.307836	0.0913351	-3.3704	0.000750596	0.0106188
	Atp5s	ENSMUSG00000054894	protein_coding	430.561	-0.308421	0.0976205	-3.15939	0.001581	0.0183756
	Ptn	ENSMUSG00000029838	protein_coding	7488.08	-0.308826	0.105183	-2.93608	0.00332392	0.0314983
	2310033P09Rik	ENSMUSG00000020441	protein_coding	1220.81	-0.309489	0.0872423	-3.54747	0.000388954	0.00643206
	2410006H16Rik	ENSMUSG00000086841	processed_transcript	2100.86	-0.309803	0.0967088	-3.20347	0.00135783	0.0164903
	Cks2	ENSMUSG00000062248	protein_coding	7807.56	-0.310982	0.0835807	-3.72074	0.000198638	0.0039086
	Rabggtb	ENSMUSG00000038975	protein_coding	6594.97	-0.311031	0.0933146	-3.33315	0.000858701	0.0116523
	Fads6	ENSMUSG00000044788	protein_coding	375.309	-0.311817	0.106857	-2.91806	0.00352216	0.0330628
	Zbtb37	ENSMUSG00000043467	protein_coding	2222.65	-0.312526	0.100914	-3.09695	0.00195524	0.0213286
	2300009A05Rik	ENSMUSG00000032403	protein_coding	416.502	-0.313096	0.0978306	-3.20039	0.0013724	0.0166419
	Sirt6	ENSMUSG00000034748	protein_coding	1903.55	-0.313517	0.0909132	-3.44853	0.000563653	0.00849364
	Kcnk5	ENSMUSG00000023243	protein_coding	1381.59	-0.313645	0.0886489	-3.53806	0.000403082	0.00662449
	Rpl39-ps	ENSMUSG00000036305	transcribed_processed_pseudogene	1735.55	-0.313843	0.0836031	-3.75397	0.000174056	0.00356101
	Wibg	ENSMUSG00000064030	protein_coding	2216.63	-0.313847	0.0860644	-3.64666	0.000265674	0.00486195
	Nprl2	ENSMUSG00000010057	protein_coding	1236.61	-0.314077	0.0999373	-3.14274	0.00167372	0.0191327
	Unc13d	ENSMUSG00000057948	protein_coding	658.735	-0.314284	0.112729	-2.78798	0.00530385	0.0437863
	Pyroxd1	ENSMUSG00000041671	protein_coding	694.238	-0.31447	0.0892783	-3.52235	0.000427731	0.00689468
	Camk1	ENSMUSG00000030272	protein_coding	727.2	-0.314537	0.110293	-2.85182	0.00434693	0.0384525
	Tex15	ENSMUSG00000009628	protein_coding	1059.82	-0.315042	0.108684	-2.8987	0.00374714	0.0346047
	Hmgn3	ENSMUSG00000066456	protein_coding	3039.01	-0.316233	0.0910555	-3.47296	0.000514743	0.00794416
	Chchd5	ENSMUSG00000037938	protein_coding	838.804	-0.316656	0.0970327	-3.2634	0.00110084	0.014065
	C430049B03Rik	ENSMUSG00000087365	processed_transcript	332.047	-0.31714	0.104347	-3.0393	0.00237131	0.0246363
	Pcyt2	ENSMUSG00000025137	protein_coding	3826.43	-0.31723	0.0915453	-3.46528	0.000529682	0.00811975
	Tbc1d8b	ENSMUSG00000042473	protein_coding	533.452	-0.317458	0.0890516	-3.56488	0.000364025	0.00614721
	Ogt	ENSMUSG00000034160	protein_coding	23345.4	-0.317597	0.0656722	-4.8361	1.32413e-06	6.54195e-05
	Anp32a	ENSMUSG00000032249	protein_coding	31571.2	-0.317769	0.0720774	-4.40872	1.03983e-05	0.000371221
	Meg3	ENSMUSG00000021268	lincRNA	17905	-0.318209	0.106462	-2.98893	0.00279953	0.0278111
	Wfdc2	ENSMUSG00000017723	protein_coding	1098.17	-0.318942	0.10667	-2.98998	0.00278995	0.0277395
	Mdp1	ENSMUSG00000002329	protein_coding	2841.15	-0.320298	0.0838411	-3.8203	0.000133288	0.00291371
	Taf9b	ENSMUSG00000047242	protein_coding	387.774	-0.320452	0.0993911	-3.22415	0.00126346	0.015642
	Lacc1	ENSMUSG00000044350	protein_coding	446.736	-0.320812	0.0970163	-3.30679	0.000943724	0.0125919
	Pfkfb4	ENSMUSG00000025648	protein_coding	659.857	-0.320838	0.0996919	-3.2183	0.00128955	0.0158426
	Zcchc18	ENSMUSG00000031428	protein_coding	2055.65	-0.32097	0.113421	-2.8299	0.0046562	0.040273
	Zfp948	ENSMUSG00000067931	protein_coding	1221.56	-0.321196	0.0898048	-3.5766	0.000348096	0.00597345
	1110038B12Rik	ENSMUSG00000092203	processed_transcript	11038.6	-0.321424	0.0884707	-3.63311	0.000280027	0.00507228
	Gm37090	ENSMUSG00000103183	TEC	268.241	-0.321667	0.115448	-2.78625	0.00533224	0.0439962
	Zfp493	ENSMUSG00000090659	protein_coding	609.931	-0.321983	0.103933	-3.098	0.00194834	0.0212956
	Gm6863	ENSMUSG00000043483	processed_pseudogene	4747.84	-0.322552	0.0866715	-3.72155	0.000198003	0.00390776
	Pmvk	ENSMUSG00000027952	protein_coding	1808.36	-0.322708	0.0860242	-3.75136	0.000175877	0.00358048
	Smarca1	ENSMUSG00000031099	protein_coding	1841.26	-0.322881	0.0998901	-3.23236	0.00122772	0.0153182
	Slc39a13	ENSMUSG00000002105	protein_coding	911.548	-0.323076	0.10798	-2.99199	0.00277162	0.0276262
	Nasp	ENSMUSG00000028693	protein_coding	60287.3	-0.323311	0.0754422	-4.28554	1.82295e-05	0.000577194
	Zbtb26	ENSMUSG00000050714	protein_coding	2448.38	-0.323401	0.0706778	-4.57571	4.74607e-06	0.000192717
	Rnf208	ENSMUSG00000044628	protein_coding	519.706	-0.323996	0.115271	-2.81073	0.00494285	0.0418761
	Tbc1d25	ENSMUSG00000039201	protein_coding	667.935	-0.324195	0.104086	-3.11468	0.00184146	0.0205785
	Caml	ENSMUSG00000021501	protein_coding	1726.57	-0.324766	0.0814353	-3.98802	6.66259e-05	0.00169033
	D630003M21Rik	ENSMUSG00000037813	protein_coding	261.505	-0.324887	0.1173	-2.7697	0.00561074	0.0456352
	Snhg17	ENSMUSG00000085385	processed_transcript	4790.96	-0.325047	0.0891973	-3.64414	0.000268292	0.00490424
	Alkbh7	ENSMUSG00000002661	protein_coding	560.286	-0.325186	0.0979351	-3.32042	0.000898826	0.012094
	Smim14	ENSMUSG00000037822	protein_coding	745.039	-0.325186	0.102464	-3.17366	0.00150532	0.0177022
	Syngr3	ENSMUSG00000007021	protein_coding	233.839	-0.325212	0.11572	-2.81033	0.00494913	0.0418761
	Ubl4a	ENSMUSG00000015290	protein_coding	2792.61	-0.325632	0.0747642	-4.35545	1.32792e-05	0.000453769
	Paxbp1	ENSMUSG00000022974	protein_coding	7370.98	-0.325673	0.0638972	-5.09683	3.45382e-07	2.13628e-05
	Cstf2t	ENSMUSG00000053536	protein_coding	5728.58	-0.325773	0.0784222	-4.15409	3.26579e-05	0.000928974
	Snhg4	ENSMUSG00000097769	processed_transcript	2047.72	-0.325952	0.100737	-3.23568	0.00121355	0.0151889
	Tm7sf2	ENSMUSG00000024799	protein_coding	1345.66	-0.326028	0.0900307	-3.6213	0.000293131	0.00525005
	Tert	ENSMUSG00000021611	protein_coding	900.457	-0.326046	0.0926467	-3.51924	0.000432787	0.00694112
	Meis2	ENSMUSG00000027210	protein_coding	3656.25	-0.326946	0.076215	-4.28978	1.78848e-05	0.000571309
	Zfp938	ENSMUSG00000062931	protein_coding	792.029	-0.327559	0.0944203	-3.46916	0.000522085	0.00803417
	Ifit2	ENSMUSG00000045932	protein_coding	390.262	-0.32832	0.113977	-2.8806	0.00396925	0.0360623
	Lss	ENSMUSG00000033105	protein_coding	5524.55	-0.328959	0.0727319	-4.5229	6.09977e-06	0.000237415
	Zfp711	ENSMUSG00000025529	protein_coding	1468.56	-0.328973	0.0952825	-3.4526	0.000555205	0.00840015
	Jtb	ENSMUSG00000027937	protein_coding	2010.67	-0.330479	0.0755029	-4.37703	1.20307e-05	0.000416455
	Gm6104	ENSMUSG00000062588	processed_pseudogene	1031.31	-0.330786	0.0741831	-4.45905	8.23256e-06	0.000303407
	Rassf2	ENSMUSG00000027339	protein_coding	3340.5	-0.331651	0.0880352	-3.76726	0.000165051	0.00340735
	Sgip1	ENSMUSG00000028524	protein_coding	429.138	-0.331686	0.103777	-3.19614	0.00139282	0.0168128
	Chkb	ENSMUSG00000022617	protein_coding	1880.38	-0.331831	0.101708	-3.26258	0.00110401	0.0140941
	Tk1	ENSMUSG00000025574	protein_coding	5405.32	-0.332056	0.0767121	-4.3286	1.5006e-05	0.000503079
	1110007C09Rik	ENSMUSG00000037960	protein_coding	306.076	-0.332154	0.114959	-2.88933	0.00386063	0.0353459
	Pex26	ENSMUSG00000067825	protein_coding	1244.85	-0.332256	0.0901157	-3.68699	0.000226919	0.00431093
	Arxes2	ENSMUSG00000048040	protein_coding	1955.2	-0.332465	0.0851373	-3.90504	9.42082e-05	0.0022141
	Meis3	ENSMUSG00000041420	protein_coding	1427.06	-0.332985	0.102822	-3.23847	0.00120174	0.0150719
	Mamdc4	ENSMUSG00000026941	protein_coding	1032.62	-0.333377	0.110524	-3.01634	0.00255847	0.0260383
	Cox16	ENSMUSG00000091803	protein_coding	397.857	-0.333461	0.104176	-3.20093	0.00136984	0.0166235
	Katnal2	ENSMUSG00000025420	protein_coding	1068.39	-0.333564	0.090286	-3.69453	0.000220298	0.0042286
	Ube2t	ENSMUSG00000026429	protein_coding	2259.43	-0.333715	0.0774925	-4.30642	1.65921e-05	0.000535986
	Gsx2	ENSMUSG00000035946	protein_coding	153.662	-0.333728	0.120694	-2.76508	0.00569096	0.0461029
	Rab30	ENSMUSG00000030643	protein_coding	372.027	-0.33463	0.107118	-3.12394	0.00178446	0.0201389
	Stard4	ENSMUSG00000024378	protein_coding	4576.09	-0.335026	0.0789754	-4.24216	2.21377e-05	0.000671923
	Plekha1	ENSMUSG00000040268	protein_coding	3970.83	-0.335518	0.0861005	-3.89682	9.74638e-05	0.00227387
	Cdc7	ENSMUSG00000029283	protein_coding	6232.23	-0.335731	0.080551	-4.16793	3.07375e-05	0.0008838
	Rpl37rt	ENSMUSG00000072692	transcribed_processed_pseudogene	2022.87	-0.336122	0.0860301	-3.90702	9.34406e-05	0.00220255
	Slc2a4	ENSMUSG00000018566	protein_coding	920.457	-0.336218	0.0884243	-3.80233	0.000143343	0.00306221
	Dscc1	ENSMUSG00000022422	protein_coding	943.055	-0.336917	0.0925488	-3.64043	0.000272186	0.00496405
	Pir	ENSMUSG00000031379	protein_coding	565.572	-0.337228	0.115667	-2.91551	0.00355111	0.0332953
	Mdm4	ENSMUSG00000054387	protein_coding	13161.4	-0.337336	0.0673739	-5.00691	5.53094e-07	3.12988e-05
	Rsrc2	ENSMUSG00000029422	protein_coding	10881.8	-0.338218	0.0611693	-5.52921	3.21671e-08	2.71599e-06
	BC005561	ENSMUSG00000079065	protein_coding	1718.41	-0.338526	0.0912898	-3.70826	0.000208691	0.00406628
	Cmc4	ENSMUSG00000090110	protein_coding	337.504	-0.339431	0.0992597	-3.41962	0.000627079	0.00922941
	Tmem29	ENSMUSG00000041353	protein_coding	1107.16	-0.339692	0.0941847	-3.60666	0.000310164	0.00546917
	Mtm1	ENSMUSG00000031337	protein_coding	275.999	-0.339882	0.112448	-3.02256	0.00250645	0.0256233
	Maneal	ENSMUSG00000042763	protein_coding	812.762	-0.34012	0.121177	-2.80681	0.00500345	0.0421241
	Dusp10	ENSMUSG00000039384	protein_coding	232.799	-0.340663	0.118236	-2.8812	0.00396158	0.0360427
	Gm22579	ENSMUSG00000065663	snoRNA	280.57	-0.340749	0.11997	-2.8403	0.00450718	0.0394329
	Gm16586	ENSMUSG00000089788	antisense	6417.45	-0.340937	0.0722299	-4.72016	2.35658e-06	0.000105499
	Zfp866	ENSMUSG00000043090	protein_coding	3057.28	-0.341241	0.0688497	-4.95633	7.18385e-07	3.85993e-05
	Rpain	ENSMUSG00000018449	protein_coding	1256.72	-0.341916	0.105976	-3.22636	0.00125374	0.0155697
	Pnrc2	ENSMUSG00000028675	protein_coding	9635.32	-0.342207	0.0713082	-4.79899	1.59468e-06	7.63747e-05
	Yod1	ENSMUSG00000046404	protein_coding	796.591	-0.342476	0.1094	-3.13049	0.00174516	0.0197652
	Zhx1	ENSMUSG00000022361	protein_coding	3205.52	-0.342527	0.0918263	-3.73016	0.000191355	0.00380754
	Zfp870	ENSMUSG00000095325	protein_coding	849.408	-0.342749	0.0949924	-3.60817	0.000308361	0.00546152
	Ttc12	ENSMUSG00000040219	protein_coding	310.367	-0.34278	0.119743	-2.86263	0.00420141	0.037603
	Idh1	ENSMUSG00000025950	protein_coding	9698.03	-0.342785	0.0649613	-5.27675	1.31498e-07	9.45243e-06
	Nespas	ENSMUSG00000086537	antisense	155.188	-0.343568	0.120533	-2.85041	0.00436628	0.0385169
	Bcar3	ENSMUSG00000028121	protein_coding	930.776	-0.34445	0.102139	-3.37236	0.000745269	0.0105622
	Cenpj	ENSMUSG00000064128	protein_coding	2867.75	-0.344648	0.0769538	-4.47864	7.51213e-06	0.000282067
	Zfp354a	ENSMUSG00000020364	protein_coding	678.804	-0.345024	0.0851	-4.05433	5.02783e-05	0.00133947
	Snhg6	ENSMUSG00000098234	lincRNA	2025.59	-0.345047	0.0833685	-4.13882	3.49095e-05	0.000985993
	Meis1	ENSMUSG00000020160	protein_coding	1347.97	-0.345163	0.113899	-3.03045	0.00244194	0.0251771
	Cntln	ENSMUSG00000038070	protein_coding	1679.96	-0.34522	0.113062	-3.05336	0.00226294	0.0237579
	Snhg5	ENSMUSG00000097195	processed_transcript	5630.07	-0.345985	0.0909353	-3.80473	0.000141957	0.00304073
	Zufsp	ENSMUSG00000039531	protein_coding	938.033	-0.346179	0.0879107	-3.93785	8.22162e-05	0.00199091
	Tmlhe	ENSMUSG00000079834	protein_coding	330.255	-0.346339	0.102484	-3.37942	0.000726377	0.0103403
	Cacna2d2	ENSMUSG00000010066	protein_coding	1484.64	-0.346387	0.120844	-2.8664	0.00415173	0.0372628
	Timeless	ENSMUSG00000039994	protein_coding	7740.56	-0.346525	0.062289	-5.56318	2.649e-08	2.27273e-06
	Prnp	ENSMUSG00000079037	protein_coding	989.776	-0.346559	0.113051	-3.06551	0.002173	0.023041
	Gucy1a3	ENSMUSG00000033910	protein_coding	197.954	-0.347085	0.115307	-3.0101	0.00261163	0.0263941
	Txndc15	ENSMUSG00000021497	protein_coding	1793.25	-0.347418	0.0752888	-4.61447	3.94104e-06	0.000164207
	Rmst	ENSMUSG00000097348	lincRNA	2420.49	-0.347776	0.118783	-2.92782	0.00341343	0.0322126
	Snord22	ENSMUSG00000065087	snoRNA	1081.88	-0.348606	0.105571	-3.30211	0.000959621	0.0127507
	Eif4a2	ENSMUSG00000022884	protein_coding	33119	-0.348825	0.0836862	-4.16825	3.0695e-05	0.0008838
	4933431E20Rik	ENSMUSG00000086968	antisense	1036.81	-0.350104	0.0946732	-3.69803	0.000217279	0.0041891
	1500011B03Rik	ENSMUSG00000072694	protein_coding	1024.43	-0.350709	0.10244	-3.42354	0.0006181	0.00912456
	Gltscr2	ENSMUSG00000041560	protein_coding	5988.77	-0.350718	0.0684351	-5.12482	2.97823e-07	1.86379e-05
	Gm3739	ENSMUSG00000091472	protein_coding	143.947	-0.350955	0.125844	-2.7888	0.00529039	0.0437657
	Zfp382	ENSMUSG00000074220	protein_coding	287.606	-0.351149	0.111015	-3.16309	0.00156105	0.0181828
	Mcf2	ENSMUSG00000031139	protein_coding	305.68	-0.351256	0.103387	-3.39748	0.00068009	0.00977737
	Prss23	ENSMUSG00000039405	protein_coding	503.423	-0.351356	0.112843	-3.11366	0.00184781	0.0206253
	Pde9a	ENSMUSG00000041119	protein_coding	869.707	-0.35146	0.123595	-2.84363	0.00446023	0.0390435
	Gm21955	ENSMUSG00000102504	TEC	318.709	-0.351511	0.12428	-2.82837	0.00467859	0.0403965
	Zmym6	ENSMUSG00000042408	protein_coding	2407.78	-0.3517	0.0845896	-4.15772	3.21442e-05	0.000915995
	Idi1	ENSMUSG00000058258	protein_coding	15896.7	-0.351899	0.0836375	-4.20744	2.58286e-05	0.000760465
	Cd9	ENSMUSG00000030342	protein_coding	764.612	-0.353147	0.0891783	-3.96002	7.4945e-05	0.00185422
	Rps6kc1	ENSMUSG00000089872	protein_coding	1442.63	-0.353264	0.0774477	-4.56133	5.08318e-06	0.000204271
	Ccdc38	ENSMUSG00000036168	protein_coding	170.077	-0.353293	0.121974	-2.89645	0.00377408	0.0347529
	Myo5b	ENSMUSG00000025885	protein_coding	1684.71	-0.353659	0.098882	-3.57658	0.00034812	0.00597345
	Wdr44	ENSMUSG00000036769	protein_coding	327.229	-0.354542	0.100684	-3.52132	0.000429397	0.00690758
	Dnah2	ENSMUSG00000005237	protein_coding	243.152	-0.3546	0.126472	-2.80378	0.00505074	0.0422873
	Gpr4	ENSMUSG00000044317	protein_coding	144.37	-0.354695	0.129036	-2.7488	0.0059813	0.047809
	Ndnf	ENSMUSG00000049001	protein_coding	774.447	-0.354979	0.110611	-3.20924	0.00133086	0.016266
	Sc5d	ENSMUSG00000032018	protein_coding	3469.17	-0.355004	0.0729403	-4.86705	1.13278e-06	5.72052e-05
	5530601H04Rik	ENSMUSG00000087174	processed_transcript	1841.52	-0.356057	0.116938	-3.04484	0.002328	0.0242956
	Hfm1	ENSMUSG00000043410	protein_coding	558.255	-0.356245	0.0943294	-3.7766	0.000158982	0.00332073
	Rgs17	ENSMUSG00000019775	protein_coding	157.933	-0.356392	0.120394	-2.96022	0.0030742	0.0298588
	Dcaf6	ENSMUSG00000026571	protein_coding	1072.75	-0.357352	0.0929776	-3.84342	0.00012133	0.00270418
	Dnajc17	ENSMUSG00000034278	protein_coding	739.113	-0.357456	0.0829148	-4.31112	1.62427e-05	0.000532519
	Capn3	ENSMUSG00000079110	protein_coding	450.007	-0.357578	0.120432	-2.96913	0.00298645	0.0292021
	Mphosph6	ENSMUSG00000031843	protein_coding	2190.74	-0.357645	0.0912323	-3.92015	8.84925e-05	0.00210456
	4931415C17Rik	ENSMUSG00000054910	processed_transcript	119.608	-0.358418	0.129273	-2.77257	0.00556154	0.0453274
	Rab10os	ENSMUSG00000079179	antisense	997.567	-0.359807	0.0977816	-3.6797	0.000233512	0.00439951
	H1f0	ENSMUSG00000096210	protein_coding	20727.5	-0.359863	0.101176	-3.55681	0.000375381	0.00626604
	Dusp28	ENSMUSG00000047067	protein_coding	409.978	-0.359988	0.109647	-3.28315	0.00102652	0.0133834
	Trim12c	ENSMUSG00000057143	protein_coding	175.564	-0.360225	0.120795	-2.98211	0.0028627	0.0282867
	Fancf	ENSMUSG00000092118	protein_coding	338.63	-0.36044	0.101181	-3.56234	0.000367565	0.00618735
	Pdzph1	ENSMUSG00000024227	protein_coding	396.294	-0.360527	0.125057	-2.88289	0.00394047	0.0359121
	Atf4	ENSMUSG00000042406	protein_coding	13737.8	-0.360629	0.0841668	-4.2847	1.82984e-05	0.00057823
	Parp9	ENSMUSG00000022906	protein_coding	405.778	-0.361002	0.112613	-3.20568	0.00134746	0.0164018
	Metap1d	ENSMUSG00000041921	protein_coding	1805.39	-0.361513	0.083297	-4.34005	1.4245e-05	0.000482636
	Ccdc171	ENSMUSG00000052407	protein_coding	595.384	-0.361899	0.121724	-2.97311	0.00294797	0.0289289
	Dtx3	ENSMUSG00000040415	protein_coding	8139.44	-0.36231	0.106066	-3.41589	0.00063575	0.00932472
	Ebag9	ENSMUSG00000022339	protein_coding	1097.51	-0.36301	0.0757665	-4.79116	1.65816e-06	7.8519e-05
	Tex26	ENSMUSG00000029660	protein_coding	125.971	-0.363064	0.132551	-2.73905	0.00616176	0.0490026
	Rps3a3	ENSMUSG00000059751	processed_pseudogene	696.58	-0.363096	0.101411	-3.58044	0.000343013	0.00593045
	Alpk2	ENSMUSG00000032845	protein_coding	147.15	-0.363239	0.130827	-2.77648	0.00549515	0.044901
	Rbm12b1	ENSMUSG00000046667	protein_coding	424.458	-0.363834	0.103591	-3.5122	0.000444412	0.00711327
	Slc22a21	ENSMUSG00000063652	protein_coding	218.587	-0.364053	0.118306	-3.07721	0.00208949	0.0223668
	Gins1	ENSMUSG00000027454	protein_coding	2726.31	-0.364173	0.0729037	-4.99527	5.87542e-07	3.26524e-05
	3110002H16Rik	ENSMUSG00000024410	protein_coding	1107.36	-0.364209	0.0956124	-3.80922	0.000139407	0.00300224
	Snhg12	ENSMUSG00000086290	lincRNA	1954.45	-0.364451	0.105561	-3.45254	0.000555343	0.00840015
	Gabrb2	ENSMUSG00000007653	protein_coding	211.032	-0.364619	0.122382	-2.97936	0.00288849	0.028471
	Gm13502	ENSMUSG00000083287	processed_pseudogene	370.491	-0.364858	0.128499	-2.8394	0.0045199	0.039498
	Smtnl2	ENSMUSG00000045667	protein_coding	468.202	-0.365028	0.105373	-3.46414	0.000531923	0.00814261
	Pcgf1	ENSMUSG00000069678	protein_coding	805.191	-0.365109	0.104006	-3.51046	0.000447338	0.00713862
	Chia1	ENSMUSG00000062778	protein_coding	53.1707	-0.365186	0.131496	-2.77715	0.00548376	0.0448309
	Shisa2	ENSMUSG00000044461	protein_coding	3931.5	-0.365202	0.0981952	-3.71914	0.000199902	0.00392862
	Arhgef39	ENSMUSG00000051517	protein_coding	2073.61	-0.365668	0.100616	-3.6343	0.000278739	0.00505469
	2010315B03Rik	ENSMUSG00000074829	protein_coding	687.925	-0.365849	0.0874086	-4.1855	2.84535e-05	0.00082707
	Helq	ENSMUSG00000035266	protein_coding	2255.25	-0.365976	0.0775349	-4.72015	2.35671e-06	0.000105499
	2700099C18Rik	ENSMUSG00000098090	transcribed_unprocessed_pseudogene	1659.52	-0.366214	0.08212	-4.4595	8.21493e-06	0.000303407
	Taf8	ENSMUSG00000023980	protein_coding	2333.18	-0.367071	0.0846145	-4.33816	1.43678e-05	0.000484737
	Tmc7	ENSMUSG00000042246	protein_coding	939.476	-0.367278	0.0985639	-3.72629	0.000194316	0.00385684
	Dnah7b	ENSMUSG00000041144	protein_coding	593.744	-0.367331	0.119315	-3.07865	0.00207937	0.0223002
	Chic1	ENSMUSG00000031327	protein_coding	1101.05	-0.367351	0.0801413	-4.5838	4.56611e-06	0.000186358
	Pla2g4c	ENSMUSG00000033847	protein_coding	651.98	-0.367422	0.100101	-3.67051	0.00024207	0.00450228
	Onecut2	ENSMUSG00000045991	protein_coding	248.465	-0.367856	0.13011	-2.82728	0.00469457	0.0404514
	Fancl	ENSMUSG00000004018	protein_coding	1222.84	-0.368144	0.0804827	-4.57421	4.7803e-06	0.000193614
	Gm9752	ENSMUSG00000025450	processed_transcript	284.285	-0.368329	0.103012	-3.57558	0.00034945	0.00598339
	Mitd1	ENSMUSG00000026088	protein_coding	1179.25	-0.369415	0.0896576	-4.12028	3.78414e-05	0.00105284
	Prpf40b	ENSMUSG00000023007	protein_coding	3826.92	-0.369828	0.0943275	-3.92068	8.8298e-05	0.00210307
	Rbmx	ENSMUSG00000031134	protein_coding	15585.3	-0.369926	0.0730061	-5.06705	4.04028e-07	2.40295e-05
	Exd2	ENSMUSG00000032705	protein_coding	2404.6	-0.370802	0.0852039	-4.35194	1.34941e-05	0.000458168
	Tnni3	ENSMUSG00000035458	protein_coding	173.567	-0.370826	0.131306	-2.82414	0.00474074	0.0406954
	Zbtb45	ENSMUSG00000049600	protein_coding	1018.24	-0.370942	0.0923979	-4.01461	5.95436e-05	0.00154003
	Arxes1	ENSMUSG00000048355	protein_coding	1086.18	-0.371109	0.0798834	-4.64563	3.39037e-06	0.000144276
	Kat2b	ENSMUSG00000000708	protein_coding	565.081	-0.371383	0.0972929	-3.81716	0.000134996	0.00293496
	Gck	ENSMUSG00000041798	protein_coding	103.847	-0.37155	0.133592	-2.78124	0.00541521	0.0443614
	Dynlt1c	ENSMUSG00000000579	protein_coding	3179.98	-0.371703	0.0995902	-3.73233	0.00018972	0.00378443
	Hist1h4k	ENSMUSG00000064288	protein_coding	42.4488	-0.372179	0.133974	-2.77799	0.00546968	0.0447387
	Zfp810	ENSMUSG00000066829	protein_coding	1261.81	-0.372251	0.0860793	-4.32451	1.5287e-05	0.000511426
	Gm10012	ENSMUSG00000057580	transcribed_processed_pseudogene	209.168	-0.372563	0.123771	-3.0101	0.00261158	0.0263941
	Zfp941	ENSMUSG00000060314	protein_coding	205.552	-0.373189	0.117858	-3.16644	0.00154318	0.0180279
	Commd10	ENSMUSG00000042705	protein_coding	2268.73	-0.373485	0.0771378	-4.84179	1.28672e-06	6.37687e-05
	Znf512b	ENSMUSG00000000823	protein_coding	5317.86	-0.373573	0.107074	-3.48893	0.000484964	0.00760888
	Rpl24	ENSMUSG00000098274	protein_coding	1294.57	-0.374013	0.0994084	-3.76239	0.000168299	0.00345652
	Fkbp14	ENSMUSG00000038074	protein_coding	1032.58	-0.374415	0.0934059	-4.00847	6.11136e-05	0.00157045
	Bend7	ENSMUSG00000048186	protein_coding	186.139	-0.37493	0.118381	-3.16715	0.00153941	0.017997
	Olfm2	ENSMUSG00000032172	protein_coding	159.194	-0.375009	0.134691	-2.78421	0.00536579	0.0441378
	Fam20c	ENSMUSG00000025854	protein_coding	309.071	-0.37582	0.112547	-3.33922	0.000840132	0.011459
	Mrps28	ENSMUSG00000040269	protein_coding	959.16	-0.375828	0.104345	-3.60177	0.000316057	0.00555467
	Slco5a1	ENSMUSG00000025938	protein_coding	653.547	-0.376251	0.121547	-3.09552	0.00196468	0.0213863
	Mapk12	ENSMUSG00000022610	protein_coding	3184.32	-0.376566	0.0788281	-4.77705	1.77889e-06	8.34926e-05
	Sema4f	ENSMUSG00000000627	protein_coding	204.184	-0.377132	0.130681	-2.8859	0.003903	0.0356316
	Aatk	ENSMUSG00000025375	protein_coding	297.274	-0.377608	0.124442	-3.03441	0.00241005	0.0249576
	Acat3	ENSMUSG00000062480	protein_coding	74.6279	-0.378263	0.138191	-2.73725	0.00619559	0.0491675
	Man2c1	ENSMUSG00000032295	protein_coding	3039.32	-0.378303	0.0925246	-4.08868	4.33838e-05	0.00118143
	2610301B20Rik	ENSMUSG00000059482	protein_coding	1945.12	-0.378364	0.073468	-5.15006	2.60405e-07	1.65559e-05
	Prkcb	ENSMUSG00000052889	protein_coding	185.981	-0.378451	0.131608	-2.87559	0.00403277	0.0363998
	Bsn	ENSMUSG00000032589	protein_coding	540.763	-0.378488	0.122008	-3.10217	0.00192111	0.0211428
	Ccdc138	ENSMUSG00000038010	protein_coding	792.894	-0.378962	0.0802909	-4.71985	2.36013e-06	0.000105499
	Brd9	ENSMUSG00000057649	protein_coding	3735.61	-0.378969	0.0755784	-5.01425	5.32419e-07	3.03441e-05
	1110001J03Rik	ENSMUSG00000019689	protein_coding	759.287	-0.379156	0.110182	-3.44118	0.000579184	0.00867852
	Bik	ENSMUSG00000016758	protein_coding	32.9964	-0.379258	0.134456	-2.82068	0.00479213	0.0409667
	Mxra8	ENSMUSG00000029070	protein_coding	1303.52	-0.379739	0.109357	-3.47246	0.00051571	0.0079514
	Zhx2	ENSMUSG00000071757	protein_coding	1245.65	-0.38018	0.11719	-3.24414	0.00117807	0.0148848
	Mkrn3	ENSMUSG00000070527	protein_coding	564.259	-0.381055	0.110108	-3.46075	0.000538675	0.00820743
	Pitpnm1	ENSMUSG00000024851	protein_coding	1015.52	-0.381264	0.109655	-3.47694	0.000507178	0.00786544
	Gas5	ENSMUSG00000053332	processed_transcript	27103.9	-0.381426	0.0893147	-4.27059	1.9496e-05	0.000605286
	Ddb2	ENSMUSG00000002109	protein_coding	582.786	-0.381724	0.102124	-3.73785	0.000185599	0.00373022
	Cep72	ENSMUSG00000021572	protein_coding	1993.98	-0.382317	0.0826477	-4.62587	3.73037e-06	0.000155836
	Wdr13	ENSMUSG00000031166	protein_coding	2682.68	-0.382906	0.105612	-3.62559	0.000288299	0.00520438
	Fam184a	ENSMUSG00000019856	protein_coding	807.917	-0.382977	0.0879409	-4.35493	1.33108e-05	0.000453875
	Far2	ENSMUSG00000030303	protein_coding	277.143	-0.383643	0.107705	-3.56198	0.000368069	0.0061893
	Tmem28	ENSMUSG00000071719	protein_coding	823.278	-0.383936	0.0808707	-4.74752	2.05922e-06	9.44283e-05
	Gm28720	ENSMUSG00000101210	TEC	48.8754	-0.383942	0.134652	-2.85137	0.00435317	0.0384616
	5930409G06Rik	ENSMUSG00000103477	TEC	50.4488	-0.38397	0.136499	-2.813	0.00490823	0.0416496
	Ndp	ENSMUSG00000040138	protein_coding	64.7257	-0.384134	0.139947	-2.74485	0.00605395	0.0482562
	Zfp653	ENSMUSG00000038895	protein_coding	964.687	-0.38496	0.098071	-3.92532	8.66137e-05	0.00206913
	Gm13301	ENSMUSG00000096862	transcribed_unprocessed_pseudogene	61.5065	-0.386107	0.134202	-2.87706	0.00401394	0.0363121
	Xkr4	ENSMUSG00000051951	protein_coding	64.6109	-0.386837	0.139944	-2.76423	0.00570574	0.0461725
	Gm37416	ENSMUSG00000103865	TEC	186.654	-0.386838	0.137644	-2.81043	0.00494761	0.0418761
	Gm24453	ENSMUSG00000065280	snoRNA	492.515	-0.386858	0.119871	-3.22727	0.00124976	0.0155324
	Rps27	ENSMUSG00000090733	protein_coding	15124.4	-0.386996	0.0786812	-4.91853	8.71958e-07	4.62283e-05
	2610035D17Rik	ENSMUSG00000087259	lincRNA	410.253	-0.3876	0.106181	-3.65036	0.000261877	0.00479798
	Dnajc22	ENSMUSG00000038009	protein_coding	56.3175	-0.387894	0.139015	-2.7903	0.00526585	0.0436079
	Sfxn1	ENSMUSG00000021474	protein_coding	6283.84	-0.38799	0.0694999	-5.5826	2.3695e-08	2.04392e-06
	Filip1	ENSMUSG00000034898	protein_coding	1997.32	-0.388011	0.108406	-3.57922	0.000344617	0.00594541
	Kat5	ENSMUSG00000024926	protein_coding	2872.07	-0.388018	0.0738215	-5.25616	1.47095e-07	1.02058e-05
	Gm12031	ENSMUSG00000085035	lincRNA	36.5046	-0.388051	0.138319	-2.80548	0.00502423	0.0421683
	Zfp85	ENSMUSG00000058331	protein_coding	311.476	-0.388409	0.114387	-3.39558	0.000684832	0.00981901
	Edaradd	ENSMUSG00000095105	protein_coding	212.763	-0.38846	0.139429	-2.78608	0.005335	0.0439962
	Dnaaf3	ENSMUSG00000055809	protein_coding	399.456	-0.388646	0.12744	-3.04964	0.00229119	0.0240071
	Cfap61	ENSMUSG00000037143	protein_coding	54.0492	-0.389094	0.139938	-2.78048	0.00542789	0.0444424
	Med11	ENSMUSG00000018923	protein_coding	1305.4	-0.389119	0.0979482	-3.9727	7.10628e-05	0.00177566
	Gm12966	ENSMUSG00000070729	processed_pseudogene	479.217	-0.389343	0.100407	-3.87765	0.000105469	0.0024182
	Zan	ENSMUSG00000079173	protein_coding	51.6694	-0.390362	0.139547	-2.79735	0.00515229	0.0429349
	Gm29017	ENSMUSG00000101586	antisense	36.3233	-0.390492	0.136704	-2.85647	0.00428376	0.0380202
	Wdr17	ENSMUSG00000039375	protein_coding	289.319	-0.390566	0.106359	-3.67215	0.000240516	0.00448383
	BC022960	ENSMUSG00000081137	transcribed_processed_pseudogene	238.215	-0.391407	0.116784	-3.35154	0.000803643	0.0111241
	Ccdc28b	ENSMUSG00000028795	protein_coding	526.098	-0.391815	0.105703	-3.70677	0.000209922	0.00408529
	Gm37829	ENSMUSG00000104453	TEC	244.792	-0.392365	0.132412	-2.96321	0.00304452	0.0296608
	Zfp667	ENSMUSG00000054893	protein_coding	538.93	-0.392566	0.0901696	-4.35364	1.33893e-05	0.000455579
	Chrna1	ENSMUSG00000027107	protein_coding	114.075	-0.392733	0.132815	-2.95699	0.00310655	0.030118
	Gm27544	ENSMUSG00000098979	misc_RNA	999.783	-0.393137	0.129975	-3.02471	0.0024887	0.0255236
	Synb	ENSMUSG00000047977	protein_coding	136.305	-0.393348	0.135573	-2.90136	0.00371544	0.0344916
	Gm26909	ENSMUSG00000097839	lincRNA	134.548	-0.3937	0.13599	-2.89508	0.00379067	0.0348654
	Stmn4	ENSMUSG00000022044	protein_coding	712.562	-0.393926	0.134346	-2.93218	0.00336587	0.0318579
	Ccdc141	ENSMUSG00000044033	protein_coding	486.908	-0.394647	0.0956339	-4.12664	3.68094e-05	0.00102873
	Zfp414	ENSMUSG00000073423	protein_coding	1125.71	-0.394713	0.102835	-3.8383	0.000123887	0.00275347
	Snora57	ENSMUSG00000070167	snoRNA	378.84	-0.395866	0.114953	-3.44371	0.000573796	0.0086302
	Gm26945	ENSMUSG00000098061	lincRNA	106.346	-0.396394	0.132504	-2.99156	0.00277558	0.0276291
	Ddx26b	ENSMUSG00000035967	protein_coding	5347.7	-0.396694	0.0754597	-5.25702	1.46405e-07	1.02023e-05
	Ccnl1	ENSMUSG00000027829	protein_coding	8065.79	-0.396959	0.0677476	-5.85938	4.64586e-09	4.72221e-07
	Smim7	ENSMUSG00000044600	protein_coding	4141.48	-0.398544	0.0653411	-6.09944	1.06444e-09	1.22204e-07
	Nat2	ENSMUSG00000051147	protein_coding	201.162	-0.399308	0.121739	-3.28003	0.00103796	0.0134884
	Depdc7	ENSMUSG00000027173	protein_coding	125.464	-0.40006	0.130357	-3.06895	0.00214811	0.0228682
	Hccs	ENSMUSG00000031352	protein_coding	2224.94	-0.400552	0.0777556	-5.15142	2.58521e-07	1.65538e-05
	Rdm1	ENSMUSG00000010362	protein_coding	553.852	-0.401073	0.115099	-3.48459	0.000492898	0.00770662
	Atrip	ENSMUSG00000025646	protein_coding	115.116	-0.401602	0.132602	-3.02863	0.00245668	0.0252927
	D030055H07Rik	ENSMUSG00000086296	antisense	1612.43	-0.401712	0.115038	-3.49199	0.000479445	0.00756026
	Snora68	ENSMUSG00000077563	snoRNA	144.306	-0.401968	0.126551	-3.17633	0.00149154	0.017605
	Rdh12	ENSMUSG00000021123	protein_coding	95.7319	-0.403008	0.13588	-2.96591	0.00301787	0.0294732
	Napepld	ENSMUSG00000044968	protein_coding	932.18	-0.403038	0.122036	-3.30262	0.000957873	0.0127381
	Ptrh2	ENSMUSG00000072582	protein_coding	3240.7	-0.403562	0.0694949	-5.80707	6.35738e-09	6.34069e-07
	Pacsin3	ENSMUSG00000027257	protein_coding	1695.62	-0.403762	0.0914296	-4.41609	1.00501e-05	0.000359594
	Mrps36	ENSMUSG00000061474	protein_coding	1087.55	-0.404685	0.0922435	-4.38714	1.14852e-05	0.000401051
	2900076A07Rik	ENSMUSG00000097277	lincRNA	599.352	-0.405001	0.115445	-3.50817	0.000451192	0.00718576
	Dpp7	ENSMUSG00000026958	protein_coding	830.11	-0.405892	0.103839	-3.90886	9.27335e-05	0.00218914
	Gm4419	ENSMUSG00000097055	lincRNA	132.359	-0.406592	0.132319	-3.07282	0.00212049	0.0226346
	Tyr	ENSMUSG00000004651	protein_coding	115.623	-0.407239	0.133546	-3.04942	0.00229281	0.0240083
	Gucy1b3	ENSMUSG00000028005	protein_coding	170.697	-0.407877	0.121694	-3.35167	0.000803256	0.0111241
	Pf4	ENSMUSG00000029373	protein_coding	399.968	-0.408127	0.131491	-3.10384	0.00191029	0.0210674
	Tcp11l1	ENSMUSG00000027175	protein_coding	977.023	-0.408625	0.0873476	-4.67815	2.89469e-06	0.000126212
	Tex9	ENSMUSG00000090626	protein_coding	2495.04	-0.408854	0.0656762	-6.2253	4.80641e-10	5.85502e-08
	Cd1d1	ENSMUSG00000028076	protein_coding	377.763	-0.409282	0.107201	-3.81789	0.000134597	0.00293429
	2410002F23Rik	ENSMUSG00000045411	protein_coding	10366.9	-0.40952	0.0834023	-4.91017	9.09976e-07	4.79254e-05
	Snora33	ENSMUSG00000070063	snoRNA	119.768	-0.410383	0.134794	-3.04451	0.00233061	0.0242956
	Spop	ENSMUSG00000057522	protein_coding	5694.35	-0.410799	0.0648163	-6.3379	2.32923e-10	3.02194e-08
	Hexim1	ENSMUSG00000048878	protein_coding	2028.46	-0.411147	0.0844522	-4.86839	1.12509e-06	5.70731e-05
	Gm6472	ENSMUSG00000095597	transcribed_processed_pseudogene	4687.71	-0.411388	0.117158	-3.51138	0.000445784	0.00712093
	Spire2	ENSMUSG00000010154	protein_coding	419.416	-0.41218	0.114822	-3.58972	0.000331037	0.00576084
	Mettl3	ENSMUSG00000022160	protein_coding	3124.09	-0.412289	0.0861711	-4.78454	1.71378e-06	8.06738e-05
	A230050P20Rik	ENSMUSG00000038884	protein_coding	61.8284	-0.41245	0.139142	-2.96423	0.00303438	0.0295926
	Rab6b	ENSMUSG00000032549	protein_coding	1775.92	-0.412522	0.103661	-3.97953	6.90504e-05	0.00174077
	Dnah7a	ENSMUSG00000096141	protein_coding	144.819	-0.412548	0.129521	-3.18518	0.00144666	0.0172025
	4930422M22Rik	ENSMUSG00000100281	antisense	52.7132	-0.413016	0.139764	-2.9551	0.00312568	0.0302484
	Hist1h4j	ENSMUSG00000067455	protein_coding	52.7305	-0.413271	0.135846	-3.04221	0.00234848	0.024415
	Dtx3l	ENSMUSG00000049502	protein_coding	674.394	-0.41381	0.105396	-3.92622	8.62895e-05	0.00206448
	Mbip	ENSMUSG00000021028	protein_coding	1709.17	-0.41382	0.0847101	-4.88513	1.03358e-06	5.33782e-05
	Gm14117	ENSMUSG00000042938	processed_pseudogene	184.501	-0.41408	0.125375	-3.30273	0.000957488	0.0127381
	Pomc	ENSMUSG00000020660	protein_coding	96.7423	-0.41446	0.139826	-2.9641	0.00303566	0.0295926
	Wnt7a	ENSMUSG00000030093	protein_coding	981.884	-0.415768	0.108144	-3.84459	0.000120755	0.0026989
	Trmt112	ENSMUSG00000038812	protein_coding	2714.35	-0.416341	0.0812362	-5.12507	2.97425e-07	1.86379e-05
	Cep70	ENSMUSG00000056267	protein_coding	1597.18	-0.416981	0.0803297	-5.19086	2.09323e-07	1.38605e-05
	AF357399	ENSMUSG00000077711	snoRNA	97.656	-0.417023	0.132824	-3.13968	0.00169134	0.0193064
	Kcnab3	ENSMUSG00000018470	protein_coding	94.5183	-0.417265	0.135694	-3.07505	0.00210466	0.0224957
	Pole2	ENSMUSG00000020974	protein_coding	2819.71	-0.417364	0.0778427	-5.36162	8.24769e-08	6.20833e-06
	Neil3	ENSMUSG00000039396	protein_coding	1928.1	-0.417427	0.0674982	-6.18426	6.23936e-10	7.4863e-08
	Celsr3	ENSMUSG00000023473	protein_coding	843.19	-0.417486	0.132496	-3.15093	0.00162754	0.018739
	Fgf8	ENSMUSG00000025219	protein_coding	696.051	-0.41831	0.124321	-3.36476	0.00076609	0.0107859
	Gm26792	ENSMUSG00000096996	lincRNA	290.023	-0.418448	0.107462	-3.89391	9.86422e-05	0.00229465
	4930503L19Rik	ENSMUSG00000044906	protein_coding	3996.37	-0.419729	0.0779495	-5.38463	7.25946e-08	5.55877e-06
	Prune2	ENSMUSG00000039126	protein_coding	114.01	-0.420475	0.139384	-3.01666	0.00255573	0.026027
	Mrpl27	ENSMUSG00000024414	protein_coding	1668.53	-0.42054	0.0863863	-4.86813	1.12658e-06	5.70731e-05
	AA474331	ENSMUSG00000096687	protein_coding	1000.36	-0.421996	0.0930656	-4.5344	5.77687e-06	0.000227623
	Tmem132b	ENSMUSG00000070498	protein_coding	127.403	-0.422119	0.13896	-3.0377	0.00238393	0.0247352
	Gm27010	ENSMUSG00000098183	lincRNA	475.142	-0.422404	0.109655	-3.85213	0.000117096	0.00262445
	Sepsecs	ENSMUSG00000029173	protein_coding	1492.92	-0.422982	0.0768678	-5.50272	3.73978e-08	3.0922e-06
	Slc35g2	ENSMUSG00000070287	protein_coding	176.424	-0.423651	0.124284	-3.40873	0.000652671	0.00948573
	Cgn	ENSMUSG00000068876	protein_coding	1066.91	-0.424285	0.111783	-3.79562	0.000147273	0.00311695
	Shtn1	ENSMUSG00000041362	protein_coding	499.326	-0.424428	0.111646	-3.80156	0.000143789	0.00306699
	Tceal6	ENSMUSG00000031409	protein_coding	30.1145	-0.425053	0.133066	-3.19431	0.00140168	0.0168815
	Rap1gap	ENSMUSG00000041351	protein_coding	302.905	-0.425093	0.126434	-3.36218	0.000773289	0.0108342
	Gng7	ENSMUSG00000048240	protein_coding	359.822	-0.425155	0.116005	-3.66498	0.000247354	0.00458986
	Thap6	ENSMUSG00000102644	unitary_pseudogene	1068.6	-0.425337	0.0877815	-4.8454	1.26357e-06	6.28164e-05
	2610316D01Rik	ENSMUSG00000097040	processed_transcript	129.455	-0.4273	0.139244	-3.06871	0.00214985	0.0228716
	Mapk8ip2	ENSMUSG00000022619	protein_coding	2358.97	-0.42741	0.119414	-3.57922	0.000344624	0.00594541
	Gm5532	ENSMUSG00000073535	lincRNA	56.5518	-0.42781	0.134477	-3.18127	0.00146629	0.0173583
	Hist3h2ba	ENSMUSG00000056895	protein_coding	291.699	-0.428379	0.138106	-3.10182	0.00192335	0.0211441
	Ctsl	ENSMUSG00000021477	protein_coding	6296.81	-0.428424	0.06538	-6.55283	5.64557e-11	8.49925e-09
	Slc13a4	ENSMUSG00000029843	protein_coding	117.84	-0.428425	0.132197	-3.2408	0.00119196	0.0150307
	Trpm2	ENSMUSG00000009292	protein_coding	150.063	-0.428466	0.13824	-3.09944	0.00193885	0.0212501
	Zc3h7a	ENSMUSG00000037965	protein_coding	4665.27	-0.428556	0.0661115	-6.48233	9.03171e-11	1.28686e-08
	Neto1	ENSMUSG00000050321	protein_coding	39.4765	-0.428896	0.13894	-3.08692	0.00202242	0.0218509
	Stxbp2	ENSMUSG00000004626	protein_coding	1627.4	-0.429616	0.0751774	-5.7147	1.099e-08	1.02561e-06
	Atpaf1	ENSMUSG00000028710	protein_coding	2066.51	-0.429829	0.0784284	-5.48053	4.24053e-08	3.45257e-06
	Hint2	ENSMUSG00000028470	protein_coding	581.412	-0.430562	0.0928844	-4.63546	3.56152e-06	0.000149565
	Myo5c	ENSMUSG00000033590	protein_coding	138.521	-0.431857	0.139506	-3.09562	0.00196401	0.0213863
	Chst1	ENSMUSG00000027221	protein_coding	605.2	-0.432234	0.117647	-3.674	0.00023878	0.00446712
	Dolpp1	ENSMUSG00000026856	protein_coding	2176.72	-0.433119	0.0835932	-5.18127	2.20377e-07	1.44723e-05
	Sypl2	ENSMUSG00000027887	protein_coding	102.81	-0.434125	0.13994	-3.10222	0.00192074	0.0211428
	Syt3	ENSMUSG00000030731	protein_coding	208.647	-0.434469	0.119741	-3.6284	0.00028518	0.00515975
	Zfp773	ENSMUSG00000063535	protein_coding	247.478	-0.43524	0.114345	-3.80638	0.000141014	0.00302694
	Fbxo44	ENSMUSG00000029001	protein_coding	1090.42	-0.435541	0.117379	-3.71056	0.000206799	0.00403435
	Dennd1c	ENSMUSG00000002668	protein_coding	303.85	-0.435789	0.115346	-3.77809	0.000158036	0.00330529
	Gm37214	ENSMUSG00000104022	sense_intronic	225.587	-0.436984	0.136334	-3.20523	0.00134953	0.016402
	Gm20507	ENSMUSG00000092412	processed_transcript	45.0537	-0.437253	0.13993	-3.12481	0.0017792	0.0201184
	Qprt	ENSMUSG00000030674	protein_coding	725.541	-0.438156	0.107966	-4.05827	4.9438e-05	0.00132371
	Gprin1	ENSMUSG00000069227	protein_coding	889.4	-0.438483	0.0967655	-4.5314	5.85938e-06	0.000230305
	Zfr2	ENSMUSG00000034949	protein_coding	260.296	-0.438918	0.137235	-3.19829	0.00138247	0.0167385
	Nap1l2	ENSMUSG00000082229	protein_coding	264.773	-0.439747	0.116003	-3.79084	0.000150139	0.00316919
	Phpt1	ENSMUSG00000036504	protein_coding	251.638	-0.439917	0.115815	-3.79844	0.000145608	0.00309806
	Snap25	ENSMUSG00000027273	protein_coding	201.519	-0.439927	0.132002	-3.33272	0.000860001	0.0116601
	Dnajc12	ENSMUSG00000036764	protein_coding	299.401	-0.441436	0.113074	-3.90397	9.46271e-05	0.00221742
	Dnase2a	ENSMUSG00000003812	protein_coding	402.38	-0.441509	0.103239	-4.27657	1.89795e-05	0.000592841
	Fzd6	ENSMUSG00000022297	protein_coding	754.165	-0.44181	0.110086	-4.01333	5.98691e-05	0.00154344
	Tprkb	ENSMUSG00000054226	protein_coding	2023.03	-0.443717	0.0844387	-5.2549	1.48108e-07	1.02316e-05
	Parp11	ENSMUSG00000037997	protein_coding	2138.69	-0.444144	0.085237	-5.21069	1.88139e-07	1.26148e-05
	Gsta4	ENSMUSG00000032348	protein_coding	2786.94	-0.44439	0.101196	-4.39138	1.12633e-05	0.000396237
	Ahrr	ENSMUSG00000021575	protein_coding	302.53	-0.444569	0.117445	-3.78534	0.000153501	0.00322313
	Srsf5	ENSMUSG00000021134	protein_coding	31052	-0.445211	0.0781363	-5.69787	1.21311e-08	1.119e-06
	Rsrp1	ENSMUSG00000037266	protein_coding	13112.9	-0.445213	0.0979952	-4.54321	5.5404e-06	0.000219389
	1810014B01Rik	ENSMUSG00000097412	lincRNA	267.738	-0.445241	0.104959	-4.24206	2.21476e-05	0.000671923
	1700048O20Rik	ENSMUSG00000043773	protein_coding	745.613	-0.445409	0.0837795	-5.31645	1.05811e-07	7.71019e-06
	Zfp882	ENSMUSG00000089857	protein_coding	657.141	-0.445966	0.0864346	-5.15958	2.47504e-07	1.60556e-05
	Gm20678	ENSMUSG00000093760	processed_pseudogene	410.204	-0.446291	0.124275	-3.59117	0.000329199	0.00574376
	Scn11a	ENSMUSG00000034115	protein_coding	167.643	-0.447087	0.137999	-3.23978	0.0011962	0.0150307
	Gstt2	ENSMUSG00000033318	protein_coding	143.956	-0.447204	0.133631	-3.34655	0.000818254	0.0112445
	Gm7173	ENSMUSG00000073077	protein_coding	97.4382	-0.448077	0.134973	-3.31975	0.00090097	0.0121024
	Agtr1a	ENSMUSG00000049115	protein_coding	105.461	-0.448171	0.132374	-3.38565	0.000710098	0.0101357
	C230035I16Rik	ENSMUSG00000085024	lincRNA	131.355	-0.448298	0.135934	-3.29792	0.000974049	0.0128568
	Glrx	ENSMUSG00000021591	protein_coding	522.282	-0.449726	0.10404	-4.32262	1.5419e-05	0.000514761
	Chd8	ENSMUSG00000053754	protein_coding	8676.46	-0.450069	0.0816186	-5.51429	3.50194e-08	2.92586e-06
	Mir17hg	ENSMUSG00000089726	lincRNA	5764.33	-0.45056	0.112241	-4.01421	5.96453e-05	0.00154016
	Pou3f4	ENSMUSG00000056854	protein_coding	468.86	-0.450572	0.130648	-3.44876	0.000563176	0.00849364
	Gm17494	ENSMUSG00000057359	processed_transcript	171.5	-0.451868	0.130587	-3.46029	0.00053959	0.00820743
	Fam120b	ENSMUSG00000014763	protein_coding	2463.27	-0.45227	0.0742683	-6.08968	1.13137e-09	1.28046e-07
	Hmgcs1	ENSMUSG00000093930	protein_coding	33583.2	-0.453644	0.0781511	-5.80471	6.44794e-09	6.39107e-07
	Abcc5	ENSMUSG00000022822	protein_coding	5210.62	-0.453741	0.0850948	-5.33219	9.70377e-08	7.16911e-06
	2010110K18Rik	ENSMUSG00000097755	lincRNA	335.746	-0.453841	0.106921	-4.24463	2.18954e-05	0.000666808
	4930447C04Rik	ENSMUSG00000021098	protein_coding	301.348	-0.454601	0.115233	-3.94505	7.97817e-05	0.00193783
	Zbtb46	ENSMUSG00000027583	protein_coding	1402.24	-0.456672	0.0798613	-5.71832	1.07584e-08	1.0099e-06
	Ccdc37	ENSMUSG00000048794	protein_coding	73.5499	-0.45685	0.1387	-3.29381	0.000988401	0.0129818
	Cdh7	ENSMUSG00000026312	protein_coding	643.838	-0.457029	0.0968223	-4.72029	2.35507e-06	0.000105499
	Rnf220	ENSMUSG00000028677	protein_coding	5495.94	-0.457908	0.0849025	-5.39333	6.91622e-08	5.33184e-06
	Nrip3	ENSMUSG00000034825	protein_coding	46.6681	-0.458049	0.139722	-3.27828	0.00104442	0.0135503
	Gm16973	ENSMUSG00000097743	lincRNA	933.045	-0.459069	0.0959397	-4.78498	1.71003e-06	8.06738e-05
	Gm15541	ENSMUSG00000087371	antisense	640.165	-0.459123	0.130146	-3.52777	0.000419077	0.00679867
	H2-T23	ENSMUSG00000067212	protein_coding	98.5977	-0.460224	0.134887	-3.41192	0.000645068	0.00940951
	Clk4	ENSMUSG00000020385	protein_coding	5135.09	-0.460874	0.0721053	-6.39168	1.64072e-10	2.18189e-08
	Pax8	ENSMUSG00000026976	protein_coding	40.0605	-0.460895	0.129565	-3.55724	0.000374768	0.00626235
	Zfp580	ENSMUSG00000055633	protein_coding	510.039	-0.461552	0.119744	-3.8545	0.000115966	0.0026028
	Snora28	ENSMUSG00000064493	snoRNA	182.85	-0.461923	0.123097	-3.7525	0.000175081	0.00357281
	Taf1d	ENSMUSG00000031939	protein_coding	4129.71	-0.462008	0.0926715	-4.98544	6.1822e-07	3.36708e-05
	Tceal1	ENSMUSG00000049536	protein_coding	372.435	-0.463551	0.115689	-4.00688	6.15271e-05	0.00157854
	Srsf6	ENSMUSG00000016921	protein_coding	39359.4	-0.463989	0.0648934	-7.15002	8.67631e-13	1.75261e-10
	Trim13	ENSMUSG00000035235	protein_coding	388.187	-0.46417	0.103992	-4.46352	8.06254e-06	0.000300612
	Pcsk4	ENSMUSG00000020131	protein_coding	280.782	-0.464547	0.11864	-3.91559	9.0184e-05	0.00213842
	Zfp595	ENSMUSG00000057842	protein_coding	405.673	-0.464641	0.107843	-4.3085	1.64368e-05	0.0005353
	Pianp	ENSMUSG00000030329	protein_coding	79.9574	-0.464754	0.139653	-3.32793	0.000874932	0.0118123
	Gm11627	ENSMUSG00000078640	protein_coding	332.09	-0.464896	0.135194	-3.43872	0.000584464	0.00874942
	Atp4a	ENSMUSG00000005553	protein_coding	72.949	-0.465032	0.139764	-3.32726	0.000877033	0.0118307
	Mzf1	ENSMUSG00000030380	protein_coding	339.14	-0.46538	0.125572	-3.70607	0.000210497	0.00409149
	Gm38393	ENSMUSG00000000948	protein_coding	1112.19	-0.467566	0.119617	-3.90886	9.27346e-05	0.00218914
	A730017C20Rik	ENSMUSG00000050875	protein_coding	703.991	-0.468468	0.112029	-4.18169	2.89356e-05	0.000839553
	Ccdc9	ENSMUSG00000041375	protein_coding	2810.18	-0.468629	0.0868477	-5.39598	6.81487e-08	5.27921e-06
	Ccdc142	ENSMUSG00000079511	protein_coding	84.3461	-0.469492	0.134923	-3.4797	0.000501977	0.00779996
	Kcnn2	ENSMUSG00000054477	protein_coding	125.137	-0.470052	0.12857	-3.65599	0.000256192	0.0047175
	Ap1s3	ENSMUSG00000054702	protein_coding	587.835	-0.471054	0.101289	-4.65059	3.30987e-06	0.000141986
	Igsf11	ENSMUSG00000022790	protein_coding	349.625	-0.472596	0.135229	-3.49478	0.000474448	0.00748886
	Clstn3	ENSMUSG00000008153	protein_coding	761.032	-0.472631	0.109032	-4.33478	1.45905e-05	0.000490179
	Msmo1	ENSMUSG00000031604	protein_coding	8125.29	-0.473385	0.0899008	-5.26564	1.39703e-07	9.8736e-06
	Usp11	ENSMUSG00000031066	protein_coding	4634.18	-0.473845	0.0739917	-6.40403	1.51327e-10	2.04162e-08
	Pcsk9	ENSMUSG00000044254	protein_coding	568.848	-0.474171	0.112056	-4.23157	2.32062e-05	0.000698727
	Fam155a	ENSMUSG00000079157	protein_coding	47.8246	-0.477837	0.135686	-3.52163	0.000428903	0.00690659
	Epb4.1l4aos	ENSMUSG00000087590	lincRNA	946.603	-0.478618	0.112436	-4.2568	2.07377e-05	0.000637633
	Mak	ENSMUSG00000021363	protein_coding	145.126	-0.480374	0.124099	-3.8709	0.000108436	0.00246931
	Stk33	ENSMUSG00000031027	protein_coding	87.3036	-0.480403	0.139934	-3.43307	0.000596791	0.00888257
	Gm26764	ENSMUSG00000097667	lincRNA	128.17	-0.482092	0.129685	-3.7174	0.000201285	0.00395094
	Shisa7	ENSMUSG00000053550	protein_coding	310.022	-0.482248	0.133676	-3.6076	0.000309046	0.00546758
	Zbtb8b	ENSMUSG00000048485	protein_coding	103.642	-0.482308	0.138338	-3.48644	0.000489493	0.00766567
	E130307A14Rik	ENSMUSG00000087177	processed_transcript	892.289	-0.482787	0.116367	-4.14885	3.34148e-05	0.00094545
	2004-09-01	ENSMUSG00000020486	protein_coding	206.942	-0.483217	0.131401	-3.67742	0.000235601	0.00442842
	Pttg1	ENSMUSG00000020415	protein_coding	1056.39	-0.484946	0.0923793	-5.24952	1.525e-07	1.04896e-05
	Ttll7	ENSMUSG00000036745	protein_coding	305.842	-0.485778	0.115133	-4.21927	2.45096e-05	0.000729708
	Rian	ENSMUSG00000097451	processed_transcript	38273.7	-0.486364	0.0802143	-6.06331	1.3335e-09	1.48811e-07
	Scube2	ENSMUSG00000007279	protein_coding	84.9986	-0.487565	0.1366	-3.5693	0.000357943	0.00607019
	Rbm24	ENSMUSG00000038132	protein_coding	302.024	-0.488532	0.10858	-4.49927	6.81888e-06	0.000258469
	Rgs7	ENSMUSG00000026527	protein_coding	70.7895	-0.490394	0.139938	-3.50437	0.000457696	0.00726704
	Ccdc14	ENSMUSG00000022833	protein_coding	2236.42	-0.490501	0.0782841	-6.26566	3.71258e-10	4.57682e-08
	Gm37760	ENSMUSG00000102719	TEC	67.3353	-0.490943	0.137899	-3.56016	0.000370624	0.00621263
	2810403D21Rik	ENSMUSG00000086629	processed_transcript	324.414	-0.49143	0.123644	-3.97454	7.05145e-05	0.00176929
	Stap2	ENSMUSG00000038781	protein_coding	251.211	-0.491461	0.112174	-4.38124	1.18007e-05	0.000410274
	Zfp286	ENSMUSG00000047342	protein_coding	1001.74	-0.492767	0.0879556	-5.60245	2.11342e-08	1.84295e-06
	Prdx5	ENSMUSG00000024953	protein_coding	2060.51	-0.494144	0.0785654	-6.28959	3.18316e-10	4.03149e-08
	Magohb	ENSMUSG00000030188	protein_coding	890.268	-0.497039	0.092839	-5.35378	8.61354e-08	6.45328e-06
	Mrpl33	ENSMUSG00000106918	protein_coding	1800.03	-0.497384	0.0765007	-6.5017	7.942e-11	1.1735e-08
	Tmem50a	ENSMUSG00000028822	protein_coding	2027.9	-0.497763	0.0807726	-6.16251	7.15987e-10	8.52666e-08
	Cuedc2	ENSMUSG00000036748	protein_coding	3461.65	-0.500759	0.0867596	-5.7718	7.84314e-09	7.67858e-07
	Snhg14	ENSMUSG00000100826	processed_transcript	2446.47	-0.500881	0.0992081	-5.04879	4.44611e-07	2.60849e-05
	Scn2b	ENSMUSG00000070304	protein_coding	429.901	-0.503606	0.11031	-4.56536	4.98627e-06	0.000200936
	Mcmdc2	ENSMUSG00000046101	protein_coding	192.309	-0.503907	0.124389	-4.05108	5.09828e-05	0.00135372
	1190002F15Rik	ENSMUSG00000098318	lincRNA	549.727	-0.504767	0.123485	-4.08768	4.35706e-05	0.00118248
	Gstt1	ENSMUSG00000001663	protein_coding	62.1328	-0.504798	0.139949	-3.60702	0.000309737	0.00546917
	Creb3l4	ENSMUSG00000027938	protein_coding	209.716	-0.506189	0.120848	-4.18863	2.80637e-05	0.000817228
	Car14	ENSMUSG00000038526	protein_coding	2894.16	-0.506336	0.06984	-7.24995	4.16935e-13	8.75453e-11
	Gmnn	ENSMUSG00000006715	protein_coding	4856.6	-0.508053	0.0702558	-7.23148	4.77756e-13	9.90133e-11
	Sult4a1	ENSMUSG00000018865	protein_coding	467.772	-0.5082	0.100162	-5.07381	3.89933e-07	2.33667e-05
	Pgbd1	ENSMUSG00000055313	protein_coding	686.047	-0.510512	0.102818	-4.96521	6.86285e-07	3.69991e-05
	Zfp317	ENSMUSG00000057551	protein_coding	2103.6	-0.511947	0.0751347	-6.81373	9.51028e-12	1.56459e-09
	Hap1	ENSMUSG00000006930	protein_coding	3531.04	-0.512976	0.124522	-4.11955	3.79614e-05	0.00105284
	Atxn1	ENSMUSG00000046876	protein_coding	234.82	-0.514531	0.132893	-3.87177	0.000108048	0.00246672
	Rsad1	ENSMUSG00000039096	protein_coding	708.053	-0.515123	0.086207	-5.97541	2.29507e-09	2.44165e-07
	Stat4	ENSMUSG00000062939	protein_coding	437.209	-0.515424	0.129365	-3.98425	6.76941e-05	0.0017147
	Syngr1	ENSMUSG00000022415	protein_coding	239.551	-0.517923	0.118282	-4.37872	1.1938e-05	0.000414146
	BC051077	ENSMUSG00000097163	lincRNA	509.836	-0.51866	0.124993	-4.14952	3.33177e-05	0.000944377
	Rimbp2	ENSMUSG00000029420	protein_coding	160.685	-0.520363	0.135916	-3.82857	0.000128889	0.00283308
	Zfp169	ENSMUSG00000050954	protein_coding	651.765	-0.520488	0.10671	-4.87758	1.07394e-06	5.49295e-05
	Hist1h1c	ENSMUSG00000036181	protein_coding	272.108	-0.522803	0.128117	-4.08066	4.49071e-05	0.00121257
	Tbce	ENSMUSG00000039233	protein_coding	2250.33	-0.523654	0.0715141	-7.32239	2.43593e-13	5.25306e-11
	Smim19	ENSMUSG00000031534	protein_coding	551.645	-0.524205	0.102047	-5.13688	2.79336e-07	1.76891e-05
	2810021J22Rik	ENSMUSG00000020491	protein_coding	1048.26	-0.524705	0.0795798	-6.59344	4.29744e-11	6.65811e-09
	E130102H24Rik	ENSMUSG00000086782	lincRNA	97.5429	-0.52668	0.139024	-3.7884	0.000151621	0.00319205
	Pipox	ENSMUSG00000017453	protein_coding	455.871	-0.528113	0.129937	-4.06439	4.8159e-05	0.00129381
	Gm24455	ENSMUSG00000065282	snoRNA	325.215	-0.528335	0.105833	-4.99214	5.9713e-07	3.29723e-05
	Zdhhc2	ENSMUSG00000039470	protein_coding	807.13	-0.52951	0.119465	-4.43235	9.32118e-06	0.000336533
	Spag16	ENSMUSG00000053153	protein_coding	285.157	-0.530278	0.113431	-4.67489	2.9411e-06	0.000127886
	H2-Q7	ENSMUSG00000060550	protein_coding	1227.84	-0.530483	0.103787	-5.11129	3.19969e-07	1.99456e-05
	C330021F23Rik	ENSMUSG00000065952	protein_coding	274.356	-0.531377	0.120928	-4.39418	1.11194e-05	0.000392573
	Tinf2	ENSMUSG00000007589	protein_coding	3532.01	-0.532667	0.0683437	-7.79395	6.49481e-15	1.88444e-12
	Syn1	ENSMUSG00000037217	protein_coding	220.217	-0.533343	0.123518	-4.31794	1.57495e-05	0.000519278
	Mirg	ENSMUSG00000097391	lincRNA	1901.57	-0.537025	0.109632	-4.89843	9.66073e-07	5.05462e-05
	H2-Q4	ENSMUSG00000035929	protein_coding	725.107	-0.537316	0.114484	-4.6934	2.68708e-06	0.000119444
	Ccl27a	ENSMUSG00000073888	protein_coding	650.622	-0.537341	0.112907	-4.75914	1.94421e-06	8.99296e-05
	Clk1	ENSMUSG00000026034	protein_coding	9192.79	-0.537415	0.065384	-8.21937	2.04569e-16	6.94576e-14
	Cyp4f15	ENSMUSG00000073424	protein_coding	344.77	-0.53926	0.123611	-4.36256	1.28549e-05	0.000441159
	Slc45a3	ENSMUSG00000026435	protein_coding	781.679	-0.539639	0.106585	-5.063	4.12717e-07	2.43931e-05
	Gtf2ird2	ENSMUSG00000015942	protein_coding	762.172	-0.540892	0.0981383	-5.51153	3.55722e-08	2.95657e-06
	Cdkn1b	ENSMUSG00000003031	protein_coding	3443.87	-0.541079	0.0839256	-6.44713	1.13991e-10	1.55476e-08
	Mapk15	ENSMUSG00000063704	protein_coding	138.188	-0.541674	0.138685	-3.90577	9.39239e-05	0.00221068
	Sox1	ENSMUSG00000096014	protein_coding	4649.99	-0.546511	0.0944437	-5.78663	7.18119e-09	7.07391e-07
	Emc9	ENSMUSG00000022217	protein_coding	111.841	-0.547108	0.131346	-4.1654	3.10812e-05	0.000892075
	Fam189a2	ENSMUSG00000071604	protein_coding	203.37	-0.549428	0.120607	-4.55553	5.22538e-06	0.000207947
	1110034G24Rik	ENSMUSG00000044991	protein_coding	358.565	-0.550799	0.117398	-4.69172	2.70922e-06	0.000120094
	Kcnt2	ENSMUSG00000052726	protein_coding	214.016	-0.551582	0.116733	-4.72514	2.29955e-06	0.000104251
	H2-K1	ENSMUSG00000061232	protein_coding	1976.75	-0.553793	0.115265	-4.80454	1.5511e-06	7.47809e-05
	Tmem141	ENSMUSG00000026939	protein_coding	258.567	-0.554509	0.114109	-4.85946	1.17707e-06	5.90682e-05
	Zfp316	ENSMUSG00000046658	protein_coding	1153.8	-0.555342	0.0946549	-5.86703	4.43682e-09	4.55209e-07
	Ap3b2	ENSMUSG00000062444	protein_coding	493.7	-0.559147	0.132965	-4.20522	2.60823e-05	0.000766523
	Hist1h2be	ENSMUSG00000047246	protein_coding	95.1228	-0.56563	0.138501	-4.08393	4.42807e-05	0.00119768
	Rgcc	ENSMUSG00000022018	protein_coding	493.312	-0.566333	0.136429	-4.15112	3.30859e-05	0.000939475
	Flywch2	ENSMUSG00000023911	protein_coding	285.2	-0.568322	0.123411	-4.60513	4.12209e-06	0.000169537
	Tppp	ENSMUSG00000021573	protein_coding	151.877	-0.569701	0.126715	-4.49593	6.92655e-06	0.000261929
	Mettl17	ENSMUSG00000004561	protein_coding	1940.57	-0.575389	0.0754234	-7.62879	2.3697e-14	6.09931e-12
	Cirbp	ENSMUSG00000045193	protein_coding	2892.06	-0.57642	0.111819	-5.15495	2.53694e-07	1.63244e-05
	Camk1g	ENSMUSG00000016179	protein_coding	506.834	-0.577436	0.102624	-5.62674	1.83646e-08	1.61913e-06
	Tceal3	ENSMUSG00000044550	protein_coding	211.302	-0.581467	0.137802	-4.21958	2.44759e-05	0.000729708
	Arl5c	ENSMUSG00000038352	protein_coding	410.747	-0.58538	0.111658	-5.24264	1.58292e-07	1.08413e-05
	Gm17491	ENSMUSG00000097042	lincRNA	609.751	-0.586263	0.0993928	-5.89844	3.66954e-09	3.85253e-07
	Khk	ENSMUSG00000029162	protein_coding	164.983	-0.586811	0.124275	-4.72187	2.33682e-06	0.000105499
	Pccb	ENSMUSG00000032527	protein_coding	1510.29	-0.587913	0.0801675	-7.33355	2.24127e-13	4.96752e-11
	Calca	ENSMUSG00000030669	protein_coding	79.2839	-0.588714	0.137662	-4.27652	1.89837e-05	0.000592841
	Aass	ENSMUSG00000029695	protein_coding	353.253	-0.591831	0.110828	-5.34009	9.29023e-08	6.92773e-06
	Lipg	ENSMUSG00000053846	protein_coding	284.353	-0.596291	0.129266	-4.6129	3.97093e-06	0.000164531
	Zfp101	ENSMUSG00000055240	protein_coding	3844.08	-0.596834	0.0600921	-9.93198	3.02182e-23	2.00926e-20
	Rps27rt	ENSMUSG00000050621	protein_coding	281.183	-0.597208	0.108194	-5.51979	3.39407e-08	2.85066e-06
	Gem	ENSMUSG00000028214	protein_coding	64.5122	-0.599419	0.13918	-4.30679	1.65642e-05	0.000535986
	H2-Q5	ENSMUSG00000055413	polymorphic_pseudogene	72.8265	-0.599449	0.139772	-4.28875	1.79684e-05	0.000572334
	Chd3os	ENSMUSG00000043419	processed_transcript	669.199	-0.600144	0.0912761	-6.57504	4.86411e-11	7.46361e-09
	Cnpy1	ENSMUSG00000044681	protein_coding	197.433	-0.603377	0.136584	-4.41761	9.97981e-06	0.000358677
	Hdac10	ENSMUSG00000062906	protein_coding	831.864	-0.605279	0.0947295	-6.38956	1.66369e-10	2.19415e-08
	Ermn	ENSMUSG00000026830	protein_coding	88.7515	-0.605585	0.139667	-4.33593	1.45148e-05	0.000488666
	Pnpla3	ENSMUSG00000041653	protein_coding	144.065	-0.607201	0.134937	-4.49987	6.79949e-06	0.000258469
	Gng3	ENSMUSG00000071658	protein_coding	513.086	-0.615539	0.136559	-4.50751	6.55927e-06	0.000251014
	H2-Q6	ENSMUSG00000073409	protein_coding	232.906	-0.623037	0.117308	-5.31112	1.08955e-07	7.86747e-06
	Gm15421	ENSMUSG00000084235	transcribed_processed_pseudogene	349	-0.626865	0.117548	-5.33284	9.66898e-08	7.16911e-06
	Scn2a1	ENSMUSG00000075318	protein_coding	157.473	-0.627568	0.125508	-5.00023	5.7263e-07	3.20632e-05
	Tmem161b	ENSMUSG00000035762	protein_coding	1767.86	-0.631064	0.0788968	-7.9986	1.25842e-15	3.8619e-13
[truncated: 33 more rows]

## Sheet: PathwaysUP
Category	Term	Count	%	PValue	Genes	List Total	Pop Hits	Pop Total	Fold Enrichment	Bonferroni	Benjamini	FDR
KEGG_PATHWAY	mmu04510:Focal adhesion	39	3.79747	2.32852e-12	ENSMUSG00000062825, ENSMUSG00000031502, ENSMUSG00000031503, ENSMUSG00000040385, ENSMUSG00000020053, ENSMUSG00000001729, ENSMUSG00000029580, ENSMUSG00000020357, ENSMUSG00000028465, ENSMUSG00000029661, ENSMUSG00000039844, ENSMUSG00000039115, ENSMUSG00000062312, ENSMUSG00000034165, ENSMUSG00000029231, ENSMUSG00000026478, ENSMUSG00000058230, ENSMUSG00000031328, ENSMUSG00000022817, ENSMUSG00000001506,…	393	207	7720	3.701	5.91432e-10	5.91432e-10	3.03246e-09
KEGG_PATHWAY	mmu04115:p53 signaling pathway	22	2.14216	5.83415e-12	ENSMUSG00000025647, ENSMUSG00000040274, ENSMUSG00000019851, ENSMUSG00000027663, ENSMUSG00000020053, ENSMUSG00000025507, ENSMUSG00000003873, ENSMUSG00000020184, ENSMUSG00000028893, ENSMUSG00000024521, ENSMUSG00000022385, ENSMUSG00000000184, ENSMUSG00000020525, ENSMUSG00000002083, ENSMUSG00000019979, ENSMUSG00000020326, ENSMUSG00000034165, ENSMUSG00000047281, ENSMUSG00000023067, ENSMUSG00000002496,…	393	67	7720	6.45019	1.48186e-09	7.40932e-10	7.59799e-09
KEGG_PATHWAY	mmu04151:PI3K-Akt signaling pathway	41	3.99221	1.03067e-06	ENSMUSG00000040274, ENSMUSG00000031502, ENSMUSG00000048756, ENSMUSG00000031503, ENSMUSG00000020053, ENSMUSG00000020108, ENSMUSG00000003865, ENSMUSG00000007564, ENSMUSG00000001729, ENSMUSG00000020357, ENSMUSG00000015846, ENSMUSG00000035027, ENSMUSG00000029661, ENSMUSG00000039115, ENSMUSG00000029064, ENSMUSG00000034793, ENSMUSG00000034165, ENSMUSG00000029231, ENSMUSG00000023067, ENSMUSG00000002496,…	393	351	7720	2.29457	0.000261757	8.726e-05	0.00134228
KEGG_PATHWAY	mmu05205:Proteoglycans in cancer	26	2.53165	3.20907e-05	ENSMUSG00000062825, ENSMUSG00000048583, ENSMUSG00000040385, ENSMUSG00000020053, ENSMUSG00000031740, ENSMUSG00000001729, ENSMUSG00000029580, ENSMUSG00000035027, ENSMUSG00000029661, ENSMUSG00000062312, ENSMUSG00000023067, ENSMUSG00000028763, ENSMUSG00000031328, ENSMUSG00000022817, ENSMUSG00000001506, ENSMUSG00000042644, ENSMUSG00000001761, ENSMUSG00000027646, ENSMUSG00000020184, ENSMUSG00000009376,…	393	203	7720	2.51595	0.00811803	0.00203572	0.0417849
KEGG_PATHWAY	mmu05200:Pathways in cancer	40	3.89484	4.76263e-05	ENSMUSG00000009681, ENSMUSG00000040274, ENSMUSG00000031502, ENSMUSG00000025225, ENSMUSG00000031503, ENSMUSG00000020053, ENSMUSG00000026821, ENSMUSG00000021559, ENSMUSG00000031740, ENSMUSG00000026942, ENSMUSG00000021536, ENSMUSG00000001729, ENSMUSG00000035027, ENSMUSG00000032402, ENSMUSG00000015846, ENSMUSG00000062312, ENSMUSG00000006586, ENSMUSG00000029064, ENSMUSG00000044167, ENSMUSG00000029231,…	393	397	7720	1.97922	0.0120245	0.00241655	0.0620079
KEGG_PATHWAY	mmu04390:Hippo signaling pathway	20	1.94742	0.000214616	ENSMUSG00000061859, ENSMUSG00000062825, ENSMUSG00000009073, ENSMUSG00000040385, ENSMUSG00000025812, ENSMUSG00000055799, ENSMUSG00000021835, ENSMUSG00000007564, ENSMUSG00000029580, ENSMUSG00000000184, ENSMUSG00000032402, ENSMUSG00000022676, ENSMUSG00000002083, ENSMUSG00000008999, ENSMUSG00000034165, ENSMUSG00000036856, ENSMUSG00000018849, ENSMUSG00000048402, ENSMUSG00000022178, ENSMUSG00000053110	393	151	7720	2.60182	0.0530589	0.00904523	0.279143
KEGG_PATHWAY	mmu04512:ECM-receptor interaction	14	1.36319	0.000454323	ENSMUSG00000031502, ENSMUSG00000022817, ENSMUSG00000031503, ENSMUSG00000001506, ENSMUSG00000027009, ENSMUSG00000002900, ENSMUSG00000026043, ENSMUSG00000024330, ENSMUSG00000029661, ENSMUSG00000039952, ENSMUSG00000039115, ENSMUSG00000026478, ENSMUSG00000026837, ENSMUSG00000028763	393	88	7720	3.12514	0.109012	0.016354	0.590069
KEGG_PATHWAY	mmu04910:Insulin signaling pathway	18	1.75268	0.000692742	ENSMUSG00000025583, ENSMUSG00000033295, ENSMUSG00000061981, ENSMUSG00000020792, ENSMUSG00000040385, ENSMUSG00000032601, ENSMUSG00000042626, ENSMUSG00000019370, ENSMUSG00000003865, ENSMUSG00000001729, ENSMUSG00000035027, ENSMUSG00000038894, ENSMUSG00000039844, ENSMUSG00000034793, ENSMUSG00000025499, ENSMUSG00000044167, ENSMUSG00000002496, ENSMUSG00000037012	393	140	7720	2.52563	0.161397	0.0217619	0.898438
KEGG_PATHWAY	mmu05166:HTLV-I infection	28	2.72639	0.000859216	ENSMUSG00000003575, ENSMUSG00000025225, ENSMUSG00000020471, ENSMUSG00000026965, ENSMUSG00000021536, ENSMUSG00000001729, ENSMUSG00000028465, ENSMUSG00000032402, ENSMUSG00000017861, ENSMUSG00000034165, ENSMUSG00000029231, ENSMUSG00000023067, ENSMUSG00000030339, ENSMUSG00000010936, ENSMUSG00000038644, ENSMUSG00000028211, ENSMUSG00000025135, ENSMUSG00000030341, ENSMUSG00000028161, ENSMUSG00000025912,…	393	278	7720	1.97851	0.196144	0.0239675	1.11323
KEGG_PATHWAY	mmu04520:Adherens junction	12	1.16845	0.000924598	ENSMUSG00000055799, ENSMUSG00000033295, ENSMUSG00000062825, ENSMUSG00000029580, ENSMUSG00000032402, ENSMUSG00000022676, ENSMUSG00000062312, ENSMUSG00000054808, ENSMUSG00000025372, ENSMUSG00000027646, ENSMUSG00000025812, ENSMUSG00000009376	393	72	7720	3.27396	0.209395	0.0232218	1.19747
KEGG_PATHWAY	mmu04722:Neurotrophin signaling pathway	16	1.55794	0.00124058	ENSMUSG00000000120, ENSMUSG00000048756, ENSMUSG00000003873, ENSMUSG00000023947, ENSMUSG00000042626, ENSMUSG00000019370, ENSMUSG00000042594, ENSMUSG00000025132, ENSMUSG00000001729, ENSMUSG00000053436, ENSMUSG00000035027, ENSMUSG00000039844, ENSMUSG00000003644, ENSMUSG00000019969, ENSMUSG00000057329, ENSMUSG00000025499	393	122	7720	2.57623	0.270433	0.028257	1.60366
KEGG_PATHWAY	mmu04071:Sphingolipid signaling pathway	16	1.55794	0.00146535	ENSMUSG00000004508, ENSMUSG00000030341, ENSMUSG00000003873, ENSMUSG00000020097, ENSMUSG00000026942, ENSMUSG00000007564, ENSMUSG00000067586, ENSMUSG00000001729, ENSMUSG00000053436, ENSMUSG00000035027, ENSMUSG00000045038, ENSMUSG00000057329, ENSMUSG00000025499, ENSMUSG00000000149, ENSMUSG00000059409, ENSMUSG00000043895	393	124	7720	2.53468	0.310971	0.0305625	1.89166
KEGG_PATHWAY	mmu05214:Glioma	11	1.07108	0.00148255	ENSMUSG00000001729, ENSMUSG00000040274, ENSMUSG00000035027, ENSMUSG00000024620, ENSMUSG00000020053, ENSMUSG00000025499, ENSMUSG00000042626, ENSMUSG00000023067, ENSMUSG00000029231, ENSMUSG00000019370, ENSMUSG00000020184	393	65	7720	3.32433	0.31398	0.0285722	1.91367
KEGG_PATHWAY	mmu05215:Prostate cancer	13	1.26582	0.0015342	ENSMUSG00000038648, ENSMUSG00000020053, ENSMUSG00000020184, ENSMUSG00000001729, ENSMUSG00000055799, ENSMUSG00000035027, ENSMUSG00000024620, ENSMUSG00000062312, ENSMUSG00000057329, ENSMUSG00000044167, ENSMUSG00000025499, ENSMUSG00000023067, ENSMUSG00000029231	393	88	7720	2.90192	0.322935	0.0274718	1.97973
KEGG_PATHWAY	mmu04141:Protein processing in endoplasmic reticulum	19	1.85005	0.0020993	ENSMUSG00000039703, ENSMUSG00000035325, ENSMUSG00000028416, ENSMUSG00000003402, ENSMUSG00000028960, ENSMUSG00000003873, ENSMUSG00000025823, ENSMUSG00000026942, ENSMUSG00000071650, ENSMUSG00000046841, ENSMUSG00000026740, ENSMUSG00000027422, ENSMUSG00000030082, ENSMUSG00000028757, ENSMUSG00000001052, ENSMUSG00000057329, ENSMUSG00000057789, ENSMUSG00000032115, ENSMUSG00000009092	393	168	7720	2.22162	0.413618	0.0349599	2.69977
KEGG_PATHWAY	mmu04611:Platelet activation	16	1.55794	0.00253841	ENSMUSG00000062825, ENSMUSG00000058230, ENSMUSG00000001506, ENSMUSG00000040385, ENSMUSG00000042644, ENSMUSG00000027646, ENSMUSG00000021536, ENSMUSG00000026043, ENSMUSG00000001729, ENSMUSG00000053436, ENSMUSG00000029580, ENSMUSG00000028465, ENSMUSG00000052698, ENSMUSG00000024330, ENSMUSG00000029661, ENSMUSG00000026837	393	131	7720	2.39924	0.47564	0.0395454	3.25589
KEGG_PATHWAY	mmu04022:cGMP-PKG signaling pathway	19	1.85005	0.00255445	ENSMUSG00000038648, ENSMUSG00000040385, ENSMUSG00000028161, ENSMUSG00000042644, ENSMUSG00000030653, ENSMUSG00000041741, ENSMUSG00000019370, ENSMUSG00000021536, ENSMUSG00000053965, ENSMUSG00000027544, ENSMUSG00000001729, ENSMUSG00000035027, ENSMUSG00000038894, ENSMUSG00000045038, ENSMUSG00000026463, ENSMUSG00000031616, ENSMUSG00000021868, ENSMUSG00000045730, ENSMUSG00000000149	393	171	7720	2.18264	0.477777	0.0374944	3.27615
KEGG_PATHWAY	mmu05222:Small cell lung cancer	12	1.16845	0.00329493	ENSMUSG00000001729, ENSMUSG00000040274, ENSMUSG00000031502, ENSMUSG00000015846, ENSMUSG00000031503, ENSMUSG00000019979, ENSMUSG00000007659, ENSMUSG00000057329, ENSMUSG00000017386, ENSMUSG00000002900, ENSMUSG00000026478, ENSMUSG00000026942	393	84	7720	2.80625	0.567553	0.0455041	4.20714
KEGG_PATHWAY	mmu05219:Bladder cancer	8	0.778968	0.00414408	ENSMUSG00000035027, ENSMUSG00000062312, ENSMUSG00000025499, ENSMUSG00000023067, ENSMUSG00000021559, ENSMUSG00000027646, ENSMUSG00000020184, ENSMUSG00000031740	393	41	7720	3.83293	0.651732	0.0540021	5.26457
KEGG_PATHWAY	mmu04152:AMPK signaling pathway	15	1.46056	0.00492498	ENSMUSG00000025583, ENSMUSG00000038648, ENSMUSG00000048756, ENSMUSG00000007783, ENSMUSG00000020053, ENSMUSG00000069631, ENSMUSG00000003865, ENSMUSG00000007564, ENSMUSG00000001729, ENSMUSG00000038894, ENSMUSG00000034793, ENSMUSG00000044167, ENSMUSG00000002496, ENSMUSG00000059409, ENSMUSG00000034994	393	127	7720	2.32013	0.714649	0.0607765	6.22749
KEGG_PATHWAY	mmu04015:Rap1 signaling pathway	21	2.04479	0.00598609	ENSMUSG00000062825, ENSMUSG00000000120, ENSMUSG00000026821, ENSMUSG00000020053, ENSMUSG00000027646, ENSMUSG00000019370, ENSMUSG00000025812, ENSMUSG00000009376, ENSMUSG00000021536, ENSMUSG00000001729, ENSMUSG00000020357, ENSMUSG00000053436, ENSMUSG00000029580, ENSMUSG00000028465, ENSMUSG00000052698, ENSMUSG00000035027, ENSMUSG00000024620, ENSMUSG00000039844, ENSMUSG00000048915, ENSMUSG00000025499,…	393	214	7720	1.92766	0.782387	0.0700466	7.52145
KEGG_PATHWAY	mmu04144:Endocytosis	25	2.43427	0.00747966	ENSMUSG00000002957, ENSMUSG00000011877, ENSMUSG00000025793, ENSMUSG00000053119, ENSMUSG00000032870, ENSMUSG00000025812, ENSMUSG00000027646, ENSMUSG00000009376, ENSMUSG00000020184, ENSMUSG00000055013, ENSMUSG00000019804, ENSMUSG00000033335, ENSMUSG00000060279, ENSMUSG00000032402, ENSMUSG00000022377, ENSMUSG00000037999, ENSMUSG00000028745, ENSMUSG00000025499, ENSMUSG00000029231, ENSMUSG00000045730,…	393	278	7720	1.76653	0.851471	0.0830302	9.31487
KEGG_PATHWAY	mmu05218:Melanoma	10	0.97371	0.0093372	ENSMUSG00000001729, ENSMUSG00000040274, ENSMUSG00000035027, ENSMUSG00000024620, ENSMUSG00000020053, ENSMUSG00000025499, ENSMUSG00000023067, ENSMUSG00000029231, ENSMUSG00000020184, ENSMUSG00000009376	393	71	7720	2.76673	0.907707	0.0984137	11.5005
KEGG_PATHWAY	mmu05412:Arrhythmogenic right ventricular cardiomyopathy (ARVC)	10	0.97371	0.0093372	ENSMUSG00000055799, ENSMUSG00000003352, ENSMUSG00000062825, ENSMUSG00000029580, ENSMUSG00000022817, ENSMUSG00000039115, ENSMUSG00000039952, ENSMUSG00000054808, ENSMUSG00000027009, ENSMUSG00000001552	393	71	7720	2.76673	0.907707	0.0984137	11.5005
KEGG_PATHWAY	mmu05220:Chronic myeloid leukemia	10	0.97371	0.0102084	ENSMUSG00000001729, ENSMUSG00000009681, ENSMUSG00000040274, ENSMUSG00000004508, ENSMUSG00000035027, ENSMUSG00000007659, ENSMUSG00000025499, ENSMUSG00000042626, ENSMUSG00000023067, ENSMUSG00000020184	393	72	7720	2.7283	0.926189	0.102905	12.5087
KEGG_PATHWAY	mmu04530:Tight junction	15	1.46056	0.0107562	ENSMUSG00000061859, ENSMUSG00000062825, ENSMUSG00000029381, ENSMUSG00000004085, ENSMUSG00000022443, ENSMUSG00000029763, ENSMUSG00000027646, ENSMUSG00000025812, ENSMUSG00000020900, ENSMUSG00000001729, ENSMUSG00000007564, ENSMUSG00000029580, ENSMUSG00000045038, ENSMUSG00000054808, ENSMUSG00000025499	393	139	7720	2.11983	0.935872	0.104054	13.1373
KEGG_PATHWAY	mmu04919:Thyroid hormone signaling pathway	13	1.26582	0.0118464	ENSMUSG00000062825, ENSMUSG00000027646, ENSMUSG00000020184, ENSMUSG00000001729, ENSMUSG00000029580, ENSMUSG00000015846, ENSMUSG00000035027, ENSMUSG00000038146, ENSMUSG00000027878, ENSMUSG00000044167, ENSMUSG00000025499, ENSMUSG00000036856, ENSMUSG00000002496	393	113	7720	2.2599	0.951537	0.1099	14.3758
KEGG_PATHWAY	mmu05203:Viral carcinogenesis	21	2.04479	0.013616	ENSMUSG00000040274, ENSMUSG00000025225, ENSMUSG00000001424, ENSMUSG00000038648, ENSMUSG00000021756, ENSMUSG00000013160, ENSMUSG00000024740, ENSMUSG00000003873, ENSMUSG00000027646, ENSMUSG00000066036, ENSMUSG00000020184, ENSMUSG00000026942, ENSMUSG00000024521, ENSMUSG00000000184, ENSMUSG00000054808, ENSMUSG00000057789, ENSMUSG00000025499, ENSMUSG00000034165, ENSMUSG00000023067, ENSMUSG00000030339,…	393	231	7720	1.7858	0.969261	0.121001	16.3513
KEGG_PATHWAY	mmu04360:Axon guidance	14	1.36319	0.0136501	ENSMUSG00000028664, ENSMUSG00000063531, ENSMUSG00000029674, ENSMUSG00000029765, ENSMUSG00000056427, ENSMUSG00000030602, ENSMUSG00000048915, ENSMUSG00000041845, ENSMUSG00000028161, ENSMUSG00000025499, ENSMUSG00000036606, ENSMUSG00000030084, ENSMUSG00000009376, ENSMUSG00000027544	393	129	7720	2.13188	0.96953	0.117219	16.389
KEGG_PATHWAY	mmu05230:Central carbon metabolism in cancer	9	0.876339	0.0150645	ENSMUSG00000001729, ENSMUSG00000035027, ENSMUSG00000024620, ENSMUSG00000062312, ENSMUSG00000025499, ENSMUSG00000029231, ENSMUSG00000037012, ENSMUSG00000040010, ENSMUSG00000009376	393	64	7720	2.7624	0.978837	0.124489	17.937
KEGG_PATHWAY	mmu05100:Bacterial invasion of epithelial cells	10	0.97371	0.0167751	ENSMUSG00000062825, ENSMUSG00000059248, ENSMUSG00000033335, ENSMUSG00000029580, ENSMUSG00000041112, ENSMUSG00000042626, ENSMUSG00000027646, ENSMUSG00000040265, ENSMUSG00000009376, ENSMUSG00000037148	393	78	7720	2.51843	0.986391	0.133449	19.774
KEGG_PATHWAY	mmu04068:FoxO signaling pathway	14	1.36319	0.0182726	ENSMUSG00000001729, ENSMUSG00000053436, ENSMUSG00000000184, ENSMUSG00000032402, ENSMUSG00000035027, ENSMUSG00000038894, ENSMUSG00000048756, ENSMUSG00000020053, ENSMUSG00000034793, ENSMUSG00000025499, ENSMUSG00000044167, ENSMUSG00000023067, ENSMUSG00000021701, ENSMUSG00000020184	393	134	7720	2.05233	0.990759	0.14024	21.3507
KEGG_PATHWAY	mmu04931:Insulin resistance	12	1.16845	0.0234664	ENSMUSG00000001729, ENSMUSG00000033295, ENSMUSG00000038894, ENSMUSG00000038648, ENSMUSG00000045038, ENSMUSG00000003644, ENSMUSG00000030341, ENSMUSG00000040385, ENSMUSG00000034793, ENSMUSG00000044167, ENSMUSG00000059316, ENSMUSG00000003865	393	110	7720	2.14296	0.997598	0.171787	26.6007
KEGG_PATHWAY	mmu04014:Ras signaling pathway	20	1.94742	0.0238966	ENSMUSG00000000120, ENSMUSG00000004508, ENSMUSG00000029458, ENSMUSG00000026821, ENSMUSG00000020053, ENSMUSG00000042626, ENSMUSG00000019370, ENSMUSG00000009376, ENSMUSG00000026482, ENSMUSG00000001729, ENSMUSG00000020357, ENSMUSG00000035027, ENSMUSG00000024620, ENSMUSG00000030602, ENSMUSG00000034579, ENSMUSG00000048915, ENSMUSG00000007659, ENSMUSG00000029064, ENSMUSG00000025499, ENSMUSG00000029231	393	229	7720	1.71561	0.997852	0.169863	27.0206
KEGG_PATHWAY	mmu04810:Regulation of actin cytoskeleton	19	1.85005	0.023975	ENSMUSG00000062825, ENSMUSG00000058230, ENSMUSG00000022817, ENSMUSG00000011877, ENSMUSG00000040385, ENSMUSG00000027009, ENSMUSG00000027646, ENSMUSG00000025265, ENSMUSG00000029580, ENSMUSG00000035027, ENSMUSG00000024620, ENSMUSG00000029674, ENSMUSG00000039115, ENSMUSG00000030602, ENSMUSG00000054808, ENSMUSG00000025499, ENSMUSG00000029231, ENSMUSG00000025372, ENSMUSG00000000149	393	214	7720	1.74407	0.997896	0.165806	27.0969
KEGG_PATHWAY	mmu04120:Ubiquitin mediated proteolysis	14	1.36319	0.0280029	ENSMUSG00000020307, ENSMUSG00000025135, ENSMUSG00000024740, ENSMUSG00000026965, ENSMUSG00000028960, ENSMUSG00000001924, ENSMUSG00000030451, ENSMUSG00000051675, ENSMUSG00000020184, ENSMUSG00000032867, ENSMUSG00000030610, ENSMUSG00000031930, ENSMUSG00000038545, ENSMUSG00000029397	393	142	7720	1.93671	0.999264	0.186265	30.9194
KEGG_PATHWAY	mmu04150:mTOR signaling pathway	8	0.778968	0.0288978	ENSMUSG00000025583, ENSMUSG00000001729, ENSMUSG00000024142, ENSMUSG00000003644, ENSMUSG00000020053, ENSMUSG00000069631, ENSMUSG00000002496, ENSMUSG00000020108	393	59	7720	2.66356	0.999417	0.186894	31.7431
KEGG_PATHWAY	mmu04921:Oxytocin signaling pathway	15	1.46056	0.0296168	ENSMUSG00000062825, ENSMUSG00000040385, ENSMUSG00000028161, ENSMUSG00000042644, ENSMUSG00000027646, ENSMUSG00000019370, ENSMUSG00000021536, ENSMUSG00000027544, ENSMUSG00000003352, ENSMUSG00000029580, ENSMUSG00000035027, ENSMUSG00000044216, ENSMUSG00000025499, ENSMUSG00000023067, ENSMUSG00000034994	393	158	7720	1.86491	0.999517	0.186482	32.3984
KEGG_PATHWAY	mmu04922:Glucagon signaling pathway	11	1.07108	0.0299548	ENSMUSG00000001729, ENSMUSG00000038648, ENSMUSG00000007783, ENSMUSG00000024042, ENSMUSG00000028161, ENSMUSG00000034793, ENSMUSG00000042644, ENSMUSG00000044167, ENSMUSG00000019370, ENSMUSG00000003865, ENSMUSG00000021536	393	100	7720	2.16081	0.999558	0.183954	32.7044
KEGG_PATHWAY	mmu04614:Renin-angiotensin system	6	0.584226	0.0304175	ENSMUSG00000039062, ENSMUSG00000020681, ENSMUSG00000004929, ENSMUSG00000027820, ENSMUSG00000021710, ENSMUSG00000019849	393	35	7720	3.3675	0.999609	0.182234	33.1212
KEGG_PATHWAY	mmu04210:Apoptosis	8	0.778968	0.0313442	ENSMUSG00000001729, ENSMUSG00000030341, ENSMUSG00000019979, ENSMUSG00000007659, ENSMUSG00000022074, ENSMUSG00000057329, ENSMUSG00000003873, ENSMUSG00000026942	393	60	7720	2.61917	0.999693	0.183086	33.9489
KEGG_PATHWAY	mmu04370:VEGF signaling pathway	8	0.778968	0.0313442	ENSMUSG00000001729, ENSMUSG00000053436, ENSMUSG00000035027, ENSMUSG00000028161, ENSMUSG00000025499, ENSMUSG00000027646, ENSMUSG00000032577, ENSMUSG00000027544	393	60	7720	2.61917	0.999693	0.183086	33.9489
KEGG_PATHWAY	mmu04974:Protein digestion and absorption	10	0.97371	0.0338593	ENSMUSG00000026043, ENSMUSG00000001435, ENSMUSG00000031502, ENSMUSG00000032332, ENSMUSG00000029661, ENSMUSG00000024330, ENSMUSG00000031503, ENSMUSG00000001506, ENSMUSG00000027820, ENSMUSG00000026837	393	88	7720	2.23225	0.999841	0.192164	36.1479
KEGG_PATHWAY	mmu05161:Hepatitis B	14	1.36319	0.03409	ENSMUSG00000040274, ENSMUSG00000038648, ENSMUSG00000024740, ENSMUSG00000003873, ENSMUSG00000027646, ENSMUSG00000027544, ENSMUSG00000001729, ENSMUSG00000047123, ENSMUSG00000035027, ENSMUSG00000019979, ENSMUSG00000057329, ENSMUSG00000025499, ENSMUSG00000023067, ENSMUSG00000028763	393	146	7720	1.88365	0.999851	0.189221	36.3462
KEGG_PATHWAY	mmu00510:N-Glycan biosynthesis	7	0.681597	0.0364499	ENSMUSG00000071650, ENSMUSG00000039740, ENSMUSG00000026810, ENSMUSG00000028757, ENSMUSG00000035845, ENSMUSG00000020346, ENSMUSG00000022885	393	49	7720	2.80625	0.99992	0.196944	38.3421
KEGG_PATHWAY	mmu05014:Amyotrophic lateral sclerosis (ALS)	7	0.681597	0.0431731	ENSMUSG00000053436, ENSMUSG00000030341, ENSMUSG00000019979, ENSMUSG00000007659, ENSMUSG00000028161, ENSMUSG00000057329, ENSMUSG00000003873	393	51	7720	2.6962	0.999986	0.224902	43.7159
KEGG_PATHWAY	mmu05410:Hypertrophic cardiomyopathy (HCM)	9	0.876339	0.0462915	ENSMUSG00000003352, ENSMUSG00000062825, ENSMUSG00000029580, ENSMUSG00000022817, ENSMUSG00000039115, ENSMUSG00000039952, ENSMUSG00000020053, ENSMUSG00000020681, ENSMUSG00000027009	393	79	7720	2.2379	0.999994	0.234733	46.0586
KEGG_PATHWAY	mmu04114:Oocyte meiosis	11	1.07108	0.0522107	ENSMUSG00000007564, ENSMUSG00000025135, ENSMUSG00000003644, ENSMUSG00000040385, ENSMUSG00000020053, ENSMUSG00000026965, ENSMUSG00000028161, ENSMUSG00000042644, ENSMUSG00000019370, ENSMUSG00000059409, ENSMUSG00000021536	393	110	7720	1.96438	0.999999	0.256282	50.2597
KEGG_PATHWAY	mmu04010:MAPK signaling pathway	20	1.94742	0.0567693	ENSMUSG00000025225, ENSMUSG00000004085, ENSMUSG00000031328, ENSMUSG00000066839, ENSMUSG00000030341, ENSMUSG00000028161, ENSMUSG00000014426, ENSMUSG00000026942, ENSMUSG00000025278, ENSMUSG00000001729, ENSMUSG00000003352, ENSMUSG00000053436, ENSMUSG00000035027, ENSMUSG00000024620, ENSMUSG00000003644, ENSMUSG00000068699, ENSMUSG00000025499, ENSMUSG00000029231, ENSMUSG00000000149, ENSMUSG00000032577	393	253	7720	1.55287	1	0.27083	53.2869
KEGG_PATHWAY	mmu05414:Dilated cardiomyopathy	9	0.876339	0.0589175	ENSMUSG00000003352, ENSMUSG00000062825, ENSMUSG00000029580, ENSMUSG00000022817, ENSMUSG00000039115, ENSMUSG00000039952, ENSMUSG00000020053, ENSMUSG00000027009, ENSMUSG00000021536	393	83	7720	2.13005	1	0.274819	54.6536
KEGG_PATHWAY	mmu04915:Estrogen signaling pathway	10	0.97371	0.0602887	ENSMUSG00000001729, ENSMUSG00000035027, ENSMUSG00000038648, ENSMUSG00000042644, ENSMUSG00000025499, ENSMUSG00000042626, ENSMUSG00000027646, ENSMUSG00000019370, ENSMUSG00000021536, ENSMUSG00000031740	393	98	7720	2.00447	1	0.275544	55.5066
KEGG_PATHWAY	mmu05223:Non-small cell lung cancer	7	0.681597	0.0631985	ENSMUSG00000001729, ENSMUSG00000040274, ENSMUSG00000035027, ENSMUSG00000015846, ENSMUSG00000048756, ENSMUSG00000062312, ENSMUSG00000025499	393	56	7720	2.45547	1	0.282256	57.2678
KEGG_PATHWAY	mmu05221:Acute myeloid leukemia	7	0.681597	0.0631985	ENSMUSG00000055799, ENSMUSG00000001729, ENSMUSG00000035027, ENSMUSG00000006586, ENSMUSG00000002250, ENSMUSG00000025499, ENSMUSG00000001552	393	56	7720	2.45547	1	0.282256	57.2678
KEGG_PATHWAY	mmu05206:MicroRNAs in cancer	21	2.04479	0.0692924	ENSMUSG00000025583, ENSMUSG00000040274, ENSMUSG00000042626, ENSMUSG00000020108, ENSMUSG00000020184, ENSMUSG00000009376, ENSMUSG00000000184, ENSMUSG00000035027, ENSMUSG00000024620, ENSMUSG00000038894, ENSMUSG00000038146, ENSMUSG00000045038, ENSMUSG00000030602, ENSMUSG00000027878, ENSMUSG00000062312, ENSMUSG00000057329, ENSMUSG00000020326, ENSMUSG00000057789, ENSMUSG00000025499, ENSMUSG00000029231,…	393	276	7720	1.49463	1	0.300677	60.7497
KEGG_PATHWAY	mmu04540:Gap junction	9	0.876339	0.0696873	ENSMUSG00000001525, ENSMUSG00000035027, ENSMUSG00000024620, ENSMUSG00000042644, ENSMUSG00000025499, ENSMUSG00000029231, ENSMUSG00000027646, ENSMUSG00000001473, ENSMUSG00000021536	393	86	7720	2.05574	1	0.297309	60.9661
KEGG_PATHWAY	mmu05231:Choline metabolism in cancer	10	0.97371	0.0702421	ENSMUSG00000001729, ENSMUSG00000040479, ENSMUSG00000035027, ENSMUSG00000024620, ENSMUSG00000026821, ENSMUSG00000025903, ENSMUSG00000025499, ENSMUSG00000029231, ENSMUSG00000005615, ENSMUSG00000002496	393	101	7720	1.94493	1	0.294635	61.2681
KEGG_PATHWAY	mmu04920:Adipocytokine signaling pathway	8	0.778968	0.0718084	ENSMUSG00000001729, ENSMUSG00000015846, ENSMUSG00000038894, ENSMUSG00000007783, ENSMUSG00000030341, ENSMUSG00000034793, ENSMUSG00000023947, ENSMUSG00000026942	393	72	7720	2.18264	1	0.295669	62.1094
KEGG_PATHWAY	mmu04917:Prolactin signaling pathway	8	0.778968	0.0761453	ENSMUSG00000001729, ENSMUSG00000053436, ENSMUSG00000000184, ENSMUSG00000035027, ENSMUSG00000048756, ENSMUSG00000025499, ENSMUSG00000042626, ENSMUSG00000027646	393	73	7720	2.15274	1	0.306332	64.3513
KEGG_PATHWAY	mmu04912:GnRH signaling pathway	9	0.876339	0.0774952	ENSMUSG00000053436, ENSMUSG00000035027, ENSMUSG00000042644, ENSMUSG00000025499, ENSMUSG00000014426, ENSMUSG00000027646, ENSMUSG00000019370, ENSMUSG00000021536, ENSMUSG00000031740	393	88	7720	2.00902	1	0.306402	65.0238
KEGG_PATHWAY	mmu04728:Dopaminergic synapse	12	1.16845	0.0779986	ENSMUSG00000007564, ENSMUSG00000001729, ENSMUSG00000053436, ENSMUSG00000001986, ENSMUSG00000038648, ENSMUSG00000040385, ENSMUSG00000028161, ENSMUSG00000029064, ENSMUSG00000025892, ENSMUSG00000042644, ENSMUSG00000019370, ENSMUSG00000059409	393	134	7720	1.75914	1	0.303632	65.2715
KEGG_PATHWAY	mmu05202:Transcriptional misregulation in cancer	14	1.36319	0.0789976	ENSMUSG00000000120, ENSMUSG00000016087, ENSMUSG00000001986, ENSMUSG00000020053, ENSMUSG00000020184, ENSMUSG00000009376, ENSMUSG00000000184, ENSMUSG00000015846, ENSMUSG00000017724, ENSMUSG00000006586, ENSMUSG00000007659, ENSMUSG00000044167, ENSMUSG00000023067, ENSMUSG00000001552	393	166	7720	1.6567	1	0.302592	65.7584
KEGG_PATHWAY	mmu04730:Long-term depression	7	0.681597	0.0878827	ENSMUSG00000007564, ENSMUSG00000001986, ENSMUSG00000035027, ENSMUSG00000020053, ENSMUSG00000042644, ENSMUSG00000025499, ENSMUSG00000000149	393	61	7720	2.2542	1	0.327	69.8196
KEGG_PATHWAY	mmu04721:Synaptic vesicle cycle	7	0.681597	0.0933724	ENSMUSG00000033335, ENSMUSG00000002957, ENSMUSG00000060279, ENSMUSG00000038023, ENSMUSG00000006024, ENSMUSG00000013160, ENSMUSG00000040265	393	62	7720	2.21784	1	0.339637	72.1015
KEGG_PATHWAY	mmu03410:Base excision repair	5	0.486855	0.0994965	ENSMUSG00000038644, ENSMUSG00000020471, ENSMUSG00000034674, ENSMUSG00000026496, ENSMUSG00000036061	393	35	7720	2.80625	1	0.353631	74.4585

## Sheet: PathwaysDown
Category	Term	Count	%	PValue	Genes	List Total	Pop Hits	Pop Total	Fold Enrichment	Bonferroni	Benjamini	FDR
KEGG_PATHWAY	mmu05203:Viral carcinogenesis	22	2.41228	0.000100893	ENSMUSG00000003031, ENSMUSG00000027938, ENSMUSG00000068854, ENSMUSG00000033543, ENSMUSG00000067212, ENSMUSG00000000708, ENSMUSG00000021639, ENSMUSG00000060550, ENSMUSG00000056895, ENSMUSG00000022770, ENSMUSG00000061232, ENSMUSG00000073411, ENSMUSG00000060639, ENSMUSG00000003184, ENSMUSG00000014767, ENSMUSG00000062906, ENSMUSG00000067455, ENSMUSG00000025358, ENSMUSG00000073409, ENSMUSG00000047246,…	283	231	7720	2.59801	0.0239246	0.0239246	0.130149
KEGG_PATHWAY	mmu00100:Steroid biosynthesis	6	0.657895	0.000478649	ENSMUSG00000024799, ENSMUSG00000032018, ENSMUSG00000031349, ENSMUSG00000021273, ENSMUSG00000031604, ENSMUSG00000033105	283	19	7720	8.61447	0.108548	0.0558325	0.616059
KEGG_PATHWAY	mmu04146:Peroxisome	11	1.20614	0.000829292	ENSMUSG00000030303, ENSMUSG00000027952, ENSMUSG00000030545, ENSMUSG00000026664, ENSMUSG00000017453, ENSMUSG00000027674, ENSMUSG00000067825, ENSMUSG00000024953, ENSMUSG00000025950, ENSMUSG00000032883, ENSMUSG00000031278	283	83	7720	3.61531	0.180542	0.0642162	1.06514
KEGG_PATHWAY	mmu03040:Spliceosome	14	1.53509	0.00109969	ENSMUSG00000020719, ENSMUSG00000031134, ENSMUSG00000028609, ENSMUSG00000030188, ENSMUSG00000078765, ENSMUSG00000024287, ENSMUSG00000001158, ENSMUSG00000024097, ENSMUSG00000091625, ENSMUSG00000023007, ENSMUSG00000016921, ENSMUSG00000090553, ENSMUSG00000037361, ENSMUSG00000021134	283	133	7720	2.87149	0.232081	0.0638858	1.41017
KEGG_PATHWAY	mmu00900:Terpenoid backbone biosynthesis	6	0.657895	0.00122855	ENSMUSG00000027952, ENSMUSG00000093930, ENSMUSG00000059743, ENSMUSG00000023832, ENSMUSG00000029998, ENSMUSG00000058258	283	23	7720	7.1163	0.255492	0.0572993	1.5742
KEGG_PATHWAY	mmu03010:Ribosome	14	1.53509	0.00241069	ENSMUSG00000024414, ENSMUSG00000046330, ENSMUSG00000106918, ENSMUSG00000008683, ENSMUSG00000039221, ENSMUSG00000041841, ENSMUSG00000090733, ENSMUSG00000024902, ENSMUSG00000098274, ENSMUSG00000028081, ENSMUSG00000050621, ENSMUSG00000024683, ENSMUSG00000031320, ENSMUSG00000079435	283	145	7720	2.63385	0.439689	0.0920299	3.06732
KEGG_PATHWAY	mmu05168:Herpes simplex infection	17	1.86404	0.00383155	ENSMUSG00000048100, ENSMUSG00000020115, ENSMUSG00000067212, ENSMUSG00000060550, ENSMUSG00000024097, ENSMUSG00000061232, ENSMUSG00000010097, ENSMUSG00000073411, ENSMUSG00000041560, ENSMUSG00000003184, ENSMUSG00000016921, ENSMUSG00000014767, ENSMUSG00000047242, ENSMUSG00000025358, ENSMUSG00000025199, ENSMUSG00000073409, ENSMUSG00000021134	283	208	7720	2.22955	0.602013	0.123326	4.8343
KEGG_PATHWAY	mmu01130:Biosynthesis of antibiotics	17	1.86404	0.00506639	ENSMUSG00000022130, ENSMUSG00000032018, ENSMUSG00000059743, ENSMUSG00000023832, ENSMUSG00000031349, ENSMUSG00000032527, ENSMUSG00000058258, ENSMUSG00000029998, ENSMUSG00000093930, ENSMUSG00000041798, ENSMUSG00000024799, ENSMUSG00000062908, ENSMUSG00000021273, ENSMUSG00000029695, ENSMUSG00000031604, ENSMUSG00000025950, ENSMUSG00000033105	283	214	7720	2.16704	0.704482	0.141336	6.34577
KEGG_PATHWAY	mmu04911:Insulin secretion	9	0.986842	0.0129434	ENSMUSG00000037386, ENSMUSG00000041798, ENSMUSG00000053819, ENSMUSG00000002908, ENSMUSG00000027938, ENSMUSG00000052889, ENSMUSG00000054477, ENSMUSG00000027273, ENSMUSG00000042406	283	86	7720	2.85479	0.956137	0.293484	15.4779
KEGG_PATHWAY	mmu05166:HTLV-I infection	19	2.08333	0.012994	ENSMUSG00000022297, ENSMUSG00000059743, ENSMUSG00000018983, ENSMUSG00000067212, ENSMUSG00000021611, ENSMUSG00000000708, ENSMUSG00000020415, ENSMUSG00000024926, ENSMUSG00000060550, ENSMUSG00000022770, ENSMUSG00000061232, ENSMUSG00000073411, ENSMUSG00000030093, ENSMUSG00000014767, ENSMUSG00000025199, ENSMUSG00000073409, ENSMUSG00000020974, ENSMUSG00000042406, ENSMUSG00000066149	283	278	7720	1.8644	0.956674	0.269408	15.5339
KEGG_PATHWAY	mmu03022:Basal transcription factors	6	0.657895	0.0212799	ENSMUSG00000048100, ENSMUSG00000033543, ENSMUSG00000014767, ENSMUSG00000047242, ENSMUSG00000021639, ENSMUSG00000023980	283	44	7720	3.71988	0.994271	0.37456	24.2426
KEGG_PATHWAY	mmu04110:Cell cycle	10	1.09649	0.037335	ENSMUSG00000033502, ENSMUSG00000029003, ENSMUSG00000003031, ENSMUSG00000018983, ENSMUSG00000025358, ENSMUSG00000020415, ENSMUSG00000029283, ENSMUSG00000044201, ENSMUSG00000031697, ENSMUSG00000066149	283	124	7720	2.19993	0.999892	0.532799	38.8064
KEGG_PATHWAY	mmu03460:Fanconi anemia pathway	6	0.657895	0.0375169	ENSMUSG00000026429, ENSMUSG00000004018, ENSMUSG00000012483, ENSMUSG00000092118, ENSMUSG00000047757, ENSMUSG00000025646	283	51	7720	3.20931	0.999897	0.506359	38.9555
KEGG_PATHWAY	mmu01212:Fatty acid metabolism	6	0.657895	0.0375169	ENSMUSG00000023832, ENSMUSG00000062908, ENSMUSG00000028657, ENSMUSG00000032883, ENSMUSG00000041220, ENSMUSG00000031278	283	51	7720	3.20931	0.999897	0.506359	38.9555
KEGG_PATHWAY	mmu05161:Hepatitis B	11	1.20614	0.0408762	ENSMUSG00000003031, ENSMUSG00000027938, ENSMUSG00000003184, ENSMUSG00000020115, ENSMUSG00000018983, ENSMUSG00000052889, ENSMUSG00000025358, ENSMUSG00000025199, ENSMUSG00000002109, ENSMUSG00000062939, ENSMUSG00000042406	283	146	7720	2.05528	0.999955	0.511032	41.6491
KEGG_PATHWAY	mmu03013:RNA transport	12	1.31579	0.0466739	ENSMUSG00000010097, ENSMUSG00000021418, ENSMUSG00000026999, ENSMUSG00000028609, ENSMUSG00000036572, ENSMUSG00000006941, ENSMUSG00000030188, ENSMUSG00000064030, ENSMUSG00000024287, ENSMUSG00000023156, ENSMUSG00000041319, ENSMUSG00000022884	283	170	7720	1.92559	0.99999	0.53456	46.0415
KEGG_PATHWAY	mmu05169:Epstein-Barr virus infection	14	1.53509	0.050659	ENSMUSG00000003031, ENSMUSG00000034453, ENSMUSG00000020115, ENSMUSG00000067212, ENSMUSG00000002625, ENSMUSG00000060550, ENSMUSG00000061232, ENSMUSG00000073411, ENSMUSG00000003184, ENSMUSG00000014767, ENSMUSG00000022610, ENSMUSG00000025358, ENSMUSG00000025199, ENSMUSG00000073409	283	215	7720	1.77632	0.999996	0.541506	48.8816
KEGG_PATHWAY	mmu05416:Viral myocarditis	7	0.767544	0.0681678	ENSMUSG00000073411, ENSMUSG00000004446, ENSMUSG00000067212, ENSMUSG00000073409, ENSMUSG00000060550, ENSMUSG00000061232, ENSMUSG00000029156	283	79	7720	2.41714	1	0.63092	59.7999
KEGG_PATHWAY	mmu03420:Nucleotide excision repair	5	0.548246	0.075635	ENSMUSG00000033970, ENSMUSG00000012483, ENSMUSG00000021639, ENSMUSG00000002109, ENSMUSG00000020974	283	44	7720	3.0999	1	0.649587	63.7653
KEGG_PATHWAY	mmu04925:Aldosterone synthesis and secretion	7	0.767544	0.0938564	ENSMUSG00000016179, ENSMUSG00000053819, ENSMUSG00000027938, ENSMUSG00000049115, ENSMUSG00000052889, ENSMUSG00000030272, ENSMUSG00000042406	283	86	7720	2.2204	1	0.712041	71.9766

## Sheet: PathwaysBoth
Category	Term	Count	%	PValue	Genes	List Total	Pop Hits	Pop Total	Fold Enrichment	Bonferroni	Benjamini	FDR
KEGG_PATHWAY	mmu04115:p53 signaling pathway	27	1.39247	1.63693e-11	ENSMUSG00000040274, ENSMUSG00000019851, ENSMUSG00000020053, ENSMUSG00000024521, ENSMUSG00000022385, ENSMUSG00000019979, ENSMUSG00000038332, ENSMUSG00000034165, ENSMUSG00000002496, ENSMUSG00000023067, ENSMUSG00000002109, ENSMUSG00000062762, ENSMUSG00000029397, ENSMUSG00000025647, ENSMUSG00000004446, ENSMUSG00000054387, ENSMUSG00000027663, ENSMUSG00000025507, ENSMUSG00000003873, ENSMUSG00000020184,…	676	67	7720	4.60214	4.51791e-09	4.51791e-09	2.15959e-08
KEGG_PATHWAY	mmu04510:Focal adhesion	40	2.06292	2.90461e-06	ENSMUSG00000062825, ENSMUSG00000031502, ENSMUSG00000031503, ENSMUSG00000040385, ENSMUSG00000020053, ENSMUSG00000001729, ENSMUSG00000029580, ENSMUSG00000020357, ENSMUSG00000028465, ENSMUSG00000029661, ENSMUSG00000039844, ENSMUSG00000039115, ENSMUSG00000062312, ENSMUSG00000052889, ENSMUSG00000034165, ENSMUSG00000029231, ENSMUSG00000026478, ENSMUSG00000058230, ENSMUSG00000031328, ENSMUSG00000022817,…	676	207	7720	2.20679	0.000801351	0.000400756	0.00383198
KEGG_PATHWAY	mmu05203:Viral carcinogenesis	43	2.21764	3.15196e-06	ENSMUSG00000040274, ENSMUSG00000025225, ENSMUSG00000001424, ENSMUSG00000003031, ENSMUSG00000033543, ENSMUSG00000068854, ENSMUSG00000024740, ENSMUSG00000000708, ENSMUSG00000060550, ENSMUSG00000056895, ENSMUSG00000066036, ENSMUSG00000061232, ENSMUSG00000024521, ENSMUSG00000026942, ENSMUSG00000060639, ENSMUSG00000067455, ENSMUSG00000057789, ENSMUSG00000034165, ENSMUSG00000073409, ENSMUSG00000023067,…	676	231	7720	2.12582	0.000869563	0.000289938	0.00415829
KEGG_PATHWAY	mmu05166:HTLV-I infection	47	2.42393	1.47366e-05	ENSMUSG00000003575, ENSMUSG00000025225, ENSMUSG00000020471, ENSMUSG00000059743, ENSMUSG00000026965, ENSMUSG00000000708, ENSMUSG00000024926, ENSMUSG00000020415, ENSMUSG00000060550, ENSMUSG00000061232, ENSMUSG00000021536, ENSMUSG00000001729, ENSMUSG00000028465, ENSMUSG00000032402, ENSMUSG00000017861, ENSMUSG00000025199, ENSMUSG00000034165, ENSMUSG00000073409, ENSMUSG00000029231, ENSMUSG00000023067,…	676	278	7720	1.93074	0.00405908	0.00101632	0.0194403
KEGG_PATHWAY	mmu04151:PI3K-Akt signaling pathway	51	2.63022	0.00033188	ENSMUSG00000040274, ENSMUSG00000031502, ENSMUSG00000003031, ENSMUSG00000048756, ENSMUSG00000031503, ENSMUSG00000048240, ENSMUSG00000029064, ENSMUSG00000071658, ENSMUSG00000025199, ENSMUSG00000029231, ENSMUSG00000002496, ENSMUSG00000023067, ENSMUSG00000042406, ENSMUSG00000026478, ENSMUSG00000025583, ENSMUSG00000027938, ENSMUSG00000001506, ENSMUSG00000027009, ENSMUSG00000002900, ENSMUSG00000020184,…	676	351	7720	1.65933	0.0875427	0.018156	0.436964
KEGG_PATHWAY	mmu05200:Pathways in cancer	56	2.88809	0.000345803	ENSMUSG00000040274, ENSMUSG00000031502, ENSMUSG00000003031, ENSMUSG00000031503, ENSMUSG00000021559, ENSMUSG00000026942, ENSMUSG00000031740, ENSMUSG00000032402, ENSMUSG00000062248, ENSMUSG00000048240, ENSMUSG00000052889, ENSMUSG00000029064, ENSMUSG00000071658, ENSMUSG00000025199, ENSMUSG00000044167, ENSMUSG00000023067, ENSMUSG00000029231, ENSMUSG00000017386, ENSMUSG00000026478, ENSMUSG00000048402,…	676	397	7720	1.6109	0.0910435	0.0157838	0.455257
KEGG_PATHWAY	mmu05215:Prostate cancer	19	0.979887	0.000498862	ENSMUSG00000038648, ENSMUSG00000003031, ENSMUSG00000027938, ENSMUSG00000018983, ENSMUSG00000020053, ENSMUSG00000020184, ENSMUSG00000055799, ENSMUSG00000001729, ENSMUSG00000035027, ENSMUSG00000024620, ENSMUSG00000062312, ENSMUSG00000057329, ENSMUSG00000025358, ENSMUSG00000025199, ENSMUSG00000025499, ENSMUSG00000044167, ENSMUSG00000029231, ENSMUSG00000023067, ENSMUSG00000042406	676	88	7720	2.46571	0.128658	0.0194821	0.656151
KEGG_PATHWAY	mmu05205:Proteoglycans in cancer	33	1.70191	0.000708029	ENSMUSG00000062825, ENSMUSG00000048583, ENSMUSG00000040385, ENSMUSG00000020053, ENSMUSG00000031740, ENSMUSG00000001729, ENSMUSG00000029580, ENSMUSG00000035027, ENSMUSG00000029661, ENSMUSG00000021477, ENSMUSG00000062312, ENSMUSG00000052889, ENSMUSG00000023067, ENSMUSG00000028763, ENSMUSG00000022297, ENSMUSG00000020719, ENSMUSG00000031328, ENSMUSG00000053819, ENSMUSG00000022817, ENSMUSG00000001506,…	676	203	7720	1.85647	0.177564	0.0241395	0.930081
KEGG_PATHWAY	mmu05161:Hepatitis B	25	1.28932	0.00178459	ENSMUSG00000040274, ENSMUSG00000003031, ENSMUSG00000024740, ENSMUSG00000001729, ENSMUSG00000035027, ENSMUSG00000019979, ENSMUSG00000052889, ENSMUSG00000025199, ENSMUSG00000023067, ENSMUSG00000062939, ENSMUSG00000002109, ENSMUSG00000042406, ENSMUSG00000028763, ENSMUSG00000038648, ENSMUSG00000027938, ENSMUSG00000018983, ENSMUSG00000020115, ENSMUSG00000003873, ENSMUSG00000027646, ENSMUSG00000027544,…	676	146	7720	1.9555	0.389201	0.0533032	2.32897
KEGG_PATHWAY	mmu04071:Sphingolipid signaling pathway	22	1.13461	0.0023234	ENSMUSG00000004446, ENSMUSG00000004508, ENSMUSG00000030341, ENSMUSG00000031591, ENSMUSG00000003873, ENSMUSG00000020097, ENSMUSG00000026942, ENSMUSG00000067586, ENSMUSG00000007564, ENSMUSG00000001729, ENSMUSG00000041769, ENSMUSG00000053436, ENSMUSG00000035027, ENSMUSG00000045038, ENSMUSG00000052889, ENSMUSG00000057329, ENSMUSG00000022610, ENSMUSG00000025499, ENSMUSG00000000149, ENSMUSG00000059409,…	676	124	7720	2.02615	0.473764	0.0621831	3.02222
KEGG_PATHWAY	mmu00900:Terpenoid backbone biosynthesis	8	0.412584	0.0026714	ENSMUSG00000033373, ENSMUSG00000027952, ENSMUSG00000093930, ENSMUSG00000059743, ENSMUSG00000023832, ENSMUSG00000012117, ENSMUSG00000029998, ENSMUSG00000058258	676	23	7720	3.97222	0.522071	0.0649148	3.46755
KEGG_PATHWAY	mmu04390:Hippo signaling pathway	25	1.28932	0.00282906	ENSMUSG00000062825, ENSMUSG00000040385, ENSMUSG00000009073, ENSMUSG00000010067, ENSMUSG00000007564, ENSMUSG00000029580, ENSMUSG00000032402, ENSMUSG00000008999, ENSMUSG00000034165, ENSMUSG00000048402, ENSMUSG00000053110, ENSMUSG00000061859, ENSMUSG00000022297, ENSMUSG00000025812, ENSMUSG00000022770, ENSMUSG00000055799, ENSMUSG00000021835, ENSMUSG00000041769, ENSMUSG00000030093, ENSMUSG00000000184,…	676	151	7720	1.89075	0.542477	0.0630831	3.66869
KEGG_PATHWAY	mmu05214:Glioma	14	0.722022	0.00358802	ENSMUSG00000040274, ENSMUSG00000053819, ENSMUSG00000018983, ENSMUSG00000020053, ENSMUSG00000042626, ENSMUSG00000019370, ENSMUSG00000020184, ENSMUSG00000001729, ENSMUSG00000035027, ENSMUSG00000024620, ENSMUSG00000052889, ENSMUSG00000025499, ENSMUSG00000029231, ENSMUSG00000023067	676	65	7720	2.45972	0.629193	0.0734742	4.6315
KEGG_PATHWAY	mmu04910:Insulin signaling pathway	23	1.18618	0.0047824	ENSMUSG00000025583, ENSMUSG00000033295, ENSMUSG00000061981, ENSMUSG00000030815, ENSMUSG00000020792, ENSMUSG00000040385, ENSMUSG00000032601, ENSMUSG00000042626, ENSMUSG00000019370, ENSMUSG00000003865, ENSMUSG00000001729, ENSMUSG00000041798, ENSMUSG00000035027, ENSMUSG00000038894, ENSMUSG00000034055, ENSMUSG00000039844, ENSMUSG00000018566, ENSMUSG00000034793, ENSMUSG00000025499, ENSMUSG00000044167,…	676	140	7720	1.87616	0.733694	0.0901794	6.12871
KEGG_PATHWAY	mmu05222:Small cell lung cancer	16	0.825168	0.00566163	ENSMUSG00000040274, ENSMUSG00000031502, ENSMUSG00000031503, ENSMUSG00000018983, ENSMUSG00000002900, ENSMUSG00000026942, ENSMUSG00000001729, ENSMUSG00000015846, ENSMUSG00000062248, ENSMUSG00000019979, ENSMUSG00000007659, ENSMUSG00000057329, ENSMUSG00000025358, ENSMUSG00000025199, ENSMUSG00000017386, ENSMUSG00000026478	676	84	7720	2.17526	0.79134	0.0991982	7.21694
KEGG_PATHWAY	mmu05168:Herpes simplex infection	30	1.54719	0.00770482	ENSMUSG00000040385, ENSMUSG00000005198, ENSMUSG00000060550, ENSMUSG00000038697, ENSMUSG00000061232, ENSMUSG00000026942, ENSMUSG00000041560, ENSMUSG00000016921, ENSMUSG00000025199, ENSMUSG00000073409, ENSMUSG00000037570, ENSMUSG00000020307, ENSMUSG00000048100, ENSMUSG00000028957, ENSMUSG00000030341, ENSMUSG00000020115, ENSMUSG00000067212, ENSMUSG00000024097, ENSMUSG00000020893, ENSMUSG00000010097,…	676	208	7720	1.64713	0.881728	0.124905	9.70096
KEGG_PATHWAY	mmu05219:Bladder cancer	10	0.51573	0.00775193	ENSMUSG00000035027, ENSMUSG00000018983, ENSMUSG00000062312, ENSMUSG00000025499, ENSMUSG00000023067, ENSMUSG00000010067, ENSMUSG00000021559, ENSMUSG00000027646, ENSMUSG00000020184, ENSMUSG00000031740	676	41	7720	2.78539	0.883267	0.11869	9.7575
KEGG_PATHWAY	mmu03410:Base excision repair	9	0.464157	0.00920643	ENSMUSG00000038644, ENSMUSG00000039396, ENSMUSG00000020471, ENSMUSG00000034674, ENSMUSG00000036023, ENSMUSG00000026496, ENSMUSG00000020974, ENSMUSG00000036061, ENSMUSG00000030322	676	35	7720	2.9366	0.922132	0.132222	11.4872
KEGG_PATHWAY	mmu04921:Oxytocin signaling pathway	24	1.23775	0.0101	ENSMUSG00000016179, ENSMUSG00000062825, ENSMUSG00000053819, ENSMUSG00000033847, ENSMUSG00000033910, ENSMUSG00000040385, ENSMUSG00000028161, ENSMUSG00000042644, ENSMUSG00000010066, ENSMUSG00000027646, ENSMUSG00000019370, ENSMUSG00000030272, ENSMUSG00000021536, ENSMUSG00000027544, ENSMUSG00000003352, ENSMUSG00000029580, ENSMUSG00000028005, ENSMUSG00000009292, ENSMUSG00000035027, ENSMUSG00000044216,…	676	158	7720	1.7347	0.939298	0.137105	12.5346
KEGG_PATHWAY	mmu03040:Spliceosome	21	1.08303	0.011238	ENSMUSG00000020719, ENSMUSG00000031134, ENSMUSG00000028609, ENSMUSG00000030188, ENSMUSG00000078765, ENSMUSG00000024287, ENSMUSG00000001158, ENSMUSG00000020929, ENSMUSG00000024097, ENSMUSG00000037993, ENSMUSG00000091625, ENSMUSG00000027649, ENSMUSG00000003360, ENSMUSG00000034931, ENSMUSG00000023007, ENSMUSG00000016921, ENSMUSG00000020850, ENSMUSG00000090553, ENSMUSG00000002129, ENSMUSG00000037361,…	676	133	7720	1.80318	0.955809	0.144408	13.8519
KEGG_PATHWAY	mmu03420:Nucleotide excision repair	10	0.51573	0.0124021	ENSMUSG00000038644, ENSMUSG00000020471, ENSMUSG00000054051, ENSMUSG00000033970, ENSMUSG00000024740, ENSMUSG00000012483, ENSMUSG00000021639, ENSMUSG00000002109, ENSMUSG00000020974, ENSMUSG00000026048	676	44	7720	2.59548	0.968075	0.151273	15.1804
KEGG_PATHWAY	mmu04922:Glucagon signaling pathway	17	0.876741	0.0125966	ENSMUSG00000038648, ENSMUSG00000053819, ENSMUSG00000030815, ENSMUSG00000027938, ENSMUSG00000007783, ENSMUSG00000028161, ENSMUSG00000042644, ENSMUSG00000019370, ENSMUSG00000003865, ENSMUSG00000021536, ENSMUSG00000001729, ENSMUSG00000041798, ENSMUSG00000034055, ENSMUSG00000024042, ENSMUSG00000034793, ENSMUSG00000044167, ENSMUSG00000042406	676	100	7720	1.94142	0.969764	0.147032	15.4005
KEGG_PATHWAY	mmu04152:AMPK signaling pathway	20	1.03146	0.0139674	ENSMUSG00000025583, ENSMUSG00000025648, ENSMUSG00000038648, ENSMUSG00000048756, ENSMUSG00000027938, ENSMUSG00000007783, ENSMUSG00000020053, ENSMUSG00000069631, ENSMUSG00000003865, ENSMUSG00000001729, ENSMUSG00000007564, ENSMUSG00000041769, ENSMUSG00000038894, ENSMUSG00000026409, ENSMUSG00000018566, ENSMUSG00000034793, ENSMUSG00000044167, ENSMUSG00000002496, ENSMUSG00000059409, ENSMUSG00000034994	676	127	7720	1.79844	0.979394	0.155314	16.937
KEGG_PATHWAY	mmu04722:Neurotrophin signaling pathway	19	0.979887	0.0187747	ENSMUSG00000000120, ENSMUSG00000053819, ENSMUSG00000048756, ENSMUSG00000003873, ENSMUSG00000023947, ENSMUSG00000042626, ENSMUSG00000042594, ENSMUSG00000019370, ENSMUSG00000025132, ENSMUSG00000001729, ENSMUSG00000053436, ENSMUSG00000035027, ENSMUSG00000039844, ENSMUSG00000003644, ENSMUSG00000019969, ENSMUSG00000057329, ENSMUSG00000022610, ENSMUSG00000025499, ENSMUSG00000042406	676	122	7720	1.77854	0.994652	0.195844	22.1238
KEGG_PATHWAY	mmu04611:Platelet activation	20	1.03146	0.0189819	ENSMUSG00000062825, ENSMUSG00000058230, ENSMUSG00000033847, ENSMUSG00000033910, ENSMUSG00000040385, ENSMUSG00000001506, ENSMUSG00000042644, ENSMUSG00000027646, ENSMUSG00000021536, ENSMUSG00000026043, ENSMUSG00000001729, ENSMUSG00000053436, ENSMUSG00000029580, ENSMUSG00000028005, ENSMUSG00000028465, ENSMUSG00000052698, ENSMUSG00000024330, ENSMUSG00000029661, ENSMUSG00000022610, ENSMUSG00000026837	676	131	7720	1.74353	0.994955	0.190691	22.3404
KEGG_PATHWAY	mmu00100:Steroid biosynthesis	6	0.309438	0.0208104	ENSMUSG00000024799, ENSMUSG00000032018, ENSMUSG00000031349, ENSMUSG00000021273, ENSMUSG00000031604, ENSMUSG00000033105	676	19	7720	3.60635	0.996985	0.200078	24.2285
KEGG_PATHWAY	mmu05220:Chronic myeloid leukemia	13	0.670449	0.0212353	ENSMUSG00000001729, ENSMUSG00000009681, ENSMUSG00000040274, ENSMUSG00000004508, ENSMUSG00000035027, ENSMUSG00000003031, ENSMUSG00000018983, ENSMUSG00000007659, ENSMUSG00000025199, ENSMUSG00000025499, ENSMUSG00000042626, ENSMUSG00000023067, ENSMUSG00000020184	676	72	7720	2.06197	0.997326	0.197008	24.6612
KEGG_PATHWAY	mmu04920:Adipocytokine signaling pathway	13	0.670449	0.0212353	ENSMUSG00000020660, ENSMUSG00000030341, ENSMUSG00000007783, ENSMUSG00000023947, ENSMUSG00000032883, ENSMUSG00000026942, ENSMUSG00000001729, ENSMUSG00000015846, ENSMUSG00000038894, ENSMUSG00000034793, ENSMUSG00000018566, ENSMUSG00000025199, ENSMUSG00000031278	676	72	7720	2.06197	0.997326	0.197008	24.6612
KEGG_PATHWAY	mmu04110:Cell cycle	19	0.979887	0.0218521	ENSMUSG00000040274, ENSMUSG00000025135, ENSMUSG00000003031, ENSMUSG00000018983, ENSMUSG00000026965, ENSMUSG00000020415, ENSMUSG00000029283, ENSMUSG00000044201, ENSMUSG00000031697, ENSMUSG00000020184, ENSMUSG00000033502, ENSMUSG00000029003, ENSMUSG00000000184, ENSMUSG00000032402, ENSMUSG00000025358, ENSMUSG00000034165, ENSMUSG00000047281, ENSMUSG00000023067, ENSMUSG00000066149	676	124	7720	1.74986	0.997753	0.195704	25.2851
KEGG_PATHWAY	mmu04728:Dopaminergic synapse	20	1.03146	0.0235809	ENSMUSG00000001986, ENSMUSG00000038648, ENSMUSG00000053819, ENSMUSG00000027938, ENSMUSG00000040385, ENSMUSG00000028161, ENSMUSG00000025892, ENSMUSG00000042644, ENSMUSG00000019370, ENSMUSG00000001729, ENSMUSG00000007564, ENSMUSG00000041769, ENSMUSG00000053436, ENSMUSG00000048240, ENSMUSG00000052889, ENSMUSG00000029064, ENSMUSG00000071658, ENSMUSG00000022610, ENSMUSG00000042406, ENSMUSG00000059409	676	134	7720	1.7045	0.998621	0.20317	27.0087
KEGG_PATHWAY	mmu04068:FoxO signaling pathway	20	1.03146	0.0235809	ENSMUSG00000003031, ENSMUSG00000048756, ENSMUSG00000020053, ENSMUSG00000021701, ENSMUSG00000020184, ENSMUSG00000001729, ENSMUSG00000053436, ENSMUSG00000000184, ENSMUSG00000035027, ENSMUSG00000032402, ENSMUSG00000038894, ENSMUSG00000025758, ENSMUSG00000018566, ENSMUSG00000034793, ENSMUSG00000022610, ENSMUSG00000025358, ENSMUSG00000025199, ENSMUSG00000025499, ENSMUSG00000044167, ENSMUSG00000023067	676	134	7720	1.7045	0.998621	0.20317	27.0087
KEGG_PATHWAY	mmu04022:cGMP-PKG signaling pathway	24	1.23775	0.0242904	ENSMUSG00000038648, ENSMUSG00000027938, ENSMUSG00000033910, ENSMUSG00000040385, ENSMUSG00000028161, ENSMUSG00000042644, ENSMUSG00000030653, ENSMUSG00000041741, ENSMUSG00000019370, ENSMUSG00000027544, ENSMUSG00000021536, ENSMUSG00000053965, ENSMUSG00000001729, ENSMUSG00000028005, ENSMUSG00000035027, ENSMUSG00000038894, ENSMUSG00000045038, ENSMUSG00000049115, ENSMUSG00000026463, ENSMUSG00000031616,…	676	171	7720	1.60282	0.998872	0.202466	27.7053
KEGG_PATHWAY	mmu04114:Oocyte meiosis	17	0.876741	0.0290265	ENSMUSG00000025135, ENSMUSG00000053819, ENSMUSG00000040385, ENSMUSG00000020053, ENSMUSG00000026965, ENSMUSG00000028161, ENSMUSG00000042644, ENSMUSG00000020415, ENSMUSG00000019370, ENSMUSG00000044201, ENSMUSG00000021536, ENSMUSG00000007564, ENSMUSG00000029003, ENSMUSG00000003644, ENSMUSG00000025358, ENSMUSG00000059409, ENSMUSG00000066149	676	110	7720	1.76493	0.999705	0.230684	32.2004
KEGG_PATHWAY	mmu04370:VEGF signaling pathway	11	0.567303	0.0337872	ENSMUSG00000001729, ENSMUSG00000053436, ENSMUSG00000035027, ENSMUSG00000033847, ENSMUSG00000052889, ENSMUSG00000028161, ENSMUSG00000022610, ENSMUSG00000025499, ENSMUSG00000027646, ENSMUSG00000032577, ENSMUSG00000027544	676	60	7720	2.09369	0.999924	0.256548	36.4574
KEGG_PATHWAY	mmu05169:Epstein-Barr virus infection	28	1.44404	0.0344763	ENSMUSG00000029478, ENSMUSG00000025225, ENSMUSG00000001424, ENSMUSG00000003031, ENSMUSG00000034453, ENSMUSG00000005198, ENSMUSG00000060550, ENSMUSG00000028099, ENSMUSG00000061232, ENSMUSG00000026942, ENSMUSG00000001729, ENSMUSG00000025199, ENSMUSG00000073409, ENSMUSG00000023067, ENSMUSG00000020115, ENSMUSG00000067212, ENSMUSG00000023947, ENSMUSG00000002625, ENSMUSG00000001855, ENSMUSG00000020184,…	676	215	7720	1.48727	0.999938	0.254303	37.0527
KEGG_PATHWAY	mmu04141:Protein processing in endoplasmic reticulum	23	1.18618	0.0354244	ENSMUSG00000039703, ENSMUSG00000035325, ENSMUSG00000028416, ENSMUSG00000046404, ENSMUSG00000003402, ENSMUSG00000028960, ENSMUSG00000003873, ENSMUSG00000063802, ENSMUSG00000025823, ENSMUSG00000026942, ENSMUSG00000071650, ENSMUSG00000046841, ENSMUSG00000026740, ENSMUSG00000027422, ENSMUSG00000030082, ENSMUSG00000028757, ENSMUSG00000026203, ENSMUSG00000001052, ENSMUSG00000057329, ENSMUSG00000057789,…	676	168	7720	1.56347	0.999952	0.253813	37.8632
KEGG_PATHWAY	mmu04730:Long-term depression	11	0.567303	0.0373799	ENSMUSG00000007564, ENSMUSG00000028005, ENSMUSG00000001986, ENSMUSG00000035027, ENSMUSG00000033910, ENSMUSG00000033847, ENSMUSG00000020053, ENSMUSG00000052889, ENSMUSG00000042644, ENSMUSG00000025499, ENSMUSG00000000149	676	61	7720	2.05937	0.999973	0.259491	39.5048
KEGG_PATHWAY	mmu04120:Ubiquitin mediated proteolysis	20	1.03146	0.0399861	ENSMUSG00000020307, ENSMUSG00000025135, ENSMUSG00000026965, ENSMUSG00000024740, ENSMUSG00000042572, ENSMUSG00000028960, ENSMUSG00000001924, ENSMUSG00000030451, ENSMUSG00000051675, ENSMUSG00000020184, ENSMUSG00000020390, ENSMUSG00000032867, ENSMUSG00000030610, ENSMUSG00000030061, ENSMUSG00000031930, ENSMUSG00000004018, ENSMUSG00000002109, ENSMUSG00000038545, ENSMUSG00000066149, ENSMUSG00000029397	676	142	7720	1.60847	0.999987	0.268646	41.6304
KEGG_PATHWAY	mmu04512:ECM-receptor interaction	14	0.722022	0.0413966	ENSMUSG00000026043, ENSMUSG00000031502, ENSMUSG00000029661, ENSMUSG00000024330, ENSMUSG00000022817, ENSMUSG00000031503, ENSMUSG00000039115, ENSMUSG00000001506, ENSMUSG00000039952, ENSMUSG00000027009, ENSMUSG00000002900, ENSMUSG00000026478, ENSMUSG00000028763, ENSMUSG00000026837	676	88	7720	1.81684	0.999991	0.270481	42.7517
KEGG_PATHWAY	mmu04912:GnRH signaling pathway	14	0.722022	0.0413966	ENSMUSG00000053819, ENSMUSG00000033847, ENSMUSG00000042644, ENSMUSG00000014426, ENSMUSG00000027646, ENSMUSG00000019370, ENSMUSG00000031740, ENSMUSG00000021536, ENSMUSG00000053436, ENSMUSG00000035027, ENSMUSG00000052889, ENSMUSG00000022610, ENSMUSG00000025499, ENSMUSG00000042406	676	88	7720	1.81684	0.999991	0.270481	42.7517
KEGG_PATHWAY	mmu04014:Ras signaling pathway	29	1.49562	0.0426567	ENSMUSG00000029458, ENSMUSG00000020053, ENSMUSG00000026821, ENSMUSG00000010067, ENSMUSG00000019370, ENSMUSG00000001729, ENSMUSG00000020357, ENSMUSG00000035027, ENSMUSG00000048240, ENSMUSG00000061578, ENSMUSG00000034579, ENSMUSG00000052889, ENSMUSG00000029064, ENSMUSG00000071658, ENSMUSG00000025199, ENSMUSG00000029231, ENSMUSG00000004508, ENSMUSG00000000120, ENSMUSG00000033847, ENSMUSG00000020115,…	676	229	7720	1.44622	0.999994	0.271396	43.7366
KEGG_PATHWAY	mmu05412:Arrhythmogenic right ventricular cardiomyopathy (ARVC)	12	0.618876	0.0430374	ENSMUSG00000055799, ENSMUSG00000003352, ENSMUSG00000062825, ENSMUSG00000029580, ENSMUSG00000022817, ENSMUSG00000039115, ENSMUSG00000039952, ENSMUSG00000054808, ENSMUSG00000027009, ENSMUSG00000010066, ENSMUSG00000001552, ENSMUSG00000029156	676	71	7720	1.93016	0.999995	0.267521	44.031
KEGG_PATHWAY	mmu05218:Melanoma	12	0.618876	0.0430374	ENSMUSG00000001729, ENSMUSG00000040274, ENSMUSG00000035027, ENSMUSG00000024620, ENSMUSG00000018983, ENSMUSG00000020053, ENSMUSG00000025219, ENSMUSG00000025499, ENSMUSG00000023067, ENSMUSG00000029231, ENSMUSG00000020184, ENSMUSG00000009376	676	71	7720	1.93016	0.999995	0.267521	44.031
KEGG_PATHWAY	mmu04713:Circadian entrainment	15	0.773595	0.044981	ENSMUSG00000028957, ENSMUSG00000001986, ENSMUSG00000053819, ENSMUSG00000033910, ENSMUSG00000025892, ENSMUSG00000042644, ENSMUSG00000019370, ENSMUSG00000021536, ENSMUSG00000020893, ENSMUSG00000055866, ENSMUSG00000028005, ENSMUSG00000048240, ENSMUSG00000029064, ENSMUSG00000052889, ENSMUSG00000071658	676	98	7720	1.74798	0.999997	0.272082	45.5123
KEGG_PATHWAY	mmu04520:Adherens junction	12	0.618876	0.0469689	ENSMUSG00000055799, ENSMUSG00000033295, ENSMUSG00000062825, ENSMUSG00000029580, ENSMUSG00000032402, ENSMUSG00000022676, ENSMUSG00000062312, ENSMUSG00000054808, ENSMUSG00000025372, ENSMUSG00000027646, ENSMUSG00000025812, ENSMUSG00000009376	676	72	7720	1.90335	0.999998	0.276639	46.9898
KEGG_PATHWAY	mmu05230:Central carbon metabolism in cancer	11	0.567303	0.0497195	ENSMUSG00000001729, ENSMUSG00000035027, ENSMUSG00000041798, ENSMUSG00000024620, ENSMUSG00000062312, ENSMUSG00000025499, ENSMUSG00000029231, ENSMUSG00000037012, ENSMUSG00000040010, ENSMUSG00000009376, ENSMUSG00000034748	676	64	7720	1.96283	0.999999	0.284755	48.9731
KEGG_PATHWAY	mmu05223:Non-small cell lung cancer	10	0.51573	0.0522866	ENSMUSG00000001729, ENSMUSG00000040274, ENSMUSG00000035027, ENSMUSG00000015846, ENSMUSG00000048756, ENSMUSG00000018983, ENSMUSG00000062312, ENSMUSG00000052889, ENSMUSG00000025499, ENSMUSG00000010067	676	56	7720	2.03931	1	0.291567	50.7621
KEGG_PATHWAY	mmu05202:Transcriptional misregulation in cancer	22	1.13461	0.0536582	ENSMUSG00000020719, ENSMUSG00000016087, ENSMUSG00000000120, ENSMUSG00000001986, ENSMUSG00000003031, ENSMUSG00000020160, ENSMUSG00000026976, ENSMUSG00000020053, ENSMUSG00000025142, ENSMUSG00000009376, ENSMUSG00000020184, ENSMUSG00000000184, ENSMUSG00000015846, ENSMUSG00000026435, ENSMUSG00000017724, ENSMUSG00000006586, ENSMUSG00000007659, ENSMUSG00000026349, ENSMUSG00000044167, ENSMUSG00000029086,…	676	166	7720	1.51351	1	0.292452	51.694
KEGG_PATHWAY	mmu04550:Signaling pathways regulating pluripotency of stem cells	19	0.979887	0.0551467	ENSMUSG00000022297, ENSMUSG00000029920, ENSMUSG00000025050, ENSMUSG00000020160, ENSMUSG00000034394, ENSMUSG00000020053, ENSMUSG00000021756, ENSMUSG00000005917, ENSMUSG00000021835, ENSMUSG00000001729, ENSMUSG00000053436, ENSMUSG00000035027, ENSMUSG00000030093, ENSMUSG00000032402, ENSMUSG00000022610, ENSMUSG00000025499, ENSMUSG00000069678, ENSMUSG00000036856, ENSMUSG00000036202	676	138	7720	1.57234	1	0.293842	52.6868
KEGG_PATHWAY	mmu04330:Notch signaling pathway	9	0.464157	0.0603238	ENSMUSG00000029478, ENSMUSG00000049502, ENSMUSG00000002799, ENSMUSG00000040415, ENSMUSG00000038146, ENSMUSG00000019969, ENSMUSG00000027878, ENSMUSG00000000708, ENSMUSG00000027276	676	49	7720	2.09757	1	0.311555	55.995
KEGG_PATHWAY	mmu04261:Adrenergic signaling in cardiomyocytes	20	1.03146	0.0634697	ENSMUSG00000038648, ENSMUSG00000053819, ENSMUSG00000027938, ENSMUSG00000040385, ENSMUSG00000010066, ENSMUSG00000019370, ENSMUSG00000035458, ENSMUSG00000021536, ENSMUSG00000007564, ENSMUSG00000001729, ENSMUSG00000003352, ENSMUSG00000041769, ENSMUSG00000053436, ENSMUSG00000049115, ENSMUSG00000026463, ENSMUSG00000057329, ENSMUSG00000022610, ENSMUSG00000045730, ENSMUSG00000042406, ENSMUSG00000059409	676	150	7720	1.52268	1	0.319597	57.8995
KEGG_PATHWAY	mmu00511:Other glycan degradation	5	0.257865	0.0660695	ENSMUSG00000032295, ENSMUSG00000005142, ENSMUSG00000019810, ENSMUSG00000029119, ENSMUSG00000028467	676	18	7720	3.17226	1	0.324992	59.4155
KEGG_PATHWAY	mmu04919:Thyroid hormone signaling pathway	16	0.825168	0.0666626	ENSMUSG00000062825, ENSMUSG00000000708, ENSMUSG00000027646, ENSMUSG00000020184, ENSMUSG00000001729, ENSMUSG00000029580, ENSMUSG00000015846, ENSMUSG00000035027, ENSMUSG00000026409, ENSMUSG00000038146, ENSMUSG00000027878, ENSMUSG00000052889, ENSMUSG00000025499, ENSMUSG00000044167, ENSMUSG00000036856, ENSMUSG00000002496	676	113	7720	1.61701	1	0.321987	59.7542
KEGG_PATHWAY	mmu04150:mTOR signaling pathway	10	0.51573	0.0689105	ENSMUSG00000025583, ENSMUSG00000001729, ENSMUSG00000024142, ENSMUSG00000003644, ENSMUSG00000020053, ENSMUSG00000069631, ENSMUSG00000052889, ENSMUSG00000041658, ENSMUSG00000002496, ENSMUSG00000020108	676	59	7720	1.93561	1	0.325732	61.0144
KEGG_PATHWAY	mmu04925:Aldosterone synthesis and secretion	13	0.670449	0.0699178	ENSMUSG00000016179, ENSMUSG00000038648, ENSMUSG00000053819, ENSMUSG00000027938, ENSMUSG00000045038, ENSMUSG00000049115, ENSMUSG00000052889, ENSMUSG00000042644, ENSMUSG00000030653, ENSMUSG00000019370, ENSMUSG00000042406, ENSMUSG00000030272, ENSMUSG00000021536	676	86	7720	1.7263	1	0.32447	61.5672
KEGG_PATHWAY	mmu05014:Amyotrophic lateral sclerosis (ALS)	9	0.464157	0.0732235	ENSMUSG00000053436, ENSMUSG00000004446, ENSMUSG00000030341, ENSMUSG00000019979, ENSMUSG00000007659, ENSMUSG00000028161, ENSMUSG00000057329, ENSMUSG00000003873, ENSMUSG00000022610	676	51	7720	2.01532	1	0.332097	63.3308
KEGG_PATHWAY	mmu03460:Fanconi anemia pathway	9	0.464157	0.0732235	ENSMUSG00000022779, ENSMUSG00000021668, ENSMUSG00000026429, ENSMUSG00000004018, ENSMUSG00000012483, ENSMUSG00000026082, ENSMUSG00000092118, ENSMUSG00000047757, ENSMUSG00000025646	676	51	7720	2.01532	1	0.332097	63.3308
KEGG_PATHWAY	mmu04210:Apoptosis	10	0.51573	0.0751087	ENSMUSG00000001729, ENSMUSG00000004446, ENSMUSG00000030341, ENSMUSG00000019979, ENSMUSG00000007659, ENSMUSG00000022074, ENSMUSG00000057329, ENSMUSG00000003873, ENSMUSG00000025199, ENSMUSG00000026942	676	60	7720	1.90335	1	0.33409	64.3028
KEGG_PATHWAY	mmu05100:Bacterial invasion of epithelial cells	12	0.618876	0.0756909	ENSMUSG00000062825, ENSMUSG00000059248, ENSMUSG00000033335, ENSMUSG00000029580, ENSMUSG00000029003, ENSMUSG00000018398, ENSMUSG00000041112, ENSMUSG00000042626, ENSMUSG00000027646, ENSMUSG00000040265, ENSMUSG00000009376, ENSMUSG00000037148	676	78	7720	1.75694	1	0.331213	64.5981
KEGG_PATHWAY	mmu04010:MAPK signaling pathway	30	1.54719	0.0782239	ENSMUSG00000025225, ENSMUSG00000066839, ENSMUSG00000039384, ENSMUSG00000010066, ENSMUSG00000026942, ENSMUSG00000001729, ENSMUSG00000003352, ENSMUSG00000035027, ENSMUSG00000052889, ENSMUSG00000025199, ENSMUSG00000029231, ENSMUSG00000042406, ENSMUSG00000004085, ENSMUSG00000031328, ENSMUSG00000033847, ENSMUSG00000030341, ENSMUSG00000028161, ENSMUSG00000014426, ENSMUSG00000025278, ENSMUSG00000022619,…	676	253	7720	1.35416	1	0.335517	65.8569
KEGG_PATHWAY	mmu04614:Renin-angiotensin system	7	0.361011	0.0802424	ENSMUSG00000049115, ENSMUSG00000039062, ENSMUSG00000020681, ENSMUSG00000027820, ENSMUSG00000004929, ENSMUSG00000021710, ENSMUSG00000019849	676	35	7720	2.28402	1	0.337842	66.8302
KEGG_PATHWAY	mmu05410:Hypertrophic cardiomyopathy (HCM)	12	0.618876	0.0813629	ENSMUSG00000003352, ENSMUSG00000062825, ENSMUSG00000029580, ENSMUSG00000022817, ENSMUSG00000039115, ENSMUSG00000039952, ENSMUSG00000020053, ENSMUSG00000020681, ENSMUSG00000027009, ENSMUSG00000010066, ENSMUSG00000029156, ENSMUSG00000035458	676	79	7720	1.7347	1	0.336961	67.3594
KEGG_PATHWAY	mmu04015:Rap1 signaling pathway	26	1.3409	0.0816695	ENSMUSG00000062825, ENSMUSG00000000120, ENSMUSG00000041351, ENSMUSG00000020053, ENSMUSG00000026821, ENSMUSG00000019370, ENSMUSG00000025812, ENSMUSG00000027646, ENSMUSG00000009376, ENSMUSG00000021536, ENSMUSG00000001729, ENSMUSG00000020357, ENSMUSG00000053436, ENSMUSG00000029580, ENSMUSG00000028465, ENSMUSG00000035027, ENSMUSG00000052698, ENSMUSG00000024620, ENSMUSG00000039844, ENSMUSG00000048915,…	676	214	7720	1.38749	1	0.333306	67.5028
KEGG_PATHWAY	mmu04916:Melanogenesis	14	0.722022	0.0894275	ENSMUSG00000022297, ENSMUSG00000020660, ENSMUSG00000053819, ENSMUSG00000038648, ENSMUSG00000027938, ENSMUSG00000019370, ENSMUSG00000021536, ENSMUSG00000055799, ENSMUSG00000035027, ENSMUSG00000030093, ENSMUSG00000004651, ENSMUSG00000052889, ENSMUSG00000025499, ENSMUSG00000036856	676	99	7720	1.61497	1	0.354829	70.9439
KEGG_PATHWAY	mmu03440:Homologous recombination	6	0.309438	0.0922614	ENSMUSG00000038644, ENSMUSG00000020471, ENSMUSG00000018841, ENSMUSG00000022779, ENSMUSG00000012483, ENSMUSG00000078773	676	28	7720	2.44717	1	0.359352	72.1146
KEGG_PATHWAY	mmu04144:Endocytosis	32	1.65034	0.0931534	ENSMUSG00000002957, ENSMUSG00000011877, ENSMUSG00000025793, ENSMUSG00000053119, ENSMUSG00000060550, ENSMUSG00000032870, ENSMUSG00000061232, ENSMUSG00000019804, ENSMUSG00000060279, ENSMUSG00000032402, ENSMUSG00000028745, ENSMUSG00000037999, ENSMUSG00000073409, ENSMUSG00000042249, ENSMUSG00000029231, ENSMUSG00000000743, ENSMUSG00000045730, ENSMUSG00000024772, ENSMUSG00000067212, ENSMUSG00000025812,…	676	278	7720	1.31455	1	0.357522	72.4739
KEGG_PATHWAY	mmu04931:Insulin resistance	15	0.773595	0.0977442	ENSMUSG00000033295, ENSMUSG00000038648, ENSMUSG00000027938, ENSMUSG00000030341, ENSMUSG00000040385, ENSMUSG00000059316, ENSMUSG00000003865, ENSMUSG00000001729, ENSMUSG00000038894, ENSMUSG00000045038, ENSMUSG00000003644, ENSMUSG00000034160, ENSMUSG00000034793, ENSMUSG00000018566, ENSMUSG00000044167	676	110	7720	1.55729	1	0.367377	74.2567
KEGG_PATHWAY	mmu04530:Tight junction	18	0.928314	0.097799	ENSMUSG00000061859, ENSMUSG00000062825, ENSMUSG00000029381, ENSMUSG00000004085, ENSMUSG00000022443, ENSMUSG00000029763, ENSMUSG00000068876, ENSMUSG00000027646, ENSMUSG00000025812, ENSMUSG00000020900, ENSMUSG00000001729, ENSMUSG00000007564, ENSMUSG00000041769, ENSMUSG00000029580, ENSMUSG00000045038, ENSMUSG00000052889, ENSMUSG00000054808, ENSMUSG00000025499	676	139	7720	1.47886	1	0.362932	74.2773

## Sheet: MolFuncUp
Category	Term	Count	%	PValue	Genes	List Total	Pop Hits	Pop Total	Fold Enrichment	Bonferroni	Benjamini	FDR
GOTERM_MF_DIRECT	GO:0005515~protein binding	296	28.8218	4.30309e-14	ENSMUSG00000048583, ENSMUSG00000048756, ENSMUSG00000025793, ENSMUSG00000024260, ENSMUSG00000025892, ENSMUSG00000042594, ENSMUSG00000004415, ENSMUSG00000029580, ENSMUSG00000002799, ENSMUSG00000028901, ENSMUSG00000024772, ENSMUSG00000039376, ENSMUSG00000001506, ENSMUSG00000025507, ENSMUSG00000030123, ENSMUSG00000002900, ENSMUSG00000027646, ENSMUSG00000038429, ENSMUSG00000020900, ENSMUSG00000027244,…	856	4092	17446	1.47427	4.2689e-11	4.2689e-11	6.7979e-11
GOTERM_MF_DIRECT	GO:0051015~actin filament binding	26	2.53165	5.05278e-09	ENSMUSG00000004530, ENSMUSG00000038366, ENSMUSG00000029381, ENSMUSG00000038976, ENSMUSG00000021061, ENSMUSG00000031328, ENSMUSG00000022443, ENSMUSG00000020476, ENSMUSG00000030761, ENSMUSG00000033088, ENSMUSG00000033420, ENSMUSG00000033066, ENSMUSG00000020900, ENSMUSG00000004677, ENSMUSG00000000915, ENSMUSG00000028465, ENSMUSG00000019820, ENSMUSG00000052698, ENSMUSG00000028745, ENSMUSG00000034675,…	856	132	17446	4.01441	5.00729e-06	2.50365e-06	7.97404e-06
GOTERM_MF_DIRECT	GO:0046872~metal ion binding	226	22.0058	1.24944e-07	ENSMUSG00000025793, ENSMUSG00000051586, ENSMUSG00000004929, ENSMUSG00000025105, ENSMUSG00000026393, ENSMUSG00000033373, ENSMUSG00000028901, ENSMUSG00000024772, ENSMUSG00000027259, ENSMUSG00000001506, ENSMUSG00000038429, ENSMUSG00000024644, ENSMUSG00000022390, ENSMUSG00000030530, ENSMUSG00000000149, ENSMUSG00000011877, ENSMUSG00000059842, ENSMUSG00000022526, ENSMUSG00000035027, ENSMUSG00000033653,…	856	3355	17446	1.3729	0.000123812	4.12722e-05	0.00019718
GOTERM_MF_DIRECT	GO:0032403~protein complex binding	42	4.08958	3.92769e-07	ENSMUSG00000039703, ENSMUSG00000029478, ENSMUSG00000033295, ENSMUSG00000002957, ENSMUSG00000011877, ENSMUSG00000040385, ENSMUSG00000030761, ENSMUSG00000029763, ENSMUSG00000021701, ENSMUSG00000026942, ENSMUSG00000060279, ENSMUSG00000028465, ENSMUSG00000015846, ENSMUSG00000021338, ENSMUSG00000052727, ENSMUSG00000029064, ENSMUSG00000029231, ENSMUSG00000023067, ENSMUSG00000045730, ENSMUSG00000025651,…	856	358	17446	2.39105	0.000389158	9.73037e-05	0.000619846
GOTERM_MF_DIRECT	GO:0003779~actin binding	39	3.79747	1.64183e-06	ENSMUSG00000029381, ENSMUSG00000038366, ENSMUSG00000004530, ENSMUSG00000009073, ENSMUSG00000020476, ENSMUSG00000030761, ENSMUSG00000033088, ENSMUSG00000051586, ENSMUSG00000028465, ENSMUSG00000019820, ENSMUSG00000052727, ENSMUSG00000028745, ENSMUSG00000023008, ENSMUSG00000034675, ENSMUSG00000043079, ENSMUSG00000004665, ENSMUSG00000015766, ENSMUSG00000038976, ENSMUSG00000021061, ENSMUSG00000031328,…	856	338	17446	2.35164	0.00162574	0.000325359	0.00259103
GOTERM_MF_DIRECT	GO:0098641~cadherin binding involved in cell-cell adhesion	34	3.31061	2.62288e-06	ENSMUSG00000038366, ENSMUSG00000059248, ENSMUSG00000001424, ENSMUSG00000020869, ENSMUSG00000020476, ENSMUSG00000026796, ENSMUSG00000067889, ENSMUSG00000026305, ENSMUSG00000028465, ENSMUSG00000069833, ENSMUSG00000038146, ENSMUSG00000028745, ENSMUSG00000034675, ENSMUSG00000004665, ENSMUSG00000024772, ENSMUSG00000001552, ENSMUSG00000034994, ENSMUSG00000031328, ENSMUSG00000039646, ENSMUSG00000022443,…	856	279	17446	2.48369	0.0025959	0.000433119	0.00413922
GOTERM_MF_DIRECT	GO:0048407~platelet-derived growth factor binding	7	0.681597	9.75469e-06	ENSMUSG00000026043, ENSMUSG00000031502, ENSMUSG00000029661, ENSMUSG00000024620, ENSMUSG00000001506, ENSMUSG00000029231, ENSMUSG00000026837	856	12	17446	11.8888	0.00962037	0.00138004	0.0153933
GOTERM_MF_DIRECT	GO:0031625~ubiquitin protein ligase binding	33	3.21324	1.02146e-05	ENSMUSG00000039703, ENSMUSG00000062825, ENSMUSG00000029050, ENSMUSG00000026965, ENSMUSG00000032601, ENSMUSG00000005198, ENSMUSG00000033088, ENSMUSG00000033326, ENSMUSG00000030451, ENSMUSG00000026942, ENSMUSG00000032402, ENSMUSG00000062312, ENSMUSG00000044167, ENSMUSG00000025651, ENSMUSG00000023067, ENSMUSG00000017386, ENSMUSG00000030339, ENSMUSG00000001525, ENSMUSG00000020307, ENSMUSG00000000120,…	856	284	17446	2.3682	0.0100716	0.00126454	0.0161189
GOTERM_MF_DIRECT	GO:0005201~extracellular matrix structural constituent	11	1.07108	2.12443e-05	ENSMUSG00000026043, ENSMUSG00000031502, ENSMUSG00000029661, ENSMUSG00000024330, ENSMUSG00000031503, ENSMUSG00000001506, ENSMUSG00000002900, ENSMUSG00000026478, ENSMUSG00000006369, ENSMUSG00000026837, ENSMUSG00000024598	856	41	17446	5.46803	0.0208332	0.00233652	0.0335214
GOTERM_MF_DIRECT	GO:0008270~zinc ion binding	83	8.08179	3.90033e-05	ENSMUSG00000039703, ENSMUSG00000006219, ENSMUSG00000013629, ENSMUSG00000051586, ENSMUSG00000027820, ENSMUSG00000020889, ENSMUSG00000030451, ENSMUSG00000029475, ENSMUSG00000031740, ENSMUSG00000026942, ENSMUSG00000033373, ENSMUSG00000058145, ENSMUSG00000019820, ENSMUSG00000032402, ENSMUSG00000028016, ENSMUSG00000071454, ENSMUSG00000001052, ENSMUSG00000025651, ENSMUSG00000072437, ENSMUSG00000017386,…	856	1075	17446	1.57359	0.0379155	0.00385784	0.0615353
GOTERM_MF_DIRECT	GO:0005524~ATP binding	107	10.4187	8.28193e-05	ENSMUSG00000069631, ENSMUSG00000013629, ENSMUSG00000043572, ENSMUSG00000026393, ENSMUSG00000046687, ENSMUSG00000021266, ENSMUSG00000029580, ENSMUSG00000034931, ENSMUSG00000023972, ENSMUSG00000019979, ENSMUSG00000029231, ENSMUSG00000024772, ENSMUSG00000040820, ENSMUSG00000020307, ENSMUSG00000004085, ENSMUSG00000022443, ENSMUSG00000027646, ENSMUSG00000020900, ENSMUSG00000079553, ENSMUSG00000020601,…	856	1507	17446	1.44708	0.0787993	0.00743381	0.130621
GOTERM_MF_DIRECT	GO:0019901~protein kinase binding	40	3.89484	0.000199043	ENSMUSG00000002957, ENSMUSG00000029050, ENSMUSG00000037742, ENSMUSG00000048756, ENSMUSG00000003865, ENSMUSG00000026942, ENSMUSG00000003352, ENSMUSG00000001729, ENSMUSG00000029580, ENSMUSG00000037003, ENSMUSG00000060279, ENSMUSG00000019820, ENSMUSG00000032402, ENSMUSG00000041845, ENSMUSG00000034165, ENSMUSG00000009090, ENSMUSG00000001552, ENSMUSG00000017386, ENSMUSG00000000530, ENSMUSG00000034994,…	856	434	17446	1.87842	0.179032	0.0163049	0.313658
GOTERM_MF_DIRECT	GO:0017154~semaphorin receptor activity	6	0.584226	0.000258612	ENSMUSG00000025969, ENSMUSG00000029765, ENSMUSG00000036606, ENSMUSG00000030123, ENSMUSG00000030084, ENSMUSG00000009376	856	13	17446	9.40654	0.226104	0.0195236	0.40735
GOTERM_MF_DIRECT	GO:0071889~14-3-3 protein binding	7	0.681597	0.000856642	ENSMUSG00000025583, ENSMUSG00000001729, ENSMUSG00000038894, ENSMUSG00000045038, ENSMUSG00000024042, ENSMUSG00000002496, ENSMUSG00000020108	856	24	17446	5.94441	0.572284	0.0588606	1.34338
GOTERM_MF_DIRECT	GO:0004672~protein kinase activity	44	4.28432	0.000879957	ENSMUSG00000037251, ENSMUSG00000040274, ENSMUSG00000028030, ENSMUSG00000069631, ENSMUSG00000013629, ENSMUSG00000015599, ENSMUSG00000021559, ENSMUSG00000026393, ENSMUSG00000021701, ENSMUSG00000001729, ENSMUSG00000020357, ENSMUSG00000028664, ENSMUSG00000035027, ENSMUSG00000023972, ENSMUSG00000003810, ENSMUSG00000062312, ENSMUSG00000029231, ENSMUSG00000015133, ENSMUSG00000042608, ENSMUSG00000000530,…	856	531	17446	1.68881	0.582062	0.0565024	1.37971
GOTERM_MF_DIRECT	GO:0000166~nucleotide binding	125	12.1714	0.00106129	ENSMUSG00000059248, ENSMUSG00000027510, ENSMUSG00000013629, ENSMUSG00000043572, ENSMUSG00000026393, ENSMUSG00000027968, ENSMUSG00000021266, ENSMUSG00000029580, ENSMUSG00000034931, ENSMUSG00000019979, ENSMUSG00000037375, ENSMUSG00000029231, ENSMUSG00000024772, ENSMUSG00000040820, ENSMUSG00000056310, ENSMUSG00000001525, ENSMUSG00000034818, ENSMUSG00000020307, ENSMUSG00000004085, ENSMUSG00000036249,…	856	1936	17446	1.31591	0.650865	0.0636525	1.6618
GOTERM_MF_DIRECT	GO:0005178~integrin binding	14	1.36319	0.0011791	ENSMUSG00000021910, ENSMUSG00000022817, ENSMUSG00000009073, ENSMUSG00000020053, ENSMUSG00000002900, ENSMUSG00000026043, ENSMUSG00000067586, ENSMUSG00000028465, ENSMUSG00000019820, ENSMUSG00000005124, ENSMUSG00000030605, ENSMUSG00000025510, ENSMUSG00000035493, ENSMUSG00000043895	856	100	17446	2.85332	0.689377	0.0664633	1.84467
GOTERM_MF_DIRECT	GO:0043130~ubiquitin binding	12	1.16845	0.00127076	ENSMUSG00000039703, ENSMUSG00000055866, ENSMUSG00000032402, ENSMUSG00000025171, ENSMUSG00000025793, ENSMUSG00000029458, ENSMUSG00000039917, ENSMUSG00000045078, ENSMUSG00000073684, ENSMUSG00000031479, ENSMUSG00000051675, ENSMUSG00000038429	856	77	17446	3.17623	0.71638	0.0676124	1.98672
GOTERM_MF_DIRECT	GO:0003824~catalytic activity	40	3.89484	0.00136181	ENSMUSG00000062646, ENSMUSG00000043153, ENSMUSG00000024892, ENSMUSG00000026698, ENSMUSG00000004383, ENSMUSG00000013629, ENSMUSG00000005615, ENSMUSG00000059316, ENSMUSG00000020097, ENSMUSG00000003865, ENSMUSG00000053965, ENSMUSG00000033373, ENSMUSG00000071650, ENSMUSG00000027784, ENSMUSG00000062867, ENSMUSG00000023044, ENSMUSG00000006800, ENSMUSG00000022562, ENSMUSG00000025651, ENSMUSG00000029119,…	856	479	17446	1.70195	0.740883	0.0686105	2.12765
GOTERM_MF_DIRECT	GO:0016874~ligase activity	32	3.11587	0.00187253	ENSMUSG00000035357, ENSMUSG00000029458, ENSMUSG00000024892, ENSMUSG00000028960, ENSMUSG00000013629, ENSMUSG00000001924, ENSMUSG00000043572, ENSMUSG00000059316, ENSMUSG00000051675, ENSMUSG00000012609, ENSMUSG00000066036, ENSMUSG00000040746, ENSMUSG00000026942, ENSMUSG00000021266, ENSMUSG00000027610, ENSMUSG00000040820, ENSMUSG00000076441, ENSMUSG00000029397, ENSMUSG00000030871, ENSMUSG00000041000,…	856	362	17446	1.80162	0.843924	0.0886886	2.91458
GOTERM_MF_DIRECT	GO:0042277~peptide binding	13	1.26582	0.00191767	ENSMUSG00000032384, ENSMUSG00000004929, ENSMUSG00000027820, ENSMUSG00000021710, ENSMUSG00000019849, ENSMUSG00000033373, ENSMUSG00000027610, ENSMUSG00000024713, ENSMUSG00000067274, ENSMUSG00000039062, ENSMUSG00000021868, ENSMUSG00000030530, ENSMUSG00000003345	856	93	17446	2.84893	0.850765	0.0866011	2.98385
GOTERM_MF_DIRECT	GO:0016740~transferase activity	97	9.44499	0.00231548	ENSMUSG00000055660, ENSMUSG00000040274, ENSMUSG00000043153, ENSMUSG00000020471, ENSMUSG00000005982, ENSMUSG00000013629, ENSMUSG00000031545, ENSMUSG00000015599, ENSMUSG00000028099, ENSMUSG00000005615, ENSMUSG00000030451, ENSMUSG00000021559, ENSMUSG00000026393, ENSMUSG00000021364, ENSMUSG00000022885, ENSMUSG00000033373, ENSMUSG00000039740, ENSMUSG00000090266, ENSMUSG00000060098, ENSMUSG00000021668,…	856	1472	17446	1.34303	0.89947	0.0991557	3.59231
GOTERM_MF_DIRECT	GO:0008013~beta-catenin binding	12	1.16845	0.00259151	ENSMUSG00000055799, ENSMUSG00000028990, ENSMUSG00000032402, ENSMUSG00000048756, ENSMUSG00000009073, ENSMUSG00000019969, ENSMUSG00000018476, ENSMUSG00000023055, ENSMUSG00000031871, ENSMUSG00000063382, ENSMUSG00000044167, ENSMUSG00000009376	856	84	17446	2.91155	0.923581	0.105782	4.01239
GOTERM_MF_DIRECT	GO:0005509~calcium ion binding	52	5.06329	0.00300436	ENSMUSG00000036862, ENSMUSG00000057751, ENSMUSG00000019370, ENSMUSG00000042286, ENSMUSG00000002799, ENSMUSG00000038146, ENSMUSG00000056427, ENSMUSG00000006800, ENSMUSG00000031871, ENSMUSG00000024772, ENSMUSG00000050989, ENSMUSG00000056481, ENSMUSG00000040249, ENSMUSG00000049336, ENSMUSG00000103585, ENSMUSG00000061048, ENSMUSG00000052415, ENSMUSG00000006369, ENSMUSG00000103472, ENSMUSG00000039952,…	856	699	17446	1.51617	0.949298	0.116834	4.63749
GOTERM_MF_DIRECT	GO:0019903~protein phosphatase binding	12	1.16845	0.00374287	ENSMUSG00000053436, ENSMUSG00000019804, ENSMUSG00000020357, ENSMUSG00000038894, ENSMUSG00000062312, ENSMUSG00000031871, ENSMUSG00000057329, ENSMUSG00000001552, ENSMUSG00000025812, ENSMUSG00000032312, ENSMUSG00000009376, ENSMUSG00000026942	856	88	17446	2.77921	0.975672	0.138126	5.74619
GOTERM_MF_DIRECT	GO:0005543~phospholipid binding	12	1.16845	0.00374287	ENSMUSG00000058230, ENSMUSG00000000915, ENSMUSG00000021061, ENSMUSG00000027602, ENSMUSG00000052727, ENSMUSG00000029073, ENSMUSG00000031557, ENSMUSG00000029406, ENSMUSG00000019715, ENSMUSG00000031672, ENSMUSG00000067889, ENSMUSG00000055013	856	88	17446	2.77921	0.975672	0.138126	5.74619
GOTERM_MF_DIRECT	GO:0004714~transmembrane receptor protein tyrosine kinase activity	9	0.876339	0.00452758	ENSMUSG00000020357, ENSMUSG00000028664, ENSMUSG00000024620, ENSMUSG00000023972, ENSMUSG00000035305, ENSMUSG00000062312, ENSMUSG00000021464, ENSMUSG00000029231, ENSMUSG00000009376	856	54	17446	3.39681	0.988858	0.158831	6.91101
GOTERM_MF_DIRECT	GO:0008179~adenylate cyclase binding	5	0.486855	0.00506696	ENSMUSG00000061603, ENSMUSG00000028656, ENSMUSG00000045730, ENSMUSG00000019370, ENSMUSG00000021536	856	15	17446	6.79361	0.993488	0.170099	7.70383
GOTERM_MF_DIRECT	GO:0019900~kinase binding	12	1.16845	0.00527053	ENSMUSG00000034275, ENSMUSG00000020893, ENSMUSG00000055866, ENSMUSG00000037003, ENSMUSG00000038976, ENSMUSG00000028957, ENSMUSG00000031328, ENSMUSG00000035621, ENSMUSG00000069631, ENSMUSG00000031563, ENSMUSG00000018849, ENSMUSG00000027646	856	92	17446	2.65837	0.994683	0.170583	8.0014
GOTERM_MF_DIRECT	GO:0004842~ubiquitin-protein transferase activity	28	2.72639	0.00554673	ENSMUSG00000035357, ENSMUSG00000029458, ENSMUSG00000055707, ENSMUSG00000001924, ENSMUSG00000051675, ENSMUSG00000030451, ENSMUSG00000066036, ENSMUSG00000040746, ENSMUSG00000026942, ENSMUSG00000039686, ENSMUSG00000017386, ENSMUSG00000029397, ENSMUSG00000020307, ENSMUSG00000041000, ENSMUSG00000025135, ENSMUSG00000073968, ENSMUSG00000030750, ENSMUSG00000045078, ENSMUSG00000017615, ENSMUSG00000020184,…	856	326	17446	1.7505	0.995962	0.173101	8.40372
GOTERM_MF_DIRECT	GO:0008134~transcription factor binding	28	2.72639	0.0104293	ENSMUSG00000029478, ENSMUSG00000040463, ENSMUSG00000025047, ENSMUSG00000049577, ENSMUSG00000032402, ENSMUSG00000015846, ENSMUSG00000034674, ENSMUSG00000044167, ENSMUSG00000037621, ENSMUSG00000059439, ENSMUSG00000030314, ENSMUSG00000032187, ENSMUSG00000031328, ENSMUSG00000026496, ENSMUSG00000028639, ENSMUSG00000027544, ENSMUSG00000020893, ENSMUSG00000055866, ENSMUSG00000038564, ENSMUSG00000020601,…	856	342	17446	1.66861	0.999969	0.292717	15.2492
GOTERM_MF_DIRECT	GO:0005547~phosphatidylinositol-3,4,5-trisphosphate binding	7	0.681597	0.0111288	ENSMUSG00000001729, ENSMUSG00000000915, ENSMUSG00000004508, ENSMUSG00000022377, ENSMUSG00000037999, ENSMUSG00000025812, ENSMUSG00000041801	856	39	17446	3.6581	0.999985	0.300758	16.1897
GOTERM_MF_DIRECT	GO:0051219~phosphoprotein binding	8	0.778968	0.0129579	ENSMUSG00000032384, ENSMUSG00000028416, ENSMUSG00000003402, ENSMUSG00000003423, ENSMUSG00000042626, ENSMUSG00000047281, ENSMUSG00000027646, ENSMUSG00000003345	856	52	17446	3.13551	0.999998	0.332297	18.603
GOTERM_MF_DIRECT	GO:0051434~BH3 domain binding	3	0.292113	0.0134735	ENSMUSG00000007659, ENSMUSG00000057329, ENSMUSG00000003873	856	4	17446	15.2856	0.999999	0.334599	19.2715
GOTERM_MF_DIRECT	GO:0019899~enzyme binding	30	2.92113	0.0141298	ENSMUSG00000009681, ENSMUSG00000028960, ENSMUSG00000013629, ENSMUSG00000035765, ENSMUSG00000026942, ENSMUSG00000001729, ENSMUSG00000061603, ENSMUSG00000032402, ENSMUSG00000015846, ENSMUSG00000038146, ENSMUSG00000045730, ENSMUSG00000031447, ENSMUSG00000040820, ENSMUSG00000038644, ENSMUSG00000016541, ENSMUSG00000028161, ENSMUSG00000026496, ENSMUSG00000002900, ENSMUSG00000027646, ENSMUSG00000031672,…	856	384	17446	1.59225	0.999999	0.339514	20.1148
GOTERM_MF_DIRECT	GO:0051400~BH domain binding	4	0.389484	0.0143995	ENSMUSG00000007659, ENSMUSG00000057329, ENSMUSG00000003873, ENSMUSG00000057789	856	11	17446	7.41121	0.999999	0.336798	20.459
GOTERM_MF_DIRECT	GO:0019904~protein domain specific binding	24	2.3369	0.0156164	ENSMUSG00000001525, ENSMUSG00000029050, ENSMUSG00000004508, ENSMUSG00000022443, ENSMUSG00000024420, ENSMUSG00000009073, ENSMUSG00000020476, ENSMUSG00000025793, ENSMUSG00000030852, ENSMUSG00000036894, ENSMUSG00000032601, ENSMUSG00000030761, ENSMUSG00000030123, ENSMUSG00000027646, ENSMUSG00000019370, ENSMUSG00000048930, ENSMUSG00000017615, ENSMUSG00000015846, ENSMUSG00000038894, ENSMUSG00000034674,…	856	289	17446	1.69253	1	0.351619	21.9948
GOTERM_MF_DIRECT	GO:0008201~heparin binding	15	1.46056	0.0164472	ENSMUSG00000021835, ENSMUSG00000025969, ENSMUSG00000033295, ENSMUSG00000022665, ENSMUSG00000022893, ENSMUSG00000056427, ENSMUSG00000026249, ENSMUSG00000047557, ENSMUSG00000063564, ENSMUSG00000008999, ENSMUSG00000023078, ENSMUSG00000005124, ENSMUSG00000033453, ENSMUSG00000029718, ENSMUSG00000026837	856	151	17446	2.02459	1	0.358651	23.0274
GOTERM_MF_DIRECT	GO:0017166~vinculin binding	4	0.389484	0.0185104	ENSMUSG00000028465, ENSMUSG00000019820, ENSMUSG00000039952, ENSMUSG00000030554	856	12	17446	6.79361	1	0.38569	25.5364
GOTERM_MF_DIRECT	GO:0043022~ribosome binding	8	0.778968	0.0190014	ENSMUSG00000026740, ENSMUSG00000050192, ENSMUSG00000005299, ENSMUSG00000030082, ENSMUSG00000038762, ENSMUSG00000024392, ENSMUSG00000041638, ENSMUSG00000034994	856	56	17446	2.91155	1	0.385825	26.1221
GOTERM_MF_DIRECT	GO:0050998~nitric-oxide synthase binding	5	0.486855	0.0206923	ENSMUSG00000033335, ENSMUSG00000029580, ENSMUSG00000026463, ENSMUSG00000019370, ENSMUSG00000040265	856	22	17446	4.63201	1	0.404307	28.1063
GOTERM_MF_DIRECT	GO:0016301~kinase activity	46	4.47907	0.0222286	ENSMUSG00000037251, ENSMUSG00000009681, ENSMUSG00000040274, ENSMUSG00000032601, ENSMUSG00000015599, ENSMUSG00000021559, ENSMUSG00000026393, ENSMUSG00000021701, ENSMUSG00000001729, ENSMUSG00000020357, ENSMUSG00000061603, ENSMUSG00000028664, ENSMUSG00000035027, ENSMUSG00000023972, ENSMUSG00000003810, ENSMUSG00000062312, ENSMUSG00000029231, ENSMUSG00000015133, ENSMUSG00000042608, ENSMUSG00000000530,…	856	674	17446	1.39098	1	0.419196	29.8657
GOTERM_MF_DIRECT	GO:0016779~nucleotidyltransferase activity	10	0.97371	0.0231353	ENSMUSG00000038644, ENSMUSG00000034032, ENSMUSG00000043153, ENSMUSG00000020471, ENSMUSG00000021668, ENSMUSG00000042642, ENSMUSG00000005198, ENSMUSG00000005615, ENSMUSG00000028099, ENSMUSG00000026082	856	85	17446	2.39775	1	0.424373	30.885
GOTERM_MF_DIRECT	GO:0030898~actin-dependent ATPase activity	4	0.389484	0.0232024	ENSMUSG00000004677, ENSMUSG00000022443, ENSMUSG00000030761, ENSMUSG00000020900	856	13	17446	6.27103	1	0.417855	30.96
GOTERM_MF_DIRECT	GO:0042802~identical protein binding	43	4.18695	0.024074	ENSMUSG00000062825, ENSMUSG00000028796, ENSMUSG00000029458, ENSMUSG00000010045, ENSMUSG00000043535, ENSMUSG00000013629, ENSMUSG00000021559, ENSMUSG00000026942, ENSMUSG00000001729, ENSMUSG00000029580, ENSMUSG00000032402, ENSMUSG00000029661, ENSMUSG00000034931, ENSMUSG00000019979, ENSMUSG00000062312, ENSMUSG00000057789, ENSMUSG00000000743, ENSMUSG00000063849, ENSMUSG00000017386, ENSMUSG00000015133,…	856	625	17446	1.4022	1	0.422384	31.9258
GOTERM_MF_DIRECT	GO:0005518~collagen binding	8	0.778968	0.0246652	ENSMUSG00000005397, ENSMUSG00000032402, ENSMUSG00000039115, ENSMUSG00000046318, ENSMUSG00000029718, ENSMUSG00000033420, ENSMUSG00000028600, ENSMUSG00000035493	856	59	17446	2.7635	1	0.423047	32.5737
GOTERM_MF_DIRECT	GO:0005158~insulin receptor binding	6	0.584226	0.0267799	ENSMUSG00000033295, ENSMUSG00000048583, ENSMUSG00000038894, ENSMUSG00000020053, ENSMUSG00000042626, ENSMUSG00000027646	856	35	17446	3.49386	1	0.442781	34.8442
GOTERM_MF_DIRECT	GO:0031267~small GTPase binding	4	0.389484	0.0284765	ENSMUSG00000031328, ENSMUSG00000011877, ENSMUSG00000002496, ENSMUSG00000025265	856	14	17446	5.8231	1	0.456185	36.6139
GOTERM_MF_DIRECT	GO:0047485~protein N-terminus binding	12	1.16845	0.0285346	ENSMUSG00000029478, ENSMUSG00000061603, ENSMUSG00000039740, ENSMUSG00000054051, ENSMUSG00000054808, ENSMUSG00000032481, ENSMUSG00000030761, ENSMUSG00000026496, ENSMUSG00000029763, ENSMUSG00000019370, ENSMUSG00000032187, ENSMUSG00000026048	856	117	17446	2.09034	1	0.449918	36.6736
GOTERM_MF_DIRECT	GO:0043531~ADP binding	6	0.584226	0.0298863	ENSMUSG00000004677, ENSMUSG00000022443, ENSMUSG00000019979, ENSMUSG00000030761, ENSMUSG00000037321, ENSMUSG00000020900	856	36	17446	3.39681	1	0.458629	38.05
GOTERM_MF_DIRECT	GO:0046982~protein heterodimerization activity	36	3.50536	0.0314081	ENSMUSG00000028158, ENSMUSG00000061981, ENSMUSG00000027361, ENSMUSG00000021536, ENSMUSG00000007564, ENSMUSG00000039740, ENSMUSG00000032402, ENSMUSG00000045333, ENSMUSG00000015846, ENSMUSG00000027868, ENSMUSG00000022389, ENSMUSG00000008976, ENSMUSG00000062312, ENSMUSG00000060032, ENSMUSG00000057789, ENSMUSG00000002496, ENSMUSG00000049336, ENSMUSG00000021061, ENSMUSG00000021756, ENSMUSG00000004937,…	856	514	17446	1.42745	1	0.468735	39.566
GOTERM_MF_DIRECT	GO:0044325~ion channel binding	12	1.16845	0.0335191	ENSMUSG00000061603, ENSMUSG00000038976, ENSMUSG00000049281, ENSMUSG00000003402, ENSMUSG00000031871, ENSMUSG00000054808, ENSMUSG00000024855, ENSMUSG00000057789, ENSMUSG00000027646, ENSMUSG00000019370, ENSMUSG00000031934, ENSMUSG00000021143	856	120	17446	2.03808	1	0.484433	41.6115
GOTERM_MF_DIRECT	GO:0043539~protein serine/threonine kinase activator activity	4	0.389484	0.0343289	ENSMUSG00000035027, ENSMUSG00000048583, ENSMUSG00000020053, ENSMUSG00000069631	856	15	17446	5.43489	1	0.486099	42.3788
GOTERM_MF_DIRECT	GO:0004713~protein tyrosine kinase activity	12	1.16845	0.0353095	ENSMUSG00000001729, ENSMUSG00000020357, ENSMUSG00000028664, ENSMUSG00000035027, ENSMUSG00000024620, ENSMUSG00000062312, ENSMUSG00000031616, ENSMUSG00000029231, ENSMUSG00000032175, ENSMUSG00000027646, ENSMUSG00000032312, ENSMUSG00000009376	856	121	17446	2.02124	1	0.489395	43.2953
GOTERM_MF_DIRECT	GO:0004553~hydrolase activity, hydrolyzing O-glycosyl compounds	6	0.584226	0.0367553	ENSMUSG00000028479, ENSMUSG00000071650, ENSMUSG00000062646, ENSMUSG00000005142, ENSMUSG00000025512, ENSMUSG00000029119	856	38	17446	3.21803	1	0.497036	44.6217
GOTERM_MF_DIRECT	GO:0005200~structural constituent of cytoskeleton	9	0.876339	0.036841	ENSMUSG00000062825, ENSMUSG00000001525, ENSMUSG00000028465, ENSMUSG00000052698, ENSMUSG00000021061, ENSMUSG00000025474, ENSMUSG00000001473, ENSMUSG00000030554, ENSMUSG00000067889	856	78	17446	2.35164	1	0.491528	44.6995
GOTERM_MF_DIRECT	GO:0000146~microfilament motor activity	4	0.389484	0.0407516	ENSMUSG00000004677, ENSMUSG00000022443, ENSMUSG00000030761, ENSMUSG00000020900	856	16	17446	5.09521	1	0.5211	48.1385
GOTERM_MF_DIRECT	GO:0043548~phosphatidylinositol 3-kinase binding	5	0.486855	0.0409801	ENSMUSG00000024620, ENSMUSG00000038894, ENSMUSG00000029231, ENSMUSG00000019370, ENSMUSG00000009376	856	27	17446	3.77423	1	0.51688	48.3331
GOTERM_MF_DIRECT	GO:0051213~dioxygenase activity	9	0.876339	0.0418813	ENSMUSG00000055932, ENSMUSG00000030752, ENSMUSG00000018476, ENSMUSG00000038168, ENSMUSG00000024201, ENSMUSG00000042650, ENSMUSG00000033326, ENSMUSG00000025701, ENSMUSG00000029475	856	80	17446	2.29284	1	0.518577	49.094
GOTERM_MF_DIRECT	GO:0005021~vascular endothelial growth factor-activated receptor activity	3	0.292113	0.0427486	ENSMUSG00000025969, ENSMUSG00000020357, ENSMUSG00000029231	856	7	17446	8.73465	1	0.519934	49.8164
GOTERM_MF_DIRECT	GO:0046332~SMAD binding	7	0.681597	0.0441867	ENSMUSG00000026043, ENSMUSG00000029050, ENSMUSG00000031328, ENSMUSG00000032402, ENSMUSG00000029661, ENSMUSG00000026496, ENSMUSG00000000530	856	53	17446	2.69181	1	0.525945	50.9931
GOTERM_MF_DIRECT	GO:0000976~transcription regulatory region sequence-specific DNA binding	7	0.681597	0.0441867	ENSMUSG00000020893, ENSMUSG00000055866, ENSMUSG00000027868, ENSMUSG00000022096, ENSMUSG00000020889, ENSMUSG00000039477, ENSMUSG00000027544	856	53	17446	2.69181	1	0.525945	50.9931
GOTERM_MF_DIRECT	GO:0042803~protein homodimerization activity	51	4.96592	0.044947	ENSMUSG00000032601, ENSMUSG00000063564, ENSMUSG00000005615, ENSMUSG00000032402, ENSMUSG00000027610, ENSMUSG00000027868, ENSMUSG00000034674, ENSMUSG00000029231, ENSMUSG00000002496, ENSMUSG00000000743, ENSMUSG00000032185, ENSMUSG00000040820, ENSMUSG00000030314, ENSMUSG00000049336, ENSMUSG00000022443, ENSMUSG00000021835, ENSMUSG00000022191, ENSMUSG00000025027, ENSMUSG00000061731, ENSMUSG00000007659,…	856	798	17446	1.30253	1	0.526273	51.6047
GOTERM_MF_DIRECT	GO:0044822~poly(A) RNA binding	68	6.62123	0.0458771	ENSMUSG00000001424, ENSMUSG00000027510, ENSMUSG00000025823, ENSMUSG00000006019, ENSMUSG00000027968, ENSMUSG00000025404, ENSMUSG00000037993, ENSMUSG00000071650, ENSMUSG00000069833, ENSMUSG00000034931, ENSMUSG00000029480, ENSMUSG00000029028, ENSMUSG00000042650, ENSMUSG00000035049, ENSMUSG00000040249, ENSMUSG00000004356, ENSMUSG00000055538, ENSMUSG00000004085, ENSMUSG00000022443, ENSMUSG00000038762,…	856	1113	17446	1.24519	1	0.527939	52.3431
GOTERM_MF_DIRECT	GO:0001968~fibronectin binding	5	0.486855	0.0513928	ENSMUSG00000022665, ENSMUSG00000031557, ENSMUSG00000027009, ENSMUSG00000006369, ENSMUSG00000031740	856	29	17446	3.51394	1	0.56392	56.51
GOTERM_MF_DIRECT	GO:0004402~histone acetyltransferase activity	6	0.584226	0.0531887	ENSMUSG00000027425, ENSMUSG00000005982, ENSMUSG00000024260, ENSMUSG00000022031, ENSMUSG00000048930, ENSMUSG00000038697	856	42	17446	2.91155	1	0.571003	57.7914
GOTERM_MF_DIRECT	GO:0002039~p53 binding	8	0.778968	0.0549854	ENSMUSG00000013787, ENSMUSG00000027663, ENSMUSG00000028639, ENSMUSG00000000552, ENSMUSG00000020184, ENSMUSG00000032187, ENSMUSG00000029397, ENSMUSG00000034994	856	70	17446	2.32924	1	0.577787	59.0378
GOTERM_MF_DIRECT	GO:0032794~GTPase activating protein binding	4	0.389484	0.0552586	ENSMUSG00000001729, ENSMUSG00000001525, ENSMUSG00000058230, ENSMUSG00000023008	856	18	17446	4.52908	1	0.574088	59.2243
GOTERM_MF_DIRECT	GO:0017137~Rab GTPase binding	12	1.16845	0.0570101	ENSMUSG00000036644, ENSMUSG00000039678, ENSMUSG00000000120, ENSMUSG00000028030, ENSMUSG00000051586, ENSMUSG00000024319, ENSMUSG00000040472, ENSMUSG00000033039, ENSMUSG00000034850, ENSMUSG00000024772, ENSMUSG00000041609, ENSMUSG00000044456	856	131	17446	1.86695	1	0.580306	60.4011
GOTERM_MF_DIRECT	GO:0030374~ligand-dependent nuclear receptor transcription coactivator activity	6	0.584226	0.0578661	ENSMUSG00000059995, ENSMUSG00000041164, ENSMUSG00000023055, ENSMUSG00000054808, ENSMUSG00000048930, ENSMUSG00000032185	856	43	17446	2.84384	1	0.580502	60.9646
GOTERM_MF_DIRECT	GO:0003713~transcription coactivator activity	15	1.46056	0.0594025	ENSMUSG00000028066, ENSMUSG00000024260, ENSMUSG00000038697, ENSMUSG00000048930, ENSMUSG00000059995, ENSMUSG00000055866, ENSMUSG00000021810, ENSMUSG00000028901, ENSMUSG00000023055, ENSMUSG00000002250, ENSMUSG00000001552, ENSMUSG00000018849, ENSMUSG00000032185, ENSMUSG00000032187, ENSMUSG00000053110	856	180	17446	1.6984	1	0.585029	61.9572
GOTERM_MF_DIRECT	GO:0070530~K63-linked polyubiquitin binding	4	0.389484	0.0633109	ENSMUSG00000039703, ENSMUSG00000058761, ENSMUSG00000020850, ENSMUSG00000073684	856	19	17446	4.2907	1	0.603838	64.3767
GOTERM_MF_DIRECT	GO:0005229~intracellular calcium activated chloride channel activity	4	0.389484	0.0633109	ENSMUSG00000074968, ENSMUSG00000036565, ENSMUSG00000037949, ENSMUSG00000064210	856	19	17446	4.2907	1	0.603838	64.3767
GOTERM_MF_DIRECT	GO:0001135~transcription factor activity, RNA polymerase II transcription factor recruiting	3	0.292113	0.0686909	ENSMUSG00000034394, ENSMUSG00000017861, ENSMUSG00000025912	856	9	17446	6.79361	1	0.629643	67.4722
GOTERM_MF_DIRECT	GO:0051864~histone demethylase activity (H3-K36 specific)	3	0.292113	0.0686909	ENSMUSG00000030752, ENSMUSG00000033326, ENSMUSG00000029475	856	9	17446	6.79361	1	0.629643	67.4722
GOTERM_MF_DIRECT	GO:0032452~histone demethylase activity	3	0.292113	0.0686909	ENSMUSG00000024201, ENSMUSG00000033326, ENSMUSG00000029475	856	9	17446	6.79361	1	0.629643	67.4722
GOTERM_MF_DIRECT	GO:0005096~GTPase activator activity	18	1.75268	0.0706281	ENSMUSG00000058230, ENSMUSG00000009681, ENSMUSG00000039678, ENSMUSG00000028030, ENSMUSG00000011877, ENSMUSG00000032870, ENSMUSG00000025132, ENSMUSG00000055013, ENSMUSG00000036644, ENSMUSG00000004677, ENSMUSG00000022799, ENSMUSG00000041219, ENSMUSG00000022377, ENSMUSG00000037999, ENSMUSG00000002496, ENSMUSG00000027247, ENSMUSG00000044456, ENSMUSG00000037148	856	235	17446	1.56109	1	0.635108	68.5238
GOTERM_MF_DIRECT	GO:0005031~tumor necrosis factor-activated receptor activity	4	0.389484	0.0718705	ENSMUSG00000000120, ENSMUSG00000030341, ENSMUSG00000022074, ENSMUSG00000030339	856	20	17446	4.07617	1	0.636692	69.1813
GOTERM_MF_DIRECT	GO:0030674~protein binding, bridging	7	0.681597	0.0774307	ENSMUSG00000025583, ENSMUSG00000029661, ENSMUSG00000026657, ENSMUSG00000018849, ENSMUSG00000052415, ENSMUSG00000030554, ENSMUSG00000034216	856	61	17446	2.33879	1	0.660163	71.9695
GOTERM_MF_DIRECT	GO:0005539~glycosaminoglycan binding	4	0.389484	0.0809162	ENSMUSG00000022665, ENSMUSG00000026249, ENSMUSG00000026814, ENSMUSG00000042961	856	21	17446	3.88206	1	0.672057	73.5949
GOTERM_MF_DIRECT	GO:0004004~ATP-dependent RNA helicase activity	7	0.681597	0.0874673	ENSMUSG00000037993, ENSMUSG00000003360, ENSMUSG00000034931, ENSMUSG00000029480, ENSMUSG00000041645, ENSMUSG00000029599, ENSMUSG00000006019	856	63	17446	2.26454	1	0.696848	76.4137
GOTERM_MF_DIRECT	GO:0005525~GTP binding	26	2.53165	0.089196	ENSMUSG00000059248, ENSMUSG00000037742, ENSMUSG00000042348, ENSMUSG00000051615, ENSMUSG00000021559, ENSMUSG00000029641, ENSMUSG00000020537, ENSMUSG00000070056, ENSMUSG00000041845, ENSMUSG00000037375, ENSMUSG00000015133, ENSMUSG00000024772, ENSMUSG00000034994, ENSMUSG00000001525, ENSMUSG00000058230, ENSMUSG00000017837, ENSMUSG00000036894, ENSMUSG00000020929, ENSMUSG00000022519, ENSMUSG00000001473,…	856	383	17446	1.38356	1	0.699535	77.109
GOTERM_MF_DIRECT	GO:0008022~protein C-terminus binding	16	1.55794	0.0900391	ENSMUSG00000038976, ENSMUSG00000054051, ENSMUSG00000020476, ENSMUSG00000027646, ENSMUSG00000021615, ENSMUSG00000006369, ENSMUSG00000053436, ENSMUSG00000060279, ENSMUSG00000061607, ENSMUSG00000023055, ENSMUSG00000062312, ENSMUSG00000091243, ENSMUSG00000025499, ENSMUSG00000031479, ENSMUSG00000053110, ENSMUSG00000028763	856	209	17446	1.56026	1	0.698437	77.4412
GOTERM_MF_DIRECT	GO:0043325~phosphatidylinositol-3,4-bisphosphate binding	4	0.389484	0.0904253	ENSMUSG00000001729, ENSMUSG00000000915, ENSMUSG00000004508, ENSMUSG00000041801	856	22	17446	3.70561	1	0.695452	77.5918
GOTERM_MF_DIRECT	GO:0008237~metallopeptidase activity	13	1.26582	0.0944325	ENSMUSG00000027408, ENSMUSG00000022893, ENSMUSG00000025027, ENSMUSG00000024644, ENSMUSG00000039062, ENSMUSG00000020681, ENSMUSG00000033453, ENSMUSG00000011256, ENSMUSG00000004929, ENSMUSG00000027820, ENSMUSG00000021710, ENSMUSG00000036596, ENSMUSG00000031740	856	160	17446	1.65594	1	0.707344	79.1
GOTERM_MF_DIRECT	GO:0004055~argininosuccinate synthase activity	2	0.194742	0.0956176	ENSMUSG00000076441, ENSMUSG00000046687	856	2	17446	20.3808	1	0.707594	79.5275
GOTERM_MF_DIRECT	GO:0004830~tryptophan-tRNA ligase activity	2	0.194742	0.0956176	ENSMUSG00000021266, ENSMUSG00000004233	856	2	17446	20.3808	1	0.707594	79.5275
GOTERM_MF_DIRECT	GO:0035515~oxidative RNA demethylase activity	2	0.194742	0.0956176	ENSMUSG00000055932, ENSMUSG00000042650	856	2	17446	20.3808	1	0.707594	79.5275
GOTERM_MF_DIRECT	GO:0051721~protein phosphatase 2A binding	5	0.486855	0.0978907	ENSMUSG00000001729, ENSMUSG00000061603, ENSMUSG00000057329, ENSMUSG00000042626, ENSMUSG00000044167	856	36	17446	2.83067	1	0.712068	80.3247
GOTERM_MF_DIRECT	GO:0017048~Rho GTPase binding	5	0.486855	0.0978907	ENSMUSG00000004677, ENSMUSG00000031328, ENSMUSG00000037679, ENSMUSG00000023008, ENSMUSG00000025132	856	36	17446	2.83067	1	0.712068	80.3247
GOTERM_MF_DIRECT	GO:0031406~carboxylic acid binding	3	0.292113	0.0984252	ENSMUSG00000024892, ENSMUSG00000035637, ENSMUSG00000031672	856	11	17446	5.55841	1	0.709777	80.5078
GOTERM_MF_DIRECT	GO:0008656~cysteine-type endopeptidase activator activity involved in apoptotic process	3	0.292113	0.0984252	ENSMUSG00000019979, ENSMUSG00000022074, ENSMUSG00000036781	856	11	17446	5.55841	1	0.709777	80.5078

## Sheet: MolFuncDown
Category	Term	Count	%	PValue	Genes	List Total	Pop Hits	Pop Total	Fold Enrichment	Bonferroni	Benjamini	FDR
GOTERM_MF_DIRECT	GO:0003676~nucleic acid binding	96	10.5263	1.66316e-09	ENSMUSG00000059142, ENSMUSG00000043773, ENSMUSG00000095325, ENSMUSG00000048485, ENSMUSG00000050714, ENSMUSG00000022884, ENSMUSG00000021621, ENSMUSG00000063535, ENSMUSG00000053600, ENSMUSG00000042408, ENSMUSG00000033972, ENSMUSG00000055240, ENSMUSG00000057894, ENSMUSG00000067430, ENSMUSG00000043090, ENSMUSG00000045193, ENSMUSG00000062012, ENSMUSG00000018287, ENSMUSG00000027583, ENSMUSG00000066829,…	716	1237	17446	1.89097	1.24405e-06	1.24405e-06	2.53042e-06
GOTERM_MF_DIRECT	GO:0030881~beta-2-microglobulin binding	7	0.767544	6.22053e-06	ENSMUSG00000073411, ENSMUSG00000035929, ENSMUSG00000067212, ENSMUSG00000028076, ENSMUSG00000073409, ENSMUSG00000060550, ENSMUSG00000061232	716	13	17446	13.1201	0.00464217	0.00232378	0.00946379
GOTERM_MF_DIRECT	GO:0042393~histone binding	18	1.97368	1.22832e-05	ENSMUSG00000053754, ENSMUSG00000049502, ENSMUSG00000028693, ENSMUSG00000082229, ENSMUSG00000028076, ENSMUSG00000025616, ENSMUSG00000062627, ENSMUSG00000021377, ENSMUSG00000031229, ENSMUSG00000062248, ENSMUSG00000060639, ENSMUSG00000032249, ENSMUSG00000021477, ENSMUSG00000052889, ENSMUSG00000067455, ENSMUSG00000061186, ENSMUSG00000064288, ENSMUSG00000025878	716	124	17446	3.53699	0.0091458	0.00305794	0.0186866
GOTERM_MF_DIRECT	GO:0044822~poly(A) RNA binding	76	8.33333	1.3718e-05	ENSMUSG00000028248, ENSMUSG00000028609, ENSMUSG00000018474, ENSMUSG00000006941, ENSMUSG00000027349, ENSMUSG00000064030, ENSMUSG00000046330, ENSMUSG00000022884, ENSMUSG00000021621, ENSMUSG00000041560, ENSMUSG00000063200, ENSMUSG00000036572, ENSMUSG00000060639, ENSMUSG00000047084, ENSMUSG00000028484, ENSMUSG00000045193, ENSMUSG00000036850, ENSMUSG00000022635, ENSMUSG00000024414, ENSMUSG00000019143,…	716	1113	17446	1.6638	0.0102086	0.00256199	0.0208691
GOTERM_MF_DIRECT	GO:0003723~RNA binding	58	6.35965	1.64123e-05	ENSMUSG00000028609, ENSMUSG00000029173, ENSMUSG00000022160, ENSMUSG00000020743, ENSMUSG00000022884, ENSMUSG00000091625, ENSMUSG00000028060, ENSMUSG00000028114, ENSMUSG00000045193, ENSMUSG00000022635, ENSMUSG00000015217, ENSMUSG00000030846, ENSMUSG00000034278, ENSMUSG00000029328, ENSMUSG00000024097, ENSMUSG00000034949, ENSMUSG00000094936, ENSMUSG00000033760, ENSMUSG00000038132, ENSMUSG00000037361,…	716	780	17446	1.81182	0.0122015	0.00245229	0.0249676
GOTERM_MF_DIRECT	GO:0000166~nucleotide binding	112	12.2807	0.000150129	ENSMUSG00000031441, ENSMUSG00000036768, ENSMUSG00000005553, ENSMUSG00000030643, ENSMUSG00000027115, ENSMUSG00000030061, ENSMUSG00000025199, ENSMUSG00000042249, ENSMUSG00000022635, ENSMUSG00000019143, ENSMUSG00000029162, ENSMUSG00000053819, ENSMUSG00000030846, ENSMUSG00000020486, ENSMUSG00000020115, ENSMUSG00000035770, ENSMUSG00000047193, ENSMUSG00000020385, ENSMUSG00000025885, ENSMUSG00000023033,…	716	1936	17446	1.4096	0.106228	0.0185434	0.228169
GOTERM_MF_DIRECT	GO:0042608~T cell receptor binding	6	0.657895	0.000167615	ENSMUSG00000073411, ENSMUSG00000035929, ENSMUSG00000028076, ENSMUSG00000073409, ENSMUSG00000060550, ENSMUSG00000061232	716	14	17446	10.4425	0.117844	0.0177529	0.254713
GOTERM_MF_DIRECT	GO:0046977~TAP binding	5	0.548246	0.000171618	ENSMUSG00000073411, ENSMUSG00000035929, ENSMUSG00000073409, ENSMUSG00000060550, ENSMUSG00000061232	716	8	17446	15.2287	0.120482	0.0159196	0.260789
GOTERM_MF_DIRECT	GO:0016740~transferase activity	87	9.53947	0.000492632	ENSMUSG00000026096, ENSMUSG00000023832, ENSMUSG00000025854, ENSMUSG00000029173, ENSMUSG00000000708, ENSMUSG00000021363, ENSMUSG00000024926, ENSMUSG00000022160, ENSMUSG00000070424, ENSMUSG00000068391, ENSMUSG00000089872, ENSMUSG00000027199, ENSMUSG00000032348, ENSMUSG00000041220, ENSMUSG00000037997, ENSMUSG00000025758, ENSMUSG00000052889, ENSMUSG00000028114, ENSMUSG00000025199, ENSMUSG00000042249,…	716	1472	17446	1.44011	0.308284	0.040126	0.746895
GOTERM_MF_DIRECT	GO:0003777~microtubule motor activity	11	1.20614	0.00103997	ENSMUSG00000024795, ENSMUSG00000022629, ENSMUSG00000027115, ENSMUSG00000036768, ENSMUSG00000024862, ENSMUSG00000012443, ENSMUSG00000035770, ENSMUSG00000047193, ENSMUSG00000096141, ENSMUSG00000041144, ENSMUSG00000005237	716	76	17446	3.52665	0.540816	0.0748787	1.57062
GOTERM_MF_DIRECT	GO:0003677~DNA binding	103	11.2939	0.0010607	ENSMUSG00000037860, ENSMUSG00000061315, ENSMUSG00000056895, ENSMUSG00000060639, ENSMUSG00000033970, ENSMUSG00000021519, ENSMUSG00000071757, ENSMUSG00000073423, ENSMUSG00000048100, ENSMUSG00000047534, ENSMUSG00000074220, ENSMUSG00000012483, ENSMUSG00000035946, ENSMUSG00000078773, ENSMUSG00000038895, ENSMUSG00000059669, ENSMUSG00000027306, ENSMUSG00000047246, ENSMUSG00000020974, ENSMUSG00000046101,…	716	1847	17446	1.35879	0.547888	0.0696235	1.60169
GOTERM_MF_DIRECT	GO:0016538~cyclin-dependent protein serine/threonine kinase regulator activity	5	0.548246	0.00343218	ENSMUSG00000062248, ENSMUSG00000027829, ENSMUSG00000026349, ENSMUSG00000029068, ENSMUSG00000028252	716	16	17446	7.61435	0.923593	0.1929	5.0964
GOTERM_MF_DIRECT	GO:0008017~microtubule binding	18	1.97368	0.00365277	ENSMUSG00000022629, ENSMUSG00000079037, ENSMUSG00000036223, ENSMUSG00000020492, ENSMUSG00000036768, ENSMUSG00000012443, ENSMUSG00000067878, ENSMUSG00000021537, ENSMUSG00000038943, ENSMUSG00000068876, ENSMUSG00000028524, ENSMUSG00000024795, ENSMUSG00000027115, ENSMUSG00000021573, ENSMUSG00000027306, ENSMUSG00000002055, ENSMUSG00000031922, ENSMUSG00000020212	716	200	17446	2.19293	0.935253	0.189869	5.41551
GOTERM_MF_DIRECT	GO:0046982~protein heterodimerization activity	35	3.83772	0.00425963	ENSMUSG00000037386, ENSMUSG00000034349, ENSMUSG00000033910, ENSMUSG00000068854, ENSMUSG00000033543, ENSMUSG00000005553, ENSMUSG00000022160, ENSMUSG00000060550, ENSMUSG00000056895, ENSMUSG00000068391, ENSMUSG00000054942, ENSMUSG00000031878, ENSMUSG00000061232, ENSMUSG00000030731, ENSMUSG00000091625, ENSMUSG00000030061, ENSMUSG00000025199, ENSMUSG00000073409, ENSMUSG00000071757, ENSMUSG00000042406,…	716	514	17446	1.65916	0.958952	0.203933	6.28823
GOTERM_MF_DIRECT	GO:0046872~metal ion binding	164	17.9825	0.00862553	ENSMUSG00000031441, ENSMUSG00000059142, ENSMUSG00000020070, ENSMUSG00000044628, ENSMUSG00000025616, ENSMUSG00000005553, ENSMUSG00000050714, ENSMUSG00000041119, ENSMUSG00000021621, ENSMUSG00000030731, ENSMUSG00000079834, ENSMUSG00000053600, ENSMUSG00000033972, ENSMUSG00000055240, ENSMUSG00000067430, ENSMUSG00000071757, ENSMUSG00000032589, ENSMUSG00000030946, ENSMUSG00000027583, ENSMUSG00000073423,…	716	3355	17446	1.19106	0.998466	0.350785	12.3486
GOTERM_MF_DIRECT	GO:0003950~NAD+ ADP-ribosyltransferase activity	5	0.548246	0.00959467	ENSMUSG00000025237, ENSMUSG00000022906, ENSMUSG00000037997, ENSMUSG00000036023, ENSMUSG00000070424	716	21	17446	5.80141	0.999262	0.362829	13.6432
GOTERM_MF_DIRECT	GO:0015631~tubulin binding	7	0.767544	0.0119183	ENSMUSG00000064128, ENSMUSG00000079037, ENSMUSG00000067878, ENSMUSG00000021573, ENSMUSG00000022044, ENSMUSG00000028524, ENSMUSG00000028832	716	47	17446	3.62897	0.999873	0.409955	16.6749
GOTERM_MF_DIRECT	GO:0004386~helicase activity	12	1.31579	0.0170253	ENSMUSG00000053754, ENSMUSG00000020719, ENSMUSG00000029920, ENSMUSG00000035266, ENSMUSG00000031099, ENSMUSG00000034154, ENSMUSG00000043410, ENSMUSG00000078773, ENSMUSG00000022884, ENSMUSG00000029389, ENSMUSG00000031229, ENSMUSG00000036086	716	129	17446	2.2666	0.999997	0.510117	22.992
GOTERM_MF_DIRECT	GO:0005524~ATP binding	78	8.55263	0.0248517	ENSMUSG00000053754, ENSMUSG00000031441, ENSMUSG00000034349, ENSMUSG00000036768, ENSMUSG00000025854, ENSMUSG00000018474, ENSMUSG00000005553, ENSMUSG00000021363, ENSMUSG00000089872, ENSMUSG00000022884, ENSMUSG00000027115, ENSMUSG00000025758, ENSMUSG00000030061, ENSMUSG00000052889, ENSMUSG00000025199, ENSMUSG00000042249, ENSMUSG00000005237, ENSMUSG00000025648, ENSMUSG00000019143, ENSMUSG00000053819,…	716	1507	17446	1.26114	1	0.628696	31.8107
GOTERM_MF_DIRECT	GO:0003729~mRNA binding	12	1.31579	0.0318855	ENSMUSG00000079065, ENSMUSG00000010097, ENSMUSG00000031134, ENSMUSG00000053536, ENSMUSG00000024188, ENSMUSG00000036572, ENSMUSG00000094936, ENSMUSG00000020863, ENSMUSG00000028081, ENSMUSG00000028114, ENSMUSG00000022160, ENSMUSG00000004642	716	142	17446	2.05909	1	0.702382	38.9223
GOTERM_MF_DIRECT	GO:0050699~WW domain binding	5	0.548246	0.0329047	ENSMUSG00000024795, ENSMUSG00000044550, ENSMUSG00000049536, ENSMUSG00000031409, ENSMUSG00000044201	716	30	17446	4.06099	1	0.696311	39.8933
GOTERM_MF_DIRECT	GO:0042605~peptide antigen binding	6	0.657895	0.0360702	ENSMUSG00000073411, ENSMUSG00000035929, ENSMUSG00000067212, ENSMUSG00000073409, ENSMUSG00000060550, ENSMUSG00000061232	716	45	17446	3.24879	1	0.713223	42.818
GOTERM_MF_DIRECT	GO:0016887~ATPase activity	15	1.64474	0.0361895	ENSMUSG00000022629, ENSMUSG00000036768, ENSMUSG00000022890, ENSMUSG00000047193, ENSMUSG00000022822, ENSMUSG00000025885, ENSMUSG00000096141, ENSMUSG00000041144, ENSMUSG00000022884, ENSMUSG00000024795, ENSMUSG00000020527, ENSMUSG00000031099, ENSMUSG00000033970, ENSMUSG00000034154, ENSMUSG00000005237	716	200	17446	1.82744	1	0.698435	42.9255
GOTERM_MF_DIRECT	GO:0019855~calcium channel inhibitor activity	3	0.328947	0.0398512	ENSMUSG00000036504, ENSMUSG00000027257, ENSMUSG00000035458	716	8	17446	9.13722	1	0.718453	46.137
GOTERM_MF_DIRECT	GO:0097157~pre-mRNA intronic binding	3	0.328947	0.0398512	ENSMUSG00000027981, ENSMUSG00000094936, ENSMUSG00000004980	716	8	17446	9.13722	1	0.718453	46.137
GOTERM_MF_DIRECT	GO:0003774~motor activity	8	0.877193	0.0429646	ENSMUSG00000000579, ENSMUSG00000020527, ENSMUSG00000035770, ENSMUSG00000047193, ENSMUSG00000068876, ENSMUSG00000025885, ENSMUSG00000033590, ENSMUSG00000005237	716	79	17446	2.46744	1	0.731239	48.734
GOTERM_MF_DIRECT	GO:0019843~rRNA binding	6	0.657895	0.0457992	ENSMUSG00000026273, ENSMUSG00000024902, ENSMUSG00000041841, ENSMUSG00000024683, ENSMUSG00000031320, ENSMUSG00000021519	716	48	17446	3.04574	1	0.740431	50.9961
GOTERM_MF_DIRECT	GO:0005248~voltage-gated sodium channel activity	4	0.438596	0.0464955	ENSMUSG00000023033, ENSMUSG00000034115, ENSMUSG00000075318, ENSMUSG00000070304	716	20	17446	4.87318	1	0.732599	51.5374
GOTERM_MF_DIRECT	GO:0008276~protein methyltransferase activity	3	0.328947	0.0498704	ENSMUSG00000038812, ENSMUSG00000044442, ENSMUSG00000032579	716	9	17446	8.12197	1	0.745033	54.0826
GOTERM_MF_DIRECT	GO:0016301~kinase activity	37	4.05702	0.0636423	ENSMUSG00000016179, ENSMUSG00000030815, ENSMUSG00000025854, ENSMUSG00000025949, ENSMUSG00000025574, ENSMUSG00000027365, ENSMUSG00000021363, ENSMUSG00000089872, ENSMUSG00000030272, ENSMUSG00000026034, ENSMUSG00000041798, ENSMUSG00000062248, ENSMUSG00000025758, ENSMUSG00000061578, ENSMUSG00000052889, ENSMUSG00000025199, ENSMUSG00000042249, ENSMUSG00000027257, ENSMUSG00000025648, ENSMUSG00000063704,…	716	674	17446	1.3376	1	0.816602	63.2293
GOTERM_MF_DIRECT	GO:0003713~transcription coactivator activity	13	1.42544	0.0670679	ENSMUSG00000064128, ENSMUSG00000020719, ENSMUSG00000021268, ENSMUSG00000022338, ENSMUSG00000002679, ENSMUSG00000033543, ENSMUSG00000025616, ENSMUSG00000061315, ENSMUSG00000000708, ENSMUSG00000021363, ENSMUSG00000062627, ENSMUSG00000024926, ENSMUSG00000027620	716	180	17446	1.75976	1	0.822883	65.2236
GOTERM_MF_DIRECT	GO:0019781~NEDD8 activating enzyme activity	2	0.219298	0.0802898	ENSMUSG00000030061, ENSMUSG00000031878	716	2	17446	24.3659	1	0.867281	72.0122
GOTERM_MF_DIRECT	GO:0016422~mRNA (2'-O-methyladenosine-N6-)-methyltransferase activity	2	0.219298	0.0802898	ENSMUSG00000028114, ENSMUSG00000022160	716	2	17446	24.3659	1	0.867281	72.0122
GOTERM_MF_DIRECT	GO:0047805~cytidylate cyclase activity	2	0.219298	0.0802898	ENSMUSG00000028005, ENSMUSG00000033910	716	2	17446	24.3659	1	0.867281	72.0122
GOTERM_MF_DIRECT	GO:0008969~phosphohistidine phosphatase activity	2	0.219298	0.0802898	ENSMUSG00000036504, ENSMUSG00000030946	716	2	17446	24.3659	1	0.867281	72.0122
GOTERM_MF_DIRECT	GO:0003712~transcription cofactor activity	6	0.657895	0.0834854	ENSMUSG00000020719, ENSMUSG00000048100, ENSMUSG00000000708, ENSMUSG00000031379, ENSMUSG00000027210, ENSMUSG00000054893	716	57	17446	2.56483	1	0.869681	73.4557
GOTERM_MF_DIRECT	GO:0004861~cyclin-dependent protein serine/threonine kinase inhibitor activity	3	0.328947	0.0843566	ENSMUSG00000003031, ENSMUSG00000000708, ENSMUSG00000048878	716	12	17446	6.09148	1	0.864336	73.837
GOTERM_MF_DIRECT	GO:0036002~pre-mRNA binding	3	0.328947	0.0843566	ENSMUSG00000020719, ENSMUSG00000094936, ENSMUSG00000016921	716	12	17446	6.09148	1	0.864336	73.837
GOTERM_MF_DIRECT	GO:0008168~methyltransferase activity	12	1.31579	0.0851659	ENSMUSG00000020661, ENSMUSG00000004561, ENSMUSG00000021692, ENSMUSG00000054619, ENSMUSG00000019792, ENSMUSG00000047583, ENSMUSG00000028114, ENSMUSG00000051730, ENSMUSG00000026723, ENSMUSG00000030960, ENSMUSG00000022160, ENSMUSG00000032579	716	168	17446	1.74042	1	0.858898	74.1866
GOTERM_MF_DIRECT	GO:0003824~catalytic activity	27	2.96053	0.0875987	ENSMUSG00000032295, ENSMUSG00000016179, ENSMUSG00000037217, ENSMUSG00000023832, ENSMUSG00000029173, ENSMUSG00000030272, ENSMUSG00000034160, ENSMUSG00000039096, ENSMUSG00000059834, ENSMUSG00000028467, ENSMUSG00000031278, ENSMUSG00000025648, ENSMUSG00000039396, ENSMUSG00000026664, ENSMUSG00000038975, ENSMUSG00000025137, ENSMUSG00000030674, ENSMUSG00000032883, ENSMUSG00000025885, ENSMUSG00000036086,…	716	479	17446	1.37344	1	0.859033	75.2115
GOTERM_MF_DIRECT	GO:0016787~hydrolase activity	74	8.11404	0.0956578	ENSMUSG00000053754, ENSMUSG00000032295, ENSMUSG00000021418, ENSMUSG00000031441, ENSMUSG00000031154, ENSMUSG00000053846, ENSMUSG00000025616, ENSMUSG00000005553, ENSMUSG00000041119, ENSMUSG00000022884, ENSMUSG00000033502, ENSMUSG00000009292, ENSMUSG00000041921, ENSMUSG00000031066, ENSMUSG00000072949, ENSMUSG00000030946, ENSMUSG00000025648, ENSMUSG00000044968, ENSMUSG00000031591, ENSMUSG00000044201,…	716	1533	17446	1.17618	1	0.876208	78.3416
GOTERM_MF_DIRECT	GO:0008574~ATP-dependent microtubule motor activity, plus-end-directed	3	0.328947	0.0970739	ENSMUSG00000024795, ENSMUSG00000027115, ENSMUSG00000012443	716	13	17446	5.62291	1	0.873102	78.8519

## Sheet: MolFuncBoth
Category	Term	Count	%	PValue	Genes	List Total	Pop Hits	Pop Total	Fold Enrichment	Bonferroni	Benjamini	FDR
GOTERM_MF_DIRECT	GO:0005515~protein binding	473	24.394	1.77897e-10	ENSMUSG00000048756, ENSMUSG00000025793, ENSMUSG00000025616, ENSMUSG00000024260, ENSMUSG00000007279, ENSMUSG00000025892, ENSMUSG00000029580, ENSMUSG00000027454, ENSMUSG00000002799, ENSMUSG00000025389, ENSMUSG00000028901, ENSMUSG00000039376, ENSMUSG00000047534, ENSMUSG00000001506, ENSMUSG00000020115, ENSMUSG00000025507, ENSMUSG00000027646, ENSMUSG00000038429, ENSMUSG00000020900, ENSMUSG00000021501,…	1572	4092	17446	1.28283	2.35713e-07	2.35713e-07	2.91145e-07
GOTERM_MF_DIRECT	GO:0046872~metal ion binding	390	20.1135	9.00155e-09	ENSMUSG00000025793, ENSMUSG00000025616, ENSMUSG00000025105, ENSMUSG00000026393, ENSMUSG00000033373, ENSMUSG00000028901, ENSMUSG00000073423, ENSMUSG00000074829, ENSMUSG00000035293, ENSMUSG00000001506, ENSMUSG00000038429, ENSMUSG00000053390, ENSMUSG00000094936, ENSMUSG00000025602, ENSMUSG00000058331, ENSMUSG00000022390, ENSMUSG00000033760, ENSMUSG00000002661, ENSMUSG00000025395, ENSMUSG00000030530,…	1572	3355	17446	1.29008	1.1927e-05	5.96351e-06	1.47319e-05
GOTERM_MF_DIRECT	GO:0000166~nucleotide binding	237	12.2228	3.78164e-07	ENSMUSG00000027510, ENSMUSG00000043572, ENSMUSG00000026393, ENSMUSG00000030643, ENSMUSG00000021266, ENSMUSG00000029580, ENSMUSG00000027115, ENSMUSG00000019979, ENSMUSG00000024772, ENSMUSG00000040820, ENSMUSG00000022635, ENSMUSG00000001525, ENSMUSG00000034818, ENSMUSG00000020307, ENSMUSG00000029162, ENSMUSG00000017837, ENSMUSG00000020115, ENSMUSG00000025885, ENSMUSG00000027646, ENSMUSG00000020900,…	1572	1936	17446	1.35858	0.000500941	0.000167008	0.0006189
GOTERM_MF_DIRECT	GO:0016740~transferase activity	184	9.48943	2.50948e-06	ENSMUSG00000055660, ENSMUSG00000020471, ENSMUSG00000023832, ENSMUSG00000029173, ENSMUSG00000013629, ENSMUSG00000070424, ENSMUSG00000030451, ENSMUSG00000026393, ENSMUSG00000027199, ENSMUSG00000033373, ENSMUSG00000039740, ENSMUSG00000090266, ENSMUSG00000025199, ENSMUSG00000037375, ENSMUSG00000042249, ENSMUSG00000029231, ENSMUSG00000025786, ENSMUSG00000034612, ENSMUSG00000020307, ENSMUSG00000015542,…	1572	1472	17446	1.38725	0.00331954	0.00083092	0.00410693
GOTERM_MF_DIRECT	GO:0003676~nucleic acid binding	159	8.2001	2.9321e-06	ENSMUSG00000055660, ENSMUSG00000059142, ENSMUSG00000043773, ENSMUSG00000027510, ENSMUSG00000050714, ENSMUSG00000027968, ENSMUSG00000025404, ENSMUSG00000021621, ENSMUSG00000053600, ENSMUSG00000049577, ENSMUSG00000025821, ENSMUSG00000033972, ENSMUSG00000034931, ENSMUSG00000050945, ENSMUSG00000055240, ENSMUSG00000067430, ENSMUSG00000039236, ENSMUSG00000027583, ENSMUSG00000016503, ENSMUSG00000022635,…	1572	1237	17446	1.4265	0.00387751	0.000776707	0.00479857
GOTERM_MF_DIRECT	GO:0044822~poly(A) RNA binding	144	7.42651	6.29611e-06	ENSMUSG00000028248, ENSMUSG00000027510, ENSMUSG00000064030, ENSMUSG00000025823, ENSMUSG00000027968, ENSMUSG00000025404, ENSMUSG00000021621, ENSMUSG00000041560, ENSMUSG00000063200, ENSMUSG00000060639, ENSMUSG00000034931, ENSMUSG00000069833, ENSMUSG00000029028, ENSMUSG00000040249, ENSMUSG00000022635, ENSMUSG00000019143, ENSMUSG00000004085, ENSMUSG00000030846, ENSMUSG00000029422, ENSMUSG00000022443,…	1572	1113	17446	1.43586	0.00830768	0.00138943	0.0103037
GOTERM_MF_DIRECT	GO:0005524~ATP binding	185	9.541	7.64754e-06	ENSMUSG00000031441, ENSMUSG00000036768, ENSMUSG00000069631, ENSMUSG00000005553, ENSMUSG00000013629, ENSMUSG00000043572, ENSMUSG00000026393, ENSMUSG00000046687, ENSMUSG00000021266, ENSMUSG00000029580, ENSMUSG00000027115, ENSMUSG00000034931, ENSMUSG00000023972, ENSMUSG00000019979, ENSMUSG00000030061, ENSMUSG00000025199, ENSMUSG00000042249, ENSMUSG00000029231, ENSMUSG00000024772, ENSMUSG00000040820,…	1572	1507	17446	1.36239	0.0100819	0.00144653	0.0125152
GOTERM_MF_DIRECT	GO:0051015~actin filament binding	29	1.49562	1.45011e-05	ENSMUSG00000029381, ENSMUSG00000038366, ENSMUSG00000004530, ENSMUSG00000020476, ENSMUSG00000033088, ENSMUSG00000030761, ENSMUSG00000033420, ENSMUSG00000033066, ENSMUSG00000028465, ENSMUSG00000019820, ENSMUSG00000028745, ENSMUSG00000034675, ENSMUSG00000041362, ENSMUSG00000034994, ENSMUSG00000038976, ENSMUSG00000021061, ENSMUSG00000031328, ENSMUSG00000022443, ENSMUSG00000026830, ENSMUSG00000020900,…	1572	132	17446	2.43819	0.0190307	0.00239888	0.0237298
GOTERM_MF_DIRECT	GO:0032403~protein complex binding	55	2.83651	0.000114036	ENSMUSG00000039703, ENSMUSG00000029478, ENSMUSG00000003031, ENSMUSG00000040385, ENSMUSG00000000708, ENSMUSG00000024926, ENSMUSG00000026942, ENSMUSG00000029064, ENSMUSG00000029231, ENSMUSG00000025651, ENSMUSG00000023067, ENSMUSG00000032485, ENSMUSG00000032187, ENSMUSG00000025583, ENSMUSG00000058230, ENSMUSG00000001525, ENSMUSG00000040249, ENSMUSG00000054051, ENSMUSG00000012443, ENSMUSG00000013160,…	1572	358	17446	1.70499	0.140244	0.0166494	0.186468
GOTERM_MF_DIRECT	GO:0003779~actin binding	52	2.68179	0.000171391	ENSMUSG00000029381, ENSMUSG00000020476, ENSMUSG00000051586, ENSMUSG00000068876, ENSMUSG00000019820, ENSMUSG00000027115, ENSMUSG00000028745, ENSMUSG00000034675, ENSMUSG00000004665, ENSMUSG00000015766, ENSMUSG00000006021, ENSMUSG00000021061, ENSMUSG00000022443, ENSMUSG00000039376, ENSMUSG00000026830, ENSMUSG00000037679, ENSMUSG00000025885, ENSMUSG00000030770, ENSMUSG00000020900, ENSMUSG00000052698,…	1572	338	17446	1.70738	0.203169	0.0224553	0.280129
GOTERM_MF_DIRECT	GO:0019901~protein kinase binding	63	3.2491	0.000179479	ENSMUSG00000048756, ENSMUSG00000000708, ENSMUSG00000026942, ENSMUSG00000039130, ENSMUSG00000029580, ENSMUSG00000037003, ENSMUSG00000032402, ENSMUSG00000019820, ENSMUSG00000038453, ENSMUSG00000062248, ENSMUSG00000027829, ENSMUSG00000029068, ENSMUSG00000009090, ENSMUSG00000017386, ENSMUSG00000025583, ENSMUSG00000027937, ENSMUSG00000057143, ENSMUSG00000012443, ENSMUSG00000032883, ENSMUSG00000022770,…	1572	434	17446	1.61099	0.211664	0.021389	0.293331
GOTERM_MF_DIRECT	GO:0046982~protein heterodimerization activity	71	3.66168	0.000294746	ENSMUSG00000028158, ENSMUSG00000034349, ENSMUSG00000033543, ENSMUSG00000005553, ENSMUSG00000022160, ENSMUSG00000056895, ENSMUSG00000068391, ENSMUSG00000031878, ENSMUSG00000030731, ENSMUSG00000091625, ENSMUSG00000039740, ENSMUSG00000032402, ENSMUSG00000027868, ENSMUSG00000008976, ENSMUSG00000030061, ENSMUSG00000025199, ENSMUSG00000002496, ENSMUSG00000071757, ENSMUSG00000042406, ENSMUSG00000022361,…	1572	514	17446	1.53299	0.323347	0.0320256	0.48129
GOTERM_MF_DIRECT	GO:0048407~platelet-derived growth factor binding	7	0.361011	0.0003028	ENSMUSG00000026043, ENSMUSG00000031502, ENSMUSG00000029661, ENSMUSG00000024620, ENSMUSG00000001506, ENSMUSG00000029231, ENSMUSG00000026837	1572	12	17446	6.47381	0.330531	0.0303955	0.494411
GOTERM_MF_DIRECT	GO:0003824~catalytic activity	67	3.45539	0.00031999	ENSMUSG00000032295, ENSMUSG00000043153, ENSMUSG00000062646, ENSMUSG00000023832, ENSMUSG00000029173, ENSMUSG00000013629, ENSMUSG00000005615, ENSMUSG00000033373, ENSMUSG00000071650, ENSMUSG00000006800, ENSMUSG00000025651, ENSMUSG00000040820, ENSMUSG00000025648, ENSMUSG00000056310, ENSMUSG00000007950, ENSMUSG00000030674, ENSMUSG00000032883, ENSMUSG00000025885, ENSMUSG00000036086, ENSMUSG00000028479,…	1572	479	17446	1.55232	0.345612	0.0298355	0.52241
GOTERM_MF_DIRECT	GO:0008270~zinc ion binding	130	6.70449	0.000390679	ENSMUSG00000044628, ENSMUSG00000025616, ENSMUSG00000013629, ENSMUSG00000051586, ENSMUSG00000020889, ENSMUSG00000030451, ENSMUSG00000021621, ENSMUSG00000026942, ENSMUSG00000033373, ENSMUSG00000058145, ENSMUSG00000019820, ENSMUSG00000017386, ENSMUSG00000025786, ENSMUSG00000022635, ENSMUSG00000057143, ENSMUSG00000035293, ENSMUSG00000053128, ENSMUSG00000044968, ENSMUSG00000021639, ENSMUSG00000027189,…	1572	1075	17446	1.34208	0.40414	0.0339278	0.637468
GOTERM_MF_DIRECT	GO:0030881~beta-2-microglobulin binding	7	0.361011	0.000519544	ENSMUSG00000073411, ENSMUSG00000035929, ENSMUSG00000067212, ENSMUSG00000028076, ENSMUSG00000073409, ENSMUSG00000060550, ENSMUSG00000061232	1572	13	17446	5.97583	0.497709	0.0421231	0.8469
GOTERM_MF_DIRECT	GO:0042277~peptide binding	20	1.03146	0.00054311	ENSMUSG00000032384, ENSMUSG00000035929, ENSMUSG00000027820, ENSMUSG00000060550, ENSMUSG00000004929, ENSMUSG00000021710, ENSMUSG00000061232, ENSMUSG00000019849, ENSMUSG00000033373, ENSMUSG00000073411, ENSMUSG00000027610, ENSMUSG00000024713, ENSMUSG00000067274, ENSMUSG00000021477, ENSMUSG00000039062, ENSMUSG00000034160, ENSMUSG00000073409, ENSMUSG00000021868, ENSMUSG00000030530, ENSMUSG00000003345	1572	93	17446	2.38666	0.513158	0.0414582	0.885153
GOTERM_MF_DIRECT	GO:0042608~T cell receptor binding	7	0.361011	0.000840136	ENSMUSG00000073411, ENSMUSG00000035929, ENSMUSG00000029106, ENSMUSG00000028076, ENSMUSG00000073409, ENSMUSG00000060550, ENSMUSG00000061232	1572	14	17446	5.54898	0.671641	0.0599943	1.36613
GOTERM_MF_DIRECT	GO:0031625~ubiquitin protein ligase binding	43	2.21764	0.000938324	ENSMUSG00000039703, ENSMUSG00000062825, ENSMUSG00000029050, ENSMUSG00000046404, ENSMUSG00000026965, ENSMUSG00000032601, ENSMUSG00000005198, ENSMUSG00000033088, ENSMUSG00000033326, ENSMUSG00000030451, ENSMUSG00000031878, ENSMUSG00000026942, ENSMUSG00000057522, ENSMUSG00000032402, ENSMUSG00000062312, ENSMUSG00000004018, ENSMUSG00000044167, ENSMUSG00000023067, ENSMUSG00000025651, ENSMUSG00000017386,…	1572	284	17446	1.68033	0.711732	0.0633696	1.52464
GOTERM_MF_DIRECT	GO:0008017~microtubule binding	33	1.70191	0.000985733	ENSMUSG00000022629, ENSMUSG00000020492, ENSMUSG00000036768, ENSMUSG00000051378, ENSMUSG00000021537, ENSMUSG00000038943, ENSMUSG00000055407, ENSMUSG00000068876, ENSMUSG00000024795, ENSMUSG00000066306, ENSMUSG00000027115, ENSMUSG00000034201, ENSMUSG00000052727, ENSMUSG00000003810, ENSMUSG00000021573, ENSMUSG00000002055, ENSMUSG00000031922, ENSMUSG00000079037, ENSMUSG00000036223, ENSMUSG00000002546,…	1572	200	17446	1.83116	0.729299	0.0632483	1.60109
GOTERM_MF_DIRECT	GO:0043130~ubiquitin binding	17	0.876741	0.0011971	ENSMUSG00000039703, ENSMUSG00000029458, ENSMUSG00000025793, ENSMUSG00000039917, ENSMUSG00000025616, ENSMUSG00000045078, ENSMUSG00000073684, ENSMUSG00000051675, ENSMUSG00000038429, ENSMUSG00000055866, ENSMUSG00000032402, ENSMUSG00000027115, ENSMUSG00000062248, ENSMUSG00000025171, ENSMUSG00000045382, ENSMUSG00000031479, ENSMUSG00000029223	1572	77	17446	2.4502	0.795484	0.0727912	1.94125
GOTERM_MF_DIRECT	GO:0042393~histone binding	23	1.18618	0.00152958	ENSMUSG00000053754, ENSMUSG00000049502, ENSMUSG00000028693, ENSMUSG00000038252, ENSMUSG00000082229, ENSMUSG00000028076, ENSMUSG00000025616, ENSMUSG00000062627, ENSMUSG00000021377, ENSMUSG00000031229, ENSMUSG00000062248, ENSMUSG00000060639, ENSMUSG00000032249, ENSMUSG00000021477, ENSMUSG00000052889, ENSMUSG00000003423, ENSMUSG00000067455, ENSMUSG00000059439, ENSMUSG00000061186, ENSMUSG00000037622,…	1572	124	17446	2.05849	0.868434	0.088071	2.47411
GOTERM_MF_DIRECT	GO:0004672~protein kinase activity	69	3.55854	0.00187589	ENSMUSG00000040274, ENSMUSG00000069631, ENSMUSG00000013629, ENSMUSG00000021363, ENSMUSG00000015599, ENSMUSG00000089872, ENSMUSG00000021559, ENSMUSG00000026393, ENSMUSG00000023972, ENSMUSG00000025758, ENSMUSG00000052889, ENSMUSG00000025199, ENSMUSG00000042249, ENSMUSG00000029231, ENSMUSG00000004085, ENSMUSG00000053819, ENSMUSG00000020115, ENSMUSG00000020385, ENSMUSG00000021639, ENSMUSG00000027646,…	1572	531	17446	1.44211	0.916914	0.102524	3.02622
GOTERM_MF_DIRECT	GO:0005201~extracellular matrix structural constituent	11	0.567303	0.0028459	ENSMUSG00000026043, ENSMUSG00000031502, ENSMUSG00000029661, ENSMUSG00000024330, ENSMUSG00000031503, ENSMUSG00000001506, ENSMUSG00000002900, ENSMUSG00000026478, ENSMUSG00000006369, ENSMUSG00000026837, ENSMUSG00000024598	1572	41	17446	2.9775	0.97709	0.145588	4.55713
GOTERM_MF_DIRECT	GO:0003777~microtubule motor activity	16	0.825168	0.00286344	ENSMUSG00000022629, ENSMUSG00000036768, ENSMUSG00000024862, ENSMUSG00000012443, ENSMUSG00000035770, ENSMUSG00000026494, ENSMUSG00000051378, ENSMUSG00000047193, ENSMUSG00000096141, ENSMUSG00000041144, ENSMUSG00000024795, ENSMUSG00000079553, ENSMUSG00000027115, ENSMUSG00000020821, ENSMUSG00000024301, ENSMUSG00000005237	1572	76	17446	2.33641	0.977618	0.140994	4.5846
GOTERM_MF_DIRECT	GO:0016301~kinase activity	83	4.28056	0.00295775	ENSMUSG00000040274, ENSMUSG00000025854, ENSMUSG00000032601, ENSMUSG00000015599, ENSMUSG00000021363, ENSMUSG00000089872, ENSMUSG00000026393, ENSMUSG00000021559, ENSMUSG00000062248, ENSMUSG00000023972, ENSMUSG00000025758, ENSMUSG00000052889, ENSMUSG00000025199, ENSMUSG00000042249, ENSMUSG00000029231, ENSMUSG00000027257, ENSMUSG00000025648, ENSMUSG00000004085, ENSMUSG00000029162, ENSMUSG00000053819,…	1572	674	17446	1.36666	0.980255	0.140114	4.7322
GOTERM_MF_DIRECT	GO:0046977~TAP binding	5	0.257865	0.00340869	ENSMUSG00000073411, ENSMUSG00000035929, ENSMUSG00000073409, ENSMUSG00000060550, ENSMUSG00000061232	1572	8	17446	6.93623	0.989157	0.154278	5.43492
GOTERM_MF_DIRECT	GO:0016779~nucleotidyltransferase activity	17	0.876741	0.00347904	ENSMUSG00000038644, ENSMUSG00000043153, ENSMUSG00000020471, ENSMUSG00000034453, ENSMUSG00000025137, ENSMUSG00000042642, ENSMUSG00000020464, ENSMUSG00000021611, ENSMUSG00000005198, ENSMUSG00000005615, ENSMUSG00000068391, ENSMUSG00000028099, ENSMUSG00000034032, ENSMUSG00000021668, ENSMUSG00000025395, ENSMUSG00000020974, ENSMUSG00000026082	1572	85	17446	2.21959	0.990125	0.152039	5.5441
GOTERM_MF_DIRECT	GO:0098641~cadherin binding involved in cell-cell adhesion	40	2.06292	0.00386685	ENSMUSG00000059248, ENSMUSG00000038366, ENSMUSG00000001424, ENSMUSG00000020869, ENSMUSG00000020476, ENSMUSG00000024862, ENSMUSG00000068876, ENSMUSG00000026796, ENSMUSG00000067889, ENSMUSG00000026305, ENSMUSG00000028465, ENSMUSG00000069833, ENSMUSG00000038146, ENSMUSG00000028745, ENSMUSG00000034675, ENSMUSG00000098274, ENSMUSG00000041362, ENSMUSG00000004665, ENSMUSG00000024772, ENSMUSG00000001552,…	1572	279	17446	1.59111	0.994104	0.162235	6.1439
GOTERM_MF_DIRECT	GO:0017154~semaphorin receptor activity	6	0.309438	0.00408843	ENSMUSG00000025969, ENSMUSG00000029765, ENSMUSG00000036606, ENSMUSG00000030123, ENSMUSG00000030084, ENSMUSG00000009376	1572	13	17446	5.12214	0.995609	0.165516	6.48499
GOTERM_MF_DIRECT	GO:0051213~dioxygenase activity	16	0.825168	0.00476367	ENSMUSG00000048495, ENSMUSG00000026664, ENSMUSG00000040943, ENSMUSG00000018476, ENSMUSG00000031379, ENSMUSG00000040174, ENSMUSG00000033326, ENSMUSG00000029475, ENSMUSG00000025701, ENSMUSG00000079834, ENSMUSG00000055932, ENSMUSG00000030752, ENSMUSG00000038168, ENSMUSG00000024201, ENSMUSG00000042650, ENSMUSG00000002661	1572	80	17446	2.21959	0.998213	0.184615	7.51728
GOTERM_MF_DIRECT	GO:0070530~K63-linked polyubiquitin binding	7	0.361011	0.00512579	ENSMUSG00000039703, ENSMUSG00000058761, ENSMUSG00000020850, ENSMUSG00000073684, ENSMUSG00000025878, ENSMUSG00000025646, ENSMUSG00000036086	1572	19	17446	4.08872	0.998896	0.191671	8.06647
GOTERM_MF_DIRECT	GO:0003713~transcription coactivator activity	28	1.44404	0.00581941	ENSMUSG00000002679, ENSMUSG00000033543, ENSMUSG00000025616, ENSMUSG00000061315, ENSMUSG00000024260, ENSMUSG00000000708, ENSMUSG00000062627, ENSMUSG00000024926, ENSMUSG00000021363, ENSMUSG00000038697, ENSMUSG00000021268, ENSMUSG00000028901, ENSMUSG00000001552, ENSMUSG00000032185, ENSMUSG00000053110, ENSMUSG00000032187, ENSMUSG00000064128, ENSMUSG00000028066, ENSMUSG00000020719, ENSMUSG00000022338,…	1572	180	17446	1.72635	0.999562	0.208908	9.10985
GOTERM_MF_DIRECT	GO:0016874~ligase activity	48	2.4755	0.00685542	ENSMUSG00000035357, ENSMUSG00000040415, ENSMUSG00000029458, ENSMUSG00000024892, ENSMUSG00000028677, ENSMUSG00000028960, ENSMUSG00000013629, ENSMUSG00000001924, ENSMUSG00000043572, ENSMUSG00000059316, ENSMUSG00000051675, ENSMUSG00000012609, ENSMUSG00000066036, ENSMUSG00000040746, ENSMUSG00000026942, ENSMUSG00000032527, ENSMUSG00000021266, ENSMUSG00000025702, ENSMUSG00000027610, ENSMUSG00000030061,…	1572	362	17446	1.47155	0.99989	0.235153	10.6476
GOTERM_MF_DIRECT	GO:0003677~DNA binding	197	10.1599	0.00704201	ENSMUSG00000032777, ENSMUSG00000026638, ENSMUSG00000048756, ENSMUSG00000056895, ENSMUSG00000025105, ENSMUSG00000060639, ENSMUSG00000027868, ENSMUSG00000028901, ENSMUSG00000017724, ENSMUSG00000021519, ENSMUSG00000073423, ENSMUSG00000047534, ENSMUSG00000035946, ENSMUSG00000012483, ENSMUSG00000034032, ENSMUSG00000034173, ENSMUSG00000026740, ENSMUSG00000022779, ENSMUSG00000047246, ENSMUSG00000027306,…	1572	1847	17446	1.1837	0.999914	0.234735	10.9219
GOTERM_MF_DIRECT	GO:0008179~adenylate cyclase binding	6	0.309438	0.00819251	ENSMUSG00000061603, ENSMUSG00000028656, ENSMUSG00000065952, ENSMUSG00000045730, ENSMUSG00000019370, ENSMUSG00000021536	1572	15	17446	4.43919	0.999982	0.261232	12.5961
GOTERM_MF_DIRECT	GO:0003723~RNA binding	91	4.69314	0.00833839	ENSMUSG00000028609, ENSMUSG00000029173, ENSMUSG00000027510, ENSMUSG00000022160, ENSMUSG00000043572, ENSMUSG00000006019, ENSMUSG00000029475, ENSMUSG00000027968, ENSMUSG00000022884, ENSMUSG00000020743, ENSMUSG00000091625, ENSMUSG00000050192, ENSMUSG00000028114, ENSMUSG00000028060, ENSMUSG00000029028, ENSMUSG00000072437, ENSMUSG00000045193, ENSMUSG00000039236, ENSMUSG00000016503, ENSMUSG00000030871,…	1572	780	17446	1.29476	0.999985	0.259075	12.8063
GOTERM_MF_DIRECT	GO:0003774~motor activity	15	0.773595	0.010356	ENSMUSG00000022443, ENSMUSG00000035770, ENSMUSG00000032232, ENSMUSG00000051378, ENSMUSG00000031865, ENSMUSG00000047193, ENSMUSG00000030761, ENSMUSG00000068876, ENSMUSG00000033590, ENSMUSG00000025885, ENSMUSG00000020900, ENSMUSG00000004677, ENSMUSG00000000579, ENSMUSG00000020527, ENSMUSG00000005237	1572	79	17446	2.10721	0.999999	0.304401	15.6648
GOTERM_MF_DIRECT	GO:0051400~BH domain binding	5	0.257865	0.0128969	ENSMUSG00000016758, ENSMUSG00000007659, ENSMUSG00000057329, ENSMUSG00000003873, ENSMUSG00000057789	1572	11	17446	5.04453	1	0.356616	19.1394
GOTERM_MF_DIRECT	GO:0030374~ligand-dependent nuclear receptor transcription coactivator activity	10	0.51573	0.0129435	ENSMUSG00000059995, ENSMUSG00000041164, ENSMUSG00000022338, ENSMUSG00000031428, ENSMUSG00000023055, ENSMUSG00000054808, ENSMUSG00000052889, ENSMUSG00000048930, ENSMUSG00000032185, ENSMUSG00000026571	1572	43	17446	2.58092	1	0.350501	19.2019
GOTERM_MF_DIRECT	GO:0017137~Rab GTPase binding	21	1.08303	0.0133642	ENSMUSG00000057948, ENSMUSG00000039678, ENSMUSG00000000120, ENSMUSG00000028030, ENSMUSG00000037386, ENSMUSG00000038975, ENSMUSG00000036769, ENSMUSG00000027674, ENSMUSG00000051586, ENSMUSG00000024319, ENSMUSG00000040472, ENSMUSG00000034850, ENSMUSG00000033039, ENSMUSG00000025885, ENSMUSG00000041609, ENSMUSG00000036644, ENSMUSG00000028300, ENSMUSG00000039201, ENSMUSG00000042473, ENSMUSG00000024772,…	1572	131	17446	1.77906	1	0.352607	19.7635
GOTERM_MF_DIRECT	GO:0071889~14-3-3 protein binding	7	0.361011	0.0172438	ENSMUSG00000025583, ENSMUSG00000001729, ENSMUSG00000038894, ENSMUSG00000045038, ENSMUSG00000024042, ENSMUSG00000002496, ENSMUSG00000020108	1572	24	17446	3.23691	1	0.422326	24.774
GOTERM_MF_DIRECT	GO:0004553~hydrolase activity, hydrolyzing O-glycosyl compounds	9	0.464157	0.0180208	ENSMUSG00000028479, ENSMUSG00000032295, ENSMUSG00000071650, ENSMUSG00000062646, ENSMUSG00000005142, ENSMUSG00000062778, ENSMUSG00000025512, ENSMUSG00000029119, ENSMUSG00000028467	1572	38	17446	2.62847	1	0.428995	25.7415
GOTERM_MF_DIRECT	GO:0019904~protein domain specific binding	38	1.95977	0.018505	ENSMUSG00000029050, ENSMUSG00000038070, ENSMUSG00000037386, ENSMUSG00000024420, ENSMUSG00000009073, ENSMUSG00000025793, ENSMUSG00000020476, ENSMUSG00000030852, ENSMUSG00000032601, ENSMUSG00000030761, ENSMUSG00000019370, ENSMUSG00000035458, ENSMUSG00000038453, ENSMUSG00000015846, ENSMUSG00000060639, ENSMUSG00000034674, ENSMUSG00000034160, ENSMUSG00000067455, ENSMUSG00000027273, ENSMUSG00000000743,…	1572	289	17446	1.45925	1	0.430203	26.3385
GOTERM_MF_DIRECT	GO:0008080~N-acetyltransferase activity	8	0.412584	0.0214838	ENSMUSG00000027425, ENSMUSG00000015542, ENSMUSG00000005982, ENSMUSG00000002728, ENSMUSG00000034160, ENSMUSG00000000708, ENSMUSG00000022031, ENSMUSG00000051147	1572	32	17446	2.77449	1	0.472429	29.9131
GOTERM_MF_DIRECT	GO:0044325~ion channel binding	19	0.979887	0.0215412	ENSMUSG00000038976, ENSMUSG00000079037, ENSMUSG00000037386, ENSMUSG00000006930, ENSMUSG00000053819, ENSMUSG00000049281, ENSMUSG00000003402, ENSMUSG00000027646, ENSMUSG00000019370, ENSMUSG00000022770, ENSMUSG00000061603, ENSMUSG00000036504, ENSMUSG00000031871, ENSMUSG00000054808, ENSMUSG00000024855, ENSMUSG00000057789, ENSMUSG00000027273, ENSMUSG00000031934, ENSMUSG00000021143	1572	120	17446	1.75718	1	0.465948	29.9805
GOTERM_MF_DIRECT	GO:0004386~helicase activity	20	1.03146	0.0221356	ENSMUSG00000053754, ENSMUSG00000029920, ENSMUSG00000020719, ENSMUSG00000035266, ENSMUSG00000043535, ENSMUSG00000006019, ENSMUSG00000078773, ENSMUSG00000022884, ENSMUSG00000036086, ENSMUSG00000031229, ENSMUSG00000037993, ENSMUSG00000034931, ENSMUSG00000031099, ENSMUSG00000029480, ENSMUSG00000034154, ENSMUSG00000041645, ENSMUSG00000029599, ENSMUSG00000043410, ENSMUSG00000029389, ENSMUSG00000032187	1572	129	17446	1.72061	1	0.467966	30.6734
GOTERM_MF_DIRECT	GO:0015631~tubulin binding	10	0.51573	0.0226454	ENSMUSG00000064128, ENSMUSG00000066306, ENSMUSG00000079037, ENSMUSG00000039952, ENSMUSG00000067878, ENSMUSG00000021573, ENSMUSG00000031865, ENSMUSG00000022044, ENSMUSG00000028524, ENSMUSG00000028832	1572	47	17446	2.36127	1	0.468629	31.2625
GOTERM_MF_DIRECT	GO:0008574~ATP-dependent microtubule motor activity, plus-end-directed	5	0.257865	0.0241648	ENSMUSG00000024795, ENSMUSG00000027115, ENSMUSG00000012443, ENSMUSG00000051378, ENSMUSG00000026494	1572	13	17446	4.26845	1	0.483903	32.9906
GOTERM_MF_DIRECT	GO:0005543~phospholipid binding	15	0.773595	0.0252193	ENSMUSG00000058230, ENSMUSG00000026999, ENSMUSG00000021061, ENSMUSG00000024851, ENSMUSG00000029073, ENSMUSG00000031557, ENSMUSG00000029406, ENSMUSG00000028524, ENSMUSG00000031672, ENSMUSG00000067889, ENSMUSG00000055013, ENSMUSG00000000915, ENSMUSG00000027602, ENSMUSG00000052727, ENSMUSG00000019715	1572	88	17446	1.8917	1	0.491801	34.1659
GOTERM_MF_DIRECT	GO:0043022~ribosome binding	11	0.567303	0.0264633	ENSMUSG00000029208, ENSMUSG00000026740, ENSMUSG00000050192, ENSMUSG00000005299, ENSMUSG00000030082, ENSMUSG00000064030, ENSMUSG00000020415, ENSMUSG00000038762, ENSMUSG00000024392, ENSMUSG00000041638, ENSMUSG00000034994	1572	56	17446	2.17996	1	0.501817	35.5276
GOTERM_MF_DIRECT	GO:0004842~ubiquitin-protein transferase activity	41	2.11449	0.0275517	ENSMUSG00000035357, ENSMUSG00000044628, ENSMUSG00000029458, ENSMUSG00000028677, ENSMUSG00000055707, ENSMUSG00000001924, ENSMUSG00000030451, ENSMUSG00000051675, ENSMUSG00000066036, ENSMUSG00000040746, ENSMUSG00000026942, ENSMUSG00000025702, ENSMUSG00000001054, ENSMUSG00000039686, ENSMUSG00000017677, ENSMUSG00000004018, ENSMUSG00000017386, ENSMUSG00000002109, ENSMUSG00000029397, ENSMUSG00000049502,…	1572	326	17446	1.39576	1	0.509284	36.6971
GOTERM_MF_DIRECT	GO:0097157~pre-mRNA intronic binding	4	0.206292	0.0288953	ENSMUSG00000027981, ENSMUSG00000094936, ENSMUSG00000004980, ENSMUSG00000020850	1572	8	17446	5.54898	1	0.519546	38.1134
GOTERM_MF_DIRECT	GO:0031267~small GTPase binding	5	0.257865	0.0314735	ENSMUSG00000031328, ENSMUSG00000011877, ENSMUSG00000027674, ENSMUSG00000002496, ENSMUSG00000025265	1572	14	17446	3.96356	1	0.543735	40.7483
GOTERM_MF_DIRECT	GO:0004402~histone acetyltransferase activity	9	0.464157	0.0316467	ENSMUSG00000027425, ENSMUSG00000005982, ENSMUSG00000047242, ENSMUSG00000024260, ENSMUSG00000000708, ENSMUSG00000024926, ENSMUSG00000022031, ENSMUSG00000048930, ENSMUSG00000038697	1572	42	17446	2.37814	1	0.539169	40.9215
GOTERM_MF_DIRECT	GO:0004674~protein serine/threonine kinase activity	51	2.63022	0.0337652	ENSMUSG00000040274, ENSMUSG00000025854, ENSMUSG00000069631, ENSMUSG00000021363, ENSMUSG00000015599, ENSMUSG00000021559, ENSMUSG00000026393, ENSMUSG00000089872, ENSMUSG00000025758, ENSMUSG00000052889, ENSMUSG00000025199, ENSMUSG00000042249, ENSMUSG00000004085, ENSMUSG00000053819, ENSMUSG00000020115, ENSMUSG00000020385, ENSMUSG00000030602, ENSMUSG00000025358, ENSMUSG00000020015, ENSMUSG00000053414,…	1572	428	17446	1.32242	1	0.556345	43.0015
GOTERM_MF_DIRECT	GO:0005178~integrin binding	16	0.825168	0.0338176	ENSMUSG00000021910, ENSMUSG00000022817, ENSMUSG00000030342, ENSMUSG00000009073, ENSMUSG00000020053, ENSMUSG00000002900, ENSMUSG00000026043, ENSMUSG00000067586, ENSMUSG00000028465, ENSMUSG00000019820, ENSMUSG00000032249, ENSMUSG00000005124, ENSMUSG00000030605, ENSMUSG00000025510, ENSMUSG00000035493, ENSMUSG00000043895	1572	100	17446	1.77567	1	0.550541	43.0521
GOTERM_MF_DIRECT	GO:0003950~NAD+ ADP-ribosyltransferase activity	6	0.309438	0.0353429	ENSMUSG00000025237, ENSMUSG00000022906, ENSMUSG00000037997, ENSMUSG00000036023, ENSMUSG00000026496, ENSMUSG00000070424	1572	21	17446	3.17085	1	0.560456	44.5058
GOTERM_MF_DIRECT	GO:0005539~glycosaminoglycan binding	6	0.309438	0.0353429	ENSMUSG00000022665, ENSMUSG00000029838, ENSMUSG00000049001, ENSMUSG00000026249, ENSMUSG00000026814, ENSMUSG00000042961	1572	21	17446	3.17085	1	0.560456	44.5058
GOTERM_MF_DIRECT	GO:0019900~kinase binding	15	0.773595	0.0354235	ENSMUSG00000034275, ENSMUSG00000038976, ENSMUSG00000028957, ENSMUSG00000031328, ENSMUSG00000035621, ENSMUSG00000069631, ENSMUSG00000031563, ENSMUSG00000027646, ENSMUSG00000022770, ENSMUSG00000020893, ENSMUSG00000037003, ENSMUSG00000055866, ENSMUSG00000026409, ENSMUSG00000062778, ENSMUSG00000018849	1572	92	17446	1.80945	1	0.555124	44.5815
GOTERM_MF_DIRECT	GO:0001135~transcription factor activity, RNA polymerase II transcription factor recruiting	4	0.206292	0.0404927	ENSMUSG00000034394, ENSMUSG00000017861, ENSMUSG00000025912, ENSMUSG00000042508	1572	9	17446	4.93243	1	0.598611	49.1604
GOTERM_MF_DIRECT	GO:0008276~protein methyltransferase activity	4	0.206292	0.0404927	ENSMUSG00000038812, ENSMUSG00000044442, ENSMUSG00000032579, ENSMUSG00000032185	1572	9	17446	4.93243	1	0.598611	49.1604
GOTERM_MF_DIRECT	GO:0051219~phosphoprotein binding	10	0.51573	0.0409483	ENSMUSG00000032384, ENSMUSG00000028416, ENSMUSG00000020115, ENSMUSG00000003402, ENSMUSG00000069227, ENSMUSG00000003423, ENSMUSG00000042626, ENSMUSG00000047281, ENSMUSG00000027646, ENSMUSG00000003345	1572	52	17446	2.13422	1	0.59674	49.554
GOTERM_MF_DIRECT	GO:0050998~nitric-oxide synthase binding	6	0.309438	0.0424556	ENSMUSG00000033335, ENSMUSG00000029580, ENSMUSG00000053819, ENSMUSG00000026463, ENSMUSG00000019370, ENSMUSG00000040265	1572	22	17446	3.02672	1	0.604317	50.836
GOTERM_MF_DIRECT	GO:0051434~BH3 domain binding	3	0.154719	0.0429902	ENSMUSG00000007659, ENSMUSG00000057329, ENSMUSG00000003873	1572	4	17446	8.32347	1	0.603139	51.2833
GOTERM_MF_DIRECT	GO:0004311~farnesyltranstransferase activity	3	0.154719	0.0429902	ENSMUSG00000033373, ENSMUSG00000059743, ENSMUSG00000042148	1572	4	17446	8.32347	1	0.603139	51.2833
GOTERM_MF_DIRECT	GO:0042802~identical protein binding	70	3.61011	0.0436142	ENSMUSG00000043535, ENSMUSG00000010045, ENSMUSG00000037860, ENSMUSG00000013629, ENSMUSG00000007279, ENSMUSG00000021559, ENSMUSG00000026942, ENSMUSG00000029580, ENSMUSG00000032402, ENSMUSG00000034931, ENSMUSG00000025758, ENSMUSG00000019979, ENSMUSG00000000743, ENSMUSG00000017386, ENSMUSG00000031922, ENSMUSG00000071757, ENSMUSG00000032741, ENSMUSG00000079037, ENSMUSG00000016541, ENSMUSG00000029163,…	1572	625	17446	1.24297	1	0.602767	51.8006
GOTERM_MF_DIRECT	GO:0050699~WW domain binding	7	0.361011	0.0480213	ENSMUSG00000024795, ENSMUSG00000033335, ENSMUSG00000044550, ENSMUSG00000017386, ENSMUSG00000049536, ENSMUSG00000031409, ENSMUSG00000044201	1572	30	17446	2.58953	1	0.633289	55.3097
GOTERM_MF_DIRECT	GO:0016538~cyclin-dependent protein serine/threonine kinase regulator activity	5	0.257865	0.0495703	ENSMUSG00000062248, ENSMUSG00000027829, ENSMUSG00000026349, ENSMUSG00000029068, ENSMUSG00000028252	1572	16	17446	3.46811	1	0.639648	56.485
GOTERM_MF_DIRECT	GO:0019903~protein phosphatase binding	14	0.722022	0.0510295	ENSMUSG00000003031, ENSMUSG00000025812, ENSMUSG00000009376, ENSMUSG00000026942, ENSMUSG00000020357, ENSMUSG00000019804, ENSMUSG00000053436, ENSMUSG00000041798, ENSMUSG00000038894, ENSMUSG00000031871, ENSMUSG00000062312, ENSMUSG00000057329, ENSMUSG00000001552, ENSMUSG00000032312	1572	88	17446	1.76559	1	0.645067	57.5656
GOTERM_MF_DIRECT	GO:0004004~ATP-dependent RNA helicase activity	11	0.567303	0.0539873	ENSMUSG00000037993, ENSMUSG00000020719, ENSMUSG00000003360, ENSMUSG00000034931, ENSMUSG00000029480, ENSMUSG00000041645, ENSMUSG00000033658, ENSMUSG00000029599, ENSMUSG00000006019, ENSMUSG00000022884, ENSMUSG00000029389	1572	63	17446	1.93774	1	0.660886	59.6791
GOTERM_MF_DIRECT	GO:0008641~small protein activating enzyme activity	4	0.206292	0.0540629	ENSMUSG00000030061, ENSMUSG00000001924, ENSMUSG00000031878, ENSMUSG00000030314	1572	10	17446	4.43919	1	0.656058	59.7318
GOTERM_MF_DIRECT	GO:0005547~phosphatidylinositol-3,4,5-trisphosphate binding	8	0.412584	0.0569082	ENSMUSG00000001729, ENSMUSG00000000915, ENSMUSG00000004508, ENSMUSG00000022377, ENSMUSG00000037999, ENSMUSG00000034160, ENSMUSG00000025812, ENSMUSG00000041801	1572	39	17446	2.27651	1	0.67013	61.669
GOTERM_MF_DIRECT	GO:0047485~protein N-terminus binding	17	0.876741	0.0600503	ENSMUSG00000029478, ENSMUSG00000054051, ENSMUSG00000030761, ENSMUSG00000026496, ENSMUSG00000029763, ENSMUSG00000021639, ENSMUSG00000019923, ENSMUSG00000019370, ENSMUSG00000061603, ENSMUSG00000039740, ENSMUSG00000021591, ENSMUSG00000054808, ENSMUSG00000032481, ENSMUSG00000027273, ENSMUSG00000007021, ENSMUSG00000032187, ENSMUSG00000026048	1572	117	17446	1.61252	1	0.685168	63.7063
GOTERM_MF_DIRECT	GO:0015923~mannosidase activity	3	0.154719	0.0674225	ENSMUSG00000032295, ENSMUSG00000005142, ENSMUSG00000029119	1572	5	17446	6.65878	1	0.72323	68.0946
GOTERM_MF_DIRECT	GO:0038085~vascular endothelial growth factor binding	3	0.154719	0.0674225	ENSMUSG00000024620, ENSMUSG00000029838, ENSMUSG00000029231	1572	5	17446	6.65878	1	0.72323	68.0946
GOTERM_MF_DIRECT	GO:0008656~cysteine-type endopeptidase activator activity involved in apoptotic process	4	0.206292	0.0695001	ENSMUSG00000003031, ENSMUSG00000019979, ENSMUSG00000022074, ENSMUSG00000036781	1572	11	17446	4.03562	1	0.729492	69.2382
GOTERM_MF_DIRECT	GO:0008013~beta-catenin binding	13	0.670449	0.0728387	ENSMUSG00000053754, ENSMUSG00000028990, ENSMUSG00000048756, ENSMUSG00000009073, ENSMUSG00000018476, ENSMUSG00000063382, ENSMUSG00000009376, ENSMUSG00000055799, ENSMUSG00000032402, ENSMUSG00000019969, ENSMUSG00000031871, ENSMUSG00000023055, ENSMUSG00000044167	1572	84	17446	1.71754	1	0.741832	70.9956
GOTERM_MF_DIRECT	GO:0005096~GTPase activator activity	29	1.49562	0.0769565	ENSMUSG00000009681, ENSMUSG00000039678, ENSMUSG00000028030, ENSMUSG00000019775, ENSMUSG00000011877, ENSMUSG00000032870, ENSMUSG00000028175, ENSMUSG00000036644, ENSMUSG00000037999, ENSMUSG00000002496, ENSMUSG00000037148, ENSMUSG00000058230, ENSMUSG00000030727, ENSMUSG00000041351, ENSMUSG00000036501, ENSMUSG00000025132, ENSMUSG00000055013, ENSMUSG00000010057, ENSMUSG00000004677, ENSMUSG00000041219,…	1572	235	17446	1.36954	1	0.757008	73.0334
GOTERM_MF_DIRECT	GO:0017166~vinculin binding	4	0.206292	0.086671	ENSMUSG00000028465, ENSMUSG00000019820, ENSMUSG00000039952, ENSMUSG00000030554	1572	12	17446	3.69932	1	0.794142	77.3209
GOTERM_MF_DIRECT	GO:0036002~pre-mRNA binding	4	0.206292	0.086671	ENSMUSG00000020719, ENSMUSG00000055866, ENSMUSG00000094936, ENSMUSG00000016921	1572	12	17446	3.69932	1	0.794142	77.3209
GOTERM_MF_DIRECT	GO:0004861~cyclin-dependent protein serine/threonine kinase inhibitor activity	4	0.206292	0.086671	ENSMUSG00000003031, ENSMUSG00000000708, ENSMUSG00000023067, ENSMUSG00000048878	1572	12	17446	3.69932	1	0.794142	77.3209
GOTERM_MF_DIRECT	GO:0008022~protein C-terminus binding	26	1.3409	0.0874509	ENSMUSG00000038976, ENSMUSG00000020171, ENSMUSG00000054051, ENSMUSG00000048100, ENSMUSG00000020476, ENSMUSG00000022770, ENSMUSG00000021615, ENSMUSG00000027646, ENSMUSG00000020743, ENSMUSG00000006369, ENSMUSG00000053436, ENSMUSG00000060279, ENSMUSG00000032249, ENSMUSG00000061607, ENSMUSG00000067825, ENSMUSG00000062312, ENSMUSG00000023055, ENSMUSG00000046876, ENSMUSG00000091243, ENSMUSG00000069678,…	1572	209	17446	1.38061	1	0.792939	77.6358
GOTERM_MF_DIRECT	GO:0016798~hydrolase activity, acting on glycosyl bonds	12	0.618876	0.0896437	ENSMUSG00000042763, ENSMUSG00000032295, ENSMUSG00000071650, ENSMUSG00000062646, ENSMUSG00000005142, ENSMUSG00000039396, ENSMUSG00000019810, ENSMUSG00000034674, ENSMUSG00000062778, ENSMUSG00000036061, ENSMUSG00000029119, ENSMUSG00000028467	1572	78	17446	1.70738	1	0.797177	78.4992
GOTERM_MF_DIRECT	GO:0016887~ATPase activity	25	1.28932	0.0900042	ENSMUSG00000022629, ENSMUSG00000036768, ENSMUSG00000020865, ENSMUSG00000022822, ENSMUSG00000022884, ENSMUSG00000024795, ENSMUSG00000033970, ENSMUSG00000024301, ENSMUSG00000005237, ENSMUSG00000032187, ENSMUSG00000022443, ENSMUSG00000058997, ENSMUSG00000022890, ENSMUSG00000047193, ENSMUSG00000038762, ENSMUSG00000025885, ENSMUSG00000096141, ENSMUSG00000041144, ENSMUSG00000004677, ENSMUSG00000020527,…	1572	200	17446	1.38725	1	0.79441	78.6381
GOTERM_MF_DIRECT	GO:0030674~protein binding, bridging	10	0.51573	0.0945897	ENSMUSG00000025583, ENSMUSG00000038070, ENSMUSG00000029661, ENSMUSG00000026657, ENSMUSG00000057143, ENSMUSG00000079737, ENSMUSG00000018849, ENSMUSG00000052415, ENSMUSG00000030554, ENSMUSG00000034216	1572	61	17446	1.81934	1	0.807135	80.3332
GOTERM_MF_DIRECT	GO:0005516~calmodulin binding	23	1.18618	0.0952835	ENSMUSG00000016179, ENSMUSG00000020719, ENSMUSG00000002908, ENSMUSG00000053819, ENSMUSG00000030815, ENSMUSG00000022443, ENSMUSG00000028161, ENSMUSG00000054477, ENSMUSG00000055407, ENSMUSG00000030761, ENSMUSG00000005615, ENSMUSG00000021559, ENSMUSG00000025885, ENSMUSG00000030272, ENSMUSG00000066036, ENSMUSG00000020900, ENSMUSG00000004677, ENSMUSG00000034055, ENSMUSG00000025389, ENSMUSG00000026463,…	1572	182	17446	1.40249	1	0.80563	80.5784

## Sheet: BioProcessUp
Category	Term	Count	%	PValue	Genes	List Total	Pop Hits	Pop Total	Fold Enrichment	Bonferroni	Benjamini	FDR
GOTERM_BP_DIRECT	GO:0006974~cellular response to DNA damage stimulus	49	4.77118	5.48789e-08	ENSMUSG00000060862, ENSMUSG00000043535, ENSMUSG00000024740, ENSMUSG00000001924, ENSMUSG00000030641, ENSMUSG00000030451, ENSMUSG00000043987, ENSMUSG00000047388, ENSMUSG00000024521, ENSMUSG00000037355, ENSMUSG00000001729, ENSMUSG00000061607, ENSMUSG00000055932, ENSMUSG00000021668, ENSMUSG00000034674, ENSMUSG00000031820, ENSMUSG00000044167, ENSMUSG00000030990, ENSMUSG00000023067, ENSMUSG00000036781,…	894	420	18082	2.35969	0.000194746	0.000194746	0.000100668
GOTERM_BP_DIRECT	GO:0016477~cell migration	30	2.92113	6.69584e-08	ENSMUSG00000033295, ENSMUSG00000036862, ENSMUSG00000031740, ENSMUSG00000041112, ENSMUSG00000023972, ENSMUSG00000021338, ENSMUSG00000023008, ENSMUSG00000029231, ENSMUSG00000072437, ENSMUSG00000025510, ENSMUSG00000001552, ENSMUSG00000026478, ENSMUSG00000056481, ENSMUSG00000058230, ENSMUSG00000004508, ENSMUSG00000038976, ENSMUSG00000025743, ENSMUSG00000027009, ENSMUSG00000002900, ENSMUSG00000020422,…	894	191	18082	3.17685	0.000237607	0.000118811	0.000122826
GOTERM_BP_DIRECT	GO:0007507~heart development	35	3.40798	2.34171e-07	ENSMUSG00000025969, ENSMUSG00000035478, ENSMUSG00000013629, ENSMUSG00000003865, ENSMUSG00000031740, ENSMUSG00000049577, ENSMUSG00000035027, ENSMUSG00000015846, ENSMUSG00000023972, ENSMUSG00000062312, ENSMUSG00000002496, ENSMUSG00000009090, ENSMUSG00000048402, ENSMUSG00000032187, ENSMUSG00000046020, ENSMUSG00000037221, ENSMUSG00000027009, ENSMUSG00000042626, ENSMUSG00000044338, ENSMUSG00000030653,…	894	261	18082	2.71229	0.000830729	0.000276986	0.000429556
GOTERM_BP_DIRECT	GO:0007155~cell adhesion	51	4.96592	7.05407e-07	ENSMUSG00000036862, ENSMUSG00000006219, ENSMUSG00000042286, ENSMUSG00000024053, ENSMUSG00000068040, ENSMUSG00000023972, ENSMUSG00000039787, ENSMUSG00000031871, ENSMUSG00000026478, ENSMUSG00000034275, ENSMUSG00000001435, ENSMUSG00000049336, ENSMUSG00000103585, ENSMUSG00000022443, ENSMUSG00000029163, ENSMUSG00000025743, ENSMUSG00000027009, ENSMUSG00000002900, ENSMUSG00000061048, ENSMUSG00000027646,…	894	485	18082	2.12685	0.00250036	0.000625676	0.00129397
GOTERM_BP_DIRECT	GO:0001525~angiogenesis	31	3.0185	2.58723e-06	ENSMUSG00000025969, ENSMUSG00000031502, ENSMUSG00000031503, ENSMUSG00000031486, ENSMUSG00000031740, ENSMUSG00000021266, ENSMUSG00000020357, ENSMUSG00000022665, ENSMUSG00000028664, ENSMUSG00000063531, ENSMUSG00000023008, ENSMUSG00000046318, ENSMUSG00000059439, ENSMUSG00000035493, ENSMUSG00000000530, ENSMUSG00000028763, ENSMUSG00000001435, ENSMUSG00000032125, ENSMUSG00000031328, ENSMUSG00000046020,…	894	239	18082	2.62345	0.00914005	0.00183473	0.00474582
GOTERM_BP_DIRECT	GO:0043066~negative regulation of apoptotic process	55	5.3554	2.77561e-06	ENSMUSG00000043535, ENSMUSG00000021559, ENSMUSG00000026942, ENSMUSG00000029547, ENSMUSG00000032402, ENSMUSG00000044167, ENSMUSG00000021868, ENSMUSG00000023067, ENSMUSG00000032115, ENSMUSG00000048402, ENSMUSG00000030314, ENSMUSG00000032187, ENSMUSG00000034612, ENSMUSG00000025507, ENSMUSG00000001761, ENSMUSG00000028639, ENSMUSG00000027646, ENSMUSG00000024392, ENSMUSG00000020184, ENSMUSG00000021835,…	894	566	18082	1.96542	0.00980228	0.00164043	0.00509136
GOTERM_BP_DIRECT	GO:0006915~apoptotic process	54	5.25803	7.31568e-06	ENSMUSG00000048756, ENSMUSG00000030641, ENSMUSG00000021559, ENSMUSG00000024521, ENSMUSG00000026942, ENSMUSG00000037725, ENSMUSG00000041112, ENSMUSG00000019979, ENSMUSG00000044167, ENSMUSG00000021868, ENSMUSG00000017386, ENSMUSG00000025647, ENSMUSG00000025507, ENSMUSG00000024392, ENSMUSG00000027649, ENSMUSG00000074934, ENSMUSG00000002083, ENSMUSG00000030602, ENSMUSG00000019969, ENSMUSG00000007659,…	894	570	18082	1.91614	0.0256293	0.00370219	0.0134188
GOTERM_BP_DIRECT	GO:0042771~intrinsic apoptotic signaling pathway in response to DNA damage by p53 class mediator	10	0.97371	1.26508e-05	ENSMUSG00000025647, ENSMUSG00000002083, ENSMUSG00000023067, ENSMUSG00000030990, ENSMUSG00000020108, ENSMUSG00000041801, ENSMUSG00000024392, ENSMUSG00000036781, ENSMUSG00000024521, ENSMUSG00000030609	894	31	18082	6.5245	0.0439051	0.00559655	0.0232037
GOTERM_BP_DIRECT	GO:0030336~negative regulation of cell migration	18	1.75268	1.64561e-05	ENSMUSG00000032125, ENSMUSG00000028211, ENSMUSG00000009681, ENSMUSG00000021910, ENSMUSG00000036894, ENSMUSG00000052336, ENSMUSG00000051615, ENSMUSG00000016918, ENSMUSG00000025132, ENSMUSG00000039043, ENSMUSG00000039952, ENSMUSG00000026814, ENSMUSG00000057329, ENSMUSG00000004665, ENSMUSG00000039202, ENSMUSG00000036856, ENSMUSG00000028600, ENSMUSG00000000530	894	106	18082	3.4346	0.0567303	0.00646822	0.0301821
GOTERM_BP_DIRECT	GO:0030036~actin cytoskeleton organization	21	2.04479	2.23312e-05	ENSMUSG00000004530, ENSMUSG00000021910, ENSMUSG00000029381, ENSMUSG00000009681, ENSMUSG00000038976, ENSMUSG00000031328, ENSMUSG00000009073, ENSMUSG00000037679, ENSMUSG00000042626, ENSMUSG00000030770, ENSMUSG00000020900, ENSMUSG00000025265, ENSMUSG00000025278, ENSMUSG00000026421, ENSMUSG00000028656, ENSMUSG00000041112, ENSMUSG00000028745, ENSMUSG00000023008, ENSMUSG00000022099, ENSMUSG00000002812,…	894	142	18082	2.99116	0.0761949	0.0078941	0.0409556
GOTERM_BP_DIRECT	GO:0030308~negative regulation of cell growth	19	1.85005	4.19849e-05	ENSMUSG00000038976, ENSMUSG00000027663, ENSMUSG00000009073, ENSMUSG00000068744, ENSMUSG00000028893, ENSMUSG00000032402, ENSMUSG00000029161, ENSMUSG00000034201, ENSMUSG00000074934, ENSMUSG00000002083, ENSMUSG00000056427, ENSMUSG00000026249, ENSMUSG00000057329, ENSMUSG00000002250, ENSMUSG00000018238, ENSMUSG00000023067, ENSMUSG00000062762, ENSMUSG00000000530, ENSMUSG00000032187	894	125	18082	3.07434	0.138437	0.0134548	0.0769876
GOTERM_BP_DIRECT	GO:0030198~extracellular matrix organization	18	1.75268	4.32761e-05	ENSMUSG00000001435, ENSMUSG00000025225, ENSMUSG00000031502, ENSMUSG00000005397, ENSMUSG00000031503, ENSMUSG00000029163, ENSMUSG00000029345, ENSMUSG00000002900, ENSMUSG00000070305, ENSMUSG00000006369, ENSMUSG00000022665, ENSMUSG00000021806, ENSMUSG00000029231, ENSMUSG00000026478, ENSMUSG00000035493, ENSMUSG00000042961, ENSMUSG00000032187, ENSMUSG00000028763	894	114	18082	3.19357	0.142377	0.0127176	0.0793544
GOTERM_BP_DIRECT	GO:0008360~regulation of cell shape	20	1.94742	5.40627e-05	ENSMUSG00000032384, ENSMUSG00000058230, ENSMUSG00000029381, ENSMUSG00000006219, ENSMUSG00000022443, ENSMUSG00000036606, ENSMUSG00000015599, ENSMUSG00000030770, ENSMUSG00000033066, ENSMUSG00000025132, ENSMUSG00000020900, ENSMUSG00000025265, ENSMUSG00000035863, ENSMUSG00000063531, ENSMUSG00000023008, ENSMUSG00000022099, ENSMUSG00000025372, ENSMUSG00000015766, ENSMUSG00000000149, ENSMUSG00000003345	894	139	18082	2.91021	0.174589	0.0146511	0.0991244
GOTERM_BP_DIRECT	GO:0060976~coronary vasculature development	10	0.97371	5.9771e-05	ENSMUSG00000021835, ENSMUSG00000040249, ENSMUSG00000033335, ENSMUSG00000024713, ENSMUSG00000023972, ENSMUSG00000049672, ENSMUSG00000030123, ENSMUSG00000030653, ENSMUSG00000032187, ENSMUSG00000020900	894	37	18082	5.46647	0.191143	0.0150382	0.109585
GOTERM_BP_DIRECT	GO:0051726~regulation of cell cycle	17	1.65531	0.000121416	ENSMUSG00000009681, ENSMUSG00000022557, ENSMUSG00000018841, ENSMUSG00000003873, ENSMUSG00000001855, ENSMUSG00000027646, ENSMUSG00000055866, ENSMUSG00000000184, ENSMUSG00000034201, ENSMUSG00000057329, ENSMUSG00000020326, ENSMUSG00000057789, ENSMUSG00000072082, ENSMUSG00000034165, ENSMUSG00000047281, ENSMUSG00000002496, ENSMUSG00000023067	894	112	18082	3.07001	0.350096	0.02832	0.222487
GOTERM_BP_DIRECT	GO:0051291~protein heterooligomerization	15	1.46056	0.000142746	ENSMUSG00000059248, ENSMUSG00000030341, ENSMUSG00000003402, ENSMUSG00000053119, ENSMUSG00000069631, ENSMUSG00000032601, ENSMUSG00000042644, ENSMUSG00000030770, ENSMUSG00000026942, ENSMUSG00000022096, ENSMUSG00000039886, ENSMUSG00000025499, ENSMUSG00000002496, ENSMUSG00000001552, ENSMUSG00000000530	894	91	18082	3.33395	0.397485	0.031169	0.261525
GOTERM_BP_DIRECT	GO:0000902~cell morphogenesis	14	1.36319	0.000158125	ENSMUSG00000029381, ENSMUSG00000049336, ENSMUSG00000046822, ENSMUSG00000059305, ENSMUSG00000053436, ENSMUSG00000028656, ENSMUSG00000028664, ENSMUSG00000034908, ENSMUSG00000074934, ENSMUSG00000028745, ENSMUSG00000057329, ENSMUSG00000029106, ENSMUSG00000032187, ENSMUSG00000053110	894	81	18082	3.49584	0.429494	0.0324746	0.289663
GOTERM_BP_DIRECT	GO:0001822~kidney development	18	1.75268	0.00022663	ENSMUSG00000036862, ENSMUSG00000022893, ENSMUSG00000011179, ENSMUSG00000003873, ENSMUSG00000027820, ENSMUSG00000016918, ENSMUSG00000024392, ENSMUSG00000020097, ENSMUSG00000021835, ENSMUSG00000037003, ENSMUSG00000024620, ENSMUSG00000024713, ENSMUSG00000006800, ENSMUSG00000057329, ENSMUSG00000008999, ENSMUSG00000020681, ENSMUSG00000036856, ENSMUSG00000048402	894	130	18082	2.80052	0.552645	0.0437052	0.414907
GOTERM_BP_DIRECT	GO:0003016~respiratory system process	6	0.584226	0.000268147	ENSMUSG00000020357, ENSMUSG00000002799, ENSMUSG00000033585, ENSMUSG00000046318, ENSMUSG00000042608, ENSMUSG00000050989	894	13	18082	9.33505	0.613947	0.0488597	0.490738
GOTERM_BP_DIRECT	GO:0006518~peptide metabolic process	6	0.584226	0.000400207	ENSMUSG00000020681, ENSMUSG00000004929, ENSMUSG00000027820, ENSMUSG00000021710, ENSMUSG00000036596, ENSMUSG00000026335	894	14	18082	8.66826	0.758436	0.068567	0.731585
GOTERM_BP_DIRECT	GO:0007399~nervous system development	35	3.40798	0.000538915	ENSMUSG00000025969, ENSMUSG00000033295, ENSMUSG00000046449, ENSMUSG00000029765, ENSMUSG00000020053, ENSMUSG00000026965, ENSMUSG00000043535, ENSMUSG00000041609, ENSMUSG00000033066, ENSMUSG00000040010, ENSMUSG00000001729, ENSMUSG00000028664, ENSMUSG00000045333, ENSMUSG00000063531, ENSMUSG00000056427, ENSMUSG00000052727, ENSMUSG00000034675, ENSMUSG00000026223, ENSMUSG00000026249, ENSMUSG00000062312,…	894	377	18082	1.87774	0.852382	0.0870746	0.983961
GOTERM_BP_DIRECT	GO:0008283~cell proliferation	24	2.3369	0.00057609	ENSMUSG00000040249, ENSMUSG00000022557, ENSMUSG00000005982, ENSMUSG00000020053, ENSMUSG00000030852, ENSMUSG00000038765, ENSMUSG00000003873, ENSMUSG00000027646, ENSMUSG00000020108, ENSMUSG00000020900, ENSMUSG00000032867, ENSMUSG00000021810, ENSMUSG00000038894, ENSMUSG00000007659, ENSMUSG00000057329, ENSMUSG00000029064, ENSMUSG00000002250, ENSMUSG00000057789, ENSMUSG00000025499, ENSMUSG00000030530,…	894	220	18082	2.20647	0.870637	0.0887706	1.0515
GOTERM_BP_DIRECT	GO:0072332~intrinsic apoptotic signaling pathway by p53 class mediator	8	0.778968	0.00064901	ENSMUSG00000025647, ENSMUSG00000019851, ENSMUSG00000027663, ENSMUSG00000002083, ENSMUSG00000040463, ENSMUSG00000003873, ENSMUSG00000000552, ENSMUSG00000024521	894	31	18082	5.2196	0.90015	0.0953233	1.18385
GOTERM_BP_DIRECT	GO:0032956~regulation of actin cytoskeleton organization	10	0.97371	0.00067696	ENSMUSG00000040249, ENSMUSG00000058230, ENSMUSG00000000915, ENSMUSG00000024142, ENSMUSG00000024620, ENSMUSG00000048915, ENSMUSG00000022099, ENSMUSG00000033088, ENSMUSG00000025372, ENSMUSG00000026335	894	50	18082	4.04519	0.909585	0.0952887	1.23453
GOTERM_BP_DIRECT	GO:0001568~blood vessel development	12	1.16845	0.000678134	ENSMUSG00000026043, ENSMUSG00000021835, ENSMUSG00000029661, ENSMUSG00000024620, ENSMUSG00000039844, ENSMUSG00000001506, ENSMUSG00000019969, ENSMUSG00000044167, ENSMUSG00000033420, ENSMUSG00000020184, ENSMUSG00000026837, ENSMUSG00000032187	894	71	18082	3.41847	0.909961	0.091809	1.23666
GOTERM_BP_DIRECT	GO:0010629~negative regulation of gene expression	27	2.62902	0.000688709	ENSMUSG00000061981, ENSMUSG00000024892, ENSMUSG00000020053, ENSMUSG00000033326, ENSMUSG00000001729, ENSMUSG00000035027, ENSMUSG00000015846, ENSMUSG00000034201, ENSMUSG00000056427, ENSMUSG00000057789, ENSMUSG00000023067, ENSMUSG00000000530, ENSMUSG00000085912, ENSMUSG00000028211, ENSMUSG00000026833, ENSMUSG00000030341, ENSMUSG00000028161, ENSMUSG00000001761, ENSMUSG00000020184, ENSMUSG00000009376,…	894	265	18082	2.06076	0.91328	0.0897547	1.25583
GOTERM_BP_DIRECT	GO:0042060~wound healing	14	1.36319	0.000703271	ENSMUSG00000001506, ENSMUSG00000025105, ENSMUSG00000061048, ENSMUSG00000026043, ENSMUSG00000033373, ENSMUSG00000024620, ENSMUSG00000023972, ENSMUSG00000039115, ENSMUSG00000062312, ENSMUSG00000027878, ENSMUSG00000004665, ENSMUSG00000002250, ENSMUSG00000045730, ENSMUSG00000029231	894	94	18082	3.01238	0.917651	0.0883267	1.28222
GOTERM_BP_DIRECT	GO:0008285~negative regulation of cell proliferation	35	3.40798	0.000746387	ENSMUSG00000033295, ENSMUSG00000029050, ENSMUSG00000033585, ENSMUSG00000026638, ENSMUSG00000009073, ENSMUSG00000020053, ENSMUSG00000033373, ENSMUSG00000037003, ENSMUSG00000032402, ENSMUSG00000015846, ENSMUSG00000056427, ENSMUSG00000026249, ENSMUSG00000031871, ENSMUSG00000032492, ENSMUSG00000038168, ENSMUSG00000057789, ENSMUSG00000008999, ENSMUSG00000023067, ENSMUSG00000002496, ENSMUSG00000028600,…	894	384	18082	1.84351	0.929343	0.0902996	1.36032
GOTERM_BP_DIRECT	GO:0001932~regulation of protein phosphorylation	11	1.07108	0.000852839	ENSMUSG00000025583, ENSMUSG00000004530, ENSMUSG00000038976, ENSMUSG00000035027, ENSMUSG00000020053, ENSMUSG00000032601, ENSMUSG00000036606, ENSMUSG00000038855, ENSMUSG00000048930, ENSMUSG00000059409, ENSMUSG00000028893	894	62	18082	3.58848	0.951588	0.099148	1.5529
GOTERM_BP_DIRECT	GO:0016337~single organismal cell-cell adhesion	15	1.46056	0.000860433	ENSMUSG00000049336, ENSMUSG00000022443, ENSMUSG00000006219, ENSMUSG00000027009, ENSMUSG00000042626, ENSMUSG00000061048, ENSMUSG00000027646, ENSMUSG00000025812, ENSMUSG00000022665, ENSMUSG00000039844, ENSMUSG00000019969, ENSMUSG00000070047, ENSMUSG00000031871, ENSMUSG00000057329, ENSMUSG00000001552	894	108	18082	2.80916	0.952877	0.0968196	1.56663
GOTERM_BP_DIRECT	GO:0042981~regulation of apoptotic process	22	2.14216	0.000869032	ENSMUSG00000032125, ENSMUSG00000033170, ENSMUSG00000030341, ENSMUSG00000003873, ENSMUSG00000024392, ENSMUSG00000024913, ENSMUSG00000024521, ENSMUSG00000026942, ENSMUSG00000022676, ENSMUSG00000019979, ENSMUSG00000007659, ENSMUSG00000022074, ENSMUSG00000054808, ENSMUSG00000057329, ENSMUSG00000057789, ENSMUSG00000018238, ENSMUSG00000041849, ENSMUSG00000021868, ENSMUSG00000017386, ENSMUSG00000038545,…	894	199	18082	2.23603	0.954294	0.0947403	1.58217
GOTERM_BP_DIRECT	GO:0031532~actin cytoskeleton reorganization	10	0.97371	0.000910178	ENSMUSG00000031328, ENSMUSG00000024769, ENSMUSG00000022443, ENSMUSG00000023972, ENSMUSG00000042626, ENSMUSG00000051615, ENSMUSG00000015766, ENSMUSG00000033420, ENSMUSG00000030770, ENSMUSG00000043895	894	52	18082	3.88961	0.960509	0.0960583	1.65649
GOTERM_BP_DIRECT	GO:0030326~embryonic limb morphogenesis	11	1.07108	0.000969688	ENSMUSG00000021835, ENSMUSG00000034612, ENSMUSG00000029050, ENSMUSG00000074934, ENSMUSG00000019969, ENSMUSG00000027878, ENSMUSG00000038765, ENSMUSG00000063415, ENSMUSG00000008999, ENSMUSG00000047248, ENSMUSG00000024598	894	63	18082	3.53152	0.968034	0.0990776	1.76388
GOTERM_BP_DIRECT	GO:0007420~brain development	23	2.23953	0.00106212	ENSMUSG00000009681, ENSMUSG00000037251, ENSMUSG00000031502, ENSMUSG00000006024, ENSMUSG00000009073, ENSMUSG00000013160, ENSMUSG00000028826, ENSMUSG00000035478, ENSMUSG00000036606, ENSMUSG00000020108, ENSMUSG00000009376, ENSMUSG00000024392, ENSMUSG00000020900, ENSMUSG00000038564, ENSMUSG00000038894, ENSMUSG00000019969, ENSMUSG00000019979, ENSMUSG00000061731, ENSMUSG00000048915, ENSMUSG00000057789,…	894	216	18082	2.15369	0.976982	0.104995	1.93049
GOTERM_BP_DIRECT	GO:0001974~blood vessel remodeling	9	0.876339	0.00106542	ENSMUSG00000031328, ENSMUSG00000034394, ENSMUSG00000020053, ENSMUSG00000003873, ENSMUSG00000027009, ENSMUSG00000057789, ENSMUSG00000000530, ENSMUSG00000020184, ENSMUSG00000027276	894	43	18082	4.23334	0.97725	0.102454	1.93642
GOTERM_BP_DIRECT	GO:0098609~cell-cell adhesion	21	2.04479	0.00110249	ENSMUSG00000038366, ENSMUSG00000001424, ENSMUSG00000036862, ENSMUSG00000020869, ENSMUSG00000039646, ENSMUSG00000002546, ENSMUSG00000020476, ENSMUSG00000026796, ENSMUSG00000030770, ENSMUSG00000067889, ENSMUSG00000025278, ENSMUSG00000044533, ENSMUSG00000005417, ENSMUSG00000026305, ENSMUSG00000028465, ENSMUSG00000028745, ENSMUSG00000030602, ENSMUSG00000029106, ENSMUSG00000004665, ENSMUSG00000047281,…	894	189	18082	2.24733	0.980058	0.103043	2.00316
GOTERM_BP_DIRECT	GO:0071526~semaphorin-plexin signaling pathway	8	0.778968	0.00116701	ENSMUSG00000031328, ENSMUSG00000063531, ENSMUSG00000029765, ENSMUSG00000036606, ENSMUSG00000030123, ENSMUSG00000030084, ENSMUSG00000009376, ENSMUSG00000025132	894	34	18082	4.75905	0.984143	0.105959	2.11919
GOTERM_BP_DIRECT	GO:0008630~intrinsic apoptotic signaling pathway in response to DNA damage	10	0.97371	0.00120472	ENSMUSG00000054051, ENSMUSG00000030341, ENSMUSG00000007659, ENSMUSG00000057329, ENSMUSG00000003873, ENSMUSG00000057789, ENSMUSG00000047281, ENSMUSG00000030990, ENSMUSG00000062762, ENSMUSG00000024521	894	54	18082	3.74555	0.986131	0.106476	2.18696
GOTERM_BP_DIRECT	GO:0051017~actin filament bundle assembly	8	0.778968	0.00139744	ENSMUSG00000020476, ENSMUSG00000041845, ENSMUSG00000054808, ENSMUSG00000022099, ENSMUSG00000029106, ENSMUSG00000015766, ENSMUSG00000025372, ENSMUSG00000033066	894	35	18082	4.62307	0.993008	0.119492	2.53259
GOTERM_BP_DIRECT	GO:0001836~release of cytochrome c from mitochondria	7	0.681597	0.00140254	ENSMUSG00000002083, ENSMUSG00000007659, ENSMUSG00000057329, ENSMUSG00000003873, ENSMUSG00000057789, ENSMUSG00000047281, ENSMUSG00000024521	894	26	18082	5.44545	0.993133	0.117086	2.54171
GOTERM_BP_DIRECT	GO:0002931~response to ischemia	8	0.778968	0.0016619	ENSMUSG00000055866, ENSMUSG00000007659, ENSMUSG00000057329, ENSMUSG00000021868, ENSMUSG00000032115, ENSMUSG00000037012, ENSMUSG00000031934, ENSMUSG00000034994	894	36	18082	4.49466	0.997269	0.134091	3.00499
GOTERM_BP_DIRECT	GO:0070059~intrinsic apoptotic signaling pathway in response to endoplasmic reticulum stress	8	0.778968	0.0016619	ENSMUSG00000002083, ENSMUSG00000019979, ENSMUSG00000022074, ENSMUSG00000057329, ENSMUSG00000003873, ENSMUSG00000057789, ENSMUSG00000024392, ENSMUSG00000024521	894	36	18082	4.49466	0.997269	0.134091	3.00499
GOTERM_BP_DIRECT	GO:0003279~cardiac septum development	6	0.584226	0.00189154	ENSMUSG00000040249, ENSMUSG00000024713, ENSMUSG00000049672, ENSMUSG00000030123, ENSMUSG00000030653, ENSMUSG00000020900	894	19	18082	6.38714	0.998793	0.147845	3.41344
GOTERM_BP_DIRECT	GO:0001701~in utero embryonic development	28	2.72639	0.00189182	ENSMUSG00000029478, ENSMUSG00000035478, ENSMUSG00000032402, ENSMUSG00000002799, ENSMUSG00000015846, ENSMUSG00000008976, ENSMUSG00000029231, ENSMUSG00000053580, ENSMUSG00000037622, ENSMUSG00000000530, ENSMUSG00000048402, ENSMUSG00000032187, ENSMUSG00000022443, ENSMUSG00000003402, ENSMUSG00000046822, ENSMUSG00000001761, ENSMUSG00000028639, ENSMUSG00000021615, ENSMUSG00000020900, ENSMUSG00000024620,…	894	299	18082	1.89407	0.998794	0.144688	3.41394
GOTERM_BP_DIRECT	GO:0009411~response to UV	9	0.876339	0.00194143	ENSMUSG00000037355, ENSMUSG00000054051, ENSMUSG00000028960, ENSMUSG00000023067, ENSMUSG00000051675, ENSMUSG00000026082, ENSMUSG00000024521, ENSMUSG00000026641, ENSMUSG00000026048	894	47	18082	3.87305	0.998989	0.145079	3.50196
GOTERM_BP_DIRECT	GO:0030501~positive regulation of bone mineralization	8	0.778968	0.00196367	ENSMUSG00000021835, ENSMUSG00000054675, ENSMUSG00000032402, ENSMUSG00000008999, ENSMUSG00000064210, ENSMUSG00000045730, ENSMUSG00000036856, ENSMUSG00000024598	894	37	18082	4.37318	0.999066	0.143602	3.5414
GOTERM_BP_DIRECT	GO:0042127~regulation of cell proliferation	23	2.23953	0.00201111	ENSMUSG00000034612, ENSMUSG00000040274, ENSMUSG00000038976, ENSMUSG00000030341, ENSMUSG00000009073, ENSMUSG00000020053, ENSMUSG00000042626, ENSMUSG00000027646, ENSMUSG00000024392, ENSMUSG00000033373, ENSMUSG00000002799, ENSMUSG00000037706, ENSMUSG00000022074, ENSMUSG00000002250, ENSMUSG00000004665, ENSMUSG00000023078, ENSMUSG00000034165, ENSMUSG00000044167, ENSMUSG00000032175, ENSMUSG00000001552,…	894	227	18082	2.04933	0.999211	0.143857	3.62547
GOTERM_BP_DIRECT	GO:0035108~limb morphogenesis	7	0.681597	0.00210964	ENSMUSG00000024169, ENSMUSG00000024713, ENSMUSG00000038765, ENSMUSG00000003873, ENSMUSG00000057789, ENSMUSG00000024913, ENSMUSG00000024598	894	28	18082	5.05649	0.999444	0.147403	3.79986
GOTERM_BP_DIRECT	GO:0016567~protein ubiquitination	32	3.11587	0.00211309	ENSMUSG00000035357, ENSMUSG00000029458, ENSMUSG00000028960, ENSMUSG00000055707, ENSMUSG00000051675, ENSMUSG00000030451, ENSMUSG00000001729, ENSMUSG00000037355, ENSMUSG00000017386, ENSMUSG00000037622, ENSMUSG00000041966, ENSMUSG00000029397, ENSMUSG00000028954, ENSMUSG00000020307, ENSMUSG00000025135, ENSMUSG00000030750, ENSMUSG00000001098, ENSMUSG00000032415, ENSMUSG00000017615, ENSMUSG00000020184,…	894	362	18082	1.78793	0.999451	0.144785	3.80597
GOTERM_BP_DIRECT	GO:1900025~negative regulation of substrate adhesion-dependent cell spreading	5	0.486855	0.0021264	ENSMUSG00000004530, ENSMUSG00000048915, ENSMUSG00000054808, ENSMUSG00000022099, ENSMUSG00000006369	894	12	18082	8.42748	0.999476	0.142879	3.8295
GOTERM_BP_DIRECT	GO:0070527~platelet aggregation	8	0.778968	0.00230616	ENSMUSG00000026421, ENSMUSG00000062825, ENSMUSG00000029580, ENSMUSG00000028465, ENSMUSG00000031328, ENSMUSG00000022443, ENSMUSG00000036894, ENSMUSG00000029231	894	38	18082	4.25809	0.999724	0.151156	4.14679
GOTERM_BP_DIRECT	GO:0002040~sprouting angiogenesis	7	0.681597	0.00255044	ENSMUSG00000020357, ENSMUSG00000063531, ENSMUSG00000026814, ENSMUSG00000031486, ENSMUSG00000046318, ENSMUSG00000020185, ENSMUSG00000030770	894	29	18082	4.88213	0.999884	0.162812	4.57639
GOTERM_BP_DIRECT	GO:0030335~positive regulation of cell migration	21	2.04479	0.00259867	ENSMUSG00000001435, ENSMUSG00000001506, ENSMUSG00000020053, ENSMUSG00000054836, ENSMUSG00000022031, ENSMUSG00000002900, ENSMUSG00000051675, ENSMUSG00000031740, ENSMUSG00000021835, ENSMUSG00000032402, ENSMUSG00000024620, ENSMUSG00000038894, ENSMUSG00000022676, ENSMUSG00000063531, ENSMUSG00000021338, ENSMUSG00000021464, ENSMUSG00000041845, ENSMUSG00000054808, ENSMUSG00000025499, ENSMUSG00000029231,…	894	203	18082	2.09234	0.999902	0.162715	4.661
GOTERM_BP_DIRECT	GO:0007411~axon guidance	17	1.65531	0.00286763	ENSMUSG00000025969, ENSMUSG00000043153, ENSMUSG00000058230, ENSMUSG00000049336, ENSMUSG00000000120, ENSMUSG00000029765, ENSMUSG00000026494, ENSMUSG00000002900, ENSMUSG00000027646, ENSMUSG00000020900, ENSMUSG00000028664, ENSMUSG00000056427, ENSMUSG00000061731, ENSMUSG00000048915, ENSMUSG00000008999, ENSMUSG00000026478, ENSMUSG00000048402	894	149	18082	2.30766	0.999963	0.17494	5.1315
GOTERM_BP_DIRECT	GO:0071560~cellular response to transforming growth factor beta stimulus	10	0.97371	0.002889	ENSMUSG00000031503, ENSMUSG00000001506, ENSMUSG00000019979, ENSMUSG00000034675, ENSMUSG00000052336, ENSMUSG00000026496, ENSMUSG00000036856, ENSMUSG00000041741, ENSMUSG00000027646, ENSMUSG00000000530	894	61	18082	3.31573	0.999965	0.173162	5.16879
GOTERM_BP_DIRECT	GO:0001890~placenta development	9	0.876339	0.00291008	ENSMUSG00000053436, ENSMUSG00000015846, ENSMUSG00000027878, ENSMUSG00000002250, ENSMUSG00000072082, ENSMUSG00000014426, ENSMUSG00000038545, ENSMUSG00000020185, ENSMUSG00000009376	894	50	18082	3.64067	0.999968	0.171429	5.20556
GOTERM_BP_DIRECT	GO:1902287~semaphorin-plexin signaling pathway involved in axon guidance	5	0.486855	0.00295229	ENSMUSG00000025969, ENSMUSG00000029765, ENSMUSG00000036606, ENSMUSG00000030123, ENSMUSG00000030084	894	13	18082	7.77921	0.999972	0.17087	5.27914
GOTERM_BP_DIRECT	GO:0097190~apoptotic signaling pathway	9	0.876339	0.00330515	ENSMUSG00000047123, ENSMUSG00000002083, ENSMUSG00000019979, ENSMUSG00000003873, ENSMUSG00000002250, ENSMUSG00000057789, ENSMUSG00000021559, ENSMUSG00000030339, ENSMUSG00000020097	894	51	18082	3.56929	0.999992	0.186273	5.89219
GOTERM_BP_DIRECT	GO:0043496~regulation of protein homodimerization activity	4	0.389484	0.00361738	ENSMUSG00000047123, ENSMUSG00000057329, ENSMUSG00000003873, ENSMUSG00000057789	894	7	18082	11.5577	0.999997	0.198882	6.4315
GOTERM_BP_DIRECT	GO:0051895~negative regulation of focal adhesion assembly	5	0.486855	0.00397312	ENSMUSG00000004530, ENSMUSG00000022099, ENSMUSG00000059439, ENSMUSG00000027646, ENSMUSG00000000530	894	14	18082	7.22355	0.999999	0.212955	7.04241
GOTERM_BP_DIRECT	GO:0010811~positive regulation of cell-substrate adhesion	8	0.778968	0.00415528	ENSMUSG00000026181, ENSMUSG00000005397, ENSMUSG00000022665, ENSMUSG00000029163, ENSMUSG00000045038, ENSMUSG00000034675, ENSMUSG00000042961, ENSMUSG00000004415	894	42	18082	3.85256	1	0.21831	7.35376
GOTERM_BP_DIRECT	GO:0097192~extrinsic apoptotic signaling pathway in absence of ligand	8	0.778968	0.00415528	ENSMUSG00000017897, ENSMUSG00000048756, ENSMUSG00000020053, ENSMUSG00000007659, ENSMUSG00000057329, ENSMUSG00000003873, ENSMUSG00000057789, ENSMUSG00000021559	894	42	18082	3.85256	1	0.21831	7.35376
GOTERM_BP_DIRECT	GO:0032436~positive regulation of proteasomal ubiquitin-dependent protein catabolic process	10	0.97371	0.00447038	ENSMUSG00000028954, ENSMUSG00000001729, ENSMUSG00000020601, ENSMUSG00000021567, ENSMUSG00000019969, ENSMUSG00000021701, ENSMUSG00000020184, ENSMUSG00000038429, ENSMUSG00000029397, ENSMUSG00000030314	894	65	18082	3.11168	1	0.229466	7.89003
GOTERM_BP_DIRECT	GO:1900182~positive regulation of protein localization to nucleus	6	0.584226	0.00464634	ENSMUSG00000001729, ENSMUSG00000000120, ENSMUSG00000034394, ENSMUSG00000026496, ENSMUSG00000027646, ENSMUSG00000028893	894	23	18082	5.27633	1	0.234009	8.18822
GOTERM_BP_DIRECT	GO:0043065~positive regulation of apoptotic process	29	2.82376	0.00472433	ENSMUSG00000033295, ENSMUSG00000048756, ENSMUSG00000064210, ENSMUSG00000031740, ENSMUSG00000053965, ENSMUSG00000024521, ENSMUSG00000001729, ENSMUSG00000015846, ENSMUSG00000057789, ENSMUSG00000008999, ENSMUSG00000044167, ENSMUSG00000045730, ENSMUSG00000041801, ENSMUSG00000030314, ENSMUSG00000028211, ENSMUSG00000000120, ENSMUSG00000004085, ENSMUSG00000027663, ENSMUSG00000003873, ENSMUSG00000027646,…	894	335	18082	1.7509	1	0.234149	8.3201
GOTERM_BP_DIRECT	GO:0071260~cellular response to mechanical stimulus	11	1.07108	0.00491627	ENSMUSG00000001729, ENSMUSG00000001506, ENSMUSG00000030341, ENSMUSG00000039952, ENSMUSG00000031616, ENSMUSG00000026814, ENSMUSG00000057789, ENSMUSG00000004665, ENSMUSG00000030653, ENSMUSG00000030339, ENSMUSG00000025132	894	78	18082	2.85238	1	0.239132	8.64387
GOTERM_BP_DIRECT	GO:0042733~embryonic digit morphogenesis	10	0.97371	0.00495499	ENSMUSG00000021835, ENSMUSG00000034612, ENSMUSG00000004085, ENSMUSG00000024169, ENSMUSG00000021464, ENSMUSG00000047248, ENSMUSG00000048402, ENSMUSG00000024913, ENSMUSG00000000149, ENSMUSG00000030323	894	66	18082	3.06454	1	0.237548	8.70907
GOTERM_BP_DIRECT	GO:0006351~transcription, DNA-templated	118	11.4898	0.00516514	ENSMUSG00000003575, ENSMUSG00000026638, ENSMUSG00000032777, ENSMUSG00000033585, ENSMUSG00000031503, ENSMUSG00000048756, ENSMUSG00000063382, ENSMUSG00000024260, ENSMUSG00000025105, ENSMUSG00000020889, ENSMUSG00000038697, ENSMUSG00000049577, ENSMUSG00000027868, ENSMUSG00000008976, ENSMUSG00000028901, ENSMUSG00000017724, ENSMUSG00000030315, ENSMUSG00000000743, ENSMUSG00000048249, ENSMUSG00000016503,…	894	1885	18082	1.26613	1	0.243054	9.06208
GOTERM_BP_DIRECT	GO:0007010~cytoskeleton organization	13	1.26582	0.00519047	ENSMUSG00000004085, ENSMUSG00000051586, ENSMUSG00000025265, ENSMUSG00000001729, ENSMUSG00000028656, ENSMUSG00000035863, ENSMUSG00000028745, ENSMUSG00000003810, ENSMUSG00000023008, ENSMUSG00000022099, ENSMUSG00000004665, ENSMUSG00000037148, ENSMUSG00000022178	894	104	18082	2.52824	1	0.240926	9.10455
GOTERM_BP_DIRECT	GO:0006919~activation of cysteine-type endopeptidase activity involved in apoptotic process	10	0.97371	0.00547939	ENSMUSG00000000915, ENSMUSG00000000120, ENSMUSG00000032402, ENSMUSG00000002083, ENSMUSG00000019979, ENSMUSG00000025507, ENSMUSG00000022074, ENSMUSG00000003873, ENSMUSG00000057789, ENSMUSG00000024521	894	67	18082	3.0188	1	0.24931	9.58759
GOTERM_BP_DIRECT	GO:0060485~mesenchyme development	4	0.389484	0.00557629	ENSMUSG00000015846, ENSMUSG00000008999, ENSMUSG00000027009, ENSMUSG00000028487	894	8	18082	10.113	1	0.249952	9.74904
GOTERM_BP_DIRECT	GO:0009987~cellular process	6	0.584226	0.00563428	ENSMUSG00000001525, ENSMUSG00000016087, ENSMUSG00000040385, ENSMUSG00000052727, ENSMUSG00000002250, ENSMUSG00000068744	894	24	18082	5.05649	1	0.249087	9.84553
GOTERM_BP_DIRECT	GO:0021987~cerebral cortex development	10	0.97371	0.00604568	ENSMUSG00000026043, ENSMUSG00000040249, ENSMUSG00000038976, ENSMUSG00000019969, ENSMUSG00000030852, ENSMUSG00000084883, ENSMUSG00000003873, ENSMUSG00000047921, ENSMUSG00000001761, ENSMUSG00000030314	894	68	18082	2.9744	1	0.261486	10.5273
GOTERM_BP_DIRECT	GO:0007275~multicellular organism development	70	6.81597	0.00606053	ENSMUSG00000025969, ENSMUSG00000027551, ENSMUSG00000029381, ENSMUSG00000046449, ENSMUSG00000024420, ENSMUSG00000033066, ENSMUSG00000033373, ENSMUSG00000002799, ENSMUSG00000063531, ENSMUSG00000038146, ENSMUSG00000056427, ENSMUSG00000034675, ENSMUSG00000019979, ENSMUSG00000037375, ENSMUSG00000029231, ENSMUSG00000037621, ENSMUSG00000017386, ENSMUSG00000048402, ENSMUSG00000040249, ENSMUSG00000032125,…	894	1029	18082	1.37592	1	0.258917	10.5518
GOTERM_BP_DIRECT	GO:0045944~positive regulation of transcription from RNA polymerase II promoter	68	6.62123	0.00608428	ENSMUSG00000003575, ENSMUSG00000048583, ENSMUSG00000045658, ENSMUSG00000033585, ENSMUSG00000048756, ENSMUSG00000018476, ENSMUSG00000063382, ENSMUSG00000043535, ENSMUSG00000049577, ENSMUSG00000032402, ENSMUSG00000037725, ENSMUSG00000038146, ENSMUSG00000008976, ENSMUSG00000028901, ENSMUSG00000017724, ENSMUSG00000017861, ENSMUSG00000032481, ENSMUSG00000044167, ENSMUSG00000059439, ENSMUSG00000002496,…	894	995	18082	1.38228	1	0.256733	10.591
GOTERM_BP_DIRECT	GO:0007050~cell cycle arrest	11	1.07108	0.00643105	ENSMUSG00000028211, ENSMUSG00000032402, ENSMUSG00000004085, ENSMUSG00000026638, ENSMUSG00000029161, ENSMUSG00000034201, ENSMUSG00000027878, ENSMUSG00000025499, ENSMUSG00000023067, ENSMUSG00000030641, ENSMUSG00000026817	894	81	18082	2.74673	1	0.266132	11.1615
GOTERM_BP_DIRECT	GO:0010212~response to ionizing radiation	9	0.876339	0.00661833	ENSMUSG00000028990, ENSMUSG00000018841, ENSMUSG00000031820, ENSMUSG00000028393, ENSMUSG00000003873, ENSMUSG00000027933, ENSMUSG00000021615, ENSMUSG00000025374, ENSMUSG00000030609	894	57	18082	3.19357	1	0.269642	11.4682
GOTERM_BP_DIRECT	GO:2000353~positive regulation of endothelial cell apoptotic process	5	0.486855	0.0066766	ENSMUSG00000056481, ENSMUSG00000021835, ENSMUSG00000001435, ENSMUSG00000048756, ENSMUSG00000064210	894	16	18082	6.32061	1	0.268622	11.5634
GOTERM_BP_DIRECT	GO:0007585~respiratory gaseous exchange	6	0.584226	0.00676151	ENSMUSG00000034612, ENSMUSG00000020357, ENSMUSG00000033585, ENSMUSG00000031616, ENSMUSG00000046318, ENSMUSG00000017386	894	25	18082	4.85423	1	0.268533	11.702
GOTERM_BP_DIRECT	GO:0048593~camera-type eye morphogenesis	6	0.584226	0.00676151	ENSMUSG00000021835, ENSMUSG00000029050, ENSMUSG00000028664, ENSMUSG00000070047, ENSMUSG00000008999, ENSMUSG00000030323	894	25	18082	4.85423	1	0.268533	11.702
GOTERM_BP_DIRECT	GO:0002062~chondrocyte differentiation	8	0.778968	0.00695307	ENSMUSG00000021835, ENSMUSG00000053436, ENSMUSG00000024330, ENSMUSG00000038648, ENSMUSG00000032492, ENSMUSG00000035493, ENSMUSG00000048402, ENSMUSG00000028763	894	46	18082	3.51756	1	0.272011	12.0138
GOTERM_BP_DIRECT	GO:0072104~glomerular capillary formation	3	0.292113	0.00706904	ENSMUSG00000021835, ENSMUSG00000038146, ENSMUSG00000027878	894	3	18082	20.226	1	0.272905	12.2021
GOTERM_BP_DIRECT	GO:0030201~heparan sulfate proteoglycan metabolic process	3	0.292113	0.00706904	ENSMUSG00000005043, ENSMUSG00000006800, ENSMUSG00000016918	894	3	18082	20.226	1	0.272905	12.2021
GOTERM_BP_DIRECT	GO:0043588~skin development	9	0.876339	0.00735351	ENSMUSG00000026043, ENSMUSG00000055799, ENSMUSG00000000120, ENSMUSG00000026638, ENSMUSG00000001506, ENSMUSG00000047281, ENSMUSG00000059316, ENSMUSG00000001552, ENSMUSG00000026837	894	58	18082	3.13851	1	0.279223	12.6624
GOTERM_BP_DIRECT	GO:0006468~protein phosphorylation	43	4.18695	0.00752648	ENSMUSG00000037251, ENSMUSG00000009681, ENSMUSG00000040274, ENSMUSG00000028030, ENSMUSG00000069631, ENSMUSG00000015599, ENSMUSG00000021559, ENSMUSG00000026393, ENSMUSG00000021701, ENSMUSG00000001729, ENSMUSG00000020357, ENSMUSG00000028664, ENSMUSG00000035027, ENSMUSG00000023972, ENSMUSG00000003810, ENSMUSG00000062312, ENSMUSG00000029231, ENSMUSG00000015133, ENSMUSG00000042608, ENSMUSG00000000530,…	894	576	18082	1.50992	1	0.281808	12.9411
GOTERM_BP_DIRECT	GO:0071364~cellular response to epidermal growth factor stimulus	7	0.681597	0.00780137	ENSMUSG00000001729, ENSMUSG00000038976, ENSMUSG00000037742, ENSMUSG00000022676, ENSMUSG00000001506, ENSMUSG00000062312, ENSMUSG00000013629	894	36	18082	3.93282	1	0.287497	13.3824
GOTERM_BP_DIRECT	GO:0048754~branching morphogenesis of an epithelial tube	7	0.681597	0.00780137	ENSMUSG00000021835, ENSMUSG00000040385, ENSMUSG00000020053, ENSMUSG00000008999, ENSMUSG00000036856, ENSMUSG00000048402, ENSMUSG00000009376	894	36	18082	3.93282	1	0.287497	13.3824
GOTERM_BP_DIRECT	GO:0010954~positive regulation of protein processing	4	0.389484	0.00805956	ENSMUSG00000021567, ENSMUSG00000046318, ENSMUSG00000026142, ENSMUSG00000027646	894	9	18082	8.98931	1	0.292498	13.7949
GOTERM_BP_DIRECT	GO:0001843~neural tube closure	12	1.16845	0.00827748	ENSMUSG00000021835, ENSMUSG00000058230, ENSMUSG00000029381, ENSMUSG00000038564, ENSMUSG00000029050, ENSMUSG00000023972, ENSMUSG00000019979, ENSMUSG00000001052, ENSMUSG00000036606, ENSMUSG00000002496, ENSMUSG00000021048, ENSMUSG00000030323	894	97	18082	2.50218	1	0.296142	14.1416
GOTERM_BP_DIRECT	GO:0010976~positive regulation of neuron projection development	15	1.46056	0.00835478	ENSMUSG00000058230, ENSMUSG00000000120, ENSMUSG00000037742, ENSMUSG00000022893, ENSMUSG00000034394, ENSMUSG00000043535, ENSMUSG00000036606, ENSMUSG00000009376, ENSMUSG00000021835, ENSMUSG00000019804, ENSMUSG00000039844, ENSMUSG00000023972, ENSMUSG00000026249, ENSMUSG00000034675, ENSMUSG00000059409	894	138	18082	2.19847	1	0.295525	14.2643
GOTERM_BP_DIRECT	GO:0007049~cell cycle	45	4.38169	0.00852063	ENSMUSG00000033209, ENSMUSG00000040274, ENSMUSG00000059248, ENSMUSG00000030649, ENSMUSG00000040385, ENSMUSG00000027510, ENSMUSG00000053119, ENSMUSG00000026965, ENSMUSG00000069631, ENSMUSG00000051378, ENSMUSG00000033088, ENSMUSG00000030641, ENSMUSG00000043987, ENSMUSG00000031723, ENSMUSG00000037725, ENSMUSG00000029161, ENSMUSG00000061607, ENSMUSG00000031820, ENSMUSG00000017861, ENSMUSG00000034165,…	894	614	18082	1.48236	1	0.297515	14.527
GOTERM_BP_DIRECT	GO:0010628~positive regulation of gene expression	32	3.11587	0.00870692	ENSMUSG00000040274, ENSMUSG00000045658, ENSMUSG00000028036, ENSMUSG00000025793, ENSMUSG00000033326, ENSMUSG00000047388, ENSMUSG00000032402, ENSMUSG00000062312, ENSMUSG00000017724, ENSMUSG00000063415, ENSMUSG00000004665, ENSMUSG00000028211, ENSMUSG00000026833, ENSMUSG00000034394, ENSMUSG00000030341, ENSMUSG00000028161, ENSMUSG00000001761, ENSMUSG00000030653, ENSMUSG00000061048, ENSMUSG00000027646,…	894	399	18082	1.62213	1	0.300044	14.8211
GOTERM_BP_DIRECT	GO:0048286~lung alveolus development	8	0.778968	0.00878611	ENSMUSG00000021835, ENSMUSG00000020357, ENSMUSG00000034394, ENSMUSG00000020053, ENSMUSG00000020681, ENSMUSG00000020422, ENSMUSG00000042608, ENSMUSG00000050989	894	48	18082	3.37099	1	0.299461	14.9458
GOTERM_BP_DIRECT	GO:0060173~limb development	7	0.681597	0.00893125	ENSMUSG00000038564, ENSMUSG00000004085, ENSMUSG00000074934, ENSMUSG00000046822, ENSMUSG00000052310, ENSMUSG00000030323, ENSMUSG00000026335	894	37	18082	3.82653	1	0.300749	15.174
GOTERM_BP_DIRECT	GO:0006898~receptor-mediated endocytosis	9	0.876339	0.00900631	ENSMUSG00000040249, ENSMUSG00000033335, ENSMUSG00000000915, ENSMUSG00000028656, ENSMUSG00000024661, ENSMUSG00000020476, ENSMUSG00000045730, ENSMUSG00000033039, ENSMUSG00000032115	894	60	18082	3.03389	1	0.300058	15.2918
GOTERM_BP_DIRECT	GO:0035987~endodermal cell differentiation	6	0.584226	0.00947124	ENSMUSG00000032332, ENSMUSG00000022817, ENSMUSG00000031503, ENSMUSG00000027009, ENSMUSG00000002900, ENSMUSG00000031740	894	27	18082	4.49466	1	0.310052	16.0178
GOTERM_BP_DIRECT	GO:0001649~osteoblast differentiation	13	1.26582	0.00993708	ENSMUSG00000021835, ENSMUSG00000001729, ENSMUSG00000054675, ENSMUSG00000048583, ENSMUSG00000001424, ENSMUSG00000032402, ENSMUSG00000027422, ENSMUSG00000022676, ENSMUSG00000040463, ENSMUSG00000001506, ENSMUSG00000020053, ENSMUSG00000001761, ENSMUSG00000048402	894	113	18082	2.32688	1	0.31972	16.7394
GOTERM_BP_DIRECT	GO:0048511~rhythmic process	14	1.36319	0.010705	ENSMUSG00000003575, ENSMUSG00000000120, ENSMUSG00000025225, ENSMUSG00000028957, ENSMUSG00000059824, ENSMUSG00000040385, ENSMUSG00000040463, ENSMUSG00000043535, ENSMUSG00000020889, ENSMUSG00000020893, ENSMUSG00000022389, ENSMUSG00000024042, ENSMUSG00000021775, ENSMUSG00000032010	894	128	18082	2.21221	1	0.336826	17.916
GOTERM_BP_DIRECT	GO:0050804~modulation of synaptic transmission	6	0.584226	0.0110716	ENSMUSG00000020091, ENSMUSG00000038976, ENSMUSG00000028161, ENSMUSG00000025892, ENSMUSG00000062202, ENSMUSG00000009376	894	28	18082	4.33413	1	0.343178	18.4722
GOTERM_BP_DIRECT	GO:0006024~glycosaminoglycan biosynthetic process	6	0.584226	0.0110716	ENSMUSG00000024620, ENSMUSG00000021978, ENSMUSG00000031119, ENSMUSG00000061731, ENSMUSG00000025743, ENSMUSG00000028763	894	28	18082	4.33413	1	0.343178	18.4722
GOTERM_BP_DIRECT	GO:0032486~Rap protein signal transduction	4	0.389484	0.0110951	ENSMUSG00000039844, ENSMUSG00000036894, ENSMUSG00000051615, ENSMUSG00000021701	894	10	18082	8.09038	1	0.340851	18.5078
GOTERM_BP_DIRECT	GO:0046902~regulation of mitochondrial membrane permeability	4	0.389484	0.0110951	ENSMUSG00000007659, ENSMUSG00000057329, ENSMUSG00000057789, ENSMUSG00000021868	894	10	18082	8.09038	1	0.340851	18.5078
GOTERM_BP_DIRECT	GO:0007179~transforming growth factor beta receptor signaling pathway	10	0.97371	0.0113634	ENSMUSG00000026043, ENSMUSG00000032402, ENSMUSG00000029661, ENSMUSG00000022817, ENSMUSG00000031871, ENSMUSG00000026814, ENSMUSG00000029860, ENSMUSG00000026496, ENSMUSG00000027646, ENSMUSG00000000530	894	75	18082	2.69679	1	0.344591	18.9124
GOTERM_BP_DIRECT	GO:0030154~cell differentiation	54	5.25803	0.0115143	ENSMUSG00000025969, ENSMUSG00000040274, ENSMUSG00000026638, ENSMUSG00000024420, ENSMUSG00000027510, ENSMUSG00000043535, ENSMUSG00000020889, ENSMUSG00000042594, ENSMUSG00000033066, ENSMUSG00000002799, ENSMUSG00000063531, ENSMUSG00000038146, ENSMUSG00000060098, ENSMUSG00000056427, ENSMUSG00000019979, ENSMUSG00000034675, ENSMUSG00000017861, ENSMUSG00000044167, ENSMUSG00000042650, ENSMUSG00000037621,…	894	780	18082	1.40026	1	0.345397	19.1392
GOTERM_BP_DIRECT	GO:0048701~embryonic cranial skeleton morphogenesis	7	0.681597	0.0115336	ENSMUSG00000021835, ENSMUSG00000032402, ENSMUSG00000027868, ENSMUSG00000024169, ENSMUSG00000046822, ENSMUSG00000052310, ENSMUSG00000029231	894	39	18082	3.6303	1	0.343024	19.168
GOTERM_BP_DIRECT	GO:0030199~collagen fibril organization	7	0.681597	0.0115336	ENSMUSG00000026043, ENSMUSG00000029661, ENSMUSG00000024330, ENSMUSG00000001506, ENSMUSG00000074934, ENSMUSG00000038765, ENSMUSG00000026837	894	39	18082	3.6303	1	0.343024	19.168
GOTERM_BP_DIRECT	GO:0015031~protein transport	43	4.18695	0.0117543	ENSMUSG00000002957, ENSMUSG00000020198, ENSMUSG00000025793, ENSMUSG00000053119, ENSMUSG00000029763, ENSMUSG00000004849, ENSMUSG00000019804, ENSMUSG00000060279, ENSMUSG00000041779, ENSMUSG00000050192, ENSMUSG00000030082, ENSMUSG00000024797, ENSMUSG00000000743, ENSMUSG00000009090, ENSMUSG00000024772, ENSMUSG00000030314, ENSMUSG00000030058, ENSMUSG00000006024, ENSMUSG00000035325, ENSMUSG00000022443,…	894	592	18082	1.46911	1	0.345491	19.4985
GOTERM_BP_DIRECT	GO:0008284~positive regulation of cell proliferation	40	3.89484	0.0119575	ENSMUSG00000028036, ENSMUSG00000020053, ENSMUSG00000033373, ENSMUSG00000031723, ENSMUSG00000020357, ENSMUSG00000037706, ENSMUSG00000050192, ENSMUSG00000062312, ENSMUSG00000032492, ENSMUSG00000034165, ENSMUSG00000029231, ENSMUSG00000045730, ENSMUSG00000032185, ENSMUSG00000048402, ENSMUSG00000053110, ENSMUSG00000032187, ENSMUSG00000056481, ENSMUSG00000001435, ENSMUSG00000004508, ENSMUSG00000034394,…	894	542	18082	1.49269	1	0.347489	19.8015
GOTERM_BP_DIRECT	GO:0042475~odontogenesis of dentin-containing tooth	9	0.876339	0.0119847	ENSMUSG00000021835, ENSMUSG00000002799, ENSMUSG00000009073, ENSMUSG00000021765, ENSMUSG00000003873, ENSMUSG00000008999, ENSMUSG00000001761, ENSMUSG00000029231, ENSMUSG00000048402	894	63	18082	2.88942	1	0.345359	19.842
GOTERM_BP_DIRECT	GO:0034599~cellular response to oxidative stress	9	0.876339	0.0119847	ENSMUSG00000021835, ENSMUSG00000000120, ENSMUSG00000048756, ENSMUSG00000054612, ENSMUSG00000043535, ENSMUSG00000044167, ENSMUSG00000026496, ENSMUSG00000050989, ENSMUSG00000028893	894	63	18082	2.88942	1	0.345359	19.842
GOTERM_BP_DIRECT	GO:0061024~membrane organization	9	0.876339	0.0119847	ENSMUSG00000001729, ENSMUSG00000062825, ENSMUSG00000029580, ENSMUSG00000000915, ENSMUSG00000022443, ENSMUSG00000020792, ENSMUSG00000029763, ENSMUSG00000019370, ENSMUSG00000030314	894	63	18082	2.88942	1	0.345359	19.842
GOTERM_BP_DIRECT	GO:0006783~heme biosynthetic process	5	0.486855	0.0126413	ENSMUSG00000019804, ENSMUSG00000049287, ENSMUSG00000018677, ENSMUSG00000028393, ENSMUSG00000042148	894	19	18082	5.32262	1	0.357666	20.8136
GOTERM_BP_DIRECT	GO:0071456~cellular response to hypoxia	12	1.16845	0.012735	ENSMUSG00000001729, ENSMUSG00000039646, ENSMUSG00000048756, ENSMUSG00000045038, ENSMUSG00000029064, ENSMUSG00000057329, ENSMUSG00000002250, ENSMUSG00000045730, ENSMUSG00000027646, ENSMUSG00000032115, ENSMUSG00000020184, ENSMUSG00000024521	894	103	18082	2.35642	1	0.357006	20.9514
GOTERM_BP_DIRECT	GO:0030307~positive regulation of cell growth	11	1.07108	0.0131985	ENSMUSG00000001729, ENSMUSG00000061603, ENSMUSG00000020357, ENSMUSG00000037706, ENSMUSG00000021978, ENSMUSG00000062312, ENSMUSG00000020053, ENSMUSG00000057329, ENSMUSG00000047281, ENSMUSG00000051675, ENSMUSG00000029475	894	90	18082	2.47206	1	0.364535	21.6294
GOTERM_BP_DIRECT	GO:0043410~positive regulation of MAPK cascade	12	1.16845	0.0136274	ENSMUSG00000030842, ENSMUSG00000020357, ENSMUSG00000000120, ENSMUSG00000048583, ENSMUSG00000045038, ENSMUSG00000034394, ENSMUSG00000062312, ENSMUSG00000020053, ENSMUSG00000025499, ENSMUSG00000045730, ENSMUSG00000018849, ENSMUSG00000030339	894	104	18082	2.33376	1	0.371094	22.2518
GOTERM_BP_DIRECT	GO:0003273~cell migration involved in endocardial cushion formation	3	0.292113	0.0136755	ENSMUSG00000036862, ENSMUSG00000022676, ENSMUSG00000026814	894	4	18082	15.1695	1	0.369368	22.3214
GOTERM_BP_DIRECT	GO:0060686~negative regulation of prostatic bud formation	3	0.292113	0.0136755	ENSMUSG00000021835, ENSMUSG00000008999, ENSMUSG00000016918	894	4	18082	15.1695	1	0.369368	22.3214
GOTERM_BP_DIRECT	GO:0010508~positive regulation of autophagy	7	0.681597	0.014629	ENSMUSG00000047123, ENSMUSG00000028211, ENSMUSG00000032741, ENSMUSG00000044167, ENSMUSG00000002496, ENSMUSG00000021701, ENSMUSG00000030314	894	41	18082	3.45321	1	0.386639	23.6873
GOTERM_BP_DIRECT	GO:0021785~branchiomotor neuron axon guidance	4	0.389484	0.0147027	ENSMUSG00000025969, ENSMUSG00000029765, ENSMUSG00000030123, ENSMUSG00000030084	894	11	18082	7.35489	1	0.385369	23.792
GOTERM_BP_DIRECT	GO:0050775~positive regulation of dendrite morphogenesis	6	0.584226	0.0148048	ENSMUSG00000033295, ENSMUSG00000032867, ENSMUSG00000026211, ENSMUSG00000026965, ENSMUSG00000038545, ENSMUSG00000009376	894	30	18082	4.04519	1	0.384699	23.9367
GOTERM_BP_DIRECT	GO:0006281~DNA repair	26	2.53165	0.014992	ENSMUSG00000024740, ENSMUSG00000043535, ENSMUSG00000043987, ENSMUSG00000030451, ENSMUSG00000037355, ENSMUSG00000061607, ENSMUSG00000021668, ENSMUSG00000034674, ENSMUSG00000055932, ENSMUSG00000031820, ENSMUSG00000036781, ENSMUSG00000037570, ENSMUSG00000054051, ENSMUSG00000018841, ENSMUSG00000030750, ENSMUSG00000026496, ENSMUSG00000073684, ENSMUSG00000036061, ENSMUSG00000021615, ENSMUSG00000017897,…	894	318	18082	1.65369	1	0.385753	24.2014
GOTERM_BP_DIRECT	GO:0042787~protein ubiquitination involved in ubiquitin-dependent protein catabolic process	14	1.36319	0.0152981	ENSMUSG00000025135, ENSMUSG00000024740, ENSMUSG00000026965, ENSMUSG00000028960, ENSMUSG00000030451, ENSMUSG00000051675, ENSMUSG00000062202, ENSMUSG00000066036, ENSMUSG00000020184, ENSMUSG00000030019, ENSMUSG00000073700, ENSMUSG00000031930, ENSMUSG00000029397, ENSMUSG00000003344	894	134	18082	2.11316	1	0.389151	24.6324
GOTERM_BP_DIRECT	GO:0035556~intracellular signal transduction	31	3.0185	0.0153452	ENSMUSG00000009681, ENSMUSG00000004929, ENSMUSG00000021559, ENSMUSG00000042594, ENSMUSG00000021536, ENSMUSG00000001729, ENSMUSG00000037003, ENSMUSG00000061603, ENSMUSG00000003810, ENSMUSG00000004508, ENSMUSG00000024769, ENSMUSG00000004085, ENSMUSG00000030750, ENSMUSG00000042626, ENSMUSG00000014426, ENSMUSG00000020422, ENSMUSG00000027646, ENSMUSG00000053436, ENSMUSG00000004677, ENSMUSG00000040479,…	894	400	18082	1.56751	1	0.387386	24.6985
GOTERM_BP_DIRECT	GO:0048705~skeletal system morphogenesis	8	0.778968	0.0163974	ENSMUSG00000024620, ENSMUSG00000024330, ENSMUSG00000024169, ENSMUSG00000001506, ENSMUSG00000019969, ENSMUSG00000029231, ENSMUSG00000020097, ENSMUSG00000031740	894	54	18082	2.99644	1	0.405042	26.161
GOTERM_BP_DIRECT	GO:0043406~positive regulation of MAP kinase activity	8	0.778968	0.0163974	ENSMUSG00000024620, ENSMUSG00000019969, ENSMUSG00000062312, ENSMUSG00000025499, ENSMUSG00000027646, ENSMUSG00000032312, ENSMUSG00000022178, ENSMUSG00000053965	894	54	18082	2.99644	1	0.405042	26.161
GOTERM_BP_DIRECT	GO:0071479~cellular response to ionizing radiation	6	0.584226	0.0169529	ENSMUSG00000053436, ENSMUSG00000022676, ENSMUSG00000002083, ENSMUSG00000038569, ENSMUSG00000054612, ENSMUSG00000023067	894	31	18082	3.9147	1	0.412744	26.9221
GOTERM_BP_DIRECT	GO:0043153~entrainment of circadian clock by photoperiod	5	0.486855	0.0180546	ENSMUSG00000003575, ENSMUSG00000020893, ENSMUSG00000040385, ENSMUSG00000024042, ENSMUSG00000032010	894	21	18082	4.8157	1	0.430087	28.4099
GOTERM_BP_DIRECT	GO:0045740~positive regulation of DNA replication	7	0.681597	0.0182587	ENSMUSG00000020053, ENSMUSG00000025499, ENSMUSG00000042626, ENSMUSG00000029231, ENSMUSG00000048402, ENSMUSG00000009376, ENSMUSG00000017615	894	43	18082	3.2926	1	0.430948	28.6824
GOTERM_BP_DIRECT	GO:0010801~negative regulation of peptidyl-threonine phosphorylation	4	0.389484	0.0188948	ENSMUSG00000022099, ENSMUSG00000025812, ENSMUSG00000020108, ENSMUSG00000009376	894	12	18082	6.74198	1	0.439331	29.5252
GOTERM_BP_DIRECT	GO:0035269~protein O-linked mannosylation	4	0.389484	0.0188948	ENSMUSG00000043153, ENSMUSG00000026810, ENSMUSG00000004383, ENSMUSG00000034620	894	12	18082	6.74198	1	0.439331	29.5252
GOTERM_BP_DIRECT	GO:0048147~negative regulation of fibroblast proliferation	6	0.584226	0.0192979	ENSMUSG00000028211, ENSMUSG00000029050, ENSMUSG00000024661, ENSMUSG00000003873, ENSMUSG00000051675, ENSMUSG00000024521	894	32	18082	3.79237	1	0.443496	30.0545
GOTERM_BP_DIRECT	GO:0060348~bone development	8	0.778968	0.0197382	ENSMUSG00000021835, ENSMUSG00000038564, ENSMUSG00000061306, ENSMUSG00000006800, ENSMUSG00000026814, ENSMUSG00000035765, ENSMUSG00000016918, ENSMUSG00000024913	894	56	18082	2.88942	1	0.44819	30.6284
GOTERM_BP_DIRECT	GO:0043525~positive regulation of neuron apoptotic process	9	0.876339	0.0200172	ENSMUSG00000033295, ENSMUSG00000020307, ENSMUSG00000048756, ENSMUSG00000028416, ENSMUSG00000002083, ENSMUSG00000030341, ENSMUSG00000017861, ENSMUSG00000003873, ENSMUSG00000024521	894	69	18082	2.63817	1	0.450097	30.9896
GOTERM_BP_DIRECT	GO:0000045~autophagosome assembly	7	0.681597	0.0202858	ENSMUSG00000027244, ENSMUSG00000028211, ENSMUSG00000033124, ENSMUSG00000027602, ENSMUSG00000019969, ENSMUSG00000021143, ENSMUSG00000030314	894	44	18082	3.21776	1	0.451799	31.3358
GOTERM_BP_DIRECT	GO:0007219~Notch signaling pathway	13	1.26582	0.0208137	ENSMUSG00000040274, ENSMUSG00000046020, ENSMUSG00000019851, ENSMUSG00000059895, ENSMUSG00000067586, ENSMUSG00000038564, ENSMUSG00000045333, ENSMUSG00000002799, ENSMUSG00000022676, ENSMUSG00000038146, ENSMUSG00000019969, ENSMUSG00000027878, ENSMUSG00000027276	894	125	18082	2.1035	1	0.45766	32.0113
GOTERM_BP_DIRECT	GO:0007613~memory	10	0.97371	0.0210389	ENSMUSG00000003575, ENSMUSG00000020091, ENSMUSG00000048583, ENSMUSG00000019969, ENSMUSG00000020053, ENSMUSG00000038765, ENSMUSG00000042644, ENSMUSG00000023017, ENSMUSG00000052336, ENSMUSG00000021701	894	83	18082	2.43686	1	0.458562	32.2976
GOTERM_BP_DIRECT	GO:0046579~positive regulation of Ras protein signal transduction	5	0.486855	0.021225	ENSMUSG00000062312, ENSMUSG00000020053, ENSMUSG00000027878, ENSMUSG00000025499, ENSMUSG00000038855	894	22	18082	4.59681	1	0.458828	32.5332
GOTERM_BP_DIRECT	GO:0071345~cellular response to cytokine stimulus	6	0.584226	0.021846	ENSMUSG00000061603, ENSMUSG00000045658, ENSMUSG00000027009, ENSMUSG00000007670, ENSMUSG00000027820, ENSMUSG00000030641	894	33	18082	3.67745	1	0.465876	33.3142
GOTERM_BP_DIRECT	GO:1900026~positive regulation of substrate adhesion-dependent cell spreading	6	0.584226	0.021846	ENSMUSG00000033335, ENSMUSG00000031328, ENSMUSG00000021338, ENSMUSG00000034675, ENSMUSG00000022099, ENSMUSG00000033088	894	33	18082	3.67745	1	0.465876	33.3142
GOTERM_BP_DIRECT	GO:0051450~myoblast proliferation	3	0.292113	0.0220501	ENSMUSG00000020053, ENSMUSG00000037621, ENSMUSG00000009376	894	5	18082	12.1356	1	0.466356	33.5689
GOTERM_BP_DIRECT	GO:0035331~negative regulation of hippo signaling	3	0.292113	0.0220501	ENSMUSG00000031563, ENSMUSG00000018849, ENSMUSG00000022178	894	5	18082	12.1356	1	0.466356	33.5689
GOTERM_BP_DIRECT	GO:0061000~negative regulation of dendritic spine development	3	0.292113	0.0220501	ENSMUSG00000000120, ENSMUSG00000022377, ENSMUSG00000021701	894	5	18082	12.1356	1	0.466356	33.5689
GOTERM_BP_DIRECT	GO:0061073~ciliary body morphogenesis	3	0.292113	0.0220501	ENSMUSG00000027878, ENSMUSG00000049580, ENSMUSG00000027276	894	5	18082	12.1356	1	0.466356	33.5689
GOTERM_BP_DIRECT	GO:0007389~pattern specification process	8	0.778968	0.023527	ENSMUSG00000029381, ENSMUSG00000030768, ENSMUSG00000036862, ENSMUSG00000021765, ENSMUSG00000008999, ENSMUSG00000001761, ENSMUSG00000047248, ENSMUSG00000048402	894	58	18082	2.78979	1	0.485889	35.3853
GOTERM_BP_DIRECT	GO:0006914~autophagy	14	1.36319	0.0235897	ENSMUSG00000028211, ENSMUSG00000033124, ENSMUSG00000054676, ENSMUSG00000034216, ENSMUSG00000028893, ENSMUSG00000027244, ENSMUSG00000027602, ENSMUSG00000019969, ENSMUSG00000024797, ENSMUSG00000068663, ENSMUSG00000044167, ENSMUSG00000031447, ENSMUSG00000062762, ENSMUSG00000030314	894	142	18082	1.99411	1	0.48413	35.4615
GOTERM_BP_DIRECT	GO:0044319~wound healing, spreading of cells	4	0.389484	0.0236775	ENSMUSG00000058230, ENSMUSG00000031328, ENSMUSG00000022676, ENSMUSG00000025812	894	13	18082	6.22337	1	0.482757	35.5678
GOTERM_BP_DIRECT	GO:0001946~lymphangiogenesis	4	0.389484	0.0236775	ENSMUSG00000020357, ENSMUSG00000046318, ENSMUSG00000000530, ENSMUSG00000026604	894	13	18082	6.22337	1	0.482757	35.5678
GOTERM_BP_DIRECT	GO:0016180~snRNA processing	4	0.389484	0.0236775	ENSMUSG00000071652, ENSMUSG00000029547, ENSMUSG00000028016, ENSMUSG00000027933	894	13	18082	6.22337	1	0.482757	35.5678
GOTERM_BP_DIRECT	GO:0040037~negative regulation of fibroblast growth factor receptor signaling pathway	4	0.389484	0.0236775	ENSMUSG00000000120, ENSMUSG00000006800, ENSMUSG00000036856, ENSMUSG00000016918	894	13	18082	6.22337	1	0.482757	35.5678
GOTERM_BP_DIRECT	GO:0050821~protein stabilization	13	1.26582	0.0245568	ENSMUSG00000028957, ENSMUSG00000031328, ENSMUSG00000034617, ENSMUSG00000061981, ENSMUSG00000020053, ENSMUSG00000001761, ENSMUSG00000024392, ENSMUSG00000000915, ENSMUSG00000032402, ENSMUSG00000032431, ENSMUSG00000045377, ENSMUSG00000031447, ENSMUSG00000032010	894	128	18082	2.0542	1	0.492759	36.624
GOTERM_BP_DIRECT	GO:0007568~aging	16	1.55794	0.024576	ENSMUSG00000054733, ENSMUSG00000040249, ENSMUSG00000025225, ENSMUSG00000038976, ENSMUSG00000048756, ENSMUSG00000035478, ENSMUSG00000042626, ENSMUSG00000026043, ENSMUSG00000001729, ENSMUSG00000027610, ENSMUSG00000019979, ENSMUSG00000032492, ENSMUSG00000057789, ENSMUSG00000032485, ENSMUSG00000032185, ENSMUSG00000034994	894	173	18082	1.87061	1	0.490396	36.6469
GOTERM_BP_DIRECT	GO:0010332~response to gamma radiation	6	0.584226	0.024603	ENSMUSG00000054051, ENSMUSG00000057329, ENSMUSG00000003873, ENSMUSG00000057789, ENSMUSG00000026496, ENSMUSG00000021615	894	34	18082	3.56929	1	0.488167	36.679
GOTERM_BP_DIRECT	GO:0061178~regulation of insulin secretion involved in cellular response to glucose stimulus	5	0.486855	0.0247152	ENSMUSG00000034908, ENSMUSG00000045038, ENSMUSG00000048915, ENSMUSG00000020889, ENSMUSG00000024913	894	23	18082	4.39695	1	0.48716	36.8125
GOTERM_BP_DIRECT	GO:0006810~transport	109	10.6134	0.0248159	ENSMUSG00000028158, ENSMUSG00000001986, ENSMUSG00000025793, ENSMUSG00000020476, ENSMUSG00000025892, ENSMUSG00000079020, ENSMUSG00000025790, ENSMUSG00000041779, ENSMUSG00000050192, ENSMUSG00000030082, ENSMUSG00000034109, ENSMUSG00000000743, ENSMUSG00000024772, ENSMUSG00000048249, ENSMUSG00000030314, ENSMUSG00000030058, ENSMUSG00000061306, ENSMUSG00000046822, ENSMUSG00000031865, ENSMUSG00000001855,…	894	1822	18082	1.21	1	0.486006	36.9321
GOTERM_BP_DIRECT	GO:0016525~negative regulation of angiogenesis	9	0.876339	0.0252155	ENSMUSG00000000120, ENSMUSG00000022893, ENSMUSG00000063531, ENSMUSG00000031503, ENSMUSG00000034394, ENSMUSG00000052336, ENSMUSG00000045730, ENSMUSG00000016918, ENSMUSG00000042286	894	72	18082	2.52824	1	0.489001	37.4045
GOTERM_BP_DIRECT	GO:0030097~hemopoiesis	10	0.97371	0.0258661	ENSMUSG00000040274, ENSMUSG00000021061, ENSMUSG00000024620, ENSMUSG00000057329, ENSMUSG00000004665, ENSMUSG00000030641, ENSMUSG00000042594, ENSMUSG00000020097, ENSMUSG00000059305, ENSMUSG00000006705	894	86	18082	2.35185	1	0.495341	38.1664
GOTERM_BP_DIRECT	GO:0030900~forebrain development	10	0.97371	0.0258661	ENSMUSG00000029478, ENSMUSG00000021835, ENSMUSG00000058230, ENSMUSG00000038146, ENSMUSG00000019969, ENSMUSG00000019979, ENSMUSG00000027646, ENSMUSG00000029475, ENSMUSG00000005917, ENSMUSG00000032187	894	86	18082	2.35185	1	0.495341	38.1664
GOTERM_BP_DIRECT	GO:0043966~histone H3 acetylation	7	0.681597	0.0272679	ENSMUSG00000020893, ENSMUSG00000027425, ENSMUSG00000024260, ENSMUSG00000022031, ENSMUSG00000048930, ENSMUSG00000038697, ENSMUSG00000032187	894	47	18082	3.01238	1	0.511389	39.7785
GOTERM_BP_DIRECT	GO:0090307~mitotic spindle assembly	6	0.584226	0.0275738	ENSMUSG00000079553, ENSMUSG00000031328, ENSMUSG00000025474, ENSMUSG00000002546, ENSMUSG00000017861, ENSMUSG00000024301	894	35	18082	3.46731	1	0.512802	40.1248
GOTERM_BP_DIRECT	GO:0007566~embryo implantation	8	0.778968	0.0277884	ENSMUSG00000015846, ENSMUSG00000024713, ENSMUSG00000034394, ENSMUSG00000002250, ENSMUSG00000002900, ENSMUSG00000006369, ENSMUSG00000031493, ENSMUSG00000031740	894	60	18082	2.69679	1	0.513028	40.3668
GOTERM_BP_DIRECT	GO:0045893~positive regulation of transcription, DNA-templated	40	3.89484	0.0283937	ENSMUSG00000026638, ENSMUSG00000048756, ENSMUSG00000020053, ENSMUSG00000047388, ENSMUSG00000020889, ENSMUSG00000033373, ENSMUSG00000035027, ENSMUSG00000015846, ENSMUSG00000032402, ENSMUSG00000045333, ENSMUSG00000017724, ENSMUSG00000008999, ENSMUSG00000032481, ENSMUSG00000044167, ENSMUSG00000037621, ENSMUSG00000000530, ENSMUSG00000048402, ENSMUSG00000032187, ENSMUSG00000028211, ENSMUSG00000038648,…	894	576	18082	1.40458	1	0.518186	41.0442
GOTERM_BP_DIRECT	GO:0016310~phosphorylation	42	4.08958	0.0289789	ENSMUSG00000037251, ENSMUSG00000009681, ENSMUSG00000040274, ENSMUSG00000015599, ENSMUSG00000021559, ENSMUSG00000026393, ENSMUSG00000021701, ENSMUSG00000001729, ENSMUSG00000020357, ENSMUSG00000028664, ENSMUSG00000035027, ENSMUSG00000003810, ENSMUSG00000062312, ENSMUSG00000029231, ENSMUSG00000015133, ENSMUSG00000042608, ENSMUSG00000000530, ENSMUSG00000032384, ENSMUSG00000024769, ENSMUSG00000004085,…	894	612	18082	1.38806	1	0.522973	41.6922
GOTERM_BP_DIRECT	GO:0050765~negative regulation of phagocytosis	4	0.389484	0.0290514	ENSMUSG00000019804, ENSMUSG00000004665, ENSMUSG00000032312, ENSMUSG00000030314	894	14	18082	5.77884	1	0.521374	41.772
GOTERM_BP_DIRECT	GO:0051893~regulation of focal adhesion assembly	4	0.389484	0.0290514	ENSMUSG00000004530, ENSMUSG00000074934, ENSMUSG00000048915, ENSMUSG00000041845	894	14	18082	5.77884	1	0.521374	41.772
GOTERM_BP_DIRECT	GO:1902230~negative regulation of intrinsic apoptotic signaling pathway in response to DNA damage	4	0.389484	0.0290514	ENSMUSG00000022676, ENSMUSG00000007659, ENSMUSG00000030990, ENSMUSG00000051675	894	14	18082	5.77884	1	0.521374	41.772
GOTERM_BP_DIRECT	GO:0045599~negative regulation of fat cell differentiation	7	0.681597	0.0299082	ENSMUSG00000029478, ENSMUSG00000049577, ENSMUSG00000020601, ENSMUSG00000032402, ENSMUSG00000006586, ENSMUSG00000044167, ENSMUSG00000027276	894	48	18082	2.94962	1	0.529328	42.7073
GOTERM_BP_DIRECT	GO:0032922~circadian regulation of gene expression	8	0.778968	0.0301034	ENSMUSG00000020893, ENSMUSG00000055866, ENSMUSG00000000120, ENSMUSG00000028957, ENSMUSG00000040463, ENSMUSG00000040385, ENSMUSG00000020889, ENSMUSG00000032010	894	61	18082	2.65258	1	0.529199	42.9185
GOTERM_BP_DIRECT	GO:0048008~platelet-derived growth factor receptor signaling pathway	6	0.584226	0.0307629	ENSMUSG00000009681, ENSMUSG00000024620, ENSMUSG00000039844, ENSMUSG00000029231, ENSMUSG00000027646, ENSMUSG00000020097	894	36	18082	3.37099	1	0.53456	43.6262
GOTERM_BP_DIRECT	GO:0030513~positive regulation of BMP signaling pathway	6	0.584226	0.0307629	ENSMUSG00000021835, ENSMUSG00000045333, ENSMUSG00000027878, ENSMUSG00000026814, ENSMUSG00000016918, ENSMUSG00000000530	894	36	18082	3.37099	1	0.53456	43.6262
GOTERM_BP_DIRECT	GO:0051301~cell division	28	2.72639	0.0315572	ENSMUSG00000033209, ENSMUSG00000059248, ENSMUSG00000040274, ENSMUSG00000030649, ENSMUSG00000040385, ENSMUSG00000053119, ENSMUSG00000026965, ENSMUSG00000051378, ENSMUSG00000033088, ENSMUSG00000043987, ENSMUSG00000031820, ENSMUSG00000034165, ENSMUSG00000024301, ENSMUSG00000000743, ENSMUSG00000028066, ENSMUSG00000025135, ENSMUSG00000038252, ENSMUSG00000002546, ENSMUSG00000024277, ENSMUSG00000068744,…	894	374	18082	1.51424	1	0.541348	44.4677
GOTERM_BP_DIRECT	GO:0032964~collagen biosynthetic process	3	0.292113	0.0320023	ENSMUSG00000041779, ENSMUSG00000001506, ENSMUSG00000026837	894	6	18082	10.113	1	0.543999	44.934
GOTERM_BP_DIRECT	GO:0048263~determination of dorsal identity	3	0.292113	0.0320023	ENSMUSG00000074934, ENSMUSG00000014426, ENSMUSG00000041120	894	6	18082	10.113	1	0.543999	44.934
GOTERM_BP_DIRECT	GO:0010826~negative regulation of centrosome duplication	3	0.292113	0.0320023	ENSMUSG00000079553, ENSMUSG00000072082, ENSMUSG00000024301	894	6	18082	10.113	1	0.543999	44.934
GOTERM_BP_DIRECT	GO:1902262~apoptotic process involved in patterning of blood vessels	3	0.292113	0.0320023	ENSMUSG00000003873, ENSMUSG00000057789, ENSMUSG00000024913	894	6	18082	10.113	1	0.543999	44.934
[truncated: 153 more rows]

## Sheet: BioProcessDown
Category	Term	Count	%	PValue	Genes	List Total	Pop Hits	Pop Total	Fold Enrichment	Bonferroni	Benjamini	FDR
[truncated: 71 more rows]

## Sheet: BioProcessboth
Category	Term	Count	%	PValue	Genes	List Total	Pop Hits	Pop Total	Fold Enrichment	Bonferroni	Benjamini	FDR
[truncated: 267 more rows]
